# Supplementary material for: The circadian clock orchestrates spermatogonial differentiation and fertilization by regulating retinoic acid signaling in vertebrates
Source: Natl Sci Rev. 2024 Dec 11;12(3):nwae456. doi: 10.1093/nsr/nwae456 (PMC11884735; doi:10.1093/nsr/nwae456)
Supplement: nwae456_Supplemental_Files [file nwae456_supplemental_files.zip]

Archive with 8 entries (8 files):
- Supplementary data.pdf
- Supplementary Movie 1.mp4
- Supplementary Movie 2.mp4
- Supplementary Table S1. RNA-seq and rhythmicity analysis of zebrafish testis in two consecutive days with a 4-hour interval.xlsx
- Supplementary Table S2. RNA-seq and rhythmicity analysis of mouse testis in two consecutive days with a 4-hour interval.xlsx
- Supplementary Table S3. scRNA-seq analysis and marker genes of testicular clusters in zebrafish.xlsx
- Supplementary Table S4. RNA-seq analysis in clock1a-_- testis after atRA or vehicle treatment.xlsx
- Supplementary Table S5. RNA-seq and rhythmicity analysis of mouse testis in control and desynchronization groups in triplicate from one consecutive day with a 4-hour interval.xlsx
