# Supplementary material for: The circadian clock orchestrates spermatogonial differentiation and fertilization by regulating retinoic acid signaling in vertebrates
Source: Natl Sci Rev. 2024 Dec 11;12(3):nwae456. doi: 10.1093/nsr/nwae456 (PMC11884735; doi:10.1093/nsr/nwae456)
Supplement: nwae456_Supplemental_Files [file nwae456_supplemental_files.zip › Supplementary Table S1. RNA-seq and rhythmicity analysis of zebrafish testis in two consecutive days with a 4-hour interval.xlsx]

## Sheet: Gene expressions zebrafish
Expression levels (FPKM) of zebrafish testicular transcripts in duplicates from two consecutive days with a 4-hour interval
#ID	Gene_name	ZT0	ZT4	ZT8	ZT12	ZT16	ZT20	ZT24	ZT28	ZT32	ZT36	ZT40	ZT44
ENSDARG00000000001	slc35a5	5.9362	4.3342	3.75004	4.6678	5.15171	5.05787	3.56161	4.77255	4.81518	4.36304	4.33128	5.04109
ENSDARG00000000002	ccdc80	1.77546	0.988561	1.22002	1.39508	1.21286	0.872185	1.06756	1.4757	1.1239	1.07812	1.80452	1.22748
ENSDARG00000000018	nrf1	30.0248	34.5574	33.2128	32.7424	32.7271	35.9338	35.082	35.8933	35.854	31.1989	35.8237	35.1655
ENSDARG00000000068	slc9a3r1	7.86287	7.95353	8.95002	8.7336	6.70565	7.2518	7.1262	7.84985	8.09024	7.98411	5.5846	7.20896
ENSDARG00000000069	dap	41.0628	43.8964	42.5848	40.9782	36.9846	44.1772	46.4491	44.0358	50.5274	45.1384	30.5625	37.0249
ENSDARG00000000103	myh10	23.2667	24.2849	22.4018	21.346	21.4423	23.1775	24.125	22.4023	24.2253	18.2881	22.6405	21.3621
ENSDARG00000000142	TMEM267	6.24441	9.57521	8.29147	6.79244	8.40537	8.10921	7.32751	7.85211	10.2808	5.45669	8.7264	8.24816
ENSDARG00000000151	thraa	5.30193	4.75432	4.16919	3.97087	4.58213	4.87732	5.04938	5.44773	4.49535	4.21755	6.65694	5.47215
ENSDARG00000000161	itsn2a	1.49823	1.37744	1.45779	1.51757	1.66165	1.67259	1.71772	1.7292	1.46256	1.25341	2.0408	1.93328
ENSDARG00000000175	hoxb2a	0.742793	0.44958	0.400176	0.608878	0.358308	0.389323	0.511201	0.546594	0.527644	0.357557	0.15084	0.588827
ENSDARG00000000183	ptpn4b	7.25682	9.76982	8.40866	8.4603	8.93151	7.24696	8.36353	8.06312	8.87467	6.55215	6.71711	7.86727
ENSDARG00000000189	sema6e	0.630788	0.525572	0.568474	0.658831	0.645558	0.790196	0.697945	0.632689	0.669298	0.66204	0.598124	0.588436
ENSDARG00000000229	usp49	5.54592	5.96798	6.03551	5.59753	5.70471	4.94108	6.67616	6.35968	6.64764	4.74899	6.00034	5.43519
ENSDARG00000000241	slc40a1	5.61811	4.36918	4.58493	6.35143	7.20157	5.41846	5.16239	5.75934	4.75956	4.37477	9.77801	6.53414
ENSDARG00000000324	dcaf8	21.6269	19.9858	18.8609	19.7208	22.0796	21.8095	23.4482	25.0619	22.8067	19.8655	27.1409	24.5526
ENSDARG00000000349	si:rp71-1p14.7	79.771	101.613	99.3778	84.5968	84.4825	98.913	74.5759	67.603	91.0016	88.2105	62.5648	88.275
ENSDARG00000000369	prkag3b	0.561533	0.458882	0.349594	0.408465	0.352371	0.431826	0.621445	0.915532	0.203907	0.390239	0.531148	0.449084
ENSDARG00000000370	triob	5.56284	4.55999	3.96008	5.05294	5.54674	4.84028	4.82516	6.37845	4.70705	3.21991	4.50701	4.3228
ENSDARG00000000380	pde6a	5.90925	5.42142	5.33146	5.6552	5.79412	5.5116	6.13167	8.46821	4.56171	6.20236	5.81992	5.93091
ENSDARG00000000423	si:ch73-314g15.3	5.77718	5.34703	5.22867	4.89579	5.02472	4.6468	5.68328	6.3786	7.00009	5.61461	5.86439	5.22128
ENSDARG00000000442	slc39a13	10.5716	11.1533	10.5076	9.60549	10.7293	9.27031	10.1421	10.4407	11.141	7.95923	11.5921	8.09506
ENSDARG00000000460	nitr2b	0.298094	0.113075	0.342928	0.105375	0.17592	1.1772	0.0517937	0.16035	0.186923	0.195924	0.0190221	0.0199846
ENSDARG00000000472	cntn2	0.661433	0.405531	0.5171	0.548901	0.598848	0.646001	0.562403	0.361344	0.634861	0.434125	0.758837	0.519634
ENSDARG00000000474	tnni1a	0	0	0	0.0689815	0	0	0	0	0.0734095	0.0595755	0	0
ENSDARG00000000476	pms1	13.7725	11.67	13.2679	11.8013	10.2302	11.4033	11.3807	12.7456	10.4396	16.4049	10.3514	10.4157
ENSDARG00000000489	upf3b	43.8411	48.825	46.3132	43.4189	41.7041	47.996	40.2141	44.809	38.6449	47.19	38.2654	43.7052
ENSDARG00000000503	stx1b	0.569152	0.596806	0.512233	0.412364	0.425487	0.437697	0.502536	0.926862	0.543736	0.608187	0.474674	0.401875
ENSDARG00000000516	ankar	110.317	115.959	123.274	136.39	109.088	155.826	115.89	65.696	146.904	102.019	68.0064	154.885
ENSDARG00000000529	ofd1	23.3097	25.468	26.004	26.2707	22.8577	25.0946	22.5911	20.5359	23.101	25.2745	20.9568	25.2774
ENSDARG00000000540	asnsd1	9.39418	9.71593	8.89865	8.88688	8.67484	8.71776	10.4541	10.9477	8.56139	9.04635	10.0391	8.8122
ENSDARG00000000542	gtf2e1	20.5905	22.3244	20.12	19.8652	18.9645	20.9412	17.248	19.8108	18.5097	20.9098	18.9819	18.0813
ENSDARG00000000551	slc1a4	7.23688	5.41463	4.3446	4.3272	5.29143	4.32755	5.4279	9.28439	3.8293	3.71494	6.22058	4.33545
ENSDARG00000000567	znf281a	4.70796	5.23527	4.93693	5.11553	4.84359	4.95304	5.33981	5.31748	6.01127	3.65843	6.10509	5.95731
ENSDARG00000000568	ell	10.4205	10.4672	9.62712	9.05461	10.4445	10.6549	10.1205	9.38605	9.88242	10.5924	11.4374	10.936
ENSDARG00000000588	grasp	8.22643	6.43313	5.7808	6.52109	7.53715	6.41451	6.13759	8.26393	6.79287	8.48508	5.82945	6.07792
ENSDARG00000000606	dnah7l	94.0683	127.975	117.812	109.18	98.2106	109.814	89.414	70.4186	105.267	93.8078	59.9618	109.608
ENSDARG00000000631	ptpn4a	5.18916	3.97908	3.64468	3.98557	4.62847	4.49245	4.13213	4.29207	3.9644	4.53093	4.10945	5.04215
ENSDARG00000000651	osgepl1	7.14786	7.15174	5.74188	6.85501	6.00876	5.54376	6.14768	7.92561	5.85642	7.13197	6.98435	4.72299
ENSDARG00000000656	psmb9a	16.2309	14.9583	12.1466	19.8491	17.297	21.8387	13.7183	13.1301	12.82	24.7753	10.9994	15.2112
ENSDARG00000000690	sypl2b	8.35977	6.33293	7.55163	8.15516	10.4813	6.60937	8.65633	8.47779	6.30029	9.02865	9.59278	6.38067
ENSDARG00000000729	daxx	20.546	20.5642	20.6539	17.0245	19.9	21.9753	20.9202	20.478	19.9419	20.1437	17.7647	22.1247
ENSDARG00000000730	slc6a13	6.51431	7.56797	9.02402	8.62322	7.32858	7.78605	5.69301	6.73113	7.89742	7.07409	5.77711	7.50569
ENSDARG00000000747	lcmt2	2.57546	1.99959	2.17881	2.20212	2.64551	2.74026	2.57416	2.90642	2.98025	1.96959	2.35166	2.32232
ENSDARG00000000760	znf511	13.7496	11.9803	12.2586	12.1935	11.9047	12.5246	11.2047	15.6341	11.9655	14.379	11.4021	12.0958
ENSDARG00000000767	spi1b	3.54314	3.06483	2.43483	11.166	7.72898	4.37954	2.57733	3.23492	2.01155	11.2301	3.28698	4.60803
ENSDARG00000000796	nr4a1	7.06062	6.09421	5.57999	6.04508	6.04311	6.1105	4.81203	6.05185	5.18199	6.67589	5.75081	6.63218
ENSDARG00000000804	rassf6	0.710572	0.360573	0.228087	0.316021	0.393621	0.589429	0.720207	0.596395	0.402303	0.795532	0.595597	0.582487
ENSDARG00000000830	telo2	9.82799	9.50274	9.23977	9.4366	9.59174	9.19661	8.94055	10.1464	10.1633	10.6235	10.2552	8.19614
ENSDARG00000000837	snx9a	2.34694	1.96529	1.70637	1.76759	2.36796	2.05854	1.88846	3.10811	2.06252	1.78712	2.55185	1.90523
ENSDARG00000000857	mapk14a	16.9792	17.4463	19.2971	16.4653	19.0312	18.0136	19.5767	17.815	17.956	20.6582	20.7987	18.8676
ENSDARG00000000861	scrib	24.441	28.7229	24.7923	23.0692	24.235	25.0492	23.9395	23.9275	29.0813	20.0198	24.7937	26.7371
ENSDARG00000000887	GTSF1 (1 of many)	279.18	325.521	292.307	280.175	239.059	310.663	246.705	218.081	273.75	377.959	207.339	288.674
ENSDARG00000000906	skap2	18.6158	16.7755	14.7815	19.6411	17.5641	20.5246	14.9446	15.4885	15.024	24.3623	13.1235	17.2204
ENSDARG00000000943	dzip1	43.176	41.4302	37.875	37.8303	35.9585	43.9116	34.1416	32.0457	35.3717	43.3337	32.0694	39.1225
ENSDARG00000000966	ncor2	14.1626	15.4259	14.3508	13.9497	15.0018	15.3481	14.5246	14.9147	14.7007	12.0873	13.6157	15.8134
ENSDARG00000001015	znf384l	2.58113	3.30641	2.32187	3.16073	3.09452	3.65967	3.88236	2.94274	3.29815	2.39585	4.48655	3.47175
ENSDARG00000001057	bysl	38.942	36.8141	35.8696	32.9804	28.9374	31.8941	37.8046	42.8663	32.4782	54.7251	33.3633	34.6838
ENSDARG00000001129	dicer1	10.0164	10.6569	10.1171	9.37141	10.241	9.46373	11.5616	11.3264	11.0739	7.48639	12.5977	10.7957
ENSDARG00000001162	matr3l1.1	32.6744	31.6068	31.4885	32.3331	33.2551	34.2596	30.4776	34.2974	31.0868	31.0192	35.8286	31.2364
ENSDARG00000001169	hsd17b8	9.70385	7.76356	6.80028	6.7882	8.15156	9.39561	10.1449	12.3619	7.08714	16.8374	9.5874	6.94074
ENSDARG00000001210	arl14ep	41.0918	39.9042	34.8286	37.1655	32.962	39.9912	37.1745	45.2516	36.0852	49.8239	36.0502	35.9141
ENSDARG00000001220	mycbp2	19.6965	22.2161	21.0577	19.4433	19.8932	19.4832	18.8877	21.5545	21.8261	17.3851	20.0158	22.7105
ENSDARG00000001234	map4k2	3.86539	2.98556	3.32729	3.82197	3.32016	4.05718	3.61847	3.26222	3.53394	3.51522	3.94792	3.16433
ENSDARG00000001241	puf60b	99.2841	105.6	100.186	99.6534	95.0712	102.521	94.569	92.304	99.1179	114.581	81.3118	102.644
ENSDARG00000001249	pcgf1	18.0983	16.4145	16.9424	15.7631	14.1092	15.7445	16.3042	20.0954	15.0988	20.8241	16.2995	16.635
ENSDARG00000001259	GAS2	2.41121	3.4407	2.76116	2.48062	2.43315	2.96424	2.90209	2.48931	2.83438	2.31523	2.79766	3.00257
ENSDARG00000001313	g2e3	67.0849	88.1763	88.39	83.3649	79.8967	83.9125	76.1731	70.6517	84.0985	67.2626	65.1616	79.6644
ENSDARG00000001354	slc6a13l	1.85434	1.9838	1.76065	2.66451	2.54294	1.72627	1.19007	1.61209	2.61279	1.56869	2.58758	2.12033
ENSDARG00000001414	mctp2a	10.3105	10.7272	11.027	9.56655	10.4296	9.4416	11.2195	10.1444	8.85277	12.2698	10.9589	10.9307
ENSDARG00000001431	actn3b	1.40234	2.77245	3.0716	3.11816	1.34514	2.61665	5.72002	6.51203	2.26185	3.74457	2.80116	3.71764
ENSDARG00000001437	slc2a1a	3.06426	4.11446	3.82598	2.88795	4.88652	3.75631	3.46304	3.41211	3.55712	2.82057	2.56684	3.73402
ENSDARG00000001442	inppl1b	5.68648	6.6039	7.39145	6.72987	6.64756	6.31401	5.69235	6.54008	6.31058	7.22013	6.643	6.422
ENSDARG00000001463	tdh2	50.7697	40.7848	41.0354	37.8416	41.8982	40.9639	40.5615	42.5433	41.6429	47.4712	42.119	42.9195
ENSDARG00000001498	skap1	3.54729	4.12128	4.45455	4.43911	4.29182	3.63484	3.82212	4.10051	4.54871	4.23651	4.02618	4.35337
ENSDARG00000001549	sp3a	9.84528	18.4102	10.0087	9.66804	11.88	10.75	12.9927	11.1783	14.7787	15.7387	12.9379	12.2402
ENSDARG00000001557	tomm34	28.0698	27.9863	26.6784	22.3066	24.1349	23.1794	23.1593	25.9834	24.5834	26.3689	25.7968	22.7704
ENSDARG00000001558	kifc1	83.3117	95.8626	95.934	90.2977	94.8872	105.507	84.1175	72.9438	98.5395	102.461	71.8431	96.6785
ENSDARG00000001559	csmd2	1.3577	1.17801	0.860841	1.13897	1.19428	0.907008	1.04885	1.01358	0.992088	0.553262	1.26746	0.976459
ENSDARG00000001572	prf1.3	0.181086	0.241111	0.207529	0.25187	0.41599	0.213167	0.128992	0.137548	0.161398	0.265418	0.23016	0.250586
ENSDARG00000001578	echs1	34.9142	35.4662	35.1169	36.7003	33.4154	38.5449	29.2243	33.2338	36.5197	43.5326	31.2209	35.7492
ENSDARG00000001621	nfyal	12.2123	13.2695	12.6825	12.5591	11.1296	13.8542	13.5898	13.8724	12.153	12.6839	11.2719	13.422
ENSDARG00000001634	kirrela	4.10294	2.3538	3.9567	3.30897	3.79286	2.83298	4.93874	3.61857	3.71238	4.35087	3.81411	4.48494
ENSDARG00000001656	psmb10	31.305	27.2926	24.1573	34.4163	34.7187	51.2857	27.9191	22.1224	23.8302	62.0034	18.5449	34.6894
ENSDARG00000001676	gpm6bb	5.77657	6.71288	7.44463	7.34505	6.695	7.0268	6.5662	5.72109	6.65514	5.20654	6.99587	6.30546
ENSDARG00000001712	si:ch211-247n2.1	0.314801	0.428567	0.365903	0.498391	0.469003	0.466303	0.44737	0.342798	0.338877	0.385202	0.13691	0.192761
ENSDARG00000001721	oc90	100.172	144.726	149.545	146.012	141.812	137.494	130.473	112.343	146.933	146.966	115.391	130.301
ENSDARG00000001729	strn3	19.3181	19.5149	19.0918	18.7643	19.9817	18.8003	19.0636	18.7494	19.7432	19.8079	23.3255	19.4121
ENSDARG00000001733	gulp1a	9.19779	8.83151	9.75218	10.0884	10.0297	11.4934	10.2192	11.5891	9.19598	11.7735	9.89317	10.7445
ENSDARG00000001734	fkbp8	54.0069	65.8376	72.6059	60.1561	55.2608	72.92	52.1192	67.0304	66.3356	54.0689	51.6401	52.749
ENSDARG00000001754	noc2l	29.7319	25.1704	27.4631	23.6728	21.4644	24.3818	22.379	33.2225	24.8421	25.1655	29.0093	20.5743
ENSDARG00000001767	slc29a2	34.2474	39.0276	39.8355	39.2095	40.8769	40.5447	37.1632	36.1941	38.502	34.7632	44.6343	39.8902
ENSDARG00000001769	ptpra	4.37794	5.19149	4.49764	5.20555	5.82195	4.42915	5.31188	5.06619	5.1837	2.40596	6.25276	5.4773
ENSDARG00000001771	otol1a	0.173238	0.107277	0.126319	0.404994	0.178344	0.119079	0.0938714	0.209883	0.135843	0.216099	0.258104	0.0630223
ENSDARG00000001776	stim2b	2.43985	2.35496	2.03849	1.93452	1.64298	2.07036	1.94535	2.31745	1.82288	1.80738	1.86151	1.78756
ENSDARG00000001777	nup155	34.9936	31.09	33.4732	27.8848	27.177	29.811	26.3402	26.9183	31.0389	38.4792	29.2218	31.7072
ENSDARG00000001782	prkacba	8.9091	10.3887	10.5824	8.0361	8.57037	9.42411	6.46142	5.99951	7.42474	9.83724	6.04512	7.29963
ENSDARG00000001785	irx2a	0.5263	0.607417	0.597714	0.744757	0.543138	0.49211	0.861579	0.730305	0.494896	0.535729	0.591932	0.761862
ENSDARG00000001788	atp5o	225.831	271.713	239.531	233.182	219.898	260.998	235.136	261.452	229.484	338.363	211.01	222.653
ENSDARG00000001803	kcnh6a	34.2707	34.045	36.7574	33.254	27.0641	34.138	28.5342	25.1877	35.1276	35.885	26.6755	38.9264
ENSDARG00000001804	zgc:112148	23.8972	19.9858	19.5895	25.5984	18.8413	20.4874	17.7158	32.8206	17.8859	22.9232	24.9172	17.2935
ENSDARG00000001807	tnfrsf21	3.6762	4.13967	4.44329	4.25292	3.79913	3.85618	3.44135	3.58087	4.53066	3.65822	4.16487	3.97537
ENSDARG00000001817	CABZ01112877.1	3.27655	4.81758	5.83952	5.97017	7.32052	5.15182	4.79653	7.88075	6.33888	3.75546	5.52993	4.01485
ENSDARG00000001825	cfap43	77.6083	100.376	102.981	94.372	86.1568	100.37	76.8702	75.1544	95.2416	87.418	55.9004	91.4103
ENSDARG00000001835	nalcn	13.3648	15.0508	13.4086	15.6693	15.6827	14.3314	12.0955	10.232	14.0456	11.7617	9.31955	16.0796
ENSDARG00000001857	aff4	18.2548	18.0251	18.6357	16.4964	18.1693	17.6918	19.6224	16.2629	18.7537	16.0552	19.8815	22.181
ENSDARG00000001859	dbx1b	2.12732	1.32339	1.46291	1.82625	1.41707	1.2778	1.5221	1.52657	1.52333	1.78596	1.35894	1.83078
ENSDARG00000001873	phgdh	11.3953	12.9673	10.9458	8.60013	10.2076	7.16609	16.3995	24.6244	10.9362	14.1696	16.3966	12.6727
ENSDARG00000001879	nav2b	7.08292	9.62328	9.53828	10.2879	8.46935	10.5417	8.44485	8.20679	9.26268	5.42908	7.28379	9.42442
ENSDARG00000001880	stx3a	11.4411	9.76899	9.27649	10.0662	9.05497	8.85131	10.8099	11.3017	8.37699	10.5339	10.6748	8.38944
ENSDARG00000001881	cacnb3a	0.440704	0.2624	0.251971	0.363664	0.335445	0.361211	0.247854	0.365077	0.370504	0.181759	0.558696	0.300594
ENSDARG00000001888	ppm1ba	251.434	285.996	295.318	261.105	231.917	276.941	224.331	180.585	284.691	328.563	169.648	287.948
ENSDARG00000001889	tuba1a	32.0605	33.0177	30.7533	29.6846	21.9448	32.4037	22.0277	22.785	26.2341	44.1691	12.5936	19.3255
ENSDARG00000001890	stt3b	29.5406	34.1388	33.5828	28.2844	31.863	30.3587	31.004	30.7188	33.4374	27.5873	29.5671	27.534
ENSDARG00000001891	syt14b	1.96194	0.997669	1.78001	1.86789	1.01349	1.83487	1.37737	1.62923	1.98319	1.13655	1.18982	1.6187
ENSDARG00000001897	man2b1	18.2714	14.9633	16.8227	19.3158	17.1584	19.3741	13.849	15.0104	15.0369	19.5822	11.6801	16.9612
ENSDARG00000001898	manea	5.67246	5.59859	5.35185	6.48089	7.05783	6.22463	6.04516	6.12885	6.4362	6.11631	5.58573	6.0054
ENSDARG00000001906	si:dkey-247m21.3	0.973581	1.03391	0.979789	1.36314	1.0032	1.30303	1.49418	1.25011	1.0388	1.07883	1.25661	1.02898
ENSDARG00000001909	VILL	0.44899	0.567505	0.787677	0.489874	0.562867	0.79706	0.517639	1.02363	0.419593	0.731321	0.872348	0.382071
ENSDARG00000001910	rorab	3.87404	3.40372	3.76038	3.55264	4.02726	3.18506	4.192	3.85442	3.29081	3.14419	5.36208	3.6331
ENSDARG00000001912	drd4-rs	1.291	0.941277	0.986763	1.79099	1.74436	0.789151	1.53299	1.82839	1.94504	0.561856	1.40176	1.70951
ENSDARG00000001913	palmda	1.55155	1.6404	1.73774	1.70135	1.50489	1.83111	2.28619	2.09474	1.79825	1.15386	1.5922	1.59115
ENSDARG00000001930	klhl15	4.6157	5.24145	5.25085	5.03029	4.87196	4.55056	4.63976	4.70485	5.121	4.01807	5.69679	4.62825
ENSDARG00000001933	prkag2b	1.24257	1.24097	1.35733	2.26673	1.70791	1.29415	1.49663	1.57836	1.87565	1.91035	1.72376	2.27324
ENSDARG00000001937	CABZ01043017.1	0.0234901	0.0395583	0.0418926	0.106879	0	0.0134409	0.0303106	0.0455198	0.0395453	0	0.0355694	0.0113957
ENSDARG00000001950	ak1	548.565	680.094	632.167	600.035	486.934	631.863	493.173	511.537	561.779	1051.77	398.693	621.437
ENSDARG00000001953	pfkfb3	7.92112	6.29683	5.47323	8.48915	10.7223	5.24423	6.68458	5.51012	6.58795	9.94508	10.9626	7.09845
ENSDARG00000001968	dock5	0.703565	0.856229	0.923544	1.12166	1.03949	1.02096	0.825168	0.979013	0.97621	0.495412	0.991205	0.982811
ENSDARG00000001969	txlng	18.6687	16.0011	14.8398	14.9821	15.7074	14.8802	17.6631	20.8078	17.7027	15.7842	20.2582	15.9977
ENSDARG00000001971	cthrc1b	0.692636	0.339299	1.09348	1.32958	0.744452	0.796058	1.61073	1.07435	0.887756	1.08875	1.03511	1.05904
ENSDARG00000001975	hsd11b2	90.2955	44.7902	55.1814	44.1688	38.8913	59.769	97.3471	71.8298	55.1269	34.756	92.7443	72.0921
ENSDARG00000001976	fkbp16	9.54177	24.6311	24.9729	17.0402	21.6795	22.5352	14.836	19.7145	12.0649	5.02831	6.10435	11.0359
ENSDARG00000001993	myhb	1.73567	2.30952	1.88048	1.83086	1.8143	2.3447	2.96402	1.97093	2.41106	2.19573	1.90013	1.96191
ENSDARG00000001994	stxbp1a	2.39153	1.60582	1.64054	1.74939	1.52809	1.68641	2.04321	2.36142	2.04434	1.59957	2.50366	1.6976
ENSDARG00000001999	adamts18	2.07261	0.737101	1.37131	1.41946	1.54923	1.60114	1.74123	1.20515	0.901712	1.26499	1.52713	1.11955
ENSDARG00000002002	lmcd1	5.31124	4.11226	3.8274	4.8553	4.66181	4.8795	4.90648	9.05865	3.44255	6.99584	6.33267	3.50819
ENSDARG00000002006	rxrbb	29.6638	33.2142	28.5596	32.2842	31.0528	31.788	31.96	33.5635	31.6639	24.4883	33.7864	29.0398
ENSDARG00000002013	grb10a	2.31155	1.92435	2.21784	1.75773	2.14716	2.07999	1.97607	1.99247	1.96551	2.17381	2.86874	1.8916
ENSDARG00000002016	ppil2	35.3741	40.0496	38.4282	35.8632	35.5436	36.2075	35.0091	39.971	38.1529	40.9738	32.6844	35.7118
ENSDARG00000002020	rictorb	2.69821	2.76303	2.75819	2.91634	2.86953	2.55229	2.77566	2.88765	2.9169	2.26959	3.30482	2.93942
ENSDARG00000002026	qkib	2.141	1.16147	1.88888	2.16869	2.84354	1.39738	2.11161	1.77189	2.41219	1.98807	1.96089	1.27434
ENSDARG00000002031	tox4a	11.4767	11.5033	10.7335	9.97377	9.59423	10.0048	11.9772	11.5921	10.024	13.8005	12.3984	10.4864
ENSDARG00000002037	pfkfb2b	9.39533	11.3924	12.2006	10.1609	9.51779	9.94843	9.72119	7.92055	11.4907	9.34623	10.4384	9.89741
ENSDARG00000002060	brf2	23.4977	20.9254	20.3165	16.0502	15.8753	16.3726	13.9816	13.6237	20.4936	32.3096	13.707	13.4798
ENSDARG00000002071	adss	2.72514	4.55845	3.92524	3.9123	4.6058	3.82472	4.06984	3.72928	4.26859	2.70515	4.08058	3.07495
ENSDARG00000002077	mnat1	13.9881	16.5296	11.4782	14.4653	14.8099	13.6354	13.8405	22.2505	11.2167	18.105	11.6151	13.9112
ENSDARG00000002082	csnk2a1	414.293	495.64	479.846	458.355	396.391	441.198	387.315	315.738	469.424	420.832	293.099	504.554
ENSDARG00000002084	lamb2	2.12737	2.09758	2.90554	2.5446	2.2537	2.87661	2.4297	2.52521	2.86215	1.84393	2.11333	2.5585
ENSDARG00000002097	si:dkeyp-52c3.7	0.384425	0.333916	0.329837	0.46105	0.634306	0.309326	0.129402	0.384379	0.580894	0.158063	0.190679	0.334048
ENSDARG00000002127	stam	13.8435	15.149	14.844	13.9669	15.885	13.2785	14.6748	14.9535	15.264	11.7723	14.5904	14.9361
ENSDARG00000002128	cwf19l1	21.2266	16.2404	18.3072	16.393	16.4489	18.304	18.3026	19.3274	16.2593	19.1897	17.045	17.845
ENSDARG00000002131	celf2	2.46648	2.2556	2.19387	2.93569	2.93267	2.7919	2.67237	3.72817	3.36874	1.84947	3.76017	3.07571
ENSDARG00000002165	psme1	79.9683	76.7462	73.406	79.3841	74.0857	87.8482	63.727	69.1814	68.5991	103.084	58.9926	70.4928
ENSDARG00000002167	cacnb1	30.0336	37.9136	32.2808	31.529	29.3981	36.8037	33.1636	22.1311	33.7282	36.9345	25.4267	34.2672
ENSDARG00000002168	tra2b	52.0042	50.5292	48.39	41.6799	43.7704	50.4221	45.5135	53.0534	42.5545	50.9599	45.4755	40.5691
ENSDARG00000002172	aplnra	0.611153	0.45724	0.819091	0.371355	0.812481	0.331919	0.529038	0.439897	0.520857	0.998104	0.362094	0.311414
ENSDARG00000002174	itfg2	16.4244	15.1385	16.7224	15.3477	14.1559	15.7947	14.2202	16.5568	15.3583	19.7828	12.2859	13.5237
ENSDARG00000002184	igbp1	34.8259	40.1765	37.9786	36.239	35.9786	36.1767	34.2834	37.6074	36.5969	35.8679	33.6546	34.3421
ENSDARG00000002190	chmp2bb	40.9111	46.8436	48.133	46.2092	43.3512	46.6137	38.7416	39.14	42.9984	48.8138	35.1208	43.3805
ENSDARG00000002192	aspn	0.210753	0.0343639	0.0930051	0.0967556	0.272149	0.0734464	0.237131	0.314307	0.0809872	0.159329	0.181748	0.0861316
ENSDARG00000002193	rho	0.0295065	0.110916	0.068168	0	0	0.0146813	0	0.124427	0.679683	0.776834	0.536856	0.554804
ENSDARG00000002194	rhd	10.8395	11.5896	10.9449	10.2682	11.6827	12.134	11.3643	11.761	10.4022	12.2692	13.0469	12.8948
ENSDARG00000002196	bach1b	2.07916	1.84232	3.08526	2.91356	5.04407	2.86228	1.84722	2.34722	3.20038	3.12969	3.04773	2.60521
ENSDARG00000002197	pygl	8.97907	4.2644	5.24473	8.09322	6.50461	5.00919	4.68219	4.14734	12.5236	5.64873	13.3062	4.88619
ENSDARG00000002204	hspb11	0.35192	0.233541	0.0557369	0.140177	0.391098	0.0304885	0.352907	0.071818	0.293427	0.714381	0.284768	0.185305
ENSDARG00000002210	stk25a	8.68169	11.0178	10.5453	9.14449	10.5768	11.467	9.02297	11.8281	9.98729	13.0395	13.4774	7.91714
ENSDARG00000002213	invs	2.94413	2.98758	2.92447	2.81918	2.51236	2.74037	2.71204	3.49193	3.23675	2.75608	2.7174	3.06284
ENSDARG00000002215	rtca	58.6555	57.4302	54.6043	49.6182	52.9014	54.5172	52.3803	53.3007	55.0202	47.7723	52.7203	55.2314
ENSDARG00000002216	tbx3a	0.410185	0.453038	0.562761	0.381486	0.516167	0.547393	0.349045	0.644533	0.562084	0.544474	0.586574	0.574605
ENSDARG00000002217	scocb	14.6332	13.3858	16.618	16.2136	16.987	17.3607	17.781	13.4455	13.8196	18.3008	15.8361	15.6273
ENSDARG00000002219	si:dkey-103j14.5	0.0285672	0.145485	0.143929	0.0931882	0.0755427	0.0462974	0.0924114	0.255226	0.0815099	0.0773833	0.225014	0.120343
ENSDARG00000002220	zgc:103692	37.3856	41.1735	38.4331	32.3426	29.7452	37.8287	33.0233	37.9366	30.3536	39.0363	30.8353	29.7096
ENSDARG00000002230	sypb	31.8214	35.63	34.0405	31.9097	30.2098	33.6299	27.1552	26.3201	38.4935	42.8933	27.1342	33.84
ENSDARG00000002231	PLPP2 (1 of many)	3.49584	4.55493	3.56434	6.16662	4.99367	4.99519	5.65863	5.80621	4.9413	2.76676	6.81896	5.26235
ENSDARG00000002235	mmp14a	6.19609	5.429	7.17059	8.18278	9.85575	8.5346	5.49247	7.02436	5.38939	8.6417	5.71556	6.41014
ENSDARG00000002240	psmb6	125.905	138.952	128.794	127.938	104.764	129.261	121.608	124.722	127.743	220.139	106.354	116.659
ENSDARG00000002241	KCNA2 (1 of many)	0.0111871	0.272753	8.45175e-07	0.192234	0.0544395	0.0463154	0.270376	0.10234	0.0161241	0.0738992	0.193385	0.0516906
ENSDARG00000002249	tbxas1	11.7502	14.026	14.8099	13.6488	12.361	14.4174	11.2623	11.6389	13.5448	10.2582	8.85628	16.2275
ENSDARG00000002255	epb41l3a	20.7718	26.7669	22.2282	17.0842	20.7217	25.9991	20.2898	18.6744	22.4641	29.4377	26.1454	23.6056
ENSDARG00000002264	mrpl41	67.5171	55.9784	56.9311	52.9962	49.7362	62.4549	55.3451	61.4169	57.7888	94.3692	50.7562	60.2729
ENSDARG00000002267	dcaf13	45.3606	45.7351	43.5281	37.2685	38.0086	39.6199	38.9327	51.5284	37.3284	52.4547	40.2912	32.7832
ENSDARG00000002271	zfand5b	44.2875	38.1817	38.8024	38.7483	35.7657	37.6798	43.5499	38.2221	34.9764	53.0257	39.9099	42.4809
ENSDARG00000002285	mcoln1a	3.10988	4.06622	3.89436	4.62937	4.11382	3.51967	3.89275	3.74734	4.07129	3.38789	3.92477	4.0513
ENSDARG00000002295	si:dkey-21p1.3	0.127156	0.159878	0.0685778	0.127842	0.157461	0.147849	0.172478	0.150458	0.24568	0.169018	0.210601	0.144522
ENSDARG00000002298	ankrd22	10.7419	9.74039	7.59424	9.16229	7.85753	10.3643	9.29863	10.9804	7.2633	9.45524	9.24557	10.0073
ENSDARG00000002299	arsh	3.76078	4.11049	3.58949	3.57708	3.7338	3.41582	4.453	3.19633	3.88458	2.98904	3.87918	3.77845
ENSDARG00000002300	p2rx2	0.501925	1.09623	0.983711	1.11897	1.09216	0.787585	0.889522	1.20008	1.0303	1.29222	1.72539	0.857811
ENSDARG00000002304	gins2	65.918	68.9513	59.8269	60.7881	53.1256	59.6437	60.5429	74.4527	57.2221	84.547	60.4691	64.1026
ENSDARG00000002305	me3	21.5044	19.6822	20.6636	24.236	22.8706	22.8278	17.9928	17.5987	22.2914	17.8929	19.4763	25.1968
ENSDARG00000002311	fabp11b	0	0	0	0	0.137052	0.152022	0.268601	0	0	0.082826	0.133457	0.066602
ENSDARG00000002330	lhx8a	18.6809	17.2082	19.2741	17.8237	15.3661	18.8474	16.1222	10.6491	17.9069	21.5841	6.22913	17.0536
ENSDARG00000002332	frmd6	8.84997	9.68094	9.68153	11.0803	9.65543	10.5513	9.44299	9.44421	10.7449	9.53027	9.95229	10.4002
ENSDARG00000002333	fam102bb	8.76022	17.8976	14.5315	14.9376	14.3916	14.6466	19.6449	18.4851	17.0707	12.9825	21.8743	18.6231
ENSDARG00000002336	dlc	5.88726	6.2052	5.68013	6.92649	6.03736	6.18568	3.20674	3.98328	6.41955	6.717	5.15723	7.64248
ENSDARG00000002339	sgf29	20.6803	16.4492	17.8696	16.498	16.4373	17.5671	19.5406	27.6251	14.7147	25.3191	21.0815	16.4173
ENSDARG00000002344	tubb4b	790.485	837.46	809.083	805.36	772.083	909.779	736.773	709.494	718.432	936.229	651.36	731.877
ENSDARG00000002347	cyp11a1	4.8547	7.81457	8.34183	7.86812	7.32408	7.94115	6.92118	4.43147	8.04238	6.07199	4.54614	5.82078
ENSDARG00000002353	tagapa	2.37342	1.47798	1.72982	2.07545	1.85704	1.9082	1.60546	2.3603	1.72415	3.52758	2.02585	1.74186
ENSDARG00000002355	shpk	1.30889	1.3838	1.2844	1.19989	1.54201	1.40081	1.56251	1.45824	1.21714	0.79137	1.94999	1.76325
ENSDARG00000002362	ubald1a	11.4806	11.8136	11.0786	10.1938	9.28949	11.1523	12.2316	11.1483	9.72837	12.5635	12.0813	11.9298
ENSDARG00000002365	cers5	11.7977	10.9841	9.97194	10.2313	12.3024	10.3075	13.5834	13.9833	10.689	14.8274	13.3938	12.3145
ENSDARG00000002377	mief2	24.1372	24.9201	28.3942	22.9803	23.1869	22.9439	19.5051	21.1386	26.6284	16.8068	20.6737	21.5388
ENSDARG00000002385	atm	11.3132	11.3807	9.36877	10.1266	10.7295	10.8315	8.53409	9.64294	10.9278	8.38623	9.46706	11.0179
ENSDARG00000002394	ugt5d1	0.332139	0.467871	0.282922	0.481722	0.416918	0.108247	0.0991686	0.0853903	1.22269	0.0254014	0.42649	0.0784546
ENSDARG00000002402	ercc3	43.9879	51.8982	50.7871	48.8658	44.1039	47.3961	42.7577	40.3604	50.7612	46.6395	37.9813	47.8516
ENSDARG00000002403	nusap1	153.811	182.451	191.142	180.952	166.549	180.3	159.328	143.42	186.765	211.964	150.149	188.389
ENSDARG00000002405	si:ch211-225b11.1	6.36842	5.68479	5.88581	8.13152	7.09069	6.62099	7.7411	10.358	6.74602	7.14341	10.8514	8.20497
ENSDARG00000002406	zmynd10	66.568	77.2934	73.6995	69.5099	60.4944	75.1828	63.9434	54.6722	54.5018	76.792	46.7	67.8674
ENSDARG00000002411	pde4cb	0.10916	0.154215	0.157742	0.193542	0.264676	0.112732	0.167106	0.184158	0.127363	0.0533153	0.233935	0.252473
ENSDARG00000002445	prdm1a	20.467	25.5941	19.6114	17.7469	11.899	18.5794	4.36093	17.9343	13.8159	6.52163	9.00216	7.11433
ENSDARG00000002463	arhgef37	2.20947	2.07407	2.18749	2.0892	2.26739	1.95922	2.17755	1.81113	2.13029	1.67808	2.75719	1.65131
ENSDARG00000002467	rdh14b	14.1743	12.5547	12.374	12.8422	10.9972	13.4543	12.3125	12.5676	11.4349	14.1733	11.8881	13.1838
ENSDARG00000002479	ercc6l	26.052	27.5494	27.593	27.1586	26.0883	25.8085	24.7776	27.2826	26.1007	25.9511	24.887	25.2793
ENSDARG00000002483	WNT7A (1 of many)	0.108613	0.112012	0.129255	0.122413	0.0263052	0.140262	0.085626	0.13674	0.224445	0.0539326	0.104463	0.0923693
ENSDARG00000002487	noc3l	30.3691	26.3173	28.7	25.7306	24.4417	26.9799	29.9709	34.3108	25.3374	35.7233	28.8336	24.5011
ENSDARG00000002494	itgb6	7.43886	6.70426	8.04778	7.03237	5.72712	5.08345	7.4577	8.79891	7.76016	8.52387	6.56967	6.13338
ENSDARG00000002506	zgc:92818	43.5392	42.2314	43.0084	42.6252	42.2572	42.0516	38.2905	41.3298	37.8678	55.5584	36.981	40.8513
ENSDARG00000002507	itga10	2.67953	1.90555	4.00774	2.42874	2.37707	0.928685	2.2899	1.30077	5.88353	5.47891	3.74339	9.14413
ENSDARG00000002508	ankrd33ab	0.261373	0.245355	0.096421	0.0924014	0.134115	0.201668	0.138238	0.176378	0.493984	0.101921	0.119244	0.0552359
ENSDARG00000002509	zgc:153911	3.94648	3.68084	3.50481	2.77143	3.92342	4.6222	3.21066	2.2255	3.23742	4.2861	4.92914	4.47752
ENSDARG00000002510	dmbx1b	2.4364	1.7949	2.08444	1.26797	1.78694	1.7596	1.06159	1.58992	2.17671	2.80907	1.67246	1.95833
ENSDARG00000002523	hsdl2	51.6662	41.2458	47.8336	44.4892	41.1177	45.8329	44.0022	49.4074	39.1126	51.2375	41.2592	43.3848
ENSDARG00000002533	adora2b	0.702796	1.05813	0.829203	1.16152	0.840589	0.748136	0.816402	1.1635	1.20444	0.905335	0.770288	1.29392
ENSDARG00000002536	tm9sf4	26.0185	31.1256	30.1026	27.6185	25.6476	25.008	27.607	27.7375	28.0529	22.5912	26.9258	25.0778
ENSDARG00000002538	smu1a	44.5465	44.2308	42.1339	38.6517	42.3442	41.6008	37.6099	39.6778	41.8723	50.0626	37.3399	39.7464
ENSDARG00000002546	rundc3ab	10.2136	10.1524	8.78235	9.39153	8.76567	9.77726	10.2677	8.62992	8.16506	10.5833	8.91269	9.4537
ENSDARG00000002549	eif3eb	38.3331	40.2655	35.4288	34.159	36.2936	40.7431	35.8554	33.6134	33.7436	36.7633	28.4524	35.8
ENSDARG00000002552	mapkapk2a	40.4756	48.5914	47.6875	44.4643	47.2742	44.9495	41.952	39.4862	39.7656	38.4934	42.2827	52.2142
ENSDARG00000002571	tmod2	12.4602	14.8375	13.2877	12.9928	14.4995	15.3599	14.7617	16.8867	11.8839	9.79481	14.0086	13.5523
ENSDARG00000002576	cabp5a	0.384335	0.317521	0.423679	0.398647	0.646855	0.511668	1.09582	0.803249	0.842749	1.24108	0.80556	0.43503
ENSDARG00000002582	tbx15	5.27569	7.43129	5.25422	5.64873	5.05415	6.95565	6.60416	5.00019	7.34901	7.19872	4.03965	8.21199
ENSDARG00000002589	mylpfb	4.50742	4.75071	6.09233	2.59584	4.61298	4.38261	4.91113	3.23649	5.21488	7.09333	4.49346	4.49877
ENSDARG00000002591	ruvbl1	154.899	162.08	174.136	150.315	147.394	149.92	131.327	125.579	151.266	194.79	111.427	139.13
ENSDARG00000002593	slc45a2	3.29581	1.98543	2.05252	3.21985	2.39845	1.95497	2.05403	2.22963	2.95672	4.69351	2.44428	2.0493
ENSDARG00000002597	pabpc1l	5.00124	1.52662	1.83006	2.21568	2.19503	3.08575	2.53894	2.50969	2.28909	8.28647	2.09935	2.57913
ENSDARG00000002600	pcsk1	0.225192	0.160824	0.21975	0.181126	0.186251	0.258463	0.256546	0.267713	0.236625	0.183738	0.284068	0.158137
ENSDARG00000002601	irx7	2.46988	3.92455	3.37127	4.07965	2.21778	3.8171	2.05088	2.51063	3.01058	3.67112	0.840517	2.79798
ENSDARG00000002607	unm_sa1614	1.15579	1.3239	2.0699	1.98184	1.74073	1.63643	1.68649	0.995348	1.84039	1.65507	1.24967	1.48542
ENSDARG00000002613	rpa3	105.709	111.627	102.403	103.26	88.4186	101.444	103.926	122.607	95.2567	147.413	98.6394	99.456
ENSDARG00000002634	b4galt1	4.73117	4.35312	4.32688	4.19825	4.93585	6.32058	4.11017	4.91447	4.26971	4.38525	4.25084	3.77854
ENSDARG00000002635	FAM184A (1 of many)	6.18899	5.23115	4.82442	3.89659	4.70192	5.51324	3.93501	3.99259	4.02075	4.86003	4.92364	3.06152
ENSDARG00000002642	sh3gl1b	16.075	17.0865	17.6732	16.4806	17.7096	16.3029	15.57	17.0362	18.4899	11.9008	14.9365	17.1115
ENSDARG00000002644	rgs5a	1.41859	2.16188	2.74262	1.73566	1.96679	2.48732	2.12272	1.73491	1.89018	1.46975	1.81868	2.08352
ENSDARG00000002656	stxbp5a	6.95995	6.77978	11.9279	9.03005	7.75874	5.94183	6.92592	5.0151	8.96785	8.19055	6.71182	7.581
ENSDARG00000002663	optn	7.89568	5.89661	6.02402	8.01038	6.10192	6.58252	8.44717	9.71675	6.63183	7.73291	7.84897	6.90873
ENSDARG00000002666	kcnj1b	0.373179	0.945584	0.45335	1.53736	1.0112	0.711442	1.1412	1.08108	0.618403	0.562338	0.545608	1.28204
ENSDARG00000002670	ATG14	44.228	52.2001	50.0139	50.3495	42.3404	51.459	46.1313	44.0274	50.2775	62.7377	37.9476	55.1544
ENSDARG00000002682	tbcela	13.1624	13.6338	12.8961	16.1179	15.6271	15.9576	10.8599	12.7048	15.6111	12.8782	11.7335	13.3518
ENSDARG00000002685	fam113	46.4611	42.671	40.7839	39.3824	33.0273	42.4284	33.3531	43.1749	35.3366	42.2966	32.6134	33.3383
ENSDARG00000002690	rabif	103.605	110.421	107.611	101.38	101.197	112.707	94.064	97.5951	96.6978	119.385	94.8438	102.927
ENSDARG00000002696	gnb3b	0.771191	0.81752	0.749073	0.718098	0.861008	0.742139	0.778935	0.828496	0.660228	1.48675	0.767196	0.737147
ENSDARG00000002701	rasl12	0.808487	1.18842	1.56979	1.26405	1.41824	2.15086	1.3114	1.42455	0.850287	0.941626	1.49604	0.923575
ENSDARG00000002710	ncl	124.926	117.166	118.25	105.773	113.201	123.737	108.362	108.238	117.285	147.153	127.171	111.758
ENSDARG00000002720	utp15	29.6705	26.6433	23.9957	24.3846	23.7666	23.5788	23.8678	31.0365	26.5502	38.3114	25.7284	24.0455
ENSDARG00000002722	ankrd2	0.639798	0.405591	0.129973	0.246647	0.234656	0.541666	0.322741	0.154546	0.206765	0.274896	0.0762172	0.162463
ENSDARG00000002728	kiss1ra	0.0312815	0.0401815	0.0350284	0.0128569	0.0336375	0.0177927	0.094349	0.0329994	0.0378962	0.0220039	0.0465592	0.122666
ENSDARG00000002731	sdc2	22.6896	25.6898	25.4123	27.2915	26.0025	26.0434	24.0091	25.3109	26.8237	28.0283	28.8571	27.1293
ENSDARG00000002732	spon2b	1.548	0.839573	1.07425	1.31771	1.32461	2.01884	1.68122	2.10872	1.97517	1.4591	1.05499	1.53737
ENSDARG00000002745	tdh	67.917	62.4576	52.4085	59.0591	55.3882	56.2147	59.1339	65.1797	48.2406	63.9218	53.1756	55.9343
ENSDARG00000002748	sema6d	44.4215	50.2192	47.594	43.9563	43.8434	51.0867	34.8493	37.0261	39.1412	44.8082	50.5802	43.6394
ENSDARG00000002754	pdcd2l	21.4477	16.1204	15.2383	14.8203	15.6784	15.6914	16.0676	20.6128	12.8604	18.107	14.9708	15.1838
ENSDARG00000002758	dedd1	78.4527	89.1623	79.4314	82.9957	76.5008	84.3782	74.5617	73.7485	78.7329	83.5714	68.5977	87.3289
ENSDARG00000002760	gdf5	0.38028	0.303381	0.30788	0.289263	0.334222	0.162705	0.577152	0.325678	0.249927	0.363429	0.397467	0.18915
ENSDARG00000002764	miox	1.28715	0.862852	0.713508	1.19119	1.01656	0.627458	0.714113	0.92895	3.66636	0.596659	1.67047	0.768754
ENSDARG00000002768	pvalb2	5.33357	3.77247	3.12581	3.79211	3.69269	3.69352	11.027	14.7794	11.7444	11.2025	9.60144	10.7632
ENSDARG00000002771	SLC4A5 (1 of many)	0.344252	0.369437	0.464426	0.2515	0.350402	0.341188	0.400562	0.487269	0.389762	0.375918	0.380762	0.472388
ENSDARG00000002773	htr1fa	0.0732815	0.0253043	0.214747	0.058001	0.115359	0.118627	0.292401	0.11299	0.197137	0.0458512	0.384252	0.304756
ENSDARG00000002787	tle3a	21.7317	16.5294	17.1116	14.1321	14.8013	17.9336	14.316	16.3863	15.7367	21.5038	18.2864	16.9666
ENSDARG00000002790	ap2m1a	127.04	149.53	139.409	140.789	128.504	143.865	126.985	119.001	133.69	160.515	101.253	131.91
ENSDARG00000002792	arcn1a	14.727	14.5137	14.4276	13.2954	14.5052	14.2072	15.5951	15.9767	14.6764	13.6921	15.7761	13.4401
ENSDARG00000002794	RNF14 (1 of many)	1.17476	1.1623	1.09791	0.804553	0.827224	0.756732	1.62907	1.47833	1.1586	0.766137	1.21965	0.888941
ENSDARG00000002795	meis3	2.87236	2.11586	2.55631	2.59961	2.27301	2.74526	2.21262	2.75511	2.39265	2.84456	3.54071	2.87608
ENSDARG00000002797	BX908804.1	0	0	0.107612	0	0.0896635	0.049469	0.107581	0	0.197262	0.132132	0.0446398	0
ENSDARG00000002798	cog8	6.70932	5.67456	5.91606	5.33622	5.9867	6.15479	4.91074	6.64445	6.09213	6.50297	6.98102	6.0284
ENSDARG00000002816	rasgrf2b	5.25357	7.48305	6.52248	6.37931	5.11781	7.44675	6.0613	5.81778	6.52075	6.0315	6.83852	7.54176
ENSDARG00000002826	cep57l1	17.1994	20.1328	16.6038	20.3564	17.4281	19.5491	16.79	19.3148	17.2097	19.9213	17.9468	16.6349
ENSDARG00000002830	trmt2a	10.5921	9.05316	9.27097	8.61961	8.04716	8.14265	10.4047	11.971	9.523	10.7037	9.67428	8.4487
ENSDARG00000002831	col4a4	0.86879	0.598117	0.669778	0.966192	0.820236	0.672296	0.699735	0.7157	0.837025	0.656948	1.12997	0.673058
ENSDARG00000002840	si:dkey-28b4.8	34.957	55.6288	51.3291	45.623	46.7696	46.8106	45.5376	38.8875	49.7216	36.4836	33.9634	47.0222
ENSDARG00000002847	fndc1	2.26018	0.895131	1.53973	0.997779	1.23313	2.29625	1.19232	1.40486	1.18921	1.54957	0.932895	1.24607
ENSDARG00000002872	zgc:113210	20.9936	21.6898	21.3914	21.4503	18.409	21.6664	19.8274	18.4773	18.6837	21.4606	17.0687	18.263
ENSDARG00000002877	reps1	9.48295	7.72159	8.06851	7.17394	8.90379	8.65606	9.30016	8.67645	9.51358	7.68981	12.2014	10.6877
ENSDARG00000002897	INPP1	5.83238	7.29028	7.20894	7.15119	7.17386	7.16656	5.93598	7.37285	7.15314	6.57792	8.75734	7.48214
ENSDARG00000002909	tjp3	11.4293	7.70086	7.57358	8.08074	9.80726	8.499	7.14208	9.41694	8.32586	10.8187	8.38208	9.1695
ENSDARG00000002912	adipor1a	21.4529	24.2227	23.3397	23.4355	22.0554	25.6701	22.8342	22.5626	23.764	21.9721	24.933	24.0621
ENSDARG00000002916	sec31b	11.0667	10.6953	12.1337	10.6396	10.7185	10.9516	11.2891	10.8749	11.9238	9.68514	11.338	11.2517
ENSDARG00000002917	gls2b	13.939	14.4569	15.7289	16.6441	14.8839	17.2061	17.6623	15.6147	16.3989	19.0829	18.1918	19.6353
ENSDARG00000002933	gbx2	0.546557	0.748368	0.813026	0.798814	0.580572	0.580799	0.605179	0.64127	0.667409	1.08598	1.12112	0.794912
ENSDARG00000002945	bgnb	0.760596	1.21217	1.10292	0.859523	0.916574	1.49328	1.41119	0.73843	1.04572	1.26694	1.35289	1.3417
ENSDARG00000002947	abcd3b	10.0343	11.6154	11.9532	10.5359	11.4634	10.0157	9.69944	10.1825	11.3782	7.77597	11.208	9.28632
ENSDARG00000002949	ppp6c	191.465	213.617	211.733	196.441	192.037	206.049	179.953	173.276	209.523	221.679	165.652	225.279
ENSDARG00000002952	smo	0.779286	0.684213	0.701152	0.853895	1.03098	0.899207	0.828929	0.860437	0.823754	0.703339	0.804062	0.826917
ENSDARG00000002959	gpr34b	0.025201	0	0	0	0.213089	0.0289335	0.101051	0	0	0.15721	0.10346	0.0802831
ENSDARG00000002967	pdap1b	30.7281	40.0851	34.9018	34.043	34.0397	37.1115	29.4624	33.5207	30.7207	41.3073	22.0705	30.5027
ENSDARG00000002970	ss18	97.0734	100.334	104.694	90.0817	83.7935	95.6462	96.0723	93.8403	94.3169	136.052	92.6171	101.537
ENSDARG00000002971	phc1	11.3073	10.724	10.2221	9.8479	10.0971	10.2878	11.058	10.8417	10.7726	9.02354	8.66861	10.7989
ENSDARG00000002986	gda	5.41506	5.10292	4.81854	10.7686	5.48212	5.14126	5.89182	5.3161	3.7868	8.54487	6.72341	5.70552
ENSDARG00000002988	tnnt2d	11.7246	13.3921	13.9	14.685	11.4358	16.492	13.1866	13.2813	12.8607	13.6799	11.7603	15.5965
ENSDARG00000002991	cep135	17.0867	20.2978	19.0358	20.1566	18.4572	19.6484	19.3407	18.6451	19.3555	17.8827	20.2277	17.9495
ENSDARG00000002994	itpkca	8.69433	8.26196	8.79966	8.28629	8.22236	7.85267	8.24262	10.3076	8.67435	5.79641	7.5925	7.48455
ENSDARG00000003008	prkcea	1.72307	1.45086	1.56573	1.52255	1.97835	1.74371	1.86593	2.08487	1.77626	1.63321	1.80626	2.04554
ENSDARG00000003017	ube2al	49.7803	40.0018	38.4231	40.6535	38.0264	41.4761	46.6129	44.4241	37.3042	40.9754	42.9826	40.1202
ENSDARG00000003020	lrrc4.2	0.0392221	0.02824	1.20992e-06	6.34325e-05	0.0905777	0.0173019	0.0103155	0.0244899	3.36824e-05	0.00340971	0.0412951	0
ENSDARG00000003022	limk1b	4.24267	3.24836	3.32052	4.31581	4.13654	4.03172	4.13207	4.85654	2.77528	2.75551	4.55525	3.60912
ENSDARG00000003027	scnm1	11.164	12.4024	10.4844	11.7841	9.51751	12.7994	9.739	12.8498	9.07097	11.6309	8.94669	10.7519
ENSDARG00000003032	eif4a1b	379.933	430.312	403.546	400.966	384.74	402.038	381.673	379.441	389.704	390.926	322.5	387.665
ENSDARG00000003035	hspa9	54.2136	56.953	56.5088	43.5108	47.6869	42.6202	55.308	56.3368	54.7675	46.9735	56.1078	41.2971
ENSDARG00000003041	CABZ01111496.1	22.6564	26.2321	23.2476	23.5895	22.9234	20.1519	21.7191	28.4446	29.7678	18.3357	26.7956	27.7276
ENSDARG00000003046	sorbs2a	0.890557	0.670686	0.963575	0.80062	0.820243	0.667966	1.01499	0.699787	0.796768	0.645816	0.913425	0.929433
ENSDARG00000003061	cd276	43.238	42.1043	39.6141	35.7069	38.1289	43.7081	44.6054	30.7344	39.786	55.043	47.4556	45.268
ENSDARG00000003069	btbd7	4.91404	5.3637	4.93894	5.44996	5.60732	5.26284	5.74818	5.4279	5.86602	4.60889	5.71461	5.92593
ENSDARG00000003077	si:ch73-111m19.2	3.38132	2.09354	3.13095	2.75427	2.5214	3.91949	3.14471	3.60879	2.30448	3.604	4.19731	3.22688
ENSDARG00000003081	mybphb	0.546174	0.188631	0.351873	0.400387	0.429174	0.215409	0.300056	0.651033	0.397314	0.806954	0.643272	0.611516
ENSDARG00000003084	spire2	1.64865	1.65499	1.44976	1.58641	1.77864	1.66253	1.85009	1.36871	1.7672	1.60281	1.62243	1.615
ENSDARG00000003087	ubxn6	15.8548	17.4357	18.8873	18.6956	17.1352	20.1874	16.1703	20.1595	18.3496	16.5676	17.5503	17.8986
ENSDARG00000003091	oclnb	0.55295	0.566652	0.369237	0.367796	0.476113	0.767449	0.430906	0.671885	0.292735	0.608904	1.22934	0.456318
ENSDARG00000003098	kdm5bb	17.9197	15.6539	13.244	15.1113	15.4759	16.3725	14.6943	17.239	14.1718	19.7551	16.5283	15.114
ENSDARG00000003109	rcan1a	13.1187	17.4852	18.9898	16.3828	17.6727	14.6997	23.0484	16.645	15.3847	17.3075	17.0616	10.5673
ENSDARG00000003113	ada	7.72222	6.85305	7.63668	9.26056	9.59656	7.50148	7.15161	8.93078	7.83852	9.84851	7.2975	7.73578
ENSDARG00000003127	zgc:123105	125.979	165.372	135.23	141.817	131.563	152.596	137.723	124.473	136.193	147.869	111.82	138.217
ENSDARG00000003132	apip	30.0334	28.3535	13.7574	23.8065	20.2881	27.8069	27.6912	16.6857	19.7775	36.9986	11.7117	3.53581
ENSDARG00000003142	dachc	2.43948	1.97516	1.61633	2.36854	2.18744	2.10783	2.67636	2.74467	2.23376	2.77331	2.42652	2.39004
ENSDARG00000003144	pxmp2	12.237	10.6285	11.3268	10.5115	9.80503	8.66262	9.38265	11.6982	11.87	10.7303	11.8388	11.0634
ENSDARG00000003145	CLMP	0.456669	0.984739	0.573082	0.819923	0.735278	0.726377	0.775359	0.708649	1.1067	0.388737	1.18594	0.679162
ENSDARG00000003146	si:dkey-27m7.4	0.778438	0.53841	0.641997	0.67726	0.543544	0.666952	0.892968	1.09274	0.648039	0.405377	0.805774	0.771157
ENSDARG00000003151	skp1	488.091	523.739	486.545	473.885	443.19	538.321	417.556	427.276	420.781	596.215	324.519	433.56
ENSDARG00000003153	nudt21	93.781	102.34	95.0411	90.6726	85.5805	92.1752	88.3302	97.0658	88.3383	101.002	75.9668	81.0374
ENSDARG00000003157	nfkbil1	3.03672	3.48439	4.10481	3.35022	3.42106	3.42978	4.54101	3.89785	4.04081	3.37419	4.46036	4.67042
ENSDARG00000003165	nr2f6b	1.16493	1.14778	1.82575	1.41921	1.69529	1.23429	2.03093	1.62213	1.57751	1.50026	0.922629	1.10032
ENSDARG00000003169	magi1b	3.99523	3.1504	3.15428	3.07406	3.17437	3.31064	3.67258	3.98565	3.21042	4.41728	3.91163	3.39645
ENSDARG00000003181	sult1st4	0.751012	0.191532	0.227634	0.78247	0.471408	0.32267	0.100728	1.1744	0.518732	0.196724	1.52049	0.441478
ENSDARG00000003189	psmd1	106.924	99.4455	103.9	92.8618	84.6504	106.209	88.2851	82.4771	103.311	142.278	88.3182	112.671
ENSDARG00000003193	rassf7b	20.7488	29.5348	32.7563	27.8745	26.1783	28.8844	15.4912	23.7313	23.3356	20.8036	18.7542	16.5982
ENSDARG00000003197	wdr21	49.5613	48.4484	51.8556	56.8384	51.0218	46.0419	45.7721	44.0563	51.3532	48.8475	40.7004	45.7525
ENSDARG00000003200	foxm1	185.885	243.951	263.763	232.683	216.918	230.852	182.252	159.813	238.192	181.429	165.364	218.58
ENSDARG00000003203	rhcga	9.51836	10.5137	11.2041	7.81536	10.992	9.58279	6.39606	7.65712	12.5004	8.77255	3.70756	10.7115
ENSDARG00000003205	ngly1	17.921	20.5625	20.1462	19.3301	19.5074	19.2109	18.1446	19.0867	19.384	24.7414	16.51	18.1153
ENSDARG00000003206	chchd6a	58.8423	65.6901	62.6889	52.6065	52.0764	70.3359	45.6094	55.206	52.5947	77.974	41.072	56.5882
ENSDARG00000003208	pomk	3.63484	3.55361	3.44769	3.50833	3.39929	3.81676	3.48846	3.59141	3.89368	3.85139	3.50176	3.39635
ENSDARG00000003209	si:ch73-129a22.11	3.3712	4.2171	3.64563	6.43555	3.59622	4.31974	4.3124	2.13896	5.77182	3.58338	4.01166	5.09715
ENSDARG00000003210	ANO2 (1 of many)	0.926052	1.19349	1.02446	1.12241	0.964476	1.14348	1.63215	0.838494	0.594553	1.1329	1.15106	0.886725
ENSDARG00000003213	naa15a	26.292	22.7391	22.2607	20.3747	20.6859	19.9336	21.7922	24.0253	23.4117	21.0024	23.1525	20.5849
ENSDARG00000003216	anxa2a	128.68	102.593	49.4214	84.4068	205.16	69.7077	44.4091	70.4192	55.058	186.329	51.0252	57.9394
ENSDARG00000003217	urb2	11.1958	11.471	11.434	11.5697	10.3233	11.0427	10.929	14.5455	12.1488	14.5091	10.1287	10.934
ENSDARG00000003219	bin2a	12.035	12.8253	11.8426	11.3029	11.8923	12.2293	11.1671	13.3381	11.2901	12.3602	10.4255	11.8872
ENSDARG00000003229	gdf9	4.62421	3.81138	3.7855	4.6151	3.78531	4.28512	3.90762	2.06898	4.70585	5.31977	2.46849	3.80589
ENSDARG00000003235	nup88	46.3514	46.8629	46.6539	47.6647	46.6748	44.0636	38.9934	35.9936	51.6273	61.3171	44.0255	49.1089
ENSDARG00000003250	pik3cd	0.888814	0.625185	0.699052	0.744364	0.811705	0.797619	0.972802	1.05825	0.753898	0.874195	1.33334	0.998846
ENSDARG00000003251	zbtb22b	6.55356	11.9659	10.3097	10.9962	11.7407	11.4868	9.93092	8.38947	10.9403	7.1827	10.3088	9.53276
ENSDARG00000003259	loxa	1.62912	0.621203	1.37804	1.05735	1.46789	0.793413	0.988054	1.05158	1.07774	2.98327	1.17478	1.18449
ENSDARG00000003269	clcn3	12.4101	12.3669	13.5885	11.9263	12.4492	12.4342	13.2795	13.6481	14.3156	10.6399	13.6799	13.7388
ENSDARG00000003270	dhps	33.9837	40.4687	35.2663	38.556	36.1223	38.9142	33.7897	39.3123	36.5872	39.5108	35.4207	34.9222
ENSDARG00000003281	pik3ip1	11.3761	9.717	13.9961	17.0314	14.2603	15.9416	11.3379	24.7461	11.8735	20.217	13.6787	15.2027
ENSDARG00000003287	wdr12	24.3236	23.0194	22.5643	20.0064	21.6444	19.0856	20.1089	26.6991	22.74	23.5276	26.5799	19.554
ENSDARG00000003290	dab1b	29.5341	36.6265	32.4211	36.7893	29.1956	33.0333	28.6834	28.9132	29.672	32.3306	26.2656	33.8052
ENSDARG00000003293	sox9a	5.20477	5.71909	6.73284	6.90468	5.94311	6.36829	10.2095	12.1465	6.2992	6.54925	6.01183	5.88214
ENSDARG00000003303	stc1	0.235737	0.242716	0.179437	0.261806	0.335104	0.276779	0.157671	0.27963	0.293725	0.215042	0.317834	0.222855
ENSDARG00000003307	stx16	12.2614	13.7957	14.1329	13.4286	13.9384	13.9561	14.6498	12.1628	13.2728	11.8291	14.8257	15.2793
ENSDARG00000003308	emc2	56.4196	53.5894	51.2788	48.5152	44.8701	48.8413	47.8346	43.0282	48.8226	63.3034	44.7555	47.7721
ENSDARG00000003313	si:ch73-70c5.1	6.67035	6.17758	6.48695	5.2797	6.54703	7.12431	1.58479	7.90987	6.38871	5.44649	3.66874	3.95487
ENSDARG00000003320	fam91a1	10.9824	9.52598	9.82097	8.4664	8.92601	10.0833	9.49925	9.05951	9.05471	9.83194	8.96054	9.15673
ENSDARG00000003326	cacng5a	0.399278	0.405773	0.732301	0.730235	0.51357	0.721232	0.337416	0.856171	0.700512	0.631381	1.07012	0.792376
ENSDARG00000003344	trpc2b	0.354696	0.302382	0.261474	0.250322	0.289172	0.321465	0.396668	0.487215	0.482058	0.263272	0.580276	0.432641
ENSDARG00000003373	commd2	65.2311	57.1006	41.4988	46.4314	50.4203	52.6525	42.2931	38.2754	54.1373	67.894	41.2232	54.5848
ENSDARG00000003375	gng12a	55.168	68.8767	56.5801	58.9529	57.8386	74.0348	51.8192	46.7975	60.35	51.281	33.6079	58.2581
ENSDARG00000003381	si:ch211-266g18.6	2.06155	1.2207	1.80697	1.94378	1.459	1.35617	2.04413	2.33157	1.58707	1.75268	2.74517	2.40848
ENSDARG00000003382	cwc25	43.9458	36.9585	38.9718	39.3228	36.6624	37.8034	26.8574	30.915	31.6784	48.9282	36.1842	39.9933
ENSDARG00000003395	col4a3	0.686346	0.710601	0.653705	0.747435	0.800024	0.603149	0.660985	0.741367	0.740502	0.662992	0.719073	0.640401
ENSDARG00000003398	rbpja	12.2514	14.9298	15.0546	14.152	14.4039	14.1001	13.9919	14.4475	15.9181	10.6573	15.3434	13.8551
ENSDARG00000003399	fgf8a	6.01206	6.78742	6.06071	5.4332	4.85455	6.25225	5.86064	7.01672	5.2819	6.86186	5.72755	4.89211
ENSDARG00000003403	tenm1	2.416	3.58886	3.45054	4.05563	3.81791	3.23937	3.90927	3.45497	4.51664	2.75658	3.20484	4.16439
ENSDARG00000003411	foxa2	1.67537	0.891459	1.23323	1.82125	1.11412	1.21917	1.30182	1.71404	1.62058	1.44924	1.55676	1.12574
ENSDARG00000003414	capslb	39.1164	55.4043	48.7256	46.0468	40.9219	46.8191	32.5601	34.7622	41.0815	46.6422	24.6669	38.9732
ENSDARG00000003420	chrna5	4.0635	4.57378	3.50839	3.79587	3.57913	4.59997	4.45641	5.18256	3.48205	2.4402	4.60091	5.98252
ENSDARG00000003421	igf2bp2a	4.02965	3.35262	2.77474	3.73041	3.87406	3.50007	3.76298	3.89307	2.12387	2.17757	5.69757	2.84182
ENSDARG00000003444	dhrs7	18.2182	15.5939	15.7888	15.9638	13.9329	15.6359	15.0101	19.5888	15.6007	12.267	16.2817	14.3492
ENSDARG00000003446	ippk	6.69132	7.62878	7.45328	7.65025	9.46731	7.7843	7.33609	8.30271	8.65731	5.74677	7.98399	9.00255
ENSDARG00000003449	pde10a	3.18101	4.07281	4.52308	4.43264	4.13194	3.95502	4.15069	3.63225	4.39803	4.4389	4.11657	5.21912
ENSDARG00000003462	fech	9.93026	9.20874	9.66981	8.8445	7.80108	9.30766	10.1623	10.1106	9.35456	10.1168	9.97725	8.73967
ENSDARG00000003469	neurod4	0.176455	0.13327	0.133398	0.334829	0.116083	0.162563	0.16661	0.192382	0.274018	0.220311	0.0805803	0.250447
ENSDARG00000003487	nup93	79.122	90.319	90.04	81.1835	76.8243	84.8447	75.4068	69.4707	88.4171	96.7688	65.9443	79.9016
ENSDARG00000003495	madd	22.0697	16.7662	24.0237	21.546	19.0598	25.0779	20.3456	19.9328	18.864	15.3884	14.3879	15.6341
ENSDARG00000003512	anks1b	3.54888	2.73467	2.85837	2.89571	3.12429	2.63293	3.38771	3.12271	2.7648	2.77615	2.18269	4.87783
ENSDARG00000003519	aprt	18.5135	15.5868	13.2808	15.6862	14.578	13.2695	17.0061	17.9887	15.2459	19.519	13.6225	10.8591
ENSDARG00000003523	itln3	22.7128	3.67305	2.10759	4.94276	9.43742	3.74779	0.848203	0.568869	3.54211	1.39256	3.15541	1.13236
ENSDARG00000003526	psma5	237.59	263.023	241.259	236.916	218.337	239.146	196.899	197.195	204.372	292.932	178.157	226.131
ENSDARG00000003527	mak16	31.8315	23.6281	18.8753	20.5255	24.6784	22.6983	25.5726	35.1794	22.6576	22.5891	24.3689	20.1035
ENSDARG00000003531	tcea1	30.9772	29.614	28.7179	25.4274	27.1156	28.2073	26.7492	30.1198	26.7489	33.8759	29.0487	25.3334
ENSDARG00000003533	col8a1b	4.92575	3.67541	3.3382	5.69089	6.42225	4.74028	6.19196	4.75697	2.33324	6.82016	5.71184	3.77404
ENSDARG00000003544	adarb1b	1.33268	1.60232	1.49084	1.36984	1.66936	1.19063	1.51593	1.53444	1.52303	1.41658	1.81203	1.42239
ENSDARG00000003553	gnrhr2	0.656786	0.754064	0.885853	0.867328	0.500884	0.560213	1.13139	0.695481	0.652548	0.633753	0.681483	0.670441
ENSDARG00000003570	hsp90b1	50.5617	56.9233	52.5154	40.654	43.5246	41.492	43.8663	41.8591	51.5784	56.9916	35.1341	37.6368
ENSDARG00000003573	dctn5	58.0571	59.9456	62.8409	60.8558	59.0023	60.8188	52.9456	55.0221	57.9427	65.4281	47.8614	56.4334
ENSDARG00000003576	klhl32	11.7288	14.4135	13.4065	14.8973	14.9788	14.3045	11.8137	13.9221	13.7415	13.8768	14.4535	13.2197
ENSDARG00000003584	pla2g7	26.0365	27.4384	26.9133	26.2728	24.4925	29.9932	28.2919	28.9863	26.906	37.7834	27.303	29.7009
ENSDARG00000003592	surf1	16.5896	14.618	14.2879	13.4316	13.3076	15.1491	15.9699	16.7625	12.9411	16.8696	14.8047	12.6154
ENSDARG00000003599	rpl3	1224.82	1119.61	1108.64	1091.39	1065.15	1230.31	1020.39	1056.59	966.655	1462.17	912.501	1012.54
ENSDARG00000003607	nr2f6a	15.1573	15.5723	16.3883	14.4326	14.7366	15.3895	14.6302	15.7523	14.7329	15.2499	17.6741	14.0039
ENSDARG00000003615	slc26a3.2	0.417654	0.155592	0.316687	0.509976	0.494716	0.137605	0.19141	0.170341	0.453463	0.241755	0.342711	0.268583
ENSDARG00000003616	arih1	61.2146	69.1084	67.8601	68.6418	59.7431	64.0313	59.8333	45.8711	63.6386	68.0957	50.3576	56.4274
ENSDARG00000003631	clockb	5.75035	5.93645	5.7863	6.75966	6.88449	5.37712	6.7255	6.71682	6.18088	3.73931	7.79772	5.71833
ENSDARG00000003635	mogat3b	1.82078	1.28203	1.79604	1.83249	1.53434	1.67604	1.72915	1.72744	1.81663	1.87612	1.81332	1.85427
ENSDARG00000003641	tfg	66.7546	52.1492	60.9733	49.2573	51.399	55.0995	53.7684	49.5379	56.1073	77.249	50.7111	58.796
ENSDARG00000003642	zfyve19	42.6192	42.888	45.6292	42.1048	38.0356	46.5606	40.0681	35.5352	39.5357	52.6367	34.2994	39.734
ENSDARG00000003675	cryl1	20.5064	21.2056	20.8691	21.2688	17.8644	20.7898	16.8659	20.7982	20.8888	28.0686	16.1677	17.6156
ENSDARG00000003680	runx1t1	3.59233	3.17108	3.40686	3.55485	3.16623	3.63386	3.50228	4.29154	3.60478	2.84334	3.99759	3.95403
ENSDARG00000003681	eif5	124.18	125.49	122.683	116.259	111.031	111.974	105.66	124.432	113.082	152.006	113.496	104.241
ENSDARG00000003684	obsl1a	0.344349	0.371445	0.350645	0.345346	0.300594	0.312646	0.434848	0.52537	0.319429	0.372349	0.312725	0.329743
ENSDARG00000003693	hars	49.5738	51.3368	48.0204	44.8869	40.9277	41.0149	47.0314	58.2542	45.4272	69.2846	41.0268	42.7857
ENSDARG00000003695	vdac3	102.019	116	109.234	107.41	110.115	114.93	107.379	115.018	104.253	107.476	92.493	94.5008
ENSDARG00000003697	slc5a8l	15.8562	1.73858	1.58493	1.70338	2.52506	3.08734	11.7771	5.94332	0.712098	3.57864	10.287	3.79265
ENSDARG00000003699	atp7a	13.0545	15.2365	14.4146	16.4467	14.6292	15.5256	13.1752	11.3019	15.72	12.036	11.5295	14.7772
ENSDARG00000003701	cldng	20.748	9.95882	10.3844	10.1305	7.20392	11.6145	10.2259	9.58862	9.25799	32.8791	10.022	10.5491
ENSDARG00000003705	prnprs3	18.7691	19.4776	23.8597	22.1639	21.1425	20.7354	25.0501	18.5839	20.7848	17.6159	19.0168	22.9809
ENSDARG00000003706	ryr2b	1.0456	0.82729	0.991652	0.828841	1.12236	0.901865	1.01929	1.26467	0.787884	0.807242	1.1936	0.739333
ENSDARG00000003732	mitfa	1.98983	2.37155	1.98667	1.29118	2.10749	1.64638	1.78595	2.68817	1.75299	2.25441	1.69201	1.50162
ENSDARG00000003749	polb	74.497	75.0169	77.3382	73.5214	66.4861	73.8684	61.5991	51.5493	73.1968	69.4583	54.8701	77.7023
ENSDARG00000003750	pfas	9.72421	8.34939	8.65101	8.18316	8.58251	7.55881	9.26135	9.27822	10.3318	6.43454	9.45799	7.59182
ENSDARG00000003754	tspan2a	8.9567	8.81598	8.98237	9.83145	10.6695	9.83714	10.5482	9.24779	9.84441	7.14792	10.2148	9.16417
ENSDARG00000003757	cnpy1	99.7117	109.798	106.813	98.495	87.7208	99.6007	80.5486	77.9313	99.1071	125.859	76.7101	88.1341
ENSDARG00000003769	tada2b	16.9752	15.9818	15.9921	16.066	16.7312	16.2397	19.4865	21.2083	17.2226	13.5587	19.9432	17.558
ENSDARG00000003776	pip4k2aa	66.811	89.3504	82.1487	88.378	94.0898	85.6116	78.7482	72.2488	95.7984	52.2222	76.4223	82.2923
ENSDARG00000003779	ctnnd2b	6.99411	6.3263	7.44725	5.41376	5.34196	5.5353	6.66423	8.17951	8.00937	6.76594	7.89906	7.91003
ENSDARG00000003789	dennd5b	5.01032	5.98105	6.39139	6.08714	6.52588	6.61561	5.9446	6.15112	7.20108	5.27217	7.30421	5.55758
ENSDARG00000003795	IDH2	185.276	196.619	187.179	186.957	188.317	206.654	180.369	181.528	164.148	255.672	164.026	170.269
ENSDARG00000003797	asb2a.1	0.301696	0.374955	0.378524	0.372341	0.376307	0.182941	0.353146	0.349982	0.34212	0.291272	0.220662	0.352074
ENSDARG00000003803	LHX3	0.975652	0.759386	0.777139	1.15151	1.08669	1.13241	1.15152	1.13511	0.964661	1.00615	1.16245	0.925419
ENSDARG00000003808	aqp3a	3.28466	2.0816	2.43585	3.13263	8.96433	4.84201	2.15311	6.13745	3.27063	3.45814	8.67809	3.47352
ENSDARG00000003818	prkag1	22.8551	27.7998	27.7497	28.123	27.0616	28.9107	27.8241	27.8417	29.357	23.2562	26.928	28.1287
ENSDARG00000003820	nr1d2a	12.6212	4.26162	3.70034	4.62353	9.52607	6.05835	6.77549	4.85385	4.24125	4.00209	17.8696	9.39601
ENSDARG00000003822	ankrd16	4.34107	3.61216	3.78658	4.04808	3.24737	3.7163	4.58512	5.64091	3.63575	3.81133	3.99226	2.7742
ENSDARG00000003827	snapc1b	5.59276	5.65768	5.70924	5.30641	5.07246	5.18059	4.89226	6.58379	4.78908	7.18392	4.47738	4.56548
ENSDARG00000003829	galnt2	5.5101	5.26894	5.60191	4.32416	4.9455	5.84064	6.12952	6.98753	4.9744	4.2458	5.60393	5.21347
ENSDARG00000003835	stom	4.94837	5.37741	6.53871	7.23211	5.8068	6.12098	5.76017	6.03947	6.38284	4.23843	3.56641	5.7345
ENSDARG00000003841	usb1	8.88426	11.8288	9.54884	10.8318	9.39568	10.8135	11.1032	11.1369	8.60298	11.2736	9.64884	7.88379
ENSDARG00000003845	chm	16.8032	18.4136	18.5071	17.7824	16.4144	17.7759	15.5293	16.6667	17.7579	16.6977	14.2866	16.4041
ENSDARG00000003846	mrpl21	54.864	58.6828	54.3569	47.6273	46.7357	49.6884	55.2238	60.8167	46.2724	72.9397	54.0433	49.7045
ENSDARG00000003854	acsl1b	12.7285	14.5706	12.399	13.9314	12.4947	15.708	11.035	9.92651	13.7972	12.2555	12.7356	13.8806
ENSDARG00000003860	cbx3a	193.984	205.716	199.452	176.57	194.571	204.438	197.738	199.816	194.346	223.867	207.732	180.231
ENSDARG00000003865	pard6b	3.785	4.25747	3.75695	3.36247	4.01676	4.02151	3.66207	4.04284	3.98934	3.32254	3.95996	3.84764
ENSDARG00000003866	tm9sf2	60.3782	63.4276	61.8264	61.2886	62.4225	62.1483	62.2084	58.8698	62.8707	58.3537	55.1824	61.9293
ENSDARG00000003867	cdk20	55.7996	67.8943	66.7028	60.8698	55.7817	61.3662	47.7429	45.7687	59.5894	68.6328	38.3603	51.598
ENSDARG00000003869	decr1	20.8745	14.1934	21.8343	14.1212	15.4024	21.3292	12.5435	15.5352	19.2012	25.1564	10.1474	19.3009
ENSDARG00000003872	ccdc102a	4.55586	5.49452	5.49692	7.05615	5.33757	5.56334	6.90749	4.91889	5.1762	6.63595	6.86959	6.70304
ENSDARG00000003877	pbrm1	20.9317	19.5975	18.2295	17.0332	18.1202	19.6288	17.4339	19.4198	18.3274	15.2083	16.424	18.6746
ENSDARG00000003899	zdhhc23b	3.1062	4.00588	2.77666	2.73591	2.60411	3.65594	3.54868	4.4417	2.17822	3.83052	3.29807	2.65089
ENSDARG00000003900	si:dkeyp-111e5.4	0.917618	0.859158	0.562484	0.782358	0.850609	0.690039	0.435272	0.451162	0.749335	0.838763	0.591274	1.16177
ENSDARG00000003902	ctsl.1	0.235934	0.160383	0.101057	0.450232	0.39832	0.424791	11.8516	0.332313	0.120963	0.396849	0.222963	0.352901
ENSDARG00000003903	hapln2	2.4977	2.43643	3.01414	1.93189	2.05868	2.61397	2.12878	2.04193	2.49166	2.17687	2.05708	2.20889
ENSDARG00000003904	sycp1	414.577	533.053	526.726	501.546	458.273	527.717	456.71	376.89	491.001	465.306	361.075	518.677
ENSDARG00000003909	ftr01	0.200544	0.117541	0.155796	0.212425	0.26381	0.180608	0.265698	0.24715	0.238544	0.124263	0.149151	0.0591974
ENSDARG00000003910	med13b	15.5102	12.4456	12.4901	11.3001	11.045	12.2375	12.7882	13.1496	11.4331	15.7459	13.7023	13.2544
ENSDARG00000003920	setb	214.728	219.725	207.124	200.548	204.277	217.702	215.096	210.289	207.275	214.263	215.458	189.448
ENSDARG00000003925	cx28.6	0.162861	0.423877	0.191117	0.093522	0.056777	0.389345	0.115806	0.260584	0.120053	0.0634966	0.339034	0.13336
ENSDARG00000003931	cndp2	16.451	15.6323	15.3005	19.8133	20.2902	15.6586	15.1614	15.8461	16.4256	21.8973	15.7664	16.1752
ENSDARG00000003934	nxnl2	12.8624	16.1663	13.1357	12.2436	13.2456	13.5365	11.6328	13.0722	13.0703	15.1263	8.55542	12.6196
ENSDARG00000003938	rpa1	137.068	162.886	143.929	145.73	119.478	126.44	132.653	153.319	132.021	115.114	125.536	147.497
ENSDARG00000003940	mtfr1l	25.7631	24.3969	22.1281	25.0784	25.7491	25.1653	19.0494	21.547	25.8119	20.6799	16.9201	23.5219
ENSDARG00000003941	rrs1	16.3072	16.5926	17.1574	12.6538	15.1478	11.6147	17.9295	16.6398	15.2298	19.5455	17.7154	12.9973
ENSDARG00000003944	nmur1b	0.0853849	0.148034	0.0814507	0.0384478	0.0596434	0.0593347	0.045587	0.0201579	0.163456	0.0163292	0.0288448	0
ENSDARG00000003952	pfn2	152.615	160.796	159.175	137.418	150.26	149.514	142.191	123.859	157.338	140.719	144.622	156.764
ENSDARG00000003961	parp3	59.7807	58.3406	56.0725	53.6463	57.929	58.7299	59.4239	70.8067	59.4031	44.5662	61.6225	52.5802
ENSDARG00000003963	traf4a	4.66722	4.59323	4.98366	4.4236	6.05317	7.85181	5.79706	4.63108	5.00866	6.72138	3.31136	5.51014
ENSDARG00000003968	zgc:162969	5.51982	1.4039	2.20655	2.43242	1.78298	2.36762	2.70094	1.92969	1.5849	9.1278	2.39243	2.06297
ENSDARG00000003970	trim35-13	0.184491	0.0318356	0.173407	0.146672	0.153939	0.081925	0.09089	0.120397	0.125358	0.15324	0.0680398	0.0617869
ENSDARG00000003973	chordc1a	11.0268	13.2061	13.5611	11.4426	12.8307	11.8483	12.5318	13.1411	12.0924	7.27591	12.1946	10.2475
ENSDARG00000003974	spoplb	51.4265	63.1465	55.1825	56.3866	54.1025	58.2867	52.059	55.3947	53.4294	56.2891	47.583	56.1275
ENSDARG00000003977	zgc:153896	3.24257	3.44467	3.56044	3.13714	3.23853	4.23019	2.64253	3.79344	3.19792	3.07132	2.4318	2.19646
ENSDARG00000003984	LTN1	7.55747	8.92105	7.88231	7.61106	7.15723	7.37116	8.17798	8.52009	8.52369	6.22085	7.59556	7.97431
ENSDARG00000003989	crhr1	0.0927588	0.0562443	0.0753321	0.10088	0.0529497	0.0712069	0.0764152	0.136486	0.127993	0.0738189	0.235342	0.070788
ENSDARG00000003991	fhl2b	0.126091	0.0642591	0.232884	0.176403	0.0958398	0.117612	0.0656202	0.545379	0.127768	0.0589438	0.179567	0.317431
ENSDARG00000003994	syt9a	4.68582	4.18385	3.83539	3.94783	4.22871	3.49296	3.62015	5.17136	3.36146	3.6792	2.67663	3.1369
ENSDARG00000003998	phyhipla	3.97151	4.41262	4.3744	4.78519	5.58866	4.40229	4.34288	3.11131	3.74098	3.90938	3.75503	4.16704
ENSDARG00000004015	adcyap1a	2.11967	1.69327	1.74205	1.53294	1.7657	1.53659	1.49937	1.78558	1.11322	2.41479	1.98126	1.61041
ENSDARG00000004017	spag1a	1.86192	1.08715	1.21723	2.00923	1.57622	1.24292	1.32037	1.31937	0.98767	2.51222	1.63624	1.25633
ENSDARG00000004018	CHST13	2.55244	2.0338	2.57565	3.38056	2.5381	2.56922	2.96875	3.06722	2.96994	2.75847	3.72126	2.92315
ENSDARG00000004023	isl1	0.59247	0.527356	0.677328	0.310564	0.537647	0.584486	0.552023	0.473621	0.542446	0.863128	0.584083	0.875178
ENSDARG00000004037	cog2	11.6368	15.5107	13.6107	13.7295	11.6355	13.3217	11.2159	14.2475	12.1171	12.6626	9.88918	13.3085
ENSDARG00000004046	phf6	10.3417	9.78352	9.8757	9.3838	10.0565	8.98177	10.3911	12.2153	8.29113	10.8102	10.3078	9.31625
ENSDARG00000004049	marcksa	0.913645	1.16507	1.11423	1.38326	1.33541	1.26984	1.67566	1.16257	1.3663	0.790025	1.27674	1.06504
ENSDARG00000004051	CR354540.1	1.6053	1.63947	1.29194	1.42728	1.41148	1.68416	1.44905	2.18054	1.888	1.71047	2.36845	1.94964
ENSDARG00000004055	uhrf1bp1l	4.96972	4.47134	4.20513	4.00322	4.17118	4.45864	4.02979	3.88568	4.34071	3.86934	4.8564	5.06516
ENSDARG00000004059	galk2	8.71187	9.44135	8.28784	8.21654	7.80287	7.43891	7.65861	8.55276	8.06424	8.05834	6.68473	6.32024
ENSDARG00000004060	bhlhe40	9.09522	6.12861	5.02146	9.99483	14.233	5.0458	6.95616	6.64254	4.16696	14.9563	4.31613	8.87508
ENSDARG00000004074	bach2b	1.17263	0.940322	1.44532	1.3174	1.36127	1.16483	1.49948	1.11366	1.44425	1.01893	1.21415	1.48584
ENSDARG00000004078	acsl4a	27.8743	37.9555	38.1843	33.7879	35.3438	30.1873	35.0203	30.3252	41.3583	29.0499	34.1935	28.6604
ENSDARG00000004082	cx39.9	0.0323668	0	0	0.0224591	0.0856249	0.0218763	0.0246617	0	0.0727679	0.029283	0.0885617	0.0641634
ENSDARG00000004094	acsbg2	16.6034	17.6144	17.9252	16.1247	15.9829	15.8411	16.189	13.8886	19.4818	16.5964	18.1	14.3014
ENSDARG00000004105	tie1	0.951005	0.944137	0.899621	1.26952	1.53724	0.9235	1.01694	0.8591	1.00421	1.19779	1.12417	0.928533
ENSDARG00000004109	CABZ01059909.1	0	0.973453	0.63957	0.985288	0.546436	0.0619295	0	1.68961	0.36641	0	0	0.673273
ENSDARG00000004111	esr1	0.736221	0.764264	1.13094	0.896963	0.91072	1.29469	1.09621	0.945001	1.20979	0.941343	0.876999	1.10671
ENSDARG00000004114	tti1	3.99839	3.50127	3.54774	3.4944	3.01815	3.07444	3.88596	4.35984	3.57201	2.93786	3.59866	3.27867
ENSDARG00000004115	mgat4b	3.02644	2.91203	3.56655	3.63304	3.42766	3.72184	1.92983	3.22287	2.83439	3.18391	3.04707	1.71171
ENSDARG00000004130	mvk	7.64856	7.54651	7.85725	6.85949	7.11734	7.72559	6.43834	8.35735	7.72941	8.0059	7.20203	5.55677
ENSDARG00000004132	usp19	34.4723	36.4634	32.1612	29.48	28.6836	29.5521	29.405	33.1276	33.9235	37.8762	26.465	30.9596
ENSDARG00000004150	grm2a	0.750892	1.38455	0.546304	1.25843	0.80061	1.13109	0.814559	0.479829	0.907886	1.0709	0.60355	0.8128
ENSDARG00000004151	rab23	17.3016	19.6571	20.2987	19.2692	17.1895	19.1444	16.2139	16.3175	18.9736	17.1721	16.9904	16.2367
ENSDARG00000004154	orai1b	7.49541	7.94936	8.16614	8.48484	8.68023	9.09209	8.83284	7.72786	11.5786	6.86611	7.71175	8.39105
ENSDARG00000004158	tmem63c	1.32891	1.00542	1.06829	1.08287	1.07927	0.976178	1.03154	1.38552	1.10645	1.43628	1.13328	1.06389
ENSDARG00000004160	reep3b	76.6354	86.8193	89.3744	92.1983	80.1455	96.9008	82.626	77.2873	79.5762	89.074	82.1916	89.8474
ENSDARG00000004161	ik	49.816	48.444	50.9646	48.2305	45.5806	52.5334	44.0666	45.6419	46.3131	54.7948	43.978	46.3634
ENSDARG00000004167	zgc:110366	8.46706	9.11161	7.39144	8.13049	8.31241	6.38767	8.46517	10.1324	7.91841	9.38477	8.23423	7.96619
ENSDARG00000004169	stmn1a	139.836	134.996	125.581	127.114	128.965	153.662	148.36	186.564	114.508	136.385	147.613	117.033
ENSDARG00000004171	rabac1	18.5861	20.0995	20.3992	22.0694	20.9001	20.7409	23.8878	17.1092	23.683	18.4068	18.7291	25.7724
ENSDARG00000004173	copa	44.3969	47.569	41.2865	46.8102	43.4543	45.2951	42.0737	42.7656	45.8182	47.0492	40.0339	43.4279
ENSDARG00000004174	cnot1	92.1469	88.9515	75.6268	69.9463	74.9525	85.3474	77.9632	83.6469	78.7654	72.9161	86.8544	91.4348
ENSDARG00000004177	fam169ab	4.68538	3.19893	3.07951	3.25451	2.97804	3.865	4.71339	6.66281	3.95273	3.15478	5.00386	3.91205
ENSDARG00000004184	nf1b	4.90297	5.32745	5.26183	5.12596	4.78689	5.93955	4.98676	4.71997	5.53401	4.25851	4.95835	5.13909
ENSDARG00000004187	DNAJB5 (1 of many)	6.62617	6.72009	6.99836	5.39535	6.07343	5.90039	5.63644	6.58135	5.95289	8.15071	6.12226	6.66896
ENSDARG00000004189	cbx1a	32.5159	40.7414	36.8556	37.0702	36.6024	38.541	39.1872	38.8054	38.0088	32.1128	36.6155	32.5311
ENSDARG00000004196	tnfsf10l	2.34549	2.48337	2.89555	2.93955	2.50872	3.09454	2.33704	3.03669	2.72684	2.12651	1.79867	3.40399
ENSDARG00000004204	efhc2	315.26	368.966	367.039	354.305	304.388	344.749	269.456	225.988	348.511	351.716	186.406	332.054
ENSDARG00000004211	ccdc106a	23.9252	21.6945	21.0437	22.3806	22.3096	23.8036	22.5034	25.7768	20.3323	21.6091	24.8701	21.3947
ENSDARG00000004218	rnd1b	2.42473	2.04003	2.53853	2.42442	2.15902	2.29009	2.73813	1.97228	2.45492	2.60125	2.3887	2.72234
ENSDARG00000004219	SLC6A3	0.5481	0.61801	0.539025	0.686605	0.422806	0.796864	0.921431	0.706405	1.00364	0.8568	0.631963	0.567457
ENSDARG00000004232	dlb	0.555078	0.647465	0.925339	0.459235	0.496308	0.570095	0.746675	0.877437	0.733367	0.624761	0.744637	0.885345
ENSDARG00000004243	asic4b	0.0172699	0.0394938	0.0327959	0.0505187	0.0377119	0.00816891	0.00682937	0.00716814	0	0.0264605	0.0514	0.0248404
ENSDARG00000004246	slit2	0.970844	1.34018	0.922171	2.59024	1.89416	1.78778	1.69127	1.59744	2.0822	1.92649	4.3445	2.42182
ENSDARG00000004256	wnt11	5.03327	5.56618	6.29146	6.10446	5.46992	7.06678	4.04798	4.03844	5.19402	5.9242	5.42286	4.29536
ENSDARG00000004260	cul5b	10.9526	12.9736	12.8706	12.3649	11.4629	12.7518	11.1126	11.2768	11.2186	11.3449	9.92186	11.4615
ENSDARG00000004261	tmed9	42.327	39.4335	40.4061	35.8816	37.5652	35.2747	40.197	38.8689	39.6181	37.7437	41.7724	34.4965
ENSDARG00000004270	atl3	59.1817	67.4006	67.3111	67.6016	64.1089	69.6246	56.6809	61.239	62.8688	47.3695	48.924	63.1638
ENSDARG00000004274	zgc:112496	18.5628	16.1191	16.6501	14.6706	15.1322	16.6587	17.965	17.6742	13.271	19.1908	16.9439	14.0673
ENSDARG00000004280	seh1l	35.5617	36.3442	36.4449	34.9982	35.2288	35.0921	37.1062	37.4902	38.0197	37.4487	37.2375	34.8795
ENSDARG00000004282	zgc:77375	29.6416	30.7136	19.1237	24.9012	20.4178	19.1736	29.8334	28.2323	22.2946	21.8724	24.8982	22.8498
ENSDARG00000004291	hecw1b	1.38497	1.40506	1.55615	1.54888	1.50184	1.4199	1.45804	1.67469	1.92569	1.33458	2.10713	1.79101
ENSDARG00000004297	irf2bpl	2.15198	1.84276	2.1708	2.17731	1.85938	2.04933	2.02693	2.35825	2.09769	2.87362	2.37266	2.4157
ENSDARG00000004301	rhogb	2.54547	1.84412	1.1624	4.49475	5.13273	2.0428	1.52347	1.82797	1.49796	5.19761	1.70572	1.63783
ENSDARG00000004302	slc45a1	1.83906	1.36591	1.66882	1.04646	1.5141	1.02649	1.84668	1.692	1.26278	1.64514	1.25535	1.45948
ENSDARG00000004305	vangl1	1.3488	1.10463	1.74154	1.2892	1.37851	1.38211	0.967946	1.14562	1.55698	1.08004	1.30776	0.960971
ENSDARG00000004306	klhl18	3.88379	3.43381	3.94076	3.8381	3.37004	3.35997	4.04173	4.08773	3.51144	3.17577	4.10222	3.56657
ENSDARG00000004307	lypd6	2.13118	2.31586	1.70439	1.78337	1.20772	1.37225	1.95877	2.61107	1.99105	1.28937	1.5542	1.18237
ENSDARG00000004311	ldlrap1a	21.8506	19.637	18.5465	21.5002	19.4763	20.1801	19.7682	20.8964	18.5166	25.549	19.1835	20.1422
ENSDARG00000004318	cbwd	23.3477	24.8081	25.2208	24.5331	22.029	23.8145	22.016	24.3625	25.1831	23.4534	22.8632	24.7087
ENSDARG00000004322	ush1ga	1.82712	2.66992	1.95478	1.93791	1.78178	1.59417	2.2212	1.60808	1.59136	1.9219	1.76772	1.04156
ENSDARG00000004325	casp9	9.4975	8.98655	8.80642	9.6846	9.27727	8.18336	7.48812	9.79402	7.49615	9.60455	7.69866	7.83777
ENSDARG00000004328	LIN28A (1 of many)	0.0741848	0.116228	0.131451	0.238947	0.130333	1.9926e-09	0.200743	0.106332	0.157693	0.135015	0.106405	0.083221
ENSDARG00000004336	exoc4	7.09266	8.68429	8.17082	8.8434	8.23343	8.56334	7.8084	7.44303	9.19151	5.27999	8.31104	8.37403
ENSDARG00000004343	nelfe	28.9391	27.797	26.3457	27.3327	24.7871	28.744	24.7828	28.8838	26.8192	35.6459	22.7824	26.0505
ENSDARG00000004358	gnb3a	0.335069	0.354181	0.253089	0.342946	0.343561	0.31334	0.346003	0.450281	0.280174	0.225679	0.214572	0.310931
ENSDARG00000004363	lhfp	4.82099	4.12813	4.4971	4.97216	4.22224	4.28616	4.57206	6.2857	3.98844	5.5436	4.58866	4.2523
ENSDARG00000004372	fmnl3	1.91359	1.69136	1.60223	1.71929	1.99252	1.74569	2.32039	2.20104	1.62582	1.9293	2.18371	2.09304
ENSDARG00000004377	ppp1r13ba	1.37313	1.24835	1.38114	1.52734	1.52912	1.30215	1.76062	1.80188	1.5069	1.69023	1.99395	1.43894
ENSDARG00000004378	yrk	2.67297	2.13089	2.78355	3.68735	4.54963	3.07285	2.47907	3.65333	2.5228	3.25486	3.15331	3.76
ENSDARG00000004386	si:dkey-153k10.9	2.67992	1.916	2.71517	2.72623	3.06121	2.54253	2.77312	2.21781	2.37228	1.86736	1.92625	2.15806
ENSDARG00000004402	elovl6	1.0442	0.988338	0.962916	1.61205	1.18988	0.71302	1.08287	0.84563	5.41326	0.89532	7.9133	0.711076
ENSDARG00000004405	snx10a	6.47765	4.87373	4.51651	5.34374	4.77482	5.75561	4.57885	5.65715	5.00626	7.99598	5.86389	6.41132
ENSDARG00000004415	tcf7l2	13.0233	10.5269	14.088	10.9215	13.0272	12.1713	13.5397	14.4709	13.9603	13.3737	14.0424	13.6989
ENSDARG00000004427	dpy30	301.803	383.379	286.153	286.023	297.484	304.886	276.084	407.986	252.186	363.639	291.911	271.988
ENSDARG00000004433	btk	2.88837	1.98965	2.01397	2.25832	2.64133	1.94461	2.72139	3.25298	3.18273	3.31246	2.91391	2.7214
ENSDARG00000004436	fam92a1	70.6676	75.1939	75.5201	72.2043	65.6599	79.0746	61.8909	54.1677	63.6626	89.0272	45.3301	68.5057
ENSDARG00000004445	grm5a	0.974993	0.584642	0.664026	0.859116	0.716052	0.659403	0.874818	0.868173	0.638692	0.595455	0.860489	0.83534
ENSDARG00000004447	aplnr2	0.264696	0.259705	0.158781	0.120276	0.177852	0.219533	0.122091	0.184083	0.218532	0.349313	0.2336	0.263424
ENSDARG00000004451	tnfrsfa	9.32073	9.52424	8.44736	9.3447	9.3568	8.74892	9.32176	9.02665	8.75136	7.45635	9.90339	7.77772
ENSDARG00000004452	tardbpl	128.459	131.18	136.034	129.095	133.717	125.823	116.03	117.593	126.876	123.21	134.646	122.749
ENSDARG00000004455	p2rx5	1.68592	1.75499	1.59909	1.63298	1.38281	1.03375	1.78719	1.62718	1.47268	1.30343	1.41158	1.48596
ENSDARG00000004460	desi2	29.8849	33.3318	31.291	31.7486	29.1581	33.2507	29.3972	30.2262	29.8339	38.5559	27.3827	29.4273
ENSDARG00000004470	prkcsh	35.9008	41.3373	37.4247	36.784	36.3781	38.4991	38.1796	41.7133	37.5717	47.4207	37.1299	36.9284
ENSDARG00000004472	atat1	9.33786	11.4522	10.4083	10.254	10.655	9.84524	9.62563	8.17274	9.67707	7.6831	7.59995	9.85772
ENSDARG00000004473	tbx21	0.966267	0.781629	0.502313	0.816632	0.627146	0.936596	0.545976	0.695314	0.66234	0.667205	0.613097	0.718002
ENSDARG00000004492	pcyt1ab	24.6924	25.8384	25.3557	24.9595	24.3587	26.117	21.7753	25.7634	25.3956	24.5627	22.7306	25.0882
ENSDARG00000004497	tspan33a	2.05673	1.52121	1.23676	2.05481	1.78324	1.52714	1.98146	1.84676	1.54373	1.86658	1.59337	2.08197
ENSDARG00000004498	xkr8.1	0.357197	0.201882	0.171424	0.226591	0.190845	0.0534123	0.142253	0.360673	0.139491	0.266643	0.268425	0.138179
ENSDARG00000004502	rcor3	8.4161	7.45458	6.8857	7.77099	7.19436	6.62199	7.73092	7.96864	7.52994	5.21351	7.58765	6.86352
ENSDARG00000004517	ppat	25.2256	22.4828	22.2078	20.7449	20.6255	19.8629	22.7959	26.2303	21.6452	22.858	21.5972	19.0002
ENSDARG00000004525	zgc:63882	10.2867	15.1438	14.0518	10.9036	12.5404	13.4335	14.633	10.273	11.4767	13.9145	8.8762	11.4953
ENSDARG00000004527	pin4	61.5099	62.5384	57.4811	53.0648	48.0564	57.7954	45.8586	49.7846	43.2772	74.9629	49.5335	42.9928
ENSDARG00000004529	zgc:173742	30.6741	38.3663	31.7597	29.4368	30.3633	32.7085	33.317	55.6085	28.6603	45.3898	36.0555	34.85
ENSDARG00000004537	kmt2a	4.6762	5.74321	5.28434	5.27968	5.41846	4.81069	5.77792	6.2275	6.25061	3.3925	6.91927	6.37022
ENSDARG00000004539	ptgs2a	1.59411	0.947161	0.717753	1.0551	6.50719	0.768019	1.87166	1.83518	0.661977	1.83991	2.50524	1.63075
ENSDARG00000004561	prkcg	0.260848	0.400173	0.288616	0.361077	0.34258	0.338714	0.255718	0.327227	0.275405	0.209518	0.320651	0.339707
ENSDARG00000004574	gtf3c2	5.67143	6.8107	7.00563	6.16851	6.70435	5.57498	6.70769	7.03934	7.31278	4.90217	6.53434	5.81542
ENSDARG00000004576	plk4	42.1541	46.3609	47.0685	45.0745	42.2975	45.4143	37.2457	34.8145	43.6108	46.0577	33.4854	45.5248
ENSDARG00000004577	zgc:194665	5.07591	4.6287	5.18217	4.38605	4.79965	4.38566	6.32119	7.03003	5.17697	6.01074	5.05977	5.06917
ENSDARG00000004580	nmnat2	1.43365	1.25718	1.29121	1.27453	1.23168	1.18738	2.14565	2.03843	0.913401	1.33331	1.17294	1.4962
ENSDARG00000004581	sel1l	12.8568	16.2507	14.4507	14.412	13.3931	14.4997	14.4551	14.0658	14.9907	13.7056	12.706	14.1292
ENSDARG00000004586	ntrk1	0.124796	0.18784	0.292361	0.275021	0.116477	0.0622079	0.333369	0.289067	0.336068	0.249174	0.371534	0.297819
ENSDARG00000004587	kat5a	25.0224	23.627	23.1824	22.8989	21.6359	24.7202	21.6736	25.6857	21.3716	25.051	22.613	24.0174
ENSDARG00000004592	gpr22a	1.65358	1.38741	1.53793	1.1771	1.48846	1.35328	1.06819	1.99141	1.56219	1.55666	2.02349	1.12423
ENSDARG00000004597	lrrc4ba	0.143983	0.181807	0.155754	0.309812	0.141906	0.122597	0.23696	0.176909	0.258123	0.268904	0.325314	0.204576
ENSDARG00000004598	or102-2	0	0	0.0143584	0.0168316	0.0120753	0.0133226	0.0214729	0.0109586	0	0.0123454	0.0231253	0.0401516
ENSDARG00000004616	mtmr2	16.0967	15.4409	16.2267	17.0851	15.9246	15.8167	14.6818	15.3529	15.2957	17.2582	15.1681	14.8557
ENSDARG00000004618	stx2a	6.3891	6.06677	6.17986	5.73523	6.18459	6.784	6.32837	6.35523	6.68822	4.79037	5.89193	5.58293
ENSDARG00000004621	gpm6ab	13.811	13.6032	15.6828	15.3235	14.5466	15.9862	17.2193	15.745	15.2628	11.6106	11.1739	14.1632
ENSDARG00000004627	panx3	27.3906	43.1262	38.5537	39.8916	28.1823	36.023	41.3893	32.0115	36.2229	45.2278	25.479	43.6174
ENSDARG00000004634	osbp	29.5888	24.5868	28.7708	27.9202	23.598	23.8195	25.4865	20.7304	26.4725	35.4845	20.6757	29.2354
ENSDARG00000004635	epha7	0.93456	0.580584	0.747571	0.829661	0.643051	0.755639	0.932668	0.897298	1.04314	0.775865	0.778367	1.0064
ENSDARG00000004636	ccdc9	4.10615	4.28971	4.23875	4.31387	4.44045	4.17426	4.05139	4.7806	3.98268	4.28611	4.2599	3.55675
ENSDARG00000004643	cdhr1a	8.34347	4.70767	9.61721	4.10273	8.17891	8.43222	5.3903	8.26511	5.91418	3.65992	11.9647	8.12853
ENSDARG00000004647	spice1	21.5696	15.6259	20.7294	17.593	14.665	16.4726	15.0688	12.8432	18.4976	13.9384	16.4441	17.608
ENSDARG00000004648	kctd16a	0.21351	0.159097	0.191486	0.207622	0.14649	0.232505	0.342181	0.190702	0.262208	0.114968	0.207976	0.281829
ENSDARG00000004658	zgc:101810	0.148833	0.1074	0.0474504	0.0413563	0.079294	0.433498	0.148264	0.304715	0.100791	0.0690617	0.708407	0.159881
ENSDARG00000004672	ptk2ab	5.85584	5.36419	4.71745	5.67691	5.11627	6.0526	5.18626	5.76144	4.80298	5.54518	5.20844	4.97009
ENSDARG00000004680	dnajb6a	78.3554	91.657	81.2777	80.4067	79.0563	84.1584	73.5856	70.0898	74.0001	89.4505	60.116	73.6706
ENSDARG00000004687	acaa1	39.8972	33.1907	31.7908	33.3419	37.3176	36.1923	38.7022	37.0519	34.258	47.3176	39.168	33.4545
ENSDARG00000004692	nabp1a	46.6813	48.3787	48.9208	42.3724	44.8618	44.1945	40.162	41.8921	43.0357	43.2785	41.9368	39.4197
ENSDARG00000004695	six4a	0.373141	0.38729	0.323614	0.402766	0.278374	0.339205	0.503574	0.300266	0.447281	0.464142	0.301316	0.371118
ENSDARG00000004696	eefsec	23.8734	24.9887	31.3138	23.011	22.1333	22.0186	20.9662	21.2744	24.1711	26.3074	19.8311	24.8051
ENSDARG00000004697	rxrgb	2.63651	1.83835	1.86574	2.2411	3.38254	2.10358	2.25538	3.31204	1.81447	3.77078	2.83865	2.72531
ENSDARG00000004702	irf2bp2a	11.4424	10.0431	10.4907	11.9549	11.4582	11.0423	11.8834	12.9265	12.0971	15.9614	12.7653	11.4753
ENSDARG00000004706	syf2	96.2207	91.6721	91.1844	90.2966	87.416	100.803	83.5368	88.4064	80.9249	109.239	71.8619	88.2907
ENSDARG00000004712	tbr1b	1.47828	1.4637	1.25788	1.62864	1.67459	1.21562	1.36999	1.12511	1.82008	1.78119	1.39482	2.33498
ENSDARG00000004713	mad2l1	283.151	291.07	293.865	279.874	244.963	296.878	235.482	253.635	269.62	373.221	213.627	264.839
ENSDARG00000004714	tcf12	5.84709	5.09325	5.57161	4.76743	5.37673	6.61361	5.85037	7.02412	5.0968	5.18577	5.13581	5.43169
ENSDARG00000004724	tcea3	11.0462	9.81649	11.5545	11.0448	11.5007	11.5581	11.5477	11.8618	10.6687	13.7506	10.2821	10.9262
ENSDARG00000004726	trappc11	16.5999	13.7485	14.5987	15.8047	14.2486	14.1601	14.0097	15.8317	14.8563	15.9167	12.6595	13.7781
ENSDARG00000004727	cmss1	35.8969	34.9854	30.934	31.0183	31.9703	34.9763	32.5717	41.8471	31.7743	39.4485	36.4462	29.4455
ENSDARG00000004735	hnrnpub	63.7209	68.5372	65.5622	58.7517	63.2216	64.5091	60.51	58.6322	67.7975	58.6578	65.7693	59.6443
ENSDARG00000004745	lmbr1l	2.43742	2.3827	2.09598	2.41029	2.72326	2.18796	2.82883	3.29867	2.42236	1.48174	3.6838	2.51037
ENSDARG00000004748	zgc:100868	0.215066	0.0770573	0.137285	0.150889	0.21908	0.198544	0.518551	0.412018	0.15211	0.0442857	0.280306	0.411553
ENSDARG00000004753	mylkb	0.49096	0.807256	1.00952	1.21747	0.954801	1.01602	1.7189	1.04102	0.863149	0.677515	0.713465	0.948387
ENSDARG00000004757	ybx1	524.212	556.678	512.075	480.157	458.626	539.929	490.651	457.483	444.125	782.136	397.888	492.55
ENSDARG00000004763	hhla2a.2	0.0916217	0.215472	0.182981	0.0660987	0.263565	0.101169	0.151921	0.163103	0.0726935	0.135486	0.0544534	0.0393253
ENSDARG00000004771	ankrd10b	6.5498	6.33835	5.99008	7.5214	8.00872	7.05986	7.57831	7.98674	6.4719	8.01089	7.22009	6.68138
ENSDARG00000004774	wdr36	27.5556	26.9947	25.8048	25.0314	23.8865	24.1371	25.0168	26.948	27.2243	33.8681	25.3895	26.0033
ENSDARG00000004782	fgfr3	0.711715	0.881106	0.703895	0.857	0.875703	0.800275	0.878296	1.02061	0.989752	1.01102	1.06412	0.84309
ENSDARG00000004785	cops2	109.042	115.059	104.368	100.036	102.012	107.414	94.1533	117.052	99.8697	96.2979	97.2591	97.0646
ENSDARG00000004796	mgrn1b	12.9553	14.7719	16.8867	20.8515	17.265	15.5727	12.8227	16.2734	15.0466	12.895	17.9723	14.4524
ENSDARG00000004806	grwd1	18.1976	19.8725	20.3956	16.3326	16.8339	16.1726	18.6651	21.949	18.9179	15.8613	21.3567	14.0443
ENSDARG00000004823	asz1	57.7067	62.516	57.1768	53.142	52.5504	56.6284	51.4786	57.7107	54.8143	60.0466	51.3631	51.6568
ENSDARG00000004830	flot2a	22.0154	22.7896	21.9602	23.2871	25.6027	22.907	25.8549	26.767	22.8609	23.298	26.3484	23.8532
ENSDARG00000004836	dnajc5ab	3.44232	4.04741	3.34283	5.5236	5.6851	4.30343	3.87224	4.05974	4.43916	5.98414	4.87132	4.16355
ENSDARG00000004840	rassf1	51.6258	65.0618	62.3607	63.5389	71.1715	71.3084	55.3402	59.1156	66.2785	95.6426	45.6444	68.7868
ENSDARG00000004843	foxp1a	21.6279	21.3575	20.4585	21.8672	19.2637	22.0159	20.7965	22.0802	18.8923	20.0598	20.2733	21.3207
ENSDARG00000004861	esrrga	1.27939	0.861703	0.815514	0.854123	0.926352	0.874506	1.07811	1.41407	1.0149	1.08619	1.34579	0.782514
ENSDARG00000004864	FOXR2	0.586768	0.105973	0.234601	0.19548	0.206218	0.274255	0.372225	0.26589	0.324177	0.743067	0.266925	0.346005
ENSDARG00000004866	fam63a	17.7585	17.8145	17.6522	18.4752	15.8796	18.6761	14.4783	14.8041	16.1479	20.3718	14.8019	17.2572
ENSDARG00000004869	penka	0.766876	1.20792	0.769398	1.10376	0.646006	1.27878	1.03486	1.38729	0.746899	1.4108	1.04177	1.0447
ENSDARG00000004870	psen1	26.883	29.4793	22.571	25.739	26.8991	25.8983	25.0779	25.8794	26.0475	30.231	26.7526	25.1873
ENSDARG00000004871	mst1rb	1.94079	1.94958	1.73584	1.63074	2.0979	1.06593	2.09299	2.12278	1.31408	2.83086	3.57035	1.78991
ENSDARG00000004874	spata6l	154.439	198.72	192.483	180.001	159.973	182.194	166.024	131.298	162.565	221.229	133.38	172.114
ENSDARG00000004875	tmc6b	23.0821	17.2603	21.8086	20.784	20.8383	18.8437	16.8777	20.3845	17.6711	27.5589	21.5221	19.763
ENSDARG00000004889	aga	10.9043	10.1878	10.7435	11.2273	10.159	12.1394	10.0888	10.5847	9.55353	12.9322	9.54671	10.5242
ENSDARG00000004891	pex19	16.0475	14.8579	15.8636	13.8749	15.2275	14.0218	15.2911	18.5421	14.3996	14.3484	16.2689	15.1412
ENSDARG00000004898	zp2l2	4.16014	3.57183	3.66652	5.76713	4.79733	4.48751	3.95737	4.09051	3.378	6.14439	3.69437	4.48667
ENSDARG00000004904	gys2	1.88138	0.981136	1.04158	1.81287	0.862367	0.977732	1.01734	1.05026	2.8097	1.23926	3.33444	0.726026
ENSDARG00000004906	stip1	71.2788	84.0243	80.9345	72.7751	71.5744	72.4848	63.9869	68.6424	74.1478	66.1426	62.5927	62.6531
ENSDARG00000004925	immp2l	54.8415	53.6645	50.9531	51.8628	60.3987	47.215	52.0476	67.2811	38.8506	58.6745	40.0762	39.0961
ENSDARG00000004930	lmo7a	6.55074	3.42111	4.44856	4.57193	5.00266	6.15322	5.74897	4.62393	4.76242	5.45487	5.71306	5.17771
ENSDARG00000004932	anos1b	2.66494	3.91591	3.9795	4.27494	3.75711	4.49693	4.22235	4.18111	3.48006	4.8084	3.22744	4.33173
ENSDARG00000004937	skp2	25.0394	27.6642	27.3995	24.3934	26.2285	24.5605	29.4149	27.4985	26.05	23.7863	29.1327	24.3539
ENSDARG00000004939	mtdhb	7.80572	7.39749	8.01464	7.34023	7.40901	6.24763	7.48359	7.92696	8.95254	4.83057	8.74262	6.93777
ENSDARG00000004948	bccip	110.106	107.649	95.5784	99.9924	86.1605	97.8873	102.76	126.363	89.6537	142.374	83.3756	97.3337
ENSDARG00000004954	grna	10.2387	7.05627	5.12439	33.6742	23.0765	10.7892	5.69859	10.0983	5.19868	42.4078	10.2509	11.3926
ENSDARG00000004956	zmat2	74.383	79.8889	81.4149	69.1939	67.7925	79.6264	71.4114	75.6498	72.214	90.261	58.587	76.936
ENSDARG00000004964	cyp4t8	9.75223	8.01687	9.79042	7.37626	8.99423	8.82005	9.31883	9.66457	10.084	11.6726	7.4045	8.74709
ENSDARG00000004979	elovl5	10.4428	5.19745	3.84604	3.76224	3.59243	2.76363	16.5551	9.70732	3.59631	2.51545	9.42166	4.42054
ENSDARG00000004988	ppp3ca	5.01128	5.38116	5.66081	5.21392	4.54426	5.04454	4.88037	3.49246	6.30583	4.48082	5.75044	6.01412
ENSDARG00000005002	brf1b	14.8084	19.1294	21.2911	17.4074	16.7222	19.0651	15.7476	17.9801	21.7931	21.4243	17.2819	17.3637
ENSDARG00000005004	slc5a12	8.47552	8.01172	7.22326	7.31894	7.12714	7.94113	8.72209	10.957	6.58979	7.13038	12.2703	8.04373
ENSDARG00000005015	tspy	16.2029	15.2536	15.6483	17.0774	17.519	16.439	16.4588	18.6913	15.1702	15.8232	20.3271	17.0958
ENSDARG00000005023	fkbp9	1.33385	1.96945	2.15383	2.05261	1.94842	1.41302	2.20304	2.21035	2.35037	2.3069	1.25165	1.76043
ENSDARG00000005026	tshz1	14.2278	15.2032	13.2378	13.9811	12.8694	14.0712	12.2959	10.6519	11.799	15.1433	12.3062	13.209
ENSDARG00000005049	rab20	39.9233	49.2025	44.8839	46.9979	40.1343	54.4374	39.3474	42.5325	45.3759	75.4104	31.5377	44.5023
ENSDARG00000005050	wnt2ba	0.174387	0.123736	0.211953	0.214596	0.16243	0.219079	0.185359	0.268901	0.250554	0.199285	0.29594	0.242078
ENSDARG00000005057	dimt1l	15.3831	13.7964	13.0673	11.008	11.2457	11.019	14.386	15.7829	14.5434	12.2087	15.3462	10.2667
ENSDARG00000005058	ncapd2	75.6414	83.6425	80.5446	76.1341	72.7137	82.734	71.7617	71.2591	78.5637	100.967	69.8538	78.3609
ENSDARG00000005078	eif4e3	21.0024	20.0647	19.7417	22.5363	21.8471	21.3403	21.6161	21.2413	21.0456	19.4762	20.6149	18.5023
ENSDARG00000005085	ggctb	16.6853	19.279	22.164	18.5881	20.6588	18.9369	18.8554	15.9544	16.1896	27.3862	15.3406	16.1605
ENSDARG00000005092	cep89	72.7968	94.6561	86.5927	86.9974	79.9984	86.8521	71.204	64.1999	93.8775	117.777	51.2534	87.1463
ENSDARG00000005098	zgc:86764	26.2451	28.2756	28.1857	26.8679	26.6078	30.2355	25.2901	26.6377	27.1559	31.4337	24.2192	27.275
ENSDARG00000005104	limk2	12.0937	9.72903	9.90658	11.2189	11.8332	11.9144	12.0106	14.1081	10.3952	9.80933	15.4633	11.1855
ENSDARG00000005108	oclna	16.1686	13.5234	12.769	13.5542	15.7989	17.315	12.3789	10.802	14.7156	17.8973	16.4759	16.4246
ENSDARG00000005115	calub	19.1675	21.1547	17.1622	17.1306	18.9697	15.5274	20.9545	18.8778	19.9294	16.7678	20.3852	19.3513
ENSDARG00000005122	atp2a2b	9.99809	9.13352	8.42056	7.84452	8.56973	8.84727	9.98592	8.63149	10.6547	8.28167	11.085	8.12269
ENSDARG00000005126	large	3.29078	4.55438	5.23029	4.5849	4.91981	5.52653	4.67053	3.99393	6.24518	4.24729	4.35475	4.97808
ENSDARG00000005128	rnaseh2b	73.2264	70.3147	69.8774	69.2072	62.2925	74.3772	63.5572	73.8309	64.0704	85.9751	66.3854	65.1615
ENSDARG00000005134	psmd11b	44.4258	56.3894	53.149	48.0587	46.9107	50.7785	48.3632	46.0604	49.8163	53.6837	43.1899	44.947
ENSDARG00000005139	hhatlb	0.222336	0.129929	0.260962	0.125423	0.0691044	0.140364	0.142947	0.195448	0.283482	0.128665	0.263226	0.25279
ENSDARG00000005141	camkvb	9.82426	15.3166	14.8144	13.975	14.3443	14.4691	15.66	14.2551	15.5253	13.1112	11.7792	14.7469
ENSDARG00000005150	tbx20	1.88668	2.81415	2.55509	2.77899	1.86036	1.90515	3.6582	1.87077	3.60298	1.90494	2.0593	3.58966
ENSDARG00000005154	aspa	1.99271	3.06112	3.07288	3.55933	2.8307	3.05262	4.24001	3.84015	2.56458	4.48121	3.52561	3.56584
ENSDARG00000005162	tpm3	32.9853	27.5291	26.5722	31.5236	29.44	26.8946	33.8362	36.1916	24.9962	35.0993	29.4802	28.1605
ENSDARG00000005163	efr3a	5.21825	6.16683	6.24547	6.24537	7.26533	5.89335	6.35616	6.01164	6.72271	4.99487	7.65971	6.00374
ENSDARG00000005172	dynll2b	203.183	210.298	218.486	199.683	194.927	211.547	186.863	194.268	183.502	257.68	174.195	226.913
ENSDARG00000005176	zgc:101040	0.234519	0.126079	0.155802	0.141304	0.0430613	0.138265	0.0455957	0.519698	0.0826178	0.138439	0.117766	0.235408
ENSDARG00000005179	c17h14orf159	10.1756	11.702	12.3549	10.4068	10.1004	12.7211	9.76028	17.2602	10.3528	11.553	7.89421	12.1756
ENSDARG00000005191	ahcy	141.536	112.641	120.084	117.141	120.58	118.594	102.111	121.502	133.213	114.305	156.17	101.378
ENSDARG00000005210	coro2a	6.80024	5.05906	5.47747	5.16569	5.39737	5.23214	6.43909	6.36057	5.29606	4.91092	5.32706	5.10601
ENSDARG00000005216	zgc:158328	0.374107	0.63508	0.447429	0.490173	0.567699	0.489543	0.579192	0.487212	0.705336	0.299401	0.559685	0.433773
ENSDARG00000005218	wrnip1	18.0727	18.1112	19.2377	16.38	16.3341	17.7156	16.1602	15.3326	17.0591	20.018	17.1149	16.2051
ENSDARG00000005220	pdcd6	19.0243	15.6084	14.491	15.5922	16.8587	15.4015	17.3336	14.741	15.3181	17.3895	15.3723	14.1823
ENSDARG00000005221	desmb	5.16645	4.98842	6.60429	4.59008	5.09077	6.94776	6.37021	4.80596	4.36371	6.69273	3.07477	4.5441
ENSDARG00000005230	ssr2	71.4126	72.8306	69.1368	68.9185	72.8489	74.1015	67.0616	73.3253	69.3935	95.9018	65.4933	57.7785
ENSDARG00000005232	ccdc85ca	25.8801	29.7047	27.9285	24.3898	25.6989	27.1084	24.1359	22.2068	20.2896	26.7952	17.9096	20.8644
ENSDARG00000005246	asb3	21.8466	21.0866	20.039	21.34	18.1508	22.1673	18.9939	20.8824	19.5898	23.3549	14.8852	19.0949
ENSDARG00000005251	rpe	45.0854	46.3362	40.8097	38.5548	37.8512	39.0198	35.7936	42.1477	38.9181	43.6357	36.2383	34.3506
ENSDARG00000005254	kdelr2a	353.161	567.987	369.558	372.99	358.57	473.607	326.995	278.428	315.763	448.463	266.361	374.938
ENSDARG00000005257	si:dkey-110k5.10	0.172815	0.0940364	0.0593635	0.103922	0.142116	0.105118	0.168661	0.153204	0.0190078	0.257934	0.10173	0.142178
ENSDARG00000005271	zc3h12a	1.30122	1.59423	1.42812	1.13135	1.42212	1.51994	2.1065	1.24795	1.79138	1.28648	2.01301	1.54051
ENSDARG00000005274	rad52	22.3334	26.3441	23.6236	23.0389	22.2601	24.6867	21.1551	20.9036	23.1321	25.6089	23.1187	23.0146
ENSDARG00000005284	fbxl15	6.10682	5.89847	5.82564	5.91646	4.87481	5.64232	5.56093	7.41774	7.23401	7.95472	9.15718	6.37845
ENSDARG00000005314	CALHM1 (1 of many)	0.337089	0.235398	0.232363	0.377901	0.41713	0.241394	0.392008	0.333775	0.18872	0.737897	0.66548	0.325899
ENSDARG00000005315	celf1	53.7423	52.8524	51.0692	47.5886	53.0543	50.4032	51.8959	51.9513	53.027	45.9174	59.5027	51.5063
ENSDARG00000005318	stam2	20.9014	23.2347	22.0429	21.5172	20.9219	22.2049	22.085	19.5535	20.9554	20.5367	19.4355	20.7799
ENSDARG00000005320	nipsnap1	43.8684	56.2282	56.4919	57.5119	42.5804	41.9133	38.8255	32.6845	53.4474	33.5835	34.913	48.2503
ENSDARG00000005327	ftr66	0.0249488	0.0840805	0.0394068	0.121695	0.0918764	0.0130102	0.0105665	0.0523619	0.027588	0.102871	0.0254983	0.0651966
ENSDARG00000005335	slc22a4	0.427202	0.488229	0.26118	0.366924	0.165449	0.278698	0.692623	0.927668	0.2525	0.364743	0.720853	0.402904
ENSDARG00000005343	ccdc85al	0.321544	0.256549	0.258207	0.270599	0.330819	0.200526	0.297921	0.482045	0.243562	0.469338	0.268749	0.250326
ENSDARG00000005350	dip2ba	13.3516	15.9429	15.2241	16.1137	15.6222	16.1311	13.7431	12.9476	15.1901	13.5408	13.4422	15.3883
ENSDARG00000005355	larp6	14.3486	6.88681	7.21604	7.89017	7.3312	8.19852	9.2453	9.28336	6.6338	20.7477	9.09853	8.83028
ENSDARG00000005356	tyro3	2.58361	4.08284	4.31919	4.31659	3.82176	3.72521	4.4199	4.44345	4.62812	1.87039	3.67353	4.43852
ENSDARG00000005359	sucla2	84.6728	87.6881	90.4352	83.8463	83.9663	87.3678	71.0942	71.2098	80.8949	88.2356	62.513	82.4135
ENSDARG00000005364	grin3ba	0.431553	0.342219	0.369175	0.387154	0.487098	0.398517	0.488407	0.640927	0.406382	0.433304	0.341152	0.56793
ENSDARG00000005368	mcamb	3.1413	3.27374	3.45722	3.25711	4.25362	3.15552	3.48434	4.03786	3.35743	3.56262	3.68835	3.31131
ENSDARG00000005371	gprc6a	0.776877	2.36573	1.06123	1.69848	1.0933	0.99135	1.92717	2.96348	1.03165	0.83255	0.791526	1.00628
ENSDARG00000005372	camk4	1.26162	0.493049	0.843932	0.67693	0.839299	0.763884	0.86703	0.989212	0.813496	1.09487	1.25723	0.744245
ENSDARG00000005374	tubgcp4	25.1942	29.5063	26.6448	26.0157	25.129	27.2172	23.9571	22.4681	25.7432	24.6991	19.4795	28.0029
ENSDARG00000005382	prdm9	16.6414	14.6578	15.1818	15.5219	14.6031	16.0184	13.3008	13.29	15.3536	14.919	14.7381	13.4299
ENSDARG00000005392	slc5a5	1.08794	1.01209	1.0204	0.7704	1.1495	1.44437	1.25801	1.02907	1.22446	1.28696	1.46425	0.856049
ENSDARG00000005394	dnmt3aa	1.79618	1.4555	1.75402	1.91908	1.89781	1.8433	1.76862	1.78724	1.80179	1.41352	1.9753	1.37862
ENSDARG00000005397	trim3b	6.2704	7.37804	8.54572	7.92299	6.12554	7.47581	7.17262	8.15826	7.95298	6.02251	7.63301	7.3843
ENSDARG00000005423	pgam1a	82.5011	72.9165	67.4502	65.4302	82.0774	63.504	68.823	57.2271	59.7141	101.912	74.1275	62.7634
ENSDARG00000005425	wdfy1	35.8525	26.3149	25.9286	23.8507	20.8962	25.1586	17.7734	17.4241	24.6574	26.6306	18.8234	27.9012
ENSDARG00000005451	gdi2	109.86	131.009	123.534	126.475	119.753	130.466	118.656	111.158	118.259	135.008	114.927	120.35
ENSDARG00000005453	foxp2	4.02174	3.67457	4.18891	3.70131	3.49772	3.78889	3.93217	5.01184	4.14363	3.72062	3.32234	4.00098
ENSDARG00000005454	tacc3	151.423	178.399	181.109	186.114	160.288	183.563	151.173	146.031	171.774	193.928	148.676	163.461
ENSDARG00000005456	katnb1	199.208	215.105	219.96	214.286	190.058	206.878	167.895	150.644	206.391	178.826	134.026	209.512
ENSDARG00000005458	csnk1g2a	24.7873	27.0058	24.0967	27.7447	23.0527	24.7719	23.8605	23.8821	25.4501	22.1869	24.3003	24.7126
ENSDARG00000005463	slc30a1a	25.6424	32.1349	28.7445	29.5155	28.3398	26.751	27.0777	22.6437	28.1981	27.7703	28.3786	26.1105
ENSDARG00000005464	dnase1l3	2.15224	2.86081	2.63112	3.82514	3.68369	3.41363	3.00839	2.28753	3.04809	5.07957	2.8146	3.48461
ENSDARG00000005476	nav3	1.6767	1.10478	1.06902	1.36215	1.38843	1.22057	1.1445	1.7602	1.26472	1.20748	1.55076	1.36934
ENSDARG00000005479	tenm3	2.38966	3.32056	3.8799	3.40063	3.17341	3.01471	3.20755	4.48408	2.54782	3.10115	3.60234	4.1315
ENSDARG00000005481	nfkbiaa	8.43403	6.77468	6.46903	9.88148	11.1966	9.11297	6.8492	8.49991	6.35166	18.3083	5.69149	7.90074
ENSDARG00000005482	rapgef2	7.52751	7.7377	6.43266	6.47916	6.70224	7.126	7.24014	7.90663	9.26053	6.11287	8.65039	8.35535
ENSDARG00000005485	ucmab	0.154622	0.415019	0.162961	0.458732	0.120464	0.170835	0.225802	0.389308	0.119583	0.143514	1.344	0.0520707
ENSDARG00000005500	dgcr6	102.67	104.918	99.3898	95.129	86.8769	105.24	98.2462	103.065	88.1636	119.726	79.2038	95.6851
ENSDARG00000005510	gdf6b	0.195237	0.197543	0.204092	0.110856	0.0977362	0.0865578	0.148138	0.335377	0.295285	0.0441856	0.288458	0.166684
ENSDARG00000005513	naca	610.882	567.178	554.506	576.893	567.259	622.902	555.406	652.637	457.279	660.523	515.076	556.275
ENSDARG00000005518	slc5a9	0.659006	0.499686	0.425622	0.282161	0.510675	0.353898	0.432964	0.937821	0.500261	0.491232	0.406396	0.457969
ENSDARG00000005522	galr1a	0.39861	0.240141	0.317464	0.322112	0.402259	0.519929	0.376208	0.565669	0.361787	0.320101	0.560711	0.350414
ENSDARG00000005526	igfn1.1	0.867114	0.954716	1.51085	1.09478	0.941917	1.53558	1.39491	1.25025	1.22968	1.15233	1.09682	1.22127
ENSDARG00000005536	ubr7	52.3856	42.6052	46.4748	36.707	41.8824	40.5419	44.0892	52.3028	33.8455	38.8941	36.957	35.4569
ENSDARG00000005541	wif1	4.49653	3.40374	4.14591	3.82278	4.15205	4.19538	4.7599	4.17345	3.43201	5.84941	4.48023	4.47965
ENSDARG00000005544	btbd3a	8.84395	13.5397	9.79085	13.2692	13.9262	10.2772	8.08744	9.61156	10.1495	7.55324	10.4782	9.79771
ENSDARG00000005547	rint1	10.5556	10.8593	10.6138	9.69273	10.0772	11.8998	8.99432	9.39634	10.6831	10.3077	8.67155	9.09489
ENSDARG00000005549	znf710b	14.6114	14.9828	13.6686	13.9423	13.3208	14.0871	13.7188	12.6757	13.4616	14.1119	11.5863	14.8982
ENSDARG00000005551	hnrnph1l	29.4311	23.8272	24.1464	21.5335	24.3223	22.1209	26.243	25.068	25.032	34.9226	26.3915	24.9065
ENSDARG00000005559	pou4f1	0.102597	0.225699	0.126166	0.100653	0.0845514	0.101214	0.070611	0.152638	0.136706	0.197877	0.123946	0.212769
ENSDARG00000005560	ywhah	20.7028	19.9466	18.6099	17.9151	17.1596	17.7355	18.0317	17.9984	19.733	18.768	20.0203	17.786
ENSDARG00000005565	entpd8	5.39676	5.16174	4.68701	8.82522	7.12099	6.90364	4.63697	4.98874	2.93069	5.14475	8.28321	4.57126
ENSDARG00000005574	vsx2	1.38577	1.17412	0.931894	1.134	1.40695	1.2413	1.29363	0.905006	1.22226	1.03492	0.724097	0.705406
ENSDARG00000005576	mphosph8	112.889	137.912	133.991	120.788	124.12	135.907	109.537	118.81	121.459	113.832	107.55	126.164
ENSDARG00000005578	ugp2a	7.19278	8.53936	7.44265	10.4049	8.64995	7.08081	6.97821	9.40046	11.0698	7.35895	11.7295	7.28153
ENSDARG00000005586	zbtb20	1.33557	2.01768	1.59372	1.75103	1.79762	1.96021	2.15331	1.722	2.37915	1.25113	3.69165	2.61576
ENSDARG00000005590	mtf2	30.835	36.2885	33.2783	32.2527	32.8631	34.6498	33.7214	30.3413	34.0084	27.0439	28.9201	35.2355
ENSDARG00000005606	paxip1	24.1863	25.4559	24.7451	23.8367	25.4826	25.9042	24.0877	22.5753	23.8832	22.2711	24.3653	25.3835
ENSDARG00000005612	aph1b	25.8204	30.5413	24.6168	24.8823	24.8638	28.5893	24.1545	23.856	26.4109	28.2015	22.8774	23.7029
ENSDARG00000005616	bfb	12.6823	2.63826	4.7761	7.0643	4.31904	2.03619	1.4434	2.39232	10.5767	1.87215	10.942	4.42372
ENSDARG00000005619	nek2	145.099	186.325	184.434	174.724	150.291	183.529	130.527	127.957	156.598	167.45	101.079	168.129
ENSDARG00000005625	tmem57a	41.2072	50.373	46.1445	47.1058	45.7497	46.2858	45.1638	46.7124	45.4735	37.235	38.8297	41.8703
ENSDARG00000005626	si:ch211-133l11.10	9.26957	13.1419	12.0487	11.727	11.4306	14.7723	13.1018	10.3647	13.6043	14.2533	13.5002	12.1829
ENSDARG00000005627	CABZ01068209.1	1.46831	1.67506	1.12824	2.34441	1.84865	1.70936	1.41918	1.16184	1.69218	2.4132	1.92465	1.76469
ENSDARG00000005629	smyd2b	0.825136	0.654646	0.763632	0.802203	0.974589	1.18552	0.48922	0.571197	0.713632	0.500503	0.52055	0.83474
ENSDARG00000005640	adat3	9.3159	7.60731	8.27629	8.45803	7.79519	8.38295	8.29106	8.40054	8.36299	10.8214	8.30305	8.45133
ENSDARG00000005643	gcat	23.5952	22.2379	20.5276	18.7627	19.1684	18.7084	19.431	20.8494	23.8939	25.3715	19.0977	19.5612
ENSDARG00000005645	robo3	7.83155	7.1652	7.76675	6.57025	6.82684	8.0729	6.27007	7.05826	7.20271	8.39539	5.29424	7.96374
ENSDARG00000005648	olfml2a	0.788775	0.856804	0.490423	0.395299	0.388162	0.438588	0.575213	0.597642	0.646695	0.405851	0.496866	0.359802
ENSDARG00000005651	hrasb	5.89929	6.87779	5.62354	6.03863	4.91198	8.00627	8.83874	8.7349	4.46017	12.523	7.48559	5.12166
ENSDARG00000005652	man1a1	3.28992	5.39591	3.46767	8.06013	3.21936	5.88922	2.93047	4.17188	5.45821	2.62669	1.80979	4.83798
ENSDARG00000005670	ttbk2a	0.708825	0.731773	0.587383	0.753655	0.667557	0.734806	0.685478	0.643988	0.900257	0.494352	1.13152	0.506165
ENSDARG00000005673	f3b	6.23852	5.74652	4.71963	5.16295	9.17437	5.50127	5.29354	6.78371	4.38183	8.93892	5.48162	4.86841
ENSDARG00000005675	sec61a1l	22.4945	22.2027	21.7991	22.6646	21.4988	23.4714	24.2039	24.9876	22.8519	26.1089	23.2344	23.2075
ENSDARG00000005679	trip10a	3.84854	3.0134	3.27676	4.67104	4.07152	3.68244	3.56085	4.34207	2.97886	3.60976	4.70477	3.94196
ENSDARG00000005690	slc25a23a	1.25487	1.18808	1.20061	1.02778	1.08223	1.29457	1.51475	1.27823	1.25872	1.25174	1.7044	1.32169
ENSDARG00000005699	ddx19	11.6456	11.0821	11.216	10.9014	10.7759	9.96306	12.2512	12.8279	11.0206	10.6479	13.1153	10.0099
ENSDARG00000005713	ethe1	46.2177	42.3817	46.3917	47.1049	41.7162	54.2892	39.5833	47.9163	41.3278	52.2899	41.0628	50.4253
ENSDARG00000005716	olfml2ba	0.703516	0.43201	0.562638	0.488887	0.666197	0.44897	0.642461	0.510766	0.555959	0.206557	0.530339	0.651609
ENSDARG00000005738	rpf1	76.2785	82.7488	88.0752	79.2675	79.1993	80.1302	77.7461	79.4941	78.6143	81.8384	65.7738	67.9767
ENSDARG00000005739	gpm6ba	0.974737	0.218353	1.16935	0.60451	0.810032	0.742916	0.731857	0.95379	0.611951	0.515253	0.687544	0.909983
ENSDARG00000005749	cand2	7.78699	13.0948	12.3785	12.4551	12.7597	11.1064	9.38886	11.5329	12.4588	11.6432	10.6638	9.89189
ENSDARG00000005754	ptprfb	19.8674	19.4057	17.847	18.449	18.0513	18.4691	22.4026	24.1224	18.2606	21.1241	21.113	22.4023
ENSDARG00000005762	col14a1a	3.44954	3.74989	2.15694	3.52108	1.85328	6.38307	3.5877	2.52572	1.83514	2.33605	1.47175	1.55608
ENSDARG00000005772	tsr2	42.1193	43.6661	41.2252	37.6705	35.9491	41.1512	34.8903	41.6277	36.0398	46.154	34.8126	35.2451
ENSDARG00000005774	ddx3b	62.3794	48.7488	51.8816	46.2155	52.0924	49.0786	57.4365	54.6141	54.4212	63.7734	72.7532	58.121
ENSDARG00000005775	scn8aa	2.77198	2.81825	2.73395	2.82783	2.97007	3.01093	3.04006	2.97835	2.92431	2.00749	3.64359	3.25348
ENSDARG00000005776	guk1b	0.366486	0.104716	0.332895	0.11339	0.11251	0	0.15067	0.20213	0.193414	0.0804712	0.142484	0.0527673
ENSDARG00000005780	npy8br	0.0768465	0.0346404	0	0.0939685	0.0536525	0.0061939	0.183337	0.0351031	0	0.0453037	0.0712005	0.0237145
ENSDARG00000005783	ncanb	1.51036	0.665366	0.675912	0.83083	2.32472	0.706189	0.938591	0.534665	2.72967	1.04987	1.03498	2.79965
ENSDARG00000005786	ppm1f	0.231579	0.368304	0.326828	0.316561	0.651559	0.320664	0.327573	0.450536	0.554344	0.141105	0.55504	0.28152
ENSDARG00000005789	enpp1	4.05346	2.62078	1.74201	3.99232	4.10447	3.8503	2.34468	3.24449	2.51567	5.0843	4.00522	3.13923
ENSDARG00000005791	rpl28	1991.24	1913.55	1754.74	1808.98	1753.99	1975.94	1816.23	2285.22	1559.39	2402.68	1642.46	1804.69
ENSDARG00000005799	smim14	19.3145	16.5241	18.8027	23.4078	20.0637	19.6897	16.4729	13.2086	15.2686	20.6195	15.404	17.6697
ENSDARG00000005800	ampd3a	0.660526	0.490502	0.725896	0.833966	0.787526	0.732641	1.03579	0.947922	0.974759	0.443817	0.69749	0.650018
ENSDARG00000005814	klhl10a	69.5092	79.2302	75.1157	67.1379	57.717	76.0075	51.0522	40.1652	87.2387	84.1188	38.1741	83.1516
ENSDARG00000005821	ncf2	3.41354	3.86044	3.0859	4.85932	6.21785	3.76711	4.08519	4.12188	3.34855	7.25102	4.19961	3.51086
ENSDARG00000005823	slc39a10	5.444	5.46124	5.7457	5.31338	5.73257	5.37989	5.9666	5.44493	7.03135	3.58835	6.38596	5.57077
ENSDARG00000005827	eif2s1a	33.4365	32.6775	34.4606	31.0677	29.1354	30.8308	31.5145	32.5455	31.4258	39.8772	30.9739	30.5197
ENSDARG00000005828	faima	77.3782	102.31	106.09	97.4086	90.7201	100.639	88.0445	82.9008	87.2167	81.4814	70.2616	104.171
ENSDARG00000005834	gatad2b	3.92937	3.60024	3.87677	3.30039	3.85365	3.91914	4.84861	5.0484	4.38937	3.80792	5.11414	4.02009
ENSDARG00000005840	got2b	50.7233	56.1191	50.4508	49.2982	49.7444	47.5808	45.8336	42.4406	43.0695	62.4776	42.6182	41.8788
ENSDARG00000005841	tnni2a.2	1.17686	1.02507	1.35502	1.24746	1.25614	1.28607	1.81175	1.27049	0.984713	0.881748	1.29511	1.17023
ENSDARG00000005842	cd9a	17.1175	10.3025	13.7206	16.9657	18.6713	12.3199	11.9239	12.7437	13.1661	17.3298	14.7734	12.9126
ENSDARG00000005846	FO704755.1	0.973764	0.877036	0.860194	0.518838	0.42989	0.819862	0.749537	1.12111	0.778641	0.712962	0.896519	0.677642
ENSDARG00000005853	slc25a6	5.95791	4.75783	4.20326	4.35393	4.57556	3.6514	4.01106	5.93148	4.65532	2.91883	6.7695	2.59888
ENSDARG00000005861	ralgapa2	2.84758	2.97948	2.81353	3.08827	2.89272	2.94902	2.57808	2.7363	3.38958	2.62955	2.78061	3.27831
ENSDARG00000005867	gon4l	13.0713	13.2067	12.1466	11.7723	12.5051	12.3479	11.6925	12.0541	12.9765	10.5065	13.0189	13.2775
ENSDARG00000005870	mmadhc	30.4181	29.9708	33.4185	31.6887	29.224	32.2213	26.5525	28.9294	28.6022	36.2471	25.8649	32.4307
ENSDARG00000005883	rfx1a	66.5011	84.3808	78.8348	80.4852	74.2785	84.295	70.7869	54.3569	78.2737	61.689	54.6002	79.3288
ENSDARG00000005891	cyb5r3	14.9069	14.7879	16.1942	16.3313	13.609	16.741	13.3244	14.9215	16.2328	14.9645	14.6801	15.9613
ENSDARG00000005908	clk4b	29.3609	27.9833	28.8236	28.0462	25.9321	28.1318	23.5549	27.6961	26.4405	31.4778	22.9746	24.0085
ENSDARG00000005913	TGM1 (1 of many)	15.6371	16.7123	17.5127	16.4783	15.2675	16.4745	13.1971	12.5536	13.8259	14.4613	11.4702	13.0419
ENSDARG00000005915	tcf3a	8.02129	9.45446	6.95573	8.62459	8.08943	8.31407	7.21848	8.00249	8.71168	4.3747	8.2985	7.67283
ENSDARG00000005916	srpk3	6.60789	5.78192	6.21359	4.69459	5.21127	4.99423	5.80566	6.32462	5.60631	6.4237	6.33185	5.84082
ENSDARG00000005924	serpina10a	27.7351	28.5994	31.8372	33.7219	30.0795	32.1146	28.3194	25.8302	25.4687	28.3599	24.4509	30.0503
ENSDARG00000005927	tbc1d17	18.4308	16.8026	16.9623	19.5857	17.677	17.8355	14.3993	15.4515	14.8475	16.5737	16.5471	17.2717
ENSDARG00000005941	yes1	12.1051	10.5154	11.1604	11.4736	13.01	11.8526	11.8176	10.5351	10.899	12.5542	10.5008	10.5735
ENSDARG00000005942	v2rl1	0.115524	0.147283	0.161248	0.131961	0.184159	0.283562	0.277509	0.39918	0.0823978	0.182277	0.145918	0.177417
ENSDARG00000005943	htra4	3.04758	2.06461	2.29542	2.36312	2.37169	2.94858	3.2991	3.87207	2.69727	2.22754	2.68249	2.13337
ENSDARG00000005945	sart1	72.5205	69.6179	70.2697	65.3943	60.7088	68.4359	68.647	76.1245	65.2871	97.2786	63.7942	68.982
ENSDARG00000005948	ankmy2a	22.2058	24.993	24.7184	22.737	23.714	23.5436	21.8583	23.7567	24.5249	23.0533	20.9956	22.5013
ENSDARG00000005972	ric8b	49.5923	57.0677	56.5121	53.4354	50.5467	55.8032	49.1891	47.077	52.3168	50.9784	44.0344	52.5516
ENSDARG00000005980	sfswap	18.7477	17.8779	17.1309	16.7506	15.9112	18.6171	15.2977	17.326	15.9612	19.683	15.891	17.0619
ENSDARG00000005989	rgl1	2.812	2.97199	3.05569	4.12231	3.66471	3.1297	3.60465	4.80656	3.27735	3.81654	4.08172	4.22495
ENSDARG00000005993	prc1b	98.0379	122.429	112.593	110.676	107.537	118.981	93.5083	86.234	106.57	107.954	75.2124	103.077
ENSDARG00000006003	mycla	13.5668	11.7795	12.2998	12.5235	10.9194	11.7057	15.0283	14.5046	12.617	17.9333	12.2604	12.5859
ENSDARG00000006008	dct	3.57877	4.38461	4.08883	3.93837	2.76654	3.72963	3.13083	2.52215	2.69345	4.4108	2.25441	4.16869
ENSDARG00000006010	bmi1a	69.7897	70.841	73.5566	76.3013	72.9835	67.6625	75.5543	73.8165	67.8806	63.6191	79.0848	85.4644
ENSDARG00000006011	klhl42	21.7364	25.5748	23.8867	24.6007	19.7752	21.8914	20.9084	18.5767	22.9485	23.9474	12.3748	25.6345
ENSDARG00000006019	tktb	143.565	157.726	151.126	147.978	141.698	144.283	127.376	125.043	141.832	156.879	112.844	128.248
ENSDARG00000006025	tp53i11b	7.09913	7.5761	7.40949	8.13467	7.55707	7.39779	8.47918	8.93225	6.97867	6.1635	8.50713	7.5788
ENSDARG00000006029	lta4h	18.4623	17.1204	18.1773	19.4529	19.606	19.7052	17.4826	19.9495	17.5424	23.0711	17.4348	15.9692
ENSDARG00000006031	abat	12.4864	19.6428	15.1248	18.0085	17.3811	17.293	20.1386	18.715	16.9804	9.77376	16.7995	17.5492
ENSDARG00000006040	cyp20a1	45.6419	44.704	43.6652	45.408	41.5247	46.2936	40.5865	39.0128	45.2304	52.46	38.4834	43.6683
ENSDARG00000006044	ust	4.0329	4.00319	3.50781	4.47395	4.54333	4.85782	4.19835	4.52513	3.51439	4.84599	3.41131	4.77975
ENSDARG00000006052	malt2	3.03918	2.62853	2.15937	3.19876	3.05019	2.62747	2.50094	3.03684	2.4031	3.64423	3.57376	3.02221
ENSDARG00000006060	aim1b	10.4271	11.525	11.1782	10.1086	10.2654	11.8611	10.8843	12.9142	10.5453	13.531	8.34925	11.2944
ENSDARG00000006062	akap1b	25.4273	18.883	19.5998	19.3102	19.0029	18.972	23.8261	25.6972	22.287	21.9563	22.9833	20.8674
ENSDARG00000006065	znf385b	1.03691	0.982856	0.890104	1.13018	0.671321	0.897783	1.11723	1.20028	2.1306	1.37137	1.30785	1.46061
ENSDARG00000006074	uck2a	5.61193	4.59844	4.55894	4.96836	5.43438	3.66016	5.84834	5.63754	4.22777	4.39662	6.32962	4.60208
ENSDARG00000006079	gpr37l1a	1.29974	1.20828	1.2167	1.3702	1.54775	1.60777	1.69746	1.20302	1.60671	1.14953	1.71783	1.65081
ENSDARG00000006092	rad21a	142.223	124.945	125.766	116.209	124.405	110.223	120.741	151.732	119.385	126.38	144.216	127.916
ENSDARG00000006093	cdk15	3.82296	4.13288	4.76542	4.60029	4.89884	4.28628	4.85887	4.20495	5.08587	4.14255	5.40895	4.56975
ENSDARG00000006094	igf2r	3.89477	4.30845	3.56431	4.25375	3.75915	4.25056	3.19277	3.92585	4.00168	2.14349	3.52196	4.04619
ENSDARG00000006109	pimr185	37.5936	34.948	33.0489	41.3688	30.4967	38.8969	28.123	23.1233	35.6795	33.4177	15.7307	36.116
ENSDARG00000006110	chd	6.49477	6.33224	6.33044	7.39267	7.11211	5.85801	5.26931	5.55184	6.86185	9.83965	6.51153	5.99235
ENSDARG00000006112	myof	8.85809	7.75609	6.5903	9.38509	8.83814	8.11945	8.25249	14.2838	7.79949	7.78698	8.73459	8.42713
ENSDARG00000006120	tbx2b	3.6626	3.88214	4.21688	4.14901	3.49271	4.17691	3.22083	3.14764	3.55291	3.34567	2.49049	4.19148
ENSDARG00000006124	kdm5c	62.5536	65.3605	59.8612	60.6976	60.4998	64.666	53.0315	51.0501	59.658	53.2128	50.2237	58.7899
ENSDARG00000006125	csnk1db	51.9512	55.4699	51.9045	47.3229	48.0676	49.7715	53.0744	53.4889	48.5222	46.0133	51.4416	50.0763
ENSDARG00000006128	cep170aa	2.89482	2.57123	3.00605	2.83166	3.29961	2.73607	2.91584	2.96036	2.91855	2.5695	2.87469	2.99982
ENSDARG00000006137	star	157.23	250.079	250.296	198.962	156.021	232.706	199.02	174.774	189.001	233.093	160.147	232.891
ENSDARG00000006151	pde11al	2.98279	4.51048	4.87007	5.27834	4.44912	6.05781	4.74706	4.87909	3.61198	5.84321	3.22218	3.41671
ENSDARG00000006174	lrrc23	131.676	188.982	179.67	174.493	142.31	202.205	176.27	123.972	149.13	206.705	140.842	170.878
ENSDARG00000006181	hif1aa	1.36805	1.4327	1.32267	1.92948	1.39337	1.44354	1.28861	1.82434	1.361	1.49637	1.13499	1.50722
ENSDARG00000006192	gatad2ab	14.3751	17.4381	15.4655	14.4947	15.3081	15.8656	15.3515	14.6643	16.1917	13.4388	15.3909	16.1787
ENSDARG00000006196	sav1	26.3174	33.5965	29.4877	30.189	24.5465	35.5438	29.9891	28.2308	28.4754	33.5742	30.0889	31.6716
ENSDARG00000006200	eif4g1a	31.3327	34.044	32.7589	27.2542	29.6778	30.1709	30.2208	32.3674	35.1004	27.6743	33.6503	30.3231
ENSDARG00000006202	erbb3a	0.444171	0.267003	0.314121	0.358325	0.329215	0.373512	0.373932	0.524714	0.318186	0.253908	0.682032	0.341644
ENSDARG00000006206	pou4f3	0.586592	0.372244	0.379336	0.321879	0.484462	0.329894	0.33232	0.399679	0.319283	0.547294	0.325378	0.473836
ENSDARG00000006207	gpx1b	17.043	18.1241	16.8288	16.7403	21.8359	13.9289	56.1291	19.4128	15.1273	23.1962	14.8174	18.7063
ENSDARG00000006215	akr1b1	13.312	9.91104	12.2405	10.5722	9.94554	9.95124	8.6562	6.91441	10.3578	10.6704	8.70055	7.23934
ENSDARG00000006219	gnl3	28.2987	26.5273	26.8875	22.9998	23.4335	22.4944	32.8803	35.2216	26.6482	25.2531	29.7675	23.9616
ENSDARG00000006220	ugt1ab	2.24422	2.29667	2.347	4.74517	1.88217	1.13622	0.810159	1.82156	8.0129	2.35513	6.94525	1.78722
ENSDARG00000006225	ddx39aa	87.8543	87.9178	83.5393	74.6961	79.8314	76.4342	85.5989	121.299	79.9249	120.598	102.134	84.2128
ENSDARG00000006235	brms1la	24.3915	25.7314	23.9119	26.6804	24.7172	22.8449	27.6655	36.1791	24.0256	26.3678	35.7535	24.0643
ENSDARG00000006240	slc27a1a	16.4179	15.7912	15.2056	17.2775	17.0255	16.7247	13.8291	15.6867	16.563	18.044	19.5357	15.9444
ENSDARG00000006242	ptp4a1	135.278	133.688	131.267	128.825	126.219	127.925	131.389	144.881	118.652	134.661	130.73	135.709
ENSDARG00000006251	ell2	12.6989	9.39154	9.42033	8.92552	10.1713	10.4093	10.932	11.3625	10.8254	9.68912	13.5647	10.7672
ENSDARG00000006253	mier3a	43.9814	55.1315	48.4486	49.3482	48.766	43.4915	43.203	44.5892	50.2823	67.7883	38.3989	55.9918
ENSDARG00000006257	vldlr	2.17365	1.42584	1.35106	1.45672	1.62231	1.73321	1.59408	2.27263	1.46236	3.1378	1.93441	1.61285
ENSDARG00000006266	stat1a	23.6043	26.2157	27.049	30.4537	29.0034	30.7503	24.6392	24.5038	29.6772	24.5008	32.8748	28.1626
ENSDARG00000006272	mpp5a	8.53623	9.68131	8.62281	10.8708	10.1142	9.04916	10.0638	8.98157	8.86836	8.65375	8.31062	8.20284
ENSDARG00000006279	rragd	1.70091	2.03782	2.0497	2.03072	1.70542	1.91919	1.81166	1.55324	1.67615	1.2152	1.53512	2.09621
ENSDARG00000006288	prdm5	6.93197	8.07421	7.60864	8.18549	8.76409	7.53957	7.12757	7.23304	7.95066	5.09298	7.6212	7.42866
ENSDARG00000006290	ndufs5	182.029	175.73	166.538	171.457	150.04	179.416	157.757	170.355	161.842	239.828	148.436	174.167
ENSDARG00000006292	maats1	92.0116	115.846	119.752	101.301	86.6232	113.426	86.2636	71.0494	102.241	102.312	65.7231	101.909
ENSDARG00000006299	arhgef7a	11.9554	12.1795	12.5111	12.5227	12.7062	15.1495	13.4718	12.2725	13.3671	13.4463	11.8938	14.9469
ENSDARG00000006300	psmd9	60.7399	64.6793	61.4185	60.3964	49.5607	62.1889	45.9581	58.0772	61.8781	89.4062	49.3119	59.4527
ENSDARG00000006301	raph1a	1.51227	1.28643	2.05903	1.47458	1.61185	1.65563	1.84213	1.82036	1.48719	1.74298	2.11495	1.62863
ENSDARG00000006308	ptpn18	3.84036	3.61129	3.56843	3.86035	3.84893	2.98402	2.78546	3.43307	3.80295	2.94601	4.71371	3.7937
ENSDARG00000006314	itgav	5.92442	7.86139	7.99455	9.7042	12.6163	7.48117	10.2204	10.0365	8.43333	9.82458	9.7031	7.80578
ENSDARG00000006316	rpl23a	1978.24	1864.97	1738.06	1743.29	1651.81	1939.93	1814.41	1980.62	1513.31	2601.83	1637	1727.1
ENSDARG00000006332	snx14	19.9836	20.4851	19.3429	19.746	18.5036	20.5711	17.9455	16.9765	19.7512	19.7298	17.3209	20.9553
ENSDARG00000006341	tas1r3	0.242319	0.45077	0.440738	0.364096	0.558831	0.330705	0.386923	0.200592	0.531147	0.198088	0.786012	0.257971
ENSDARG00000006345	CABZ01056631.1	25.5241	23.3234	23.288	24.332	20.8598	25.0757	20.9881	22.9891	21.7643	26.0406	20.6237	22.9903
ENSDARG00000006353	itga5	5.77399	4.45874	4.78692	4.94315	7.17136	5.62438	5.15139	5.10964	4.39845	5.94104	5.73746	6.23701
ENSDARG00000006356	slc18a3a	0.098424	0.0584068	0.0722769	0.130176	0.106292	0.0843336	0.170764	0.201678	0.110132	0.171606	0.107178	0.137363
ENSDARG00000006368	crlf1b	0.617355	1.15349	1.01448	0.956949	1.11622	1.25151	0.849782	0.997462	0.928417	0.876292	1.17518	0.695356
ENSDARG00000006370	atp6v1h	60.0124	71.2665	66.7344	73.9815	60.5251	71.4123	55.0224	57.0556	63.4674	84.8297	46.3661	63.1279
ENSDARG00000006383	stxbp5l	1.28826	1.3081	1.79573	1.34212	1.19134	0.886101	3.01506	1.6065	1.56879	1.69429	2.02823	1.32416
ENSDARG00000006389	smad2	13.529	13.8029	12.828	13.4632	12.3707	14.9224	14.2654	14.1563	12.2871	14.4118	14.3199	14.5004
ENSDARG00000006392	exosc9	20.9575	18.4584	17.9832	15.8848	16.3958	17.0008	21.2621	22.948	17.9152	28.7422	20.5844	15.4191
ENSDARG00000006395	rbm25b	34.2814	35.2111	31.1731	29.1914	29.3111	30.956	29.3274	27.9135	30.8017	43.0075	28.9423	33.9983
ENSDARG00000006397	laptm4a	75.4485	81.6986	81.1239	86.8707	86.9313	85.2584	71.9328	70.8372	73.6027	85.6523	66.0954	78.4442
ENSDARG00000006399	ywhae1	180.998	196.355	197.187	188.091	168.558	190.412	176.423	161.264	169.221	258.899	158.56	174.371
ENSDARG00000006408	hmgb3b	33.1256	34.3065	32.2049	29.7983	33.0783	33.733	32.0506	31.7494	28.9806	33.2458	34.0625	26.279
ENSDARG00000006409	mapk12b	1.00423	1.19992	1.20759	1.2727	1.19149	1.04539	2.21465	1.46259	1.48932	2.71801	0.943546	1.31367
ENSDARG00000006413	rpl38	515.103	555.327	467.946	524.285	443.592	579.939	567.04	566.257	467.287	766.872	537.101	482.129
ENSDARG00000006420	atrnl1b	20.2168	24.0961	25.8869	21.5826	21.6167	21.4705	19.9215	22.5284	25.3539	15.7666	19.0225	24.0466
ENSDARG00000006422	esyt3	4.7507	3.61292	4.04846	4.9393	4.67057	4.76907	5.17049	5.20902	4.79447	4.62388	5.32476	5.01052
ENSDARG00000006427	fabp2	0.103111	0.38698	0.276167	0.160596	0.482135	0.59315	0.306288	0.170062	0.253142	0.221654	0.21556	0.149753
ENSDARG00000006434	polr1e	29.5126	24.7248	26.1274	22.8574	22.4802	22.0629	24.5527	35.9459	24.6048	30.5545	25.543	21.8489
ENSDARG00000006447	slc19a3a	0.529201	1.04149	0.963513	0.729327	0.912111	0.666446	0.765071	0.961514	0.861249	0.638516	1.12427	0.594254
ENSDARG00000006456	pdgfrl	4.01731	3.30872	4.26003	3.95965	4.15958	6.3562	2.71103	3.24098	3.65652	7.46756	3.30585	3.45828
ENSDARG00000006467	pcdh8	3.77986	4.09951	3.92884	3.59645	3.93429	3.19052	3.82066	3.18919	4.12829	2.53687	4.43761	3.27818
ENSDARG00000006468	grap2a	5.02995	2.07292	3.81894	4.96467	3.36703	3.45984	4.93775	5.30087	2.86699	3.12254	7.9588	6.5156
ENSDARG00000006474	saxo2	257.716	329.253	293.874	301.926	238.907	308.903	223.605	177.856	289.814	338.34	153.52	288.275
ENSDARG00000006477	ddi2	32.6339	41.0149	38.5083	36.3509	34.2608	33.2977	36.695	35.1657	38.6824	27.659	33.3409	37.5225
ENSDARG00000006487	anp32a	54.2394	55.8557	52.6279	52.9296	55.2301	57.3076	52.4572	59.286	53.8671	52.5361	51.0618	59.2106
ENSDARG00000006491	agpat9l	4.35233	5.75835	5.56772	6.06202	6.13734	6.94163	3.89402	4.44321	4.80887	5.1344	5.55099	4.7805
ENSDARG00000006494	asb7	25.9776	28.8869	27.2582	25.6496	24.562	23.7384	22.6959	25.4541	25.4391	25.7205	18.5189	22.1037
ENSDARG00000006497	rtn1a	22.0979	22.0827	25.5449	23.0076	21.6747	21.8634	20.6435	23.3681	20.5479	23.6451	21.0077	20.7372
ENSDARG00000006501	cyp2x10.2	0.0331051	0.25269	0.0507553	0.445032	0.032299	0.0726785	0.159722	0.0535368	0.0852475	0.203015	0.293951	0.300712
ENSDARG00000006508	pip5k1bb	21.7864	26.2673	24.6969	28.9814	22.472	25.8977	20.4797	21.1828	21.2199	27.8249	19.6744	22.2473
ENSDARG00000006514	her6	4.25842	3.59011	3.01147	3.07849	3.31188	3.56506	4.62004	4.89292	3.8019	4.50509	3.59247	3.21657
ENSDARG00000006522	otop2	4.62672	6.18439	5.43935	5.59442	5.42976	5.36646	5.22717	6.3983	6.29197	5.50428	6.2134	5.5974
ENSDARG00000006524	supt6h	16.5143	15.7921	14.407	14.9834	14.6058	14.6337	15.3052	16.7292	15.6163	12.309	17.5834	15.4475
ENSDARG00000006526	fn1b	34.2654	30.7976	33.9741	41.6751	42.8913	35.8634	25.6329	37.347	35.3942	28.8054	40.4099	26.9779
ENSDARG00000006527	brd3a	19.6641	20.5942	21.9665	20.9861	20.4266	18.9894	19.5464	20.5724	23.0853	17.8001	23.3747	22.1261
ENSDARG00000006544	CABZ01084570.1	0.32014	0.333537	0.0476843	0.531254	1.51358	0.113477	0.197072	0.137522	0.130234	1.29896	0.236632	0.375958
ENSDARG00000006545	rgp1	43.6481	49.5186	48.1989	48.0135	41.4979	46.9888	44.3883	41.1546	43.303	56.2671	37.0413	43.8034
ENSDARG00000006546	ak4	95.5843	130.089	179.438	160.887	124.098	140.567	97.499	122.874	140.376	111.068	77.131	137.164
ENSDARG00000006553	rras	15.7336	13.6932	14.1189	14.231	16.6061	13.9973	15.4202	16.1567	13.5717	13.8809	15.0182	14.3744
ENSDARG00000006560	irf4a	10.9159	12.712	12.1733	11.5769	10.9023	10.1891	12.9926	12.9954	12.4036	9.36911	11.0155	11.9864
ENSDARG00000006566	nlk1	13.6411	11.3303	11.9596	11.429	11.6702	10.651	11.6953	13.8218	12.53	11.7341	14.19	12.5598
ENSDARG00000006567	dus4l	13.7782	12.508	12.4801	11.2539	9.75407	12.5524	8.97713	10.9976	9.9266	14.6436	9.71603	11.0105
ENSDARG00000006568	kcnmb2	0.432274	0.578339	0.479672	0.425116	0.580795	0.514039	0.436888	0.456348	0.497871	0.843998	0.390627	0.410009
ENSDARG00000006580	cldnd	28.1561	5.94813	6.09961	10.6053	2.64793	13.878	8.70559	1.58616	4.49316	66.7257	6.31194	7.76391
ENSDARG00000006585	DMWD	1.01676	1.33127	1.49517	1.47274	1.23623	1.49667	1.57285	1.6947	1.52941	0.843886	1.95699	1.41311
ENSDARG00000006588	zgc:111983	1.52598	0.616641	0.903278	0.188201	0.641514	2.88291	0.243111	6.17275	0.534754	0.193278	5.34091	0.627753
ENSDARG00000006598	sgk2b	5.82557	5.70318	6.9538	5.52656	7.49785	5.40644	7.18154	4.63932	6.90891	10.3434	9.15786	5.2361
ENSDARG00000006601	kaznb	4.93938	4.20892	4.96032	5.62465	4.31087	3.72575	4.00647	5.40872	5.0753	6.03484	4.63059	3.59044
ENSDARG00000006602	chrna2a	5.26942	5.96302	6.13919	5.24463	4.53619	5.63508	4.03485	3.94825	5.45536	4.03202	5.37665	4.12776
ENSDARG00000006603	csrp1a	8.87641	7.58194	8.03287	7.96505	8.20558	6.78616	7.79801	7.5953	7.03836	10.0874	6.23518	7.20197
ENSDARG00000006604	pvrl3b	15.1926	16.253	16.5335	17.5633	16.5291	17.1676	18.4692	14.5229	17.2723	14.4239	15.3534	17.8401
ENSDARG00000006607	gpr27	1.92712	2.49503	1.92551	2.15888	1.89663	2.43675	2.36978	1.42375	1.79564	1.42771	1.98394	2.18383
ENSDARG00000006609	map2k2a	37.2077	38.3439	37.1316	32.9291	35.7245	35.2823	38.8382	38.6834	36.7159	34.3159	41.7716	36.4092
ENSDARG00000006615	hnf1ba	0.577153	0.438983	0.355627	0.505983	0.532844	0.363887	0.389161	1.89662	0.723614	0.366152	2.58048	0.806649
ENSDARG00000006617	napga	9.83573	7.34657	8.00675	7.5772	8.73357	7.99816	8.25514	8.13113	6.99199	8.81391	9.47668	7.64711
ENSDARG00000006624	ppp2r2ab	36.5602	41.1599	37.9193	36.1212	36.1016	37.3156	38.6359	37.2695	39.4806	39.5174	37.4684	36.8292
ENSDARG00000006636	slitrk2	0.249469	0.290837	0.394383	0.202872	0.156316	0.31251	0.297799	0.381214	0.292387	0.186341	0.140834	0.312946
ENSDARG00000006639	lnpb	66.9336	69.1975	70.4989	60.8182	64.168	67.2289	58.7234	65.3623	67.1399	69.1371	64.7102	67.6409
ENSDARG00000006640	eomesa	3.13227	2.67973	2.76795	2.85129	2.74213	2.67642	3.82515	2.92281	2.67773	2.4213	4.01562	3.09518
ENSDARG00000006642	drg2	39.4954	40.7384	39.7706	35.9711	36.1163	35.4325	40.9191	39.0767	38.272	39.9032	38.3485	31.8881
ENSDARG00000006666	BUD13	14.4296	14.4548	12.8446	11.7271	12.4854	13.7808	12.7568	14.1508	12.9597	17.0723	12.938	13.3747
ENSDARG00000006672	znf395	29.4091	30.9518	30.7508	28.3194	27.8257	30.1904	28.9146	28.926	27.2664	30.355	24.9246	28.4533
ENSDARG00000006677	ripk1l	1.47001	1.72353	1.84382	1.95339	1.58427	2.03752	2.36102	2.56498	1.91682	1.74541	2.12855	2.15718
ENSDARG00000006678	pth2r	4.94301	3.7508	3.52228	3.86406	3.03606	3.25763	3.76688	4.96112	2.49922	4.23175	4.63755	2.95975
ENSDARG00000006683	arhgef6	11.5283	12.349	10.8439	12.3935	10.5121	9.02665	8.31924	10.6484	7.84495	6.80071	8.18345	9.04443
ENSDARG00000006691	rpl12	1382.32	1307	1255.05	1304.34	1240.19	1421.65	1248.83	1438.28	1091.53	1718.85	1133.13	1200.97
ENSDARG00000006712	wipf2b	29.0375	23.1811	28.5993	20.0611	22.1063	27.7196	31.1124	33.8808	27.1787	28.9608	28.5629	28.6426
ENSDARG00000006747	tmem178b	0.35367	0.514848	0.531719	0.455157	0.403697	0.431281	0.599029	0.454744	0.531219	0.473389	0.497285	0.539585
ENSDARG00000006754	mllt3	3.11036	2.72372	2.97115	2.96127	2.97283	2.95427	2.97298	2.86532	2.64383	2.64237	2.92772	2.87419
ENSDARG00000006758	fam234b	3.11441	2.76278	3.08535	2.91252	2.90519	2.71392	3.09837	2.99128	2.98213	2.55426	3.32921	2.69345
ENSDARG00000006760	slc24a3	0.998771	0.743803	0.827658	1.06198	0.748069	1.12537	1.61891	2.96598	0.860845	0.919251	2.77583	1.51696
ENSDARG00000006766	snd1	17.8307	16.2884	17.2667	17.3074	16.9665	16.0554	15.4298	16.335	14.701	22.9987	13.618	15.2999
ENSDARG00000006773	elovl4a	7.28057	8.00408	9.08831	9.86597	9.88804	8.48638	10.0062	8.53111	9.36051	6.87779	9.16563	9.22133
ENSDARG00000006775	cass4	1.34983	1.4673	1.43435	1.34818	1.81185	1.48603	1.42675	2.04279	1.36086	1.39792	2.10102	1.43236
ENSDARG00000006782	rb1	14.5337	13.0898	12.6222	11.5869	11.866	11.3026	10.8594	12.4707	10.4997	12.9726	12.4874	12.4331
ENSDARG00000006786	copz2	3.05879	2.90239	2.48944	2.38315	2.20263	2.12521	2.5389	2.81506	2.47176	2.66546	3.12925	3.13927
ENSDARG00000006791	arntl1a	17.1116	14.8505	15.0579	16.8526	14.9901	15.5699	16.3163	17.8951	16.1526	17.3368	16.1932	14.8237
ENSDARG00000006797	nt5dc1	3.49807	2.44306	3.29719	2.51374	3.70689	2.56626	3.65463	3.03769	3.87554	2.74528	3.12319	3.57451
ENSDARG00000006811	sult1st6	1.47945	1.52737	1.1418	1.05761	0.655324	0.542552	1.4492	2.04026	1.99418	0.764935	0.989732	0.640753
ENSDARG00000006812	wdr26b	27.7828	28.3436	25.5633	27.1241	26.986	27.3252	25.1529	24.2345	27.6349	24.2591	23.9896	26.2621
ENSDARG00000006816	gtf2f2b	1.82425	2.02715	2.35398	1.5618	1.91173	1.89119	2.36404	3.63004	1.50204	2.55784	2.06438	1.69798
ENSDARG00000006818	urod	10.4953	9.15998	9.05397	8.92747	8.27605	8.35135	7.66098	8.27736	9.58106	10.3327	8.02304	8.69486
ENSDARG00000006832	galnt9	2.37365	2.09373	2.35008	2.90239	2.92853	2.18452	3.9149	2.57543	1.9406	3.28036	2.16833	1.94412
ENSDARG00000006837	mycn	2.3947	3.09415	3.30374	3.27429	2.3843	3.05029	2.88178	4.08026	3.44285	3.24569	2.2023	2.50842
ENSDARG00000006838	eef1a2	0.473029	0.530415	0.398791	0.472257	0.259769	0.291845	0.542751	0.555719	0.406197	0.525731	0.393622	0.396533
ENSDARG00000006840	gnmt	30.1597	26.6744	26.5911	31.2977	28.4343	28.996	26.5225	31.9347	29.7553	29.585	28.5169	28.9147
ENSDARG00000006848	PARP9	13.2077	12.7448	14.0918	15.7873	16.3524	18.3789	16.4834	15.1745	15.4674	15.5071	12.6318	17.5141
ENSDARG00000006859	nkain1	17.2232	15.4107	15.9366	12.0419	13.2206	14.8803	18.4566	17.7224	15.9233	17.6513	15.9816	14.3308
ENSDARG00000006862	kifap3b	26.2061	30.3737	36.5216	27.9356	29.1047	28.624	25.4347	24.5167	34.0647	24.6322	20.427	33.1414
ENSDARG00000006863	CFAP65	46.5707	54.2398	56.838	52.5179	49.1327	64.0982	51.7224	45.1845	48.5819	51.762	39.3803	50.9249
ENSDARG00000006865	glra4a	0.211627	0.262641	0.204942	0.258802	0.343052	0.259821	0.176502	0.235797	0.2045	0.121054	0.123065	0.235122
ENSDARG00000006868	trh	0.327849	0.242694	0.373374	0.174228	0.334177	0.230287	0.394129	0.600119	0.435873	0.545148	0.353318	0.24814
ENSDARG00000006869	stx17	7.80047	7.50313	6.55192	6.48707	5.73069	8.40825	7.8202	7.20008	6.01771	7.94243	6.51296	6.71795
ENSDARG00000006878	phf21aa	15.1479	15.5042	15.9335	15.1271	16.7618	15.9464	16.1673	15.0088	15.8951	12.8054	18.4358	15.2321
ENSDARG00000006889	mpped2a	31.268	30.8761	29.1256	25.8361	29.7955	30.5357	31.5015	32.5545	29.4548	31.3031	31.9183	33.9822
ENSDARG00000006891	kcns3a	0.293608	0.178165	0.496785	0.083146	0.135652	0.114212	0.632858	0.216525	0.0133608	0.766232	0.223219	0.103707
ENSDARG00000006892	myo3b	3.10332	2.38668	2.36155	0.934485	1.19462	2.85996	2.57323	1.88932	2.41364	2.37734	2.48619	1.57641
ENSDARG00000006894	oprk1	0.318231	0.806762	0.856918	0.799978	0.906839	0.57781	0.696804	1.18397	0.72276	0.722721	0.779469	0.656103
ENSDARG00000006896	lhx6	0.81931	0.684179	1.11165	0.609633	0.836496	0.96134	0.959637	0.74238	0.886031	0.598808	0.714405	1.03057
ENSDARG00000006899	far1	5.76216	5.42499	5.22818	6.08524	6.33687	5.42271	6.06998	5.97087	5.65159	6.1952	6.55695	5.90381
ENSDARG00000006900	impdh2	20.8319	20.9681	21.1084	16.5817	20.1236	18.0759	20.7357	21.793	20.2691	21.3267	31.9909	23.4255
ENSDARG00000006915	arl8ba	38.2858	43.1206	40.4928	43.8736	40.0587	40.6463	36.0223	35.1308	40.1146	50.8183	31.611	40.2888
ENSDARG00000006916	VMAC	5.01873	4.48259	4.11807	4.22391	4.0214	4.44212	3.79673	2.74714	4.26563	4.17735	3.2827	3.49777
ENSDARG00000006921	lrp5	3.53768	2.46299	2.58878	2.93631	2.45835	2.76661	3.77149	3.36614	2.68562	2.45679	3.2164	2.96161
ENSDARG00000006923	cacna1ab	1.0824	1.2589	0.738623	0.72089	1.14636	0.943489	0.972304	1.71801	0.80286	1.0133	0.999046	0.934481
ENSDARG00000006939	tbx6l	0.897902	1.02998	0.886795	0.870396	0.783292	0.764566	0.781232	0.954371	0.910438	0.531943	0.995219	0.911674
ENSDARG00000006944	gdpd3b	0	0.03081	0	0	0.135033	0.149965	0.167488	0.104573	0.251601	0.0344947	0.193438	0.135513
ENSDARG00000006963	cse1l	106.326	145.814	136.851	123.167	122.587	115.666	132.584	129.713	134.891	189.283	134.925	135.749
ENSDARG00000006978	zak	1.6559	1.32091	1.78294	1.82153	1.68741	1.55065	2.05093	1.70041	1.65009	1.77637	2.22814	1.85532
ENSDARG00000006981	ccdc113	249.368	301.178	302.894	283.755	249.731	295.024	229.415	188.291	267.437	317.102	173.448	270.677
ENSDARG00000006990	CRELD1	3.13627	3.74137	3.11675	2.23212	2.01068	2.02074	3.35994	3.48144	3.58747	3.06694	2.966	2.09093
ENSDARG00000007009	hoxa11b	0.675817	0.688643	0.297226	0.490833	0.440558	0.349699	0.417683	0.535447	0.576518	0.514196	0.439009	0.856793
ENSDARG00000007018	ms4a17a.6	1.72133	0.959178	0.835678	3.16253	3.41124	3.41345	1.00691	1.18137	0.818758	5.42526	0.654582	2.27517
ENSDARG00000007024	uox	19.4243	5.75974	5.69643	12.5463	5.91359	2.93045	2.75919	6.00813	18.069	4.31728	20.2653	5.37184
ENSDARG00000007025	ttc9c	56.6853	70.289	65.6118	58.8912	50.421	59.2133	50.1807	54.5933	55.1592	73.9684	40.3184	51.6827
ENSDARG00000007034	hnrpkl	38.7336	31.6408	33.8816	32.938	37.2948	26.2861	31.7821	32.8453	36.6504	36.336	37.3449	29.1234
ENSDARG00000007040	tmigd1	0.366698	0.584423	0.470285	0.792715	0.892694	1.17174	0.799993	0.786219	0.234642	1.45846	0.787845	0.241188
ENSDARG00000007045	cnot4a	17.6374	13.5103	15.7308	13.0163	13.5554	14.8367	15.2205	14.5873	13.6779	12.904	15.7129	14.7437
ENSDARG00000007065	mrps18b	65.2581	69.0427	64.697	60.4788	56.4783	59.7462	49.8077	57.7749	56.9198	65.5941	43.1349	56.7052
ENSDARG00000007067	si:dkey-19a16.16	0.187718	0	0	0.499746	0	0	0.454122	0	0.37288	0.187507	0	0.347712
ENSDARG00000007077	si:dkey-145p14.5	21.6761	22.8599	21.521	19.3542	21.2478	20.3047	22.2456	24.0161	23.7989	19.6371	20.8921	22.33
ENSDARG00000007080	rhcgl1	0.411026	0.167204	0.115689	0.110232	0.28592	0.363946	0.281547	0.303147	0.189278	0.142379	0.248816	0.0508215
ENSDARG00000007081	pias4a	21.1369	17.4717	17.868	15.8272	18.3728	17.2026	20.0929	21.395	19.5414	16.1184	21.1597	19.3952
ENSDARG00000007086	aqp10a	2.82942	0.181591	0.595032	0.312284	0.340392	0.480757	0.329552	0.211843	0.600523	0.417648	1.07264	0.455837
ENSDARG00000007092	xab2	17.423	17.8714	17.2512	17.3489	17.4951	16.6437	14.5114	16.4109	17.5399	17.7821	18.9835	16.6497
ENSDARG00000007098	itm2ba	149.262	166.889	165.801	186.073	175.1	181.846	163.274	152.554	159.873	187.904	149.078	175.618
ENSDARG00000007099	cx43.4	34.8398	34.2067	35.627	34.3065	35.9555	36.8917	35.3013	30.8798	35.7604	39.4028	37.3264	38.4393
ENSDARG00000007108	lipia	2.74304	1.65967	2.55657	2.52946	2.15853	2.50118	3.48949	2.45662	2.04976	4.47289	2.75458	3.1718
ENSDARG00000007125	asb6	147.189	182.045	172.052	161.893	134.612	169.493	124.602	110.922	155.048	217.763	86.2117	155.208
ENSDARG00000007129	slc6a16a	1.42227	1.37854	1.17215	1.76003	1.49466	1.17428	1.41982	1.58127	1.46671	1.04782	2.01817	1.71847
ENSDARG00000007130	mrto4	65.2768	59.6513	66.4618	57.7056	58.7494	57.3321	65.9324	74.9068	59.6604	76.1141	65.9223	51.6829
ENSDARG00000007135	cnot3a	41.9122	44.5739	44.9944	43.513	42.4623	44.4868	40.5791	37.8225	43.6261	38.6602	36.0078	41.8247
ENSDARG00000007136	sh3bp5lb	5.32644	8.18551	6.73324	8.25471	6.53069	6.00381	6.51444	7.46324	7.09521	5.22844	6.82109	6.34373
ENSDARG00000007141	psmc3	121.273	128.697	126.034	127.1	115.769	126.65	108.948	112.796	126.281	158.622	101.984	115.116
ENSDARG00000007151	kcnk2b	5.52722	6.00558	5.88287	7.90134	6.19128	7.47422	4.29653	7.39079	7.61247	8.44807	6.29261	11.2027
ENSDARG00000007169	itgb1bp1	48.1701	58.4484	56.5169	50.6074	46.8435	56.4515	46.2418	46.3916	48.7939	69.3476	41.2241	49.7323
ENSDARG00000007171	aig1	2.06076	1.69841	2.19604	2.82865	2.10072	2.11118	2.36041	2.8496	1.87137	2.28701	1.99802	3.8577
ENSDARG00000007172	plxna3	4.23672	3.25771	3.77173	2.67704	4.0099	4.65892	3.73052	3.58556	3.92307	3.20639	4.12999	3.31832
ENSDARG00000007175	recql	35.8671	40.7175	38.8809	36.0669	36.782	37.5505	35.3173	30.8365	36.9262	35.919	32.4583	31.8929
ENSDARG00000007179	sash1a	6.6536	8.25915	6.79715	7.36412	7.5441	8.46437	6.30106	7.41625	6.21205	5.8064	5.16336	8.03058
ENSDARG00000007180	slc30a4	16.8689	12.5076	13.5002	12.4415	13.1317	14.2521	13.6216	12.9753	13.3638	13.2668	16.5407	15.0437
ENSDARG00000007181	nadk2	16.1394	13.3284	12.5621	12.5817	13.2646	14.2995	13.7295	13.7328	13.5389	21.1086	19.4302	14.6244
ENSDARG00000007184	zbtb16a	3.32905	2.18428	2.68207	2.53395	2.79617	3.86743	4.52077	2.84598	4.68395	4.16817	7.7702	6.81577
ENSDARG00000007186	ppp1r8a	2.94461	3.00539	3.06367	3.06083	2.9391	2.61754	3.133	3.71229	3.26476	2.5903	3.83791	2.75139
ENSDARG00000007195	grm2b	0.368809	0.245328	0.296528	0.273122	0.200972	0.381038	0.29184	0.370701	0.404121	0.361727	0.508354	0.309398
ENSDARG00000007196	rae1	62.655	64.4546	62.6564	60.8906	61.9251	63.4178	59.7364	63.7306	63.2029	69.314	60.5858	58.339
ENSDARG00000007198	mta1	9.33064	7.76598	7.04381	7.58628	7.26832	7.57313	8.57202	8.66084	7.45041	8.37339	8.67665	7.95106
ENSDARG00000007204	si:ch211-195b21.5	54.4181	50.3542	47.522	47.1084	45.479	51.1326	42.8363	43.7878	47.4534	50.2024	40.881	48.3872
ENSDARG00000007207	cnpy2	3.53116	5.44788	4.88542	4.25751	4.27479	3.54427	4.70291	4.69726	5.39204	4.34293	5.77703	4.20406
ENSDARG00000007216	abce1	60.1902	67.3153	61.3846	55.2131	60.0016	57.9103	59.2082	61.1037	55.0352	62.1043	64.2508	49.7267
ENSDARG00000007217	wdr55	8.72171	8.14609	8.26371	7.14007	6.35097	6.26038	8.03378	10.757	7.52684	6.67288	8.91718	5.72433
ENSDARG00000007219	actn1	16.6429	14.4131	15.1443	14.5181	15.4174	13.9754	17.2933	16.0641	12.3404	14.0039	14.3782	13.9658
ENSDARG00000007220	ncam1b	3.00797	1.85424	2.06824	1.63699	1.62816	2.10833	2.89492	2.93334	2.14271	1.64727	2.7596	2.84351
ENSDARG00000007221	pbk	50.8017	70.873	62.793	61.7212	58.1987	66.4567	61.3083	57.8954	60.0515	61.5865	56.1904	68.3488
ENSDARG00000007241	mycb	32.1373	29.7956	27.071	29.5399	27.1717	30.0839	25.7461	25.9416	26.8888	36.8604	23.5784	24.6174
ENSDARG00000007244	acp2	23.4111	19.6365	19.3579	26.0831	24.1083	24.2151	19.7387	19.9943	17.4218	20.7997	19.5651	22.0522
ENSDARG00000007245	rundc3aa	1.3287	1.09498	0.879517	1.07354	1.16408	1.015	1.02437	1.19534	1.55087	0.643364	2.30389	0.930611
ENSDARG00000007247	ric8a	11.5426	13.3056	11.9999	11.6998	11.2584	11.9767	10.3696	10.5261	10.5203	11.8846	9.38916	10.4562
ENSDARG00000007250	use1	10.5453	12.004	9.98772	11.8927	11.5615	10.6162	11.1286	13.1332	11.5777	13.7625	11.6821	11.3796
ENSDARG00000007257	rab5ab	32.9103	36.1962	34.7717	36.2866	32.3581	31.657	27.0217	27.2776	34.6511	37.948	26.2476	32.2776
ENSDARG00000007264	gbas	59.7051	60.0149	61.8286	57.1447	54.5045	64.8267	50.2165	52.1232	57.6285	74.3231	48.2896	52.3348
ENSDARG00000007271	mynn	19.516	19.2509	21.1738	20.9325	20.1219	21.3395	18.9523	21.4284	18.2916	22.3587	22.0724	18.4686
ENSDARG00000007275	si:ch211-251b21.1	0.602719	1.75788	1.48845	1.15042	0.624687	1.07484	1.16194	1.1903	1.77949	1.40361	0.919173	1.13092
ENSDARG00000007276	ela3l	48.038	133.375	10.8686	8.8683	56.2799	4.58273	39.6485	9.90387	15.6792	25.335	11.7591	2.89705
ENSDARG00000007277	myf5	0.712746	1.01301	0.650443	0.634447	0.538291	0.644357	0.968882	0.457932	0.474627	1.4086	0.697598	0.387402
ENSDARG00000007278	ect2	15.3825	15.3766	15.6632	14.207	13.4945	14.4657	13.905	13.0285	15.2735	16.7104	13.363	16.4131
ENSDARG00000007279	yipf5	62.2346	66.0537	58.0076	64.4955	67.0061	65.4671	55.8161	62.9836	57.1968	56.8866	54.6477	52.6273
ENSDARG00000007285	mrpl57	54.4216	57.133	51.7917	48.766	40.0947	44.2016	46.4148	54.7964	47.4886	75.4097	43.3172	45.1785
ENSDARG00000007289	METRNL (1 of many)	7.65588	5.37724	5.24212	5.48973	5.72315	5.45842	5.28429	5.05205	6.31786	4.14437	6.51396	5.89411
ENSDARG00000007294	aco2	38.0549	46.0052	42.7822	39.2193	44.675	42.1262	37.1243	40.0915	45.2024	34.736	44.9938	40.8178
ENSDARG00000007302	sh3gl3b	14.5249	13.7954	14.9181	16.9741	17.4621	16.8784	14.3067	19.4471	15.6246	18.5733	17.9595	13.8496
ENSDARG00000007315	tmpoa	19.4926	19.1908	20.1678	18.315	18.3392	19.3716	17.9903	16.0611	20.25	22.6862	19.2286	17.1294
ENSDARG00000007320	rpl7	1388.54	1400.88	1334.04	1361.5	1286.71	1472.96	1344.91	1536.93	1168.49	1675.36	1224.68	1246.03
ENSDARG00000007329	tbx16	0.115278	0.138709	0.0933438	0.129821	0.110851	0.161474	0.0892974	0.196152	0.126882	0.157771	0.103128	0.171734
ENSDARG00000007344	tcap	0.338096	0.337508	0.107279	0.208764	0.236283	0.239771	0.158115	0.33592	0.265737	0.238939	0.294732	0.377267
ENSDARG00000007349	dmrt1	225.431	242.374	225.388	230.998	242.003	247.334	236.67	227.799	210.127	190.03	258.257	214.355
ENSDARG00000007356	fgf20a	0.0725808	0.0786081	0.152879	0.0821331	0.133613	0.130108	0.108639	0.249698	0.116893	0.12683	0.198398	0.172598
ENSDARG00000007358	cxcr3.1	0.624873	0.307204	0.472174	0.337604	0.691597	0.651066	0.456092	0.821943	0.207232	0.555053	0.554659	0.721267
ENSDARG00000007359	UBL4B	68.7515	82.4627	71.6607	68.7746	66.744	78.009	76.8757	68.3995	68.2752	100.283	54.3132	81.9122
ENSDARG00000007366	AMDHD1	1.89126	1.25725	1.03993	2.04591	2.01573	1.60077	0.964872	1.53121	2.43579	3.87979	1.88935	1.80203
ENSDARG00000007370	dysf	9.51937	10.0981	10.3467	9.33686	8.74228	9.76679	6.65559	10.7798	10.9842	5.53502	7.719	9.57062
ENSDARG00000007371	slc26a3.1	0.114728	0.0594954	0.11347	0.053232	0.113561	0.0366078	0.0529797	0.0598454	0.028936	0.0842823	0.201175	0.0562353
ENSDARG00000007377	odc1	74.0465	75.054	73.9551	67.6147	71.2218	78.465	69.9716	52.7904	65.233	91.9182	62.9364	83.3994
ENSDARG00000007382	ubtd1a	3.43814	1.8614	1.75307	1.62896	2.07145	1.78153	2.91673	3.44289	2.38751	1.27848	2.10676	2.23766
ENSDARG00000007383	kcnk6	1.89137	1.30527	1.34886	1.35014	1.7266	1.63131	1.18544	1.75667	1.28011	1.42588	2.13089	1.66795
ENSDARG00000007385	cct7	276.775	308.988	295.529	286.703	268.764	284.698	270.761	296.534	269.592	337.834	246.559	245.403
ENSDARG00000007387	irf2a	21.0217	23.025	23.0486	20.2764	21.4521	22.5047	22.7171	22.0926	19.7238	19.9025	21.6091	18.5467
ENSDARG00000007396	rnd3b	8.27538	7.30325	6.44656	6.0636	6.41711	4.65785	8.57958	7.07103	5.06855	7.3133	6.42295	6.1954
ENSDARG00000007398	lrrk1	0.846049	0.896814	0.624769	1.24963	0.993655	1.23529	1.02284	1.04083	1.1432	0.790205	1.2015	1.18385
ENSDARG00000007405	strap	129.437	133.158	128.945	128.069	117.61	125.972	116.403	120.373	118.768	142.608	108.556	119.597
ENSDARG00000007406	phox2a	0.619186	0.674383	0.786629	0.83924	0.852265	0.683328	1.32601	0.77465	1.12314	1.71828	2.39458	1.31846
ENSDARG00000007407	barx1	0.49325	0.380968	0.625735	0.431599	0.446763	0.447884	0.971517	0.820777	0.774963	0.688592	0.293253	0.517462
ENSDARG00000007409	ppifa	24.6724	30.8673	22.3264	29.7424	25.1168	26.3393	20.8952	28.0988	18.6205	29.6983	19.9778	21.5125
ENSDARG00000007412	slc2a1b	8.28184	10.8734	9.86766	10.2102	13.0179	9.90315	12.9537	10.4513	10.9673	5.17004	12.9598	9.06926
ENSDARG00000007413	arid2	23.9407	19.8029	23.0722	18.82	20.4827	20.3143	21.0295	20.2263	22.3607	20.4561	25.5949	23.7385
ENSDARG00000007418	chmp4c	4.67704	4.59561	3.77533	4.33952	3.63501	4.74699	6.8113	6.34789	5.16946	7.46268	5.66669	4.04626
ENSDARG00000007421	ftcd	6.5779	2.02735	2.94805	5.63308	1.81618	1.06905	0.92837	3.80112	6.56902	1.16616	3.33175	2.28707
ENSDARG00000007425	apol1	5.32065	5.72806	6.20228	7.62776	6.97339	6.3567	6.17995	8.75464	5.30421	6.53788	5.81213	6.62922
ENSDARG00000007429	ndor1	12.5386	12.3479	12.7486	10.9333	10.345	10.3236	12.222	12.6879	12.3976	12.2043	11.5885	10.2815
ENSDARG00000007430	prdm12b	7.80603	10.0941	11.4016	10.6347	7.30021	10.7034	8.77946	9.33592	9.49142	9.41662	9.52061	10.6625
ENSDARG00000007436	avpr2aa	0.0511201	0.0373692	0.0098141	0.0232528	0	0.0628669	0.0328224	0.0292009	0.0270464	0.0835541	0	0.0317969
ENSDARG00000007438	ube2ib	108.496	121.516	122.943	116.113	110.789	130.779	112.582	104.496	108.823	153.299	98.6386	112.317
ENSDARG00000007443	fbxl18	6.78861	5.81527	5.97507	5.91185	5.91092	5.75718	6.87112	8.07262	6.28531	6.38005	7.08601	5.82552
ENSDARG00000007444	ift81	147.898	195.778	196.294	177.114	166.664	177.384	139.91	129.138	176.568	151.956	102.344	162.09
ENSDARG00000007449	slc25a39	38.5324	39.2011	34.6248	37.3163	34.285	34.4909	34.1442	37.2311	36.3564	42.323	34.4568	39.4377
ENSDARG00000007461	srgap1a	1.18136	1.03263	1.0246	1.14173	1.42244	0.994654	1.255	1.50346	1.20519	0.767938	1.66932	1.10765
ENSDARG00000007465	tdrd1	119.768	109.738	109.51	101.122	107.815	101.744	123.916	130.885	113.195	101.703	124.914	98.7169
ENSDARG00000007477	fbxo8	9.28035	10.0073	10.0725	10.5534	10.2109	10.1852	9.84784	9.35128	10.8528	7.44184	10.8734	9.77177
ENSDARG00000007480	rpe65a	0.512285	0.373766	0.485952	0.528192	0.439739	0.324332	0.673947	0.621697	0.383443	0.639846	0.622479	0.581473
ENSDARG00000007485	epc2	28.995	30.4916	27.4653	27.6835	23.2311	28.7291	25.0015	25.0878	27.6541	31.7835	25.8677	28.8935
ENSDARG00000007490	adrb1	0.0893842	0.0620885	0.0671115	0.0976508	0.120806	0.0598379	0.159845	0.185574	0.0182858	0.0920737	0.126307	0.0211668
ENSDARG00000007494	st3gal8	3.67729	2.16942	2.87113	3.42526	3.12887	3.93613	2.92069	3.85456	3.91992	3.19639	4.48623	3.64104
ENSDARG00000007496	ufl1	18.0965	19.2762	17.5977	19.2501	17.2576	19.1778	18.5689	16.8098	16.2324	20.1099	16.7784	17.7475
ENSDARG00000007523	kmt2e	15.1546	12.277	13.0268	11.3143	11.9525	13.0227	14.4816	16.1903	13.0273	15.8404	16.2817	15.0552
ENSDARG00000007526	ndufs2	109.078	106.337	108.546	106.733	93.3369	110.31	97.3732	97.8079	100.678	163.277	84.7297	101.977
ENSDARG00000007531	zcchc9	12.4785	11.22	11.6413	10.1998	10.7049	10.3387	11.5318	12.7656	11.0945	15.1011	10.8164	8.73436
ENSDARG00000007560	sema3bl	26.6072	31.147	29.4397	27.1909	23.8486	31.3016	24.1483	20.0892	33.1733	34.0289	20.3909	31.6359
ENSDARG00000007561	cdh23	1.36213	1.39747	1.27247	1.21976	1.443	1.06814	1.21835	1.26245	1.68758	1.2612	1.55355	1.40594
ENSDARG00000007566	appbp2	21.1451	23.5201	22.6213	23.6623	23.9423	23.8274	22.2374	20.983	23.5329	18.9974	23.4799	23.4384
ENSDARG00000007576	crybb1l1	0.746694	0.519324	0.931412	1.04969	0.710013	1.06072	0.716656	0.724968	1.01192	1.16513	0.95264	0.975106
ENSDARG00000007582	si:ch1073-155h21.1	0.0971206	0.0844692	0.0558672	0.0725199	0.00723585	0.0288869	0.135763	0.0298872	0.124905	0.0615983	0.110107	0.0502459
ENSDARG00000007597	bloc1s4	13.1212	12.4335	11.6861	11.6987	12.6451	13.064	13.7884	16.4478	11.9001	12.7845	14.2897	12.3947
ENSDARG00000007601	zmynd8	15.1625	14.56	15.3443	15.0963	15.2692	14.0868	16.6664	12.683	11.728	17.1979	14.4154	19.5138
ENSDARG00000007603	stxbp2	33.2052	37.4283	33.9476	39.026	36.3077	33.8487	24.4131	29.19	38.6553	41.6781	35.2649	36.8136
ENSDARG00000007624	gins1	42.2797	34.6925	34.8088	38.2878	35.241	38.6119	37.4602	40.9249	27.0152	39.3812	36.4152	33.3868
ENSDARG00000007641	msx1a	6.59649	4.84627	5.36635	4.22771	4.45791	3.83532	4.88123	5.72696	4.82309	6.77285	3.69869	5.59633
ENSDARG00000007654	nsfa	9.54905	10.636	9.4799	9.49241	9.67351	10.1153	9.29659	7.85196	9.854	8.06758	7.30603	9.31175
ENSDARG00000007655	crybb1l3	0.421714	0.327823	0.153771	0.403644	0.329434	0.340587	0.240859	0.284718	0.336662	0.400645	0.280368	0.283798
ENSDARG00000007657	ccnh	22.3501	18.8902	18.0879	17.8046	17.3577	19.7596	18.1414	21.4305	17.4294	22.3635	22.4598	16.6017
ENSDARG00000007663	amph	4.38296	2.04997	2.13375	2.45328	2.40797	2.31232	3.46887	3.34094	2.08725	2.5442	2.99785	2.82377
ENSDARG00000007678	ttyh3b	3.51914	2.91523	3.14794	2.89067	3.51692	2.79427	3.48986	2.90026	3.34667	2.83419	3.76135	3.48574
ENSDARG00000007682	ppdpfa	88.596	27.9592	44.1002	63.473	51.2213	62.9696	31.8655	25.3345	38.4075	49.4872	166.653	58.4971
ENSDARG00000007691	cul1b	12.4229	12.8795	12.0022	13.2968	12.3257	13.5337	11.9686	12.6863	12.6546	12.8444	12.3237	12.0408
ENSDARG00000007693	nfkbiab	46.2356	30.0654	30.7238	32.8966	39.8096	34.2085	38.6998	43.0295	29.0175	48.446	35.8398	38.5058
ENSDARG00000007697	fabp7a	66.5978	77.4009	94.0847	71.771	53.9078	53.8817	43.1638	46.1381	75.6596	115.681	38.3368	58.3777
ENSDARG00000007708	nsa2	194.463	169.856	176.768	192.79	167.523	200.867	159.269	188.26	145.727	255.45	131.604	166.817
ENSDARG00000007711	rab3il1	4.55848	4.62495	4.8891	4.46501	4.29907	4.45764	4.07636	4.90266	4.75933	6.09466	4.1275	4.33252
ENSDARG00000007715	lgsn	2.48435	1.7208	2.68518	2.06883	2.44256	1.64408	1.96776	2.01334	1.83526	2.56934	1.88074	1.72071
ENSDARG00000007720	sub1b	373.577	419.034	378.168	358.172	361.486	418.826	394.58	440.209	363.531	462.947	386.871	397.034
ENSDARG00000007722	nudt8	8.22199	8.41266	7.39882	6.05536	6.61892	6.72871	8.86847	9.1003	7.19006	11.338	8.85002	7.52936
ENSDARG00000007723	efnb1	5.43447	6.3299	6.36862	6.74102	6.66268	6.65405	5.78111	5.97293	7.04702	4.83059	5.25881	6.91059
ENSDARG00000007727	rgl2	0.73835	1.04624	0.951186	1.19547	1.4955	1.1256	0.818121	1.05964	1.11279	1.1596	1.36385	1.31554
ENSDARG00000007734	obfc1	13.0887	12.523	11.8388	11.9713	10.7185	12.1074	11.0641	11.8397	10.2504	12.4955	10.1824	9.52806
ENSDARG00000007737	zyg11	31.4268	36.915	36.4066	34.1272	31.1207	36.4692	28.0438	27.1136	33.179	31.0149	24.8269	32.3993
ENSDARG00000007743	il15l	12.0357	6.95098	6.97169	8.06668	7.9445	8.6448	10.6709	8.42827	7.29458	7.83813	5.82667	6.31715
ENSDARG00000007744	tsr1	21.4505	20.3303	21.4332	18.4761	17.5313	17.7538	19.3257	20.5381	21.697	23.8659	19.4215	17.1574
ENSDARG00000007745	uqcrfs1	194.364	231.428	214.977	212.69	181.566	207.11	166.106	172.447	212.788	258.052	163.588	176.755
ENSDARG00000007751	lmnl3	125.274	139.408	132.186	135.139	117.135	136.05	114.082	117.172	126.895	221.024	92.3588	121.331
ENSDARG00000007753	cpne2	7.13703	4.50505	4.46555	4.04463	5.49254	4.85809	5.38046	9.36222	4.44265	5.49138	5.96347	5.85767
ENSDARG00000007755	wdr61	38.2414	33.6541	36.3034	33.2439	30.4801	31.3029	30.3187	33.6983	40.5051	41.2197	32.9583	34.6308
ENSDARG00000007760	spg21	22.7994	26.1551	26.8777	24.5279	23.3443	25.2555	20.6086	23.9006	24.441	25.3108	20.1359	23.9922
ENSDARG00000007764	klhdc10	12.8307	12.4122	10.5255	12.1747	12.479	12.8641	11.4615	10.9716	11.8345	9.80304	10.9938	12.444
ENSDARG00000007769	sult5a1	1.10633	0.802625	0.647266	0.876301	2.67298	1.27582	1.1589	0.578449	0.679998	2.21303	0.447582	0.712585
ENSDARG00000007783	blk	3.18927	5.08552	3.51519	5.22723	4.2644	3.75828	5.86104	4.99142	2.70644	3.9815	3.96722	3.30959
ENSDARG00000007786	tmx2b	11.3269	12.617	14.0648	11.5988	12.6324	11.2626	12.2095	11.076	12.2703	11.6851	10.9422	10.6379
ENSDARG00000007787	zgc:112965	0.242977	0.519235	0.290909	0.527281	0.208812	0.308397	0.228823	0.504275	0.46094	0.374534	0.28013	0.428451
ENSDARG00000007788	atp2b1b	7.7754	9.85641	11.9587	14.7905	11.7963	11.5908	9.03614	9.12767	14.065	3.69854	8.45953	11.2096
ENSDARG00000007791	ppp2r1a	76.2912	89.3484	81.7192	84.9378	82.4463	84.9844	83.1701	79.8484	84.5283	76.4183	80.5033	77.5018
ENSDARG00000007795	cst3	243.452	266.528	242.954	239.802	226.864	277.516	232.042	216.504	202.498	155.323	139.562	201.766
ENSDARG00000007807	cyth3a	1.22946	0.93551	0.923303	0.686711	0.863845	0.815032	1.65155	0.939441	0.907371	1.51009	1.11388	0.661133
ENSDARG00000007808	zdhhc16a	8.23517	6.55314	7.16189	6.31864	5.46592	6.23726	8.1061	5.96529	7.40029	6.49082	7.08401	6.62475
ENSDARG00000007813	RNPEPL1	3.44168	3.83012	3.53211	3.7102	4.29957	3.90683	4.72934	4.15265	4.03195	2.44812	5.14822	4.24342
ENSDARG00000007818	palm1b	4.86495	3.77504	4.16654	4.49717	4.98302	4.2187	4.22622	4.97157	3.94855	4.61032	5.76314	4.26676
ENSDARG00000007823	atf3	5.97823	9.10849	7.78984	10.6847	9.34469	8.24229	9.48622	9.37657	6.38054	9.4486	7.79088	10.1782
ENSDARG00000007824	camta1b	5.96273	6.67887	7.06082	5.41667	4.75891	4.7419	4.42018	3.5787	7.88937	7.80319	3.62542	5.19624
ENSDARG00000007825	map2k1	8.60591	7.11027	7.80445	7.19065	7.97947	8.71416	8.50258	9.41637	7.99646	8.33882	8.30893	7.48015
ENSDARG00000007836	ctsla	110.69	110.541	117.693	134.999	117.847	130.362	119.251	97.4252	92.659	143.9	94.2554	102.288
ENSDARG00000007842	MCHR2 (1 of many)	0.0355186	0	0.0413145	0	0.103207	0	0.065213	0	0	0.0305181	0.0343436	0.0356373
ENSDARG00000007856	rtn4rl1a	0.267214	0.148382	0.217664	0.15512	0.217155	0.248743	0.172166	0.193815	0.263844	0.150228	0.121283	0.183637
ENSDARG00000007863	tra2a	68.0178	64.4347	63.9018	64.2724	61.8465	66.945	65.7953	71.5405	60.6691	85.3997	59.8448	60.597
ENSDARG00000007867	dazap2	68.0108	55.5988	58.3958	53.9353	58.027	62.6456	61.1115	63.8595	60.3784	63.966	74.5374	65.4064
ENSDARG00000007869	ehd3	2.53934	2.86551	2.33141	2.13449	2.84264	2.14238	2.9448	2.82927	2.86868	1.96346	4.01976	2.42519
ENSDARG00000007885	fancl	9.43487	10.4968	10.1393	11.4923	10.2018	10.918	9.14703	9.79901	9.46944	9.18441	9.35813	10.4332
ENSDARG00000007886	slc35b2	26.7759	28.796	28.1424	26.5584	26.1896	29.0291	24.4387	22.4565	29.4054	29.9315	21.7349	24.6799
ENSDARG00000007891	meox1	0.394	0.678778	0.606291	0.616348	0.57254	0.865228	0.247736	0.359917	0.419134	0.797887	0.541508	0.793619
ENSDARG00000007892	pdcd2	29.3723	25.001	28.2164	24.3643	21.7648	23.5346	24.498	23.989	25.1797	34.7546	19.6801	21.3701
ENSDARG00000007901	crnkl1	38.1881	39.5619	47.4116	41.2525	36.281	40.2206	34.4312	37.6485	43.8144	56.1857	31.4566	46.7186
ENSDARG00000007906	lrp2b	0.972099	0.438057	0.459841	0.462078	0.475885	0.326056	1.98456	1.08811	0.55999	0.759847	0.413289	0.414756
ENSDARG00000007918	ttc27	12.4282	11.134	11.8412	9.56631	9.38426	8.19314	11.0326	13.331	10.3821	13.1821	10.6882	10.3226
ENSDARG00000007923	ptpn1	14.5183	13.6401	13.1623	12.3602	12.1288	13.1718	14.6893	15.1584	13.6001	13.3597	15.3843	13.0528
ENSDARG00000007941	hmx4	0.613059	0.350448	0.285355	0.790052	0.692999	0.373203	0.782224	0.55088	0.634927	0.26559	0.368471	0.707016
ENSDARG00000007943	gabpb2a	10.4647	10.2711	9.0009	8.33193	9.93915	9.84042	11.8674	10.4269	9.3397	7.6774	11.0633	8.69143
ENSDARG00000007944	lhx1b	0.164682	0.17685	0.157419	0.133234	0.199663	0.133041	0.0598278	0.071496	0.201099	0.364333	0.0777975	0.0674765
ENSDARG00000007950	itga11b	2.99699	2.24839	2.46844	2.26685	2.8079	2.37927	2.26589	2.19618	2.49075	2.88585	2.48465	2.27162
ENSDARG00000007955	iars	37.5669	26.5538	27.6101	24.8922	25.5734	26.4992	31.1531	35.4013	28.7838	40.3096	31.1454	29.5457
ENSDARG00000007959	hibadhb	14.7261	15.0531	15.3477	13.3232	13.9923	13.4402	15.7012	18.1142	14.6393	17.8609	16.5893	13.3478
ENSDARG00000007971	cks1b	41.3768	39.3154	37.4474	39.611	35.0293	38.5207	36.7231	41.2222	34.5267	44.0668	35.0072	36.9798
ENSDARG00000007975	fth1b	13.0798	11.3634	11.0965	13.005	11.0898	10.0701	14.0383	18.1856	9.16354	15.9716	13.4953	9.37708
ENSDARG00000007976	si:ch211-220f16.2	16.9741	14.5795	15.3207	14.9283	19.0276	16.2325	15.2594	15.3831	16.0854	19.2707	14.9875	15.9306
ENSDARG00000007982	onecut1	2.51507	1.95188	1.64793	1.15743	1.91935	1.92696	1.89872	1.51213	2.29244	2.67002	2.13194	2.21167
ENSDARG00000007988	masp2	4.17645	1.66271	1.76348	3.14092	1.77444	1.19739	1.03486	1.37586	3.20635	1.2397	3.72155	1.66464
ENSDARG00000007989	nedd8	155.371	173.027	152.103	141.939	134.313	171.101	142.013	153.495	141.834	208.675	127.621	154.16
ENSDARG00000007990	wt1b	3.90238	2.99288	2.10462	4.95653	20.74	2.28914	3.11843	3.46958	1.90151	8.10429	4.40979	3.53326
ENSDARG00000007996	pou2f1b	1.31549	1.32551	1.12454	1.11923	1.39631	1.37615	1.76822	1.65268	1.69544	1.30551	1.42305	1.13355
ENSDARG00000008010	zgc:194189	5.80047	0.112698	0.100612	0.166726	1.45328	0.77016	0.490137	0.340772	1.7851	0.721492	1.47653	1.31413
ENSDARG00000008014	nudt17	54.3633	52.5331	50.5024	55.0061	47.7169	50.2198	38.2766	40.9134	51.0831	55.9787	34.0824	46.5775
ENSDARG00000008020	med31	80.0314	87.6996	87.3549	81.5403	72.6537	82.1765	72.8324	70.8253	72.35	87.3076	65.7822	86.3944
ENSDARG00000008022	kif18a	37.9556	45.0819	43.9006	45.9548	41.2091	44.4624	35.7139	34.0374	40.3331	44.1085	31.0378	42.4248
ENSDARG00000008026	fam129bb	1.45557	1.79496	1.33202	1.83568	2.19998	1.83355	1.2595	1.30981	1.43362	1.81475	1.17344	1.51296
ENSDARG00000008029	mep1a.2	0.148731	0.260777	0.260671	0.233743	0.181472	0.389291	0.534262	0.298687	0.283151	0.231571	0.2375	0.327678
ENSDARG00000008030	myl9b	39.4703	64.1386	65.1546	60.2711	50.4077	43.0111	46.0328	30.3641	63.5342	57.9141	49.5899	53.1332
ENSDARG00000008032	sart3	36.5795	30.1494	26.8606	27.7025	28.921	36.6973	25.3137	31.2409	28.8719	28.1941	31.6489	25.9382
ENSDARG00000008034	skib	3.16256	3.23885	3.49705	3.30527	3.53285	3.64271	3.5774	3.5492	3.6726	3.43451	4.23173	3.72628
ENSDARG00000008035	zgc:113516	2.44136	2.0787	1.08298	1.80597	1.27663	0.952144	1.16571	2.7877	1.00585	2.43332	2.84144	1.21177
ENSDARG00000008049	si:dkey-42i9.4	28.5938	22.1397	22.2497	28.3106	33.324	29.7977	26.593	31.2964	20.3087	41.6681	34.102	29.6747
ENSDARG00000008060	scara3	0.959214	1.71126	1.08864	1.7848	2.87056	1.54076	1.52379	1.54029	1.99339	2.80301	1.41701	1.27519
ENSDARG00000008068	tma16	10.8601	10.8984	11.1495	10.175	9.24604	10.2333	9.98583	11.4465	11.0942	13.1967	10.8356	8.90648
ENSDARG00000008075	illr4	2.66662	2.7254	2.90755	2.7868	3.3653	1.31971	2.17992	1.45458	2.25054	5.55661	2.1092	2.2871
ENSDARG00000008095	olfcd1	0.0373365	0.0602894	0.094266	0.029826	0.040204	0.01368	0.0374627	0.0911515	0.149932	0.0993725	0.0633182	0.0411502
ENSDARG00000008097	srsf9	79.1521	75.781	73.5549	67.3919	63.2903	68.1848	68.1358	81.6336	62.1894	109.024	61.9465	65.6649
ENSDARG00000008098	ifit9	3.17084	3.10529	3.84944	4.2247	2.87746	3.37382	2.68282	3.77534	5.03059	4.44249	4.02779	3.16451
ENSDARG00000008100	slc7a10a	20.0348	13.7008	14.3657	12.0896	14.3343	13.7209	17.403	22.2926	14.5236	12.9325	19.8617	17.1215
ENSDARG00000008105	mettl2a	20.5355	24.3377	23.1536	20.8074	21.8734	23.0085	24.9703	19.8619	18.3354	23.2761	18.0606	24.6793
ENSDARG00000008107	src	4.50303	4.19493	4.32921	4.17723	4.56554	4.72779	4.19448	4.13101	4.0834	4.67915	3.92581	4.0092
ENSDARG00000008119	si:ch211-195d17.2	20.7171	18.9425	18.0792	18.7957	17.3051	18.7189	21.3173	21.7658	17.0636	21.8952	19.6251	18.7809
ENSDARG00000008131	sox1b	0.170914	0.145054	0.201633	0.236885	0.177108	0.173051	0.275815	0.263854	0.252883	0.270386	0.121837	0.206014
ENSDARG00000008133	foxl1	2.4495	1.55026	1.66357	1.40451	1.31872	1.81231	0.88559	1.16574	0.758104	3.2096	1.68946	2.10354
ENSDARG00000008140	kcnab1a	0.23608	0.0886515	0.182557	0.180407	0.241091	0.238095	0.351756	0.399483	0.180657	0.0640607	0.342906	0.14397
ENSDARG00000008141	rbl1	12.3689	12.0814	12.2758	12.5615	14.0867	12.5339	13.7446	15.1763	12.0016	13.413	14.888	13.2952
ENSDARG00000008153	serinc5	8.40808	8.79455	9.10791	8.85667	9.51659	8.85028	8.81222	8.3441	9.80818	7.69793	9.01743	8.69501
ENSDARG00000008155	sms	80.961	84.0498	78.982	72.8707	78.1475	86.4166	79.3613	85.2383	83.3652	80.6171	89.8335	73.5508
ENSDARG00000008164	CT573322.1	0.0802154	0.0922001	0.115727	0.0398505	0.157956	0.106608	0.119506	0.346833	0.124782	0.0578989	0.124566	0.0165169
ENSDARG00000008165	caspa	2.44365	2.27753	1.69051	2.96469	2.84939	3.06184	1.94881	1.90897	1.67348	3.51237	1.86157	2.15811
ENSDARG00000008170	dbnla	10.4384	8.70167	7.45909	10.4895	9.38065	11.4097	11.5027	10.8959	7.76257	11.2189	7.13619	8.81256
ENSDARG00000008174	hoxb1a	0.0330635	0.122168	0.097286	0.0384348	0.0159094	0.105534	0.175399	0.0371926	0.038042	0.144925	0.0316598	0.116105
ENSDARG00000008182	si:ch73-111e15.1	0.589053	0.189366	0.293833	0.467365	0.711208	0.459036	0.301221	0.326833	0.325314	0.715327	0.34762	0.590873
ENSDARG00000008186	syk	0.885148	0.905414	1.0629	2.16142	1.89213	1.38691	0.786549	1.00269	1.03411	2.94193	0.828101	1.84121
ENSDARG00000008188	sf1	60.0211	47.3145	49.6893	42.6758	49.4229	49.5645	48.4155	49.5754	47.354	60.3981	61.4943	52.8661
ENSDARG00000008192	pank1a	5.74242	6.24953	6.6746	7.56572	7.33438	7.77254	6.90948	6.45817	9.71769	4.91253	8.32008	8.09043
ENSDARG00000008200	ugp2b	9.93022	7.8396	8.40985	7.91718	9.70034	9.68078	8.5833	12.0285	7.76408	10.6168	9.35036	7.51247
ENSDARG00000008203	pax1a	2.57318	2.0275	1.76399	2.27117	1.28205	2.02863	1.44292	2.08335	2.38997	2.1276	1.18107	2.22512
ENSDARG00000008209	myt1la	1.0942	1.80662	1.24864	1.44293	1.70064	1.51313	1.44474	1.26441	1.47912	1.49323	0.915121	2.03167
ENSDARG00000008212	kcnk13a	0.158479	0.217212	0.357787	0.270753	0.411888	0.388452	0.180089	0.377828	0.120846	0.171771	0.264393	0.262867
ENSDARG00000008218	znf410	41.8337	38.3026	41.9658	38.3528	37.1889	46.3174	37.7896	38.6133	38.2212	66.9109	31.8591	39.4836
ENSDARG00000008219	crygm4	0.0641655	0	0.141112	0.272236	0	0.071705	0.0991725	0.0704	0.069396	0	0.062148	0.312572
ENSDARG00000008224	vps35	20.574	21.2643	20.5732	20.0237	20.2549	18.8904	18.2432	20.7149	19.5817	17.7616	16.3127	17.7302
ENSDARG00000008235	cog5	6.62721	5.68693	8.3038	5.94368	6.53818	7.54098	5.16016	5.82104	6.62345	8.489	6.56711	6.08624
ENSDARG00000008237	sars	46.3164	48.0293	43.0239	37.8251	41.9556	37.8642	47.7403	52.4116	44.8036	43.8513	42.888	39.4432
ENSDARG00000008239	mocs3	11.2473	9.32641	9.41269	9.20211	8.46318	8.29175	9.40101	11.9105	10.4073	10.5575	10.1275	7.40454
ENSDARG00000008243	cct8	134.381	152.354	138.897	143.54	129.585	142.272	124.795	139.29	127.614	162.39	111.339	120.179
ENSDARG00000008247	vezf1a	4.72904	4.47704	4.55943	4.1127	4.19985	4.81989	4.88084	4.87549	5.00329	4.48802	4.86024	5.27923
ENSDARG00000008249	ptchd4	0.247028	0.177613	0.410815	0.285481	0.327947	0.168118	0.370828	0.54486	0.307712	0.314668	0.500347	0.257956
ENSDARG00000008255	cnot6a	13.7111	14.0757	12.8655	12.6027	12.7664	12.357	12.8116	13.9936	13.688	11.718	14.1461	13.9632
ENSDARG00000008263	mfsd4b	0.487768	0.120996	0.234069	0.574939	0.0924627	0.259428	0.561886	5.74368	0.181406	0.392623	2.67851	0.767364
ENSDARG00000008275	klhl24b	1.56741	3.04204	2.28459	4.29691	3.58588	4.06534	2.27424	4.34527	3.49076	2.89088	4.21777	3.3818
ENSDARG00000008278	rcor2	87.9366	86.6914	94.9066	77.2103	77.0058	98.5623	83.5673	61.6552	96.7909	111.78	69.7721	101.732
ENSDARG00000008279	map2k7	6.53007	7.33892	6.59972	8.03977	7.578	6.80365	8.86473	6.73781	7.24267	5.74749	8.37415	7.08093
ENSDARG00000008292	eif2s3	114.549	113.373	110.349	111.34	105.87	112.97	110.092	131.693	101.505	132.862	102.765	103.75
ENSDARG00000008305	hand2	0.876304	0.81835	0.927364	1.58695	1.33787	0.853557	1.09784	1.05597	1.46856	1.60369	1.06918	1.44814
ENSDARG00000008310	ip6k2a	98.3284	95.638	96.4654	86.5298	78.0326	99.3552	77.5752	68.4505	93.9084	98.6509	67.9177	90.7445
ENSDARG00000008322	ambra1a	6.00088	6.03248	6.17365	5.57534	5.66443	6.0875	6.11581	6.36166	5.71303	6.39816	5.94866	6.00187
ENSDARG00000008329	asic1a	0.818457	0.953334	0.988992	0.83537	0.972795	1.11505	0.857732	1.12166	1.34751	0.820348	0.948462	0.951372
ENSDARG00000008333	znfl2a	7.91812	7.7388	6.68297	10.4807	9.14356	6.47704	10.1756	13.3201	5.6264	11.243	18.7723	11.3893
ENSDARG00000008336	sh3bp5a	0.422234	0.21096	0.3173	0.476172	0.0957804	0.805832	0.711819	0.405254	0.414624	0.521519	0.661347	0.281158
ENSDARG00000008363	mcl1b	75.6875	59.4193	56.5645	59.9678	55.3333	58.5104	60.421	49.0868	49.3176	77.3386	47.3856	59.8693
ENSDARG00000008370	csnk1da	124.511	145.373	141.84	132.403	122.274	130.553	118.71	103.746	138.508	134.226	83.8933	134.813
ENSDARG00000008372	spred2b	6.92453	8.48761	8.94274	7.63625	7.00645	8.43813	9.05782	9.42039	8.70016	9.00717	8.98651	9.32784
ENSDARG00000008377	epn2	19.7601	21.0821	20.5355	16.7419	21.2157	20.4681	17.9351	19.7017	19.8699	20.2756	20.9246	20.2137
ENSDARG00000008380	brd7	30.0312	28.2732	29.6723	29.6493	26.3627	29.7362	27.1487	30.8779	31.0727	37.0134	27.5667	28.9507
ENSDARG00000008383	arpc1a	77.8756	84.2927	85.0827	82.26	78.5731	74.1141	81.4909	76.4016	82.088	96.6726	75.5941	74.6585
ENSDARG00000008388	mmp14b	2.95467	2.71089	3.02368	8.76272	14.0165	2.99792	2.7507	3.19895	3.10697	9.98901	4.09328	3.90947
ENSDARG00000008395	snupn	16.4663	17.4915	16.2033	14.6879	13.361	14.5991	19.6256	16.3337	14.5344	18.151	15.782	12.3918
ENSDARG00000008403	phospho1	26.8796	27.7589	29.0731	26.1067	25.7094	33.5202	31.388	17.919	31.6532	32.1857	23.0474	29.0586
ENSDARG00000008407	tspan7b	6.40478	6.91678	7.08003	7.13667	7.35896	6.51523	7.72461	8.9141	6.58636	6.43366	7.28947	7.10263
ENSDARG00000008413	atp11a	9.10941	9.48521	8.20155	9.84296	10.629	8.40657	10.8537	8.65734	7.05113	11.6634	7.3931	9.19172
ENSDARG00000008414	exoc3l2a	0.756496	0.966466	0.864634	0.853275	0.916796	0.791994	0.810743	0.977206	0.898627	0.742267	0.979288	0.720473
ENSDARG00000008433	unc45b	0.671218	0.577288	0.602118	0.861921	1.49565	0.524628	1.49311	1.4031	0.525407	0.937544	0.547926	0.831419
ENSDARG00000008434	bcl2l1	89.7805	107.522	105.841	97.5399	93.834	96.1536	84.3796	78.5924	102.22	102.131	75.1146	95.4103
ENSDARG00000008447	fkbp4	76.8422	105.313	98.2968	88.311	74.1874	95.2388	74.5044	93.4631	90.7307	73.9639	71.7051	75.0413
ENSDARG00000008450	pcolce2a	5.7667	6.31343	5.41084	5.94936	5.41545	6.22914	5.44876	4.81694	5.27827	6.45212	4.95475	7.03148
ENSDARG00000008454	cpeb1b	13.9932	9.29945	9.26398	10.437	10.1533	11.8172	12.3828	12.2011	9.64623	16.5143	12.7693	10.522
ENSDARG00000008457	faah2a	29.2414	43.1958	38.3894	36.3532	36.8054	39.9655	36.9269	30.8588	35.2959	32.6825	27.6324	36.6808
ENSDARG00000008461	anapc5	12.3037	13.5376	12.4115	12.5635	10.9417	13.3321	11.7413	13.1901	11.9139	14.8743	12.8613	12.0374
ENSDARG00000008472	apex2	25.4766	27.0262	26.0293	24.3902	26.466	26.1834	26.4023	22.7251	26.2423	29.0713	20.9823	27.0533
ENSDARG00000008480	trmt61a	46.7017	53.8009	50.1938	49.2888	45.1773	57.7019	43.5798	43.3959	45.8401	56.1491	38.1338	46.3281
ENSDARG00000008485	lrp3	1.57158	1.9267	1.83712	2.13667	1.64614	1.86829	1.75603	1.92075	2.22422	1.36918	2.28151	1.72902
ENSDARG00000008491	RDH13 (1 of many)	7.29266	11.9382	13.7839	9.17016	10.254	9.83546	7.14983	9.73194	9.46053	13.3365	10.2954	5.86288
ENSDARG00000008494	myl6	45.397	44.9012	50.3792	44.0947	41.8028	39.9638	44.7888	57.7973	41.7688	62.1593	39.9229	42.3813
ENSDARG00000008502	pno1	66.226	56.3633	55.4556	58.2738	57.4726	62.0253	61.6491	77.0141	47.4017	69.1225	53.776	58.9352
ENSDARG00000008503	glcci1	3.47104	3.44245	3.7758	3.33392	2.90787	3.44502	3.23741	3.19129	3.84229	3.7445	3.59249	3.59849
ENSDARG00000008540	sox21b	0.18759	0.134184	0.146655	0.133952	0.10167	0.040946	0.190191	0.121332	0.114074	0.0911796	0.249397	0.132863
ENSDARG00000008541	chia.4	3.05887	1.27013	1.67115	1.66467	0.846851	1.96017	2.4926	1.2208	1.19533	5.82353	2.02268	1.63246
ENSDARG00000008542	yod1	17.4345	22.8868	21.0292	22.454	21.1357	22.9392	17.0881	17.7282	22.1728	18.2759	16.2902	21.125
ENSDARG00000008548	arhgap12a	10.3908	8.73227	8.169	8.55799	9.32937	8.93889	9.74843	9.38641	8.57999	9.42486	9.75557	9.78354
ENSDARG00000008551	pole3	84.6263	77.5133	70.2873	64.3999	72.6331	77.8678	68.7041	72.2658	70.8135	80.784	66.1566	80.9949
ENSDARG00000008553	zgc:136872	2.34121	3.4034	2.9167	2.46126	3.21795	2.86782	2.29231	3.23807	2.91252	3.60191	2.2464	3.32467
ENSDARG00000008568	slc25a24	12.41	11.3179	13.1569	12.4462	12.6401	11.7848	14.2777	17.7652	11.9431	14.847	12.8174	11.3494
ENSDARG00000008575	lyst	34.2177	32.7376	34.3311	25.1533	32.5835	31.7621	31.8092	32.5563	34.2751	40.2571	32.3573	37.8432
ENSDARG00000008623	cops3	146.687	163.574	162.995	159.573	144.275	163.468	138.639	140.779	155.94	136.615	124.409	153.647
ENSDARG00000008637	mtp	0.87671	0.67163	0.677936	0.752186	0.760632	0.372433	0.501834	0.605954	1.25363	0.39082	1.19234	0.477914
ENSDARG00000008660	coro1b	7.2912	8.34712	8.31221	8.95236	9.00438	8.14745	8.34532	7.63432	9.31322	6.79772	8.55188	7.53101
ENSDARG00000008662	fign	0.27152	0.0979435	0.106171	0.0613285	0.177602	0.0839506	0.0734195	0.258054	0.188891	0.213438	0.0872139	0.0121135
ENSDARG00000008674	chrnb2a	1.17248	1.37653	1.01517	1.45366	1.36191	1.25665	1.574	1.44616	1.09937	0.787872	1.29174	1.18759
ENSDARG00000008678	snx3	72.078	71.6729	76.6103	70.5002	70.338	72.6597	68.4604	63.0936	71.5655	82.2988	63.2444	76.2733
ENSDARG00000008697	epas1a	4.67908	4.32319	4.90508	4.20201	3.00914	3.81181	5.84916	3.55679	4.82429	2.3522	4.22616	4.52006
ENSDARG00000008703	apeh	60.3529	52.8779	50.5326	49.9182	51.04	60.8754	56.3905	55.2418	46.8066	39.5991	52.8545	52.8918
ENSDARG00000008706	paip2b	78.9698	84.0094	72.6371	83.83	70.1259	79.5705	79.5016	89.938	74.0766	98.2968	65.0272	74.2993
ENSDARG00000008720	lmo3	1.01151	0.795693	0.933471	0.772078	0.917355	0.455116	0.916908	1.58758	0.76898	0.976996	0.988442	0.99458
ENSDARG00000008723	prkcba	0.804481	0.883724	0.673801	0.699614	0.992764	0.727063	0.849777	1.11552	0.761147	0.438722	1.31931	1.05819
ENSDARG00000008727	ranbp3a	13.4925	15.672	13.9851	16.3771	11.569	15.5303	11.8824	12.5682	13.3743	11.274	9.5615	10.906
ENSDARG00000008735	atp6ap2	63.567	69.8198	68.2068	73.9805	67.2159	68.4938	65.1768	61.228	58.9505	97.4912	56.2459	65.5721
ENSDARG00000008740	esf1	15.3845	15.7933	14.1568	13.7517	13.8482	13.1685	13.6793	20.2052	13.5304	16.8348	15.7793	12.5745
ENSDARG00000008748	ube2na	58.4562	59.8312	58.3402	50.6931	58.895	52.4755	57.6039	60.91	58.9344	55.8878	51.9132	57.9244
ENSDARG00000008757	entpd6	31.7352	30.0892	32.6524	32.7103	34.5496	32.2434	29.4552	31.073	31.4405	29.9532	29.4282	31.0525
ENSDARG00000008767	TLE2	5.8705	5.81554	5.51913	4.52156	6.89803	5.45721	6.20432	5.50828	7.53203	4.24901	5.69146	6.94941
ENSDARG00000008772	cacng1a	0.0769438	0.0355725	0.023454	0.0666955	0.073842	0.0993173	0.293152	0.205287	0.189884	0.143513	0.247635	0.166302
ENSDARG00000008784	prpf4ba	11.3406	13.4722	13.6011	13.0884	12.4904	13.0113	11.2848	11.4219	13.0089	8.48472	12.2508	11.744
ENSDARG00000008785	dldh	104.02	103.622	102.029	100.643	99.6813	101.17	93.2938	84.963	100.713	106.885	75.0041	99.3017
ENSDARG00000008788	camk1gb	1.97634	1.63642	1.79616	2.26617	2.07498	2.13264	1.62716	1.63318	2.6374	1.44388	1.19473	2.1057
ENSDARG00000008790	actr3b	1.40934	1.66098	1.85735	1.62832	1.80534	1.56712	2.24094	1.63452	1.61702	1.74419	1.79904	1.67997
ENSDARG00000008796	her5	0.588265	0.360526	0.361709	0.284498	0.451122	0.394319	0.519955	0.555167	0.244725	0.70902	0.498607	0.397195
ENSDARG00000008803	marcksb	149.164	172.783	170.176	152.036	154.012	165.67	159.718	139.859	143.459	154.234	142.451	143.924
ENSDARG00000008805	orc3	39.4099	37.6104	35.3217	34.3983	31.8559	35.005	36.8323	42.3583	35.6607	40.5524	34.7645	32.8818
ENSDARG00000008807	bokb	7.79919	6.70315	6.70233	6.03661	6.93013	6.40091	6.93992	9.21635	6.02703	10.7542	8.8528	6.24559
ENSDARG00000008808	eml2	14.7285	15.9242	15.9592	14.7637	13.4288	15.3415	11.8168	11.7798	13.8039	18.8333	11.1578	14.4977
ENSDARG00000008811	cmtm3	8.473	10.5156	10.4271	12.2516	9.4567	9.94761	10.4379	11.2542	10.2498	10.7146	7.29641	10.0141
ENSDARG00000008816	glud1a	46.9066	45.5671	43.7511	46.6414	44.8825	45.3568	47.0282	48.2515	43.2431	45.1822	40.5482	42.6047
ENSDARG00000008818	hsf1	27.1824	31.3082	30.6162	29.2574	28.3524	27.7323	27.069	24.0528	29.3727	20.9466	24.6058	28.5571
ENSDARG00000008832	neu1	13.5217	16.3897	15.5747	19.4819	16.5795	20.2787	13.517	11.0127	20.1408	25.3623	15.6157	24.0184
ENSDARG00000008840	hmbsa	13.3259	14.0991	13.4844	13.8699	14.7512	13.2583	13.4713	15.0623	12.9779	13.6261	16.94	12.6761
ENSDARG00000008849	ptprq	0.667007	1.34163	0.888567	1.15228	1.55069	0.879685	1.51091	1.86975	1.79477	1.40361	1.90477	1.2577
ENSDARG00000008852	elp4	11.4695	10.2822	12.0295	10.7958	8.90399	8.49501	8.84521	10.3225	10.4931	12.1646	8.98225	7.91458
ENSDARG00000008858	cyp7b1	0.918674	1.00318	0.841909	0.96049	1.17317	0.732011	0.836845	1.22615	1.19621	0.507863	1.0246	0.876517
ENSDARG00000008859	mylipa	3.96882	3.4375	4.3914	3.70766	4.39283	3.88183	4.25981	3.72511	3.95446	5.82756	6.60526	6.03087
ENSDARG00000008861	tfap2e	0.871215	0.827819	1.00184	0.892745	0.895161	0.798396	2.16568	1.11085	0.618323	1.1535	1.22732	1.00861
ENSDARG00000008866	cabp4	0.056038	0.0311772	0.222914	0.0664292	0.084554	0.120197	0.165806	0.0524333	0.0328703	0.198591	0.0850298	0
ENSDARG00000008867	rap1b	6.11634	6.19206	7.26464	8.86692	9.53735	7.74126	6.54044	7.15106	7.03375	11.6058	6.89485	7.0469
ENSDARG00000008884	hprt1	29.4766	42.9905	41.4815	34.6834	35.0495	37.2296	37.8401	30.3039	41.7112	30.8823	34.4376	38.3821
ENSDARG00000008886	msx1b	29.0877	34.288	38.1798	26.0236	27.8205	25.2553	31.5447	20.9909	33.283	26.216	13.2852	27.9633
ENSDARG00000008890	ctns	8.02215	6.1453	5.91096	7.24173	7.71348	8.33368	5.65343	6.98921	5.8189	8.13247	5.51989	6.59805
ENSDARG00000008904	smarca2	23.6543	22.4207	22.2783	21.6054	21.9169	22.2499	21.8583	23.9027	19.9698	23.4166	22.32	21.9353
ENSDARG00000008906	si:ch211-241e1.5	9.60877	9.5743	11.6377	10.7756	9.87528	11.4585	9.87837	10.1601	9.93253	11.6014	9.38678	11.7368
ENSDARG00000008920	mrpl53	95.5173	89.2302	86.7957	87.5726	87.1066	89.2055	75.7738	104.199	65.5834	117.713	72.6668	92.6834
ENSDARG00000008931	renbp	6.93422	5.61083	4.86227	5.99422	5.23747	5.8602	6.22356	4.63184	4.85668	5.33559	4.61488	3.76861
ENSDARG00000008936	sec11a	60.521	54.2443	55.6453	51.4751	49.8354	53.6604	53.2926	64.9857	47.2685	72.2353	55.4209	50.162
ENSDARG00000008946	ccdc127b	11.7201	12.5535	11.0716	12.3353	11.3736	10.325	9.14971	12.7083	10.5371	17.4111	9.99762	9.68635
ENSDARG00000008947	rtf1	20.1937	17.5004	17.1804	18.5357	17.9787	17.556	18.3445	21.7395	16.8259	17.2856	20.2872	17.3157
ENSDARG00000008948	zgc:123275	0.358494	0.588081	0.344478	0.363776	0.424651	0.321006	0.385695	0.457298	0.588314	0.523374	0.530803	0.435819
ENSDARG00000008953	pofut1	8.18909	6.88775	6.74954	7.1778	7.26653	7.17611	8.64468	9.07535	7.04611	7.17371	6.84416	7.42006
ENSDARG00000008966	tbl1xr1b	51.4545	39.6815	41.5207	46.4889	46.1048	40.9952	39.6164	46.2051	37.7204	39.1806	38.3017	47.357
ENSDARG00000008969	fgb	100.542	24.7539	47.2358	62.5748	35.7683	17.4736	15.3822	20.0256	71.5764	16.7096	60.1487	29.8328
ENSDARG00000008976	mdn1	5.45296	4.98431	4.54984	4.24055	4.25683	4.41534	4.73561	7.26988	5.05259	3.12112	5.66544	4.61598
ENSDARG00000008979	golga1	7.45823	8.23123	7.87171	7.35272	7.20779	7.56129	7.62049	7.53995	7.57737	7.53512	7.47825	8.6121
ENSDARG00000008982	casq2	0.0909938	0.283444	0.471013	0.275894	0.33578	0.452933	0.300669	0.273609	0.314731	0.36453	0.323725	0.448374
ENSDARG00000008983	sh3glb2a	12.1647	19.5637	15.9755	15.5755	14.5457	17.5086	13.2056	17.4994	16.3984	32.3318	19.4171	13.8054
ENSDARG00000008986	e2f7	13.8312	14.8636	17.059	16.4743	17.8453	17.8818	14.5272	10.1264	16.6096	14.3845	17.0826	16.5143
ENSDARG00000009001	pdia6	39.173	42.0936	37.2547	37.5862	36.4419	39.6161	38.7482	38.8227	41.5923	43.7968	35.1063	36.2065
ENSDARG00000009014	col11a1b	1.16759	0.83683	0.738577	0.912299	1.42543	0.765611	1.22166	1.90804	0.839982	0.864007	1.19409	0.842389
ENSDARG00000009018	rhbg	0.764518	1.23038	1.06018	0.64236	0.599415	0.866572	0.857207	1.50996	1.10006	0.549433	1.43186	0.826095
ENSDARG00000009020	cnr1	0.949357	0.465878	0.718896	0.826811	0.916524	0.542563	0.777464	0.775306	1.33968	0.536928	1.35216	1.07306
ENSDARG00000009021	chrna1	9.10714	14.2676	15.0792	12.3781	10.813	13.7669	11.2492	12.5946	12.8406	12.602	9.9831	12.587
ENSDARG00000009023	ankrd28b	24.3802	26.3727	24.1199	23.616	24.7512	24.9583	23.6737	23.5203	26.129	20.5971	24.8741	27.0748
ENSDARG00000009026	ANK2	13.9841	22.4372	20.1798	21.0675	20.0508	21.5872	17.2114	18.1592	19.0176	16.7416	14.3105	18.4326
ENSDARG00000009031	tnikb	5.15936	4.49246	4.17195	3.76593	5.37873	4.36573	4.89621	5.25587	4.65215	3.89844	6.6741	4.97277
ENSDARG00000009040	si:ch73-141c7.1	36.8454	43.7344	37.9672	41.9484	43.6758	47.5739	38.4909	28.111	32.8393	50.112	35.4903	44.3643
ENSDARG00000009046	nphp1	58.721	65.9574	60.8124	60.9682	55.4142	62.9804	50.638	43.6539	63.1572	62.6897	39.8312	59.5639
ENSDARG00000009074	cbr4	8.19267	8.45378	9.09806	9.19835	9.1799	8.93099	7.74078	8.08374	7.25429	11.3748	7.1777	9.18972
ENSDARG00000009087	cd74a	189.483	63.8645	74.7536	135.869	140.655	129.67	101.405	188.1	68.301	251.856	178.626	140.722
ENSDARG00000009094	gata2b	0.454029	0.358646	0.220696	0.391408	0.300758	0.328653	0.478164	0.287953	0.248746	0.659386	0.589252	0.496752
ENSDARG00000009106	serinc1	86.1209	84.0552	97.5225	102.432	93.3864	106.524	96.8322	83.329	97.7728	92.6408	88.1641	94.7588
ENSDARG00000009113	pigc	20.8869	23.5165	21.6125	20.756	22.0488	21.3545	22.0884	18.6972	21.6915	25.3816	20.8165	20.4379
ENSDARG00000009121	CHRM1 (1 of many)	0.0196854	0	0	0.0405643	0	0.0460706	0.0163943	0	0.0476873	0.0256584	0	0.0194651
ENSDARG00000009123	sele	0.918117	0.795442	0.923018	1.04616	1.18394	0.95226	0.81204	1.0223	0.674579	1.08509	0.812543	0.892967
ENSDARG00000009131	slc10a4	3.27331	8.20916	7.21535	3.62593	3.40829	4.72952	7.72866	5.36966	7.65848	2.81992	5.68961	8.15444
ENSDARG00000009133	myo1eb	2.52248	2.54166	1.53611	2.14268	2.15999	1.85476	4.00771	3.8624	1.92231	1.9482	2.60188	2.24446
ENSDARG00000009136	tp53bp2a	22.0559	23.0753	20.4316	24.0352	22.262	23.8273	23.0083	22.5909	19.2926	21.4987	22.2842	19.6347
ENSDARG00000009142	ppp1r13bb	10.0367	8.61968	8.85325	9.66094	9.39866	9.6404	9.22863	9.69198	9.96961	8.29621	10.2785	11.2249
ENSDARG00000009153	pla2g1b	1.19005	4.84726	0.568452	0.350921	1.34699	0.353709	0.826499	0.29349	0.285326	0.36835	0.224176	0.174764
ENSDARG00000009160	kmo	4.783	4.89445	4.75829	4.8597	4.33707	5.29035	4.01471	4.01018	5.25501	3.99576	5.5409	3.76115
ENSDARG00000009161	ftr55	0.0345022	0.0192846	0	0	0.0696092	0	0.0165632	0.0191713	0.0190177	0.0769143	0	0
ENSDARG00000009169	mob1ba	36.9521	35.7597	37.3398	33.7169	32.688	32.4157	37.6573	37.2494	36.9948	29.811	35.0892	35.7616
ENSDARG00000009170	ctr9	33.7188	35.4112	32.021	28.1614	26.2584	30.9459	25.2935	34.2222	27.7613	48.3328	25.169	29.003
ENSDARG00000009178	zfand1	22.0825	21.4123	20.125	22.0904	18.4187	19.0641	18.8386	24.2274	18.6551	26.0208	19.0978	16.119
ENSDARG00000009194	col16a1	1.31634	1.03877	1.19337	1.97955	1.32202	1.5277	1.77922	2.52047	2.49251	1.82476	1.46759	1.52255
ENSDARG00000009196	anxa3a	0.0956985	0.0981023	0.101558	0.0292263	0.148792	0.413074	0.0719913	0.287844	0.17568	0.0576536	0.983509	0.0725018
ENSDARG00000009208	prkcda	13.7736	12.0627	15.1146	13.4332	13.1609	12.0225	13.1388	13.1949	12.6842	11.8456	13.8664	12.6536
ENSDARG00000009209	slc9a6a	5.71694	6.40669	6.119	6.63258	6.52316	5.99845	6.55525	6.47647	6.73904	5.0873	6.92997	5.53867
ENSDARG00000009212	ppiaa	1267.49	1420.58	1225.31	1425.26	1131.07	1669.45	1390.63	1468.55	1172.23	1664.66	1248.45	1272.96
ENSDARG00000009214	mfsd13a	51.2126	50.4905	45.0043	47.3612	49.3736	43.7679	33.38	31.1333	47.4949	23.8906	34.3841	32.0708
ENSDARG00000009215	zgc:112437	0.819968	1.38186	0.762933	0.882537	0.768399	0.998553	0.869186	1.74107	1.11702	1.07362	1.07683	1.49787
ENSDARG00000009217	tom1l2	8.32738	9.34752	9.48648	10.0891	9.28356	7.60284	9.33223	8.90231	11.3599	8.65112	10.2533	11.0382
ENSDARG00000009218	mars2	4.9709	4.34159	4.41315	3.62805	3.81735	3.99236	4.395	5.53945	4.07455	4.34696	4.10214	3.41373
ENSDARG00000009242	fev	0.288205	0.384422	0.379596	0.747077	0.365142	0.467693	0.538208	0.596319	0.398512	0.271015	0.424947	0.514343
ENSDARG00000009250	etfb	55.111	54.7468	53.9146	52.7251	52.6817	52.8119	44.6486	48.669	47.4139	58.6169	41.5279	46.091
ENSDARG00000009252	napepld	10.9744	9.9808	10.2751	9.49299	10.9191	10.0939	10.3399	13.1189	9.46923	12.5887	11.4515	8.81629
ENSDARG00000009253	zgc:56576	88.2929	98.5721	99.4593	89.3083	86.0063	93.8304	89.6235	96.6499	84.5629	90.8945	74.006	84.239
ENSDARG00000009262	FAR2	2.17936	2.20407	2.38983	2.16034	2.31339	2.31557	2.29242	2.30022	2.22618	1.97565	2.25514	2.34223
ENSDARG00000009266	uevld	5.7843	4.44021	5.46413	5.19635	5.3033	4.7899	6.44773	5.61421	5.02785	6.77977	5.41208	4.96071
ENSDARG00000009267	zgc:136439	14.7075	11.6521	12.3292	11.0068	11.9023	12.4668	10.497	12.2798	10.413	14.4166	13.2447	10.4176
ENSDARG00000009273	ppm1da	14.0087	14.5095	12.8568	14.3412	12.8364	12.7637	12.9917	13.9543	12.1156	12.1999	14.1687	13.3682
ENSDARG00000009280	smyd1a	179.1	239.116	209.324	200.035	185.375	201.482	177.996	169.799	187.489	234.648	191.517	197.508
ENSDARG00000009281	dnm1b	4.08754	3.77933	3.89114	3.74845	3.64118	3.52273	4.34553	5.25489	4.47931	3.32725	3.32376	4.20004
ENSDARG00000009285	rpl15	1410.5	1402.39	1291.17	1370.56	1254.19	1474.36	1386.7	1544.95	1122.59	1888.2	1210.32	1212.93
ENSDARG00000009299	dusp8a	1.82373	1.36661	1.35095	1.65159	1.58378	1.40331	2.18484	1.90336	1.55463	1.15986	2.22395	1.66018
ENSDARG00000009311	pvalb6	689.462	871.294	913.632	785.996	787.976	1099.98	707.163	387.474	702.197	1110.52	521.694	923.566
ENSDARG00000009313	zgc:63831	14.6088	16.359	20.2097	25.8039	25.5093	26.5881	17.9754	16.5828	16.8349	22.7754	13.6049	24.8177
ENSDARG00000009315	clgn	189.98	235.424	225.757	225.257	213.181	230.849	192.478	184.603	201.024	198.653	179.714	210.19
ENSDARG00000009336	aif1l	28.92	27.0861	29.1628	34.7026	41.7336	32.2609	30.5713	31.3125	25.9785	38.8918	29.4253	30.1788
ENSDARG00000009341	nrap	0.212226	0.331066	0.284988	0.137204	0.260752	0.193622	0.230319	0.231381	0.223297	0.13087	0.141748	0.175891
ENSDARG00000009342	txndc5	19.1684	17.9691	21.4094	19.6531	22.0345	17.4306	22.1349	25.3777	21.9941	22.024	22.2878	17.1616
ENSDARG00000009346	caprin1a	63.7581	84.4118	77.8854	72.1392	68.2187	78.9047	60.6423	65.2117	83.9751	69.8191	65.2175	70.6954
ENSDARG00000009350	atg3	37.6948	45.7466	39.7067	41.8873	41.6946	41.6009	35.878	38.3967	40.6588	43.4177	32.8354	39.3943
ENSDARG00000009351	fgf6a	0.106004	0.122907	0.0508717	0.10494	0.139073	0.0501407	0.1208	0.178387	0.0178603	0.205096	0.092138	0.142271
ENSDARG00000009372	diras1b	0.0261668	0	0.134975	1.14582e-12	0	0	1.44095e-05	0	0.0199378	0	1.52746e-32	0.0324885
ENSDARG00000009386	MPP4 (1 of many)	9.45917	9.23535	8.82801	9.71341	7.55636	8.09788	6.92274	6.65983	8.67267	10.1682	5.49319	6.79934
ENSDARG00000009387	robo4	1.01817	0.887094	0.786787	0.794276	1.24232	0.814887	0.925364	0.87486	0.77285	1.2725	0.933934	0.929397
ENSDARG00000009390	npl	22.5068	20.6862	26.5746	26.8199	25.2485	27.7069	26.277	26.8042	19.569	21.9092	22.0567	29.683
ENSDARG00000009401	vcanb	0.404834	0.330656	0.440117	0.409315	0.443685	0.65073	0.530192	0.468177	0.475641	0.572888	0.4544	0.658568
ENSDARG00000009418	mef2cb	5.16217	6.60934	6.39049	6.00633	6.27047	7.2853	5.21241	4.82691	5.4286	8.03652	6.3667	5.23329
ENSDARG00000009430	tmem30c	2.57765	2.37318	1.98891	2.80853	2.70514	2.20376	2.88098	2.20809	2.32549	3.29021	3.45777	2.3474
ENSDARG00000009436	ubxn7	11.424	8.23297	8.94998	8.5041	8.82574	9.33656	9.78289	9.68583	9.59815	10.8992	9.64168	9.7378
ENSDARG00000009438	myog	0.252501	0	0.204828	0.051713	0.0841949	0.142228	0.124678	0.13363	0.0745665	0.338566	0.0989656	0.133568
ENSDARG00000009443	zgc:92137	1.81969	2.62137	0.659265	0.469349	1.69818	0.279342	2.3748	0.665944	0.699734	1.20912	0.843932	0.537162
ENSDARG00000009447	atp5g3b	619.42	650.531	552.691	571.59	545.871	659.44	592.452	710.163	549.845	783.604	528.753	540.726
ENSDARG00000009466	rgs9bp	0.342997	0.507546	0.353589	0.36618	0.398903	0.222425	0.150949	0.336591	0.412981	0.445168	0.313853	0.265704
ENSDARG00000009470	hnf1a	0.550338	0.531441	0.531237	0.452751	0.441556	0.457861	0.473134	0.575564	0.599716	1.06542	0.521171	0.451172
ENSDARG00000009471	nid2b	1.50847	0.588242	0.757757	0.871973	0.525111	2.1143	0.723366	0.803383	0.654085	0.753762	0.903207	0.430846
ENSDARG00000009472	med19b	34.56	39.3767	40.4857	34.1968	28.2382	41.7644	25.0923	27.2116	33.1542	36.9796	21.6892	36.932
ENSDARG00000009473	ppardb	16.468	19.3976	16.7786	16.8961	18.3533	17.108	19.0089	17.4752	20.1477	16.0191	17.2823	15.7478
ENSDARG00000009480	pdcl	53.3332	55.9448	59.9387	55.9495	56.2782	57.3932	45.2502	45.8693	59.6559	58.7077	39.0679	55.6422
ENSDARG00000009482	SLC38A8 (1 of many)	0.244395	0.167976	0.260485	0.158173	0.193444	0.202398	0.186198	0.211046	0.546185	0.261613	0.379759	0.459196
ENSDARG00000009484	arf1	20.5062	26.1133	23.1447	22.2925	24.6321	23.9377	23.5001	21.8127	22.7814	23.0637	22.685	22.3549
ENSDARG00000009488	gipc2	5.86205	5.16261	4.49018	4.96823	5.47821	5.43869	6.28946	8.22912	4.91698	6.42508	8.49536	5.73838
ENSDARG00000009493	MAP3K13	1.38781	1.91709	1.81042	1.82123	1.74339	1.90222	1.64066	1.62598	2.36678	1.2783	1.79729	1.68647
ENSDARG00000009494	xrcc1	126.149	151.073	152.345	131.905	126.263	142.321	117.104	110.354	132.984	128.062	115.054	111.329
ENSDARG00000009499	syne1a	2.65215	2.64498	2.35563	2.15791	2.16772	1.78865	2.41272	4.14786	1.66248	2.49574	2.05111	1.90818
ENSDARG00000009505	prelid3b	51.7013	42.9507	44.2905	41.2223	43.865	49.4523	39.8589	39.473	37.7899	51.8945	45.1668	46.1877
ENSDARG00000009511	tnfa	0.196651	0.347954	0	0.56178	4.40306	0.126992	0.164322	0.0310334	0	1.31953	0.084275	0.166091
ENSDARG00000009525	tial1	49.8137	56.8064	52.5458	51.314	52.3038	53.0081	50.7106	55.6337	49.2593	46.2788	49.5126	49.7864
ENSDARG00000009534	wls	15.8856	14.0262	16.341	16.2402	16.5302	16.3943	18.2078	19.1893	14.0298	14.3917	18.8098	15.5559
ENSDARG00000009544	cldnb	1.48459	0.49451	0.583678	0.0250151	0.900122	1.51464	0.151374	2.03283	0.249055	0.119359	4.21628	0.749413
ENSDARG00000009549	ubr4	14.3551	16.4895	14.2969	14.0295	14.3402	14.7079	13.421	15.364	15.9537	11.0574	15.8596	16.8664
ENSDARG00000009550	foxi3b	0.475439	0.590238	0.455803	0.461943	0.478633	0.572326	0.60051	0.474478	0.532782	0.665625	0.536366	0.535128
ENSDARG00000009553	gng3	6.17909	5.11304	5.18659	3.70816	4.61172	3.76234	5.39035	5.69888	5.00432	5.31062	6.13636	4.32454
ENSDARG00000009557	wrap73	57.2976	49.7063	55.342	49.0925	49.6174	47.6037	43.0063	44.4162	50.2919	52.6848	43.4045	46.7802
ENSDARG00000009567	spegb	1.81626	1.15164	1.96467	1.80704	1.54837	1.08033	1.47091	1.82642	1.30108	1.24095	2.11587	1.8831
ENSDARG00000009585	papola	60.74	57.6116	56.9902	59.8595	55.0943	55.8843	69.9926	62.0438	55.9905	72.0994	61.6559	57.2238
ENSDARG00000009594	nr1d2b	49.5151	51.1405	45.5992	43.9844	48.7323	54.0021	47.7108	44.8825	45.2779	42.7503	45.9511	50.045
ENSDARG00000009607	ccnc	24.1348	25.8959	26.35	25.6371	27.5088	23.9579	24.7847	25.3671	24.3406	19.4338	25.765	22.476
ENSDARG00000009612	chia.3	0.100706	0.0510264	0.066011	0.0485957	0.0899066	0.170754	0.0867236	0.129287	0.0675658	0.0771824	0.265533	0.125619
ENSDARG00000009624	UTS2R	4.14831e-16	0.175153	0.0457522	1.36932e-09	0.050941	0.078222	0.0442363	0.15835	2.04582e-07	1.12062e-07	2.0928e-08	0.10715
ENSDARG00000009626	nrbp2b	9.72365	10.9344	11.4254	11.4373	10.3806	11.2181	10.8537	11.8332	9.48557	11.5678	13.0798	11.3111
ENSDARG00000009637	rcvrn3	0.94504	1.00351	0.558631	0.639662	0.476076	0.693862	1.30619	0.766096	0.609162	0.602027	1.0244	0.806142
ENSDARG00000009640	psmb1	226.097	251.251	239.808	249.247	202.901	246.921	200.043	204.058	221.909	325.407	180.188	229.564
ENSDARG00000009653	lhfpl2a	41.8456	38.5462	34.5832	35.2499	30.3041	41.898	31.1175	32.9835	33.5374	65.0791	28.6895	39.7811
ENSDARG00000009657	fgfr1op2	25.9342	24.173	25.3235	23.7576	24.9754	25.4282	23.4735	25.8066	21.7578	24.1885	23.2416	25.8291
ENSDARG00000009677	dlg1	4.5104	3.8171	4.91264	4.416	4.1269	3.83666	4.31716	5.22041	4.57549	4.19158	4.35526	4.19908
ENSDARG00000009681	med27	61.2292	65.9114	58.511	54.8178	53.773	57.2063	49.158	55.9283	55.3273	63.9006	48.82	50.0067
ENSDARG00000009685	ppa2	14.7555	12.6307	11.8476	11.9208	13.1464	12.225	12.8212	14.6501	12.0176	11.1613	15.6152	12.535
ENSDARG00000009689	daam1b	2.72161	3.08274	3.12177	3.67031	3.46558	3.94835	3.60557	4.257	3.34016	5.47467	5.30664	3.44225
ENSDARG00000009693	llgl1	3.26867	3.13447	3.36853	3.28542	4.3891	3.05943	3.26651	3.60238	2.95172	2.37606	3.79165	3.51529
ENSDARG00000009702	ascl1b	22.5896	26.8748	24.0367	26.4207	23.9261	27.4984	20.2455	25.5262	33.6819	20.1652	24.8454	18.6557
ENSDARG00000009724	rpn2	89.3632	100.811	103.803	99.4816	95.7143	103.59	84.6872	85.4159	102.882	84.0899	77.7508	94.5239
ENSDARG00000009727	twf2b	1.88964	1.95718	1.94257	1.46596	1.50434	1.23212	1.86111	2.36878	1.38283	1.85952	1.3749	1.32715
ENSDARG00000009733	kif21b	1.71929	2.974	2.63356	2.32779	2.25542	2.23821	2.00005	2.43558	2.95816	1.84846	2.53257	2.14804
ENSDARG00000009735	gigfy2	23.622	26.0915	22.6923	23.256	20.5941	25.1426	22.3706	23.6159	23.3385	22.8756	22.6971	24.3264
ENSDARG00000009738	cacnb4a	1.14582	1.21319	1.33945	1.31597	1.3597	1.16728	1.37565	0.989582	1.21936	0.68787	1.26603	0.878459
ENSDARG00000009740	ppp1r7	35.6203	30.4608	34.7858	31.549	34.6176	33.7771	35.3194	26.1165	34.888	29.1325	24.7074	30.4287
ENSDARG00000009743	efhc1	384.164	444.706	417.574	401.403	351.146	426.143	305.854	242.172	367.149	439.435	214.826	371.714
ENSDARG00000009745	fbxw2	22.1077	27.4287	24.8591	23.0734	22.657	24.9003	22.9367	22.2604	26.0019	20.6887	23.1394	24.1957
ENSDARG00000009748	dffb	12.609	11.7678	11.1318	11.3872	12.5644	13.4195	11.1201	11.852	11.4432	14.556	10.6269	11.9129
ENSDARG00000009753	sf3b6	217.623	180.81	194.337	168.197	166.847	203.043	175.291	187.451	159.892	225.521	178.957	171.623
ENSDARG00000009754	zc3h11a	37.7735	36.9249	36.0964	35.9633	35.9628	34.1657	34.7931	33.0052	33.6821	32.8744	39.2226	36.1671
ENSDARG00000009764	srek1	11.7121	14.5046	12.3154	11.3135	11.4794	12.9439	12.4424	14.24	11.2504	11.3209	12.5559	11.9932
ENSDARG00000009771	ppme1	41.5546	37.842	37.1203	35.253	38.2393	36.1967	36.9978	39.5134	35.8269	44.8673	41.7252	35.0788
ENSDARG00000009779	mcl1a	59.877	50.8848	45.8002	61.6572	58.8364	54.9294	56.2947	65.0198	43.6245	102.084	69.0225	67.6765
ENSDARG00000009782	myh11a	6.86248	14.8378	12.4363	8.32826	10.6696	10.4986	13.5049	10.446	11.2802	10.029	7.46201	8.34029
ENSDARG00000009783	dirc2	13.651	16.599	15.9509	18.0022	14.7232	17.8122	15.9173	11.9515	13.6527	19.3212	13.2728	12.3034
ENSDARG00000009796	klc1a	3.91004	4.58612	4.55011	5.53597	4.6357	5.20382	4.60074	5.05172	4.59076	4.36137	4.78128	5.53425
ENSDARG00000009806	smfn	54.8836	46.5203	48.3159	43.2103	44.8504	46.517	50.943	58.3633	45.9596	62.2311	55.5522	43.4714
ENSDARG00000009823	pou3f1	0.684302	1.19769	1.05901	0.983145	1.19106	1.04063	0.985371	1.23231	1.39552	1.03731	1.01419	1.26347
ENSDARG00000009825	mmp23bb	1.94343	1.68046	1.95999	2.04664	1.85826	2.05972	1.90298	2.52928	1.86354	2.65492	2.18695	2.00852
ENSDARG00000009830	hdlbpa	39.991	38.8282	36.936	39.4162	40.8991	36.526	35.868	37.7052	40.3645	37.2501	45.7908	34.2909
ENSDARG00000009837	agk	12.3047	10.7755	11.9655	10.8536	11.4757	12.7504	12.3668	11.3559	10.577	11.9681	9.68321	11.0664
ENSDARG00000009839	fam117bb	7.86294	7.28912	7.58651	8.00267	6.78847	7.77988	7.59387	6.91511	7.66191	7.7528	6.72394	6.78481
ENSDARG00000009844	dusp23a	2.41346	2.7069	3.33371	2.99395	2.4461	4.16978	2.08974	3.7257	2.64909	3.63989	4.48808	2.97562
ENSDARG00000009851	wdr41	1.76701	1.59448	1.78692	2.19743	1.65841	2.04632	1.96983	2.29031	1.12544	3.19223	1.60444	2.11592
ENSDARG00000009862	dcps	12.7208	12.3295	11.8582	10.246	11.7234	11.1621	11.7857	12.1572	13.0759	10.484	13.103	11.3841
ENSDARG00000009864	ddx55	12.0743	11.1774	11.4829	10.801	10.269	10.3027	11.5065	13.987	10.976	12.8758	11.6977	10.0477
ENSDARG00000009868	dcaf11	47.2565	51.3281	58.919	55.2699	53.9101	53.5129	47.6598	44.147	46.2683	51.8001	31.2624	58.9668
ENSDARG00000009870	mapk8b	5.11287	3.96736	4.19327	4.99051	5.44866	5.12688	4.55036	4.33341	4.62274	4.81946	5.66359	5.16797
ENSDARG00000009871	snrpc	60.7266	66.9124	64.4331	56.3228	52.8118	60.6937	60.0061	63.6491	60.5868	87.6641	55.0427	58.7411
ENSDARG00000009874	cyp2k31	0.0343852	0.055981	0.0157223	0.0167863	0.0163369	0.03459	0.095274	0	0.0927633	0.0654264	0.0325772	0.0498236
ENSDARG00000009881	ier5	34.4098	41.4237	42.9172	42.5412	37.1317	41.4447	35.7488	39.6189	37.1327	46.2201	26.9485	39.9492
ENSDARG00000009885	sult3st1	3.37506	2.35291	2.34906	3.02243	2.42596	2.69123	2.75261	3.28738	2.92498	1.60464	3.41474	2.05255
ENSDARG00000009886	rnf114	22.7565	21.7845	19.4949	20.1181	19.5627	20.0395	25.326	28.1812	21.3595	19.8554	26.8208	21.7972
ENSDARG00000009899	znf385a	0.336106	0.47439	0.589012	0.501608	0.576165	0.4962	0.418395	0.402633	0.764722	0.503426	0.404315	0.47147
ENSDARG00000009901	slc38a5a	1.23398	0.470964	0.739308	0.951667	1.09007	0.647632	1.13138	1.02559	0.719628	1.1563	1.09605	0.62146
ENSDARG00000009922	dmbx1a	0.702135	0.713563	0.991554	0.753028	0.658796	1.02015	0.576198	0.618739	0.854181	1.51966	0.588509	0.988754
ENSDARG00000009930	cadm2a	0.794394	0.591512	0.945618	0.85423	0.386672	0.730674	1.17985	1.28701	0.939135	0.782432	0.982973	0.714438
ENSDARG00000009939	micu2	24.8449	26.972	25.9608	29.355	28.9941	25.5576	29.7453	31.7127	27.9107	23.2871	23.8296	29.2202
ENSDARG00000009941	erc1a	3.04374	2.81279	2.46281	2.048	2.16703	3.25007	2.38644	2.5299	1.95583	4.20217	2.5687	2.056
ENSDARG00000009942	cdc6	65.9565	66.1576	60.4988	64.2135	63.0895	63.9532	59.3607	77.1261	60.2527	71.498	91.22	63.3602
ENSDARG00000009949	FNDC4 (1 of many)	2.1711	1.3259	1.57452	1.56528	1.27881	2.0183	1.91657	2.07294	1.11394	2.05086	3.46473	1.18925
ENSDARG00000009950	edf1	176.571	198.657	186.399	187.437	172.854	196.793	163.125	177.272	155.632	244.342	129.836	161.444
ENSDARG00000009953	med14	9.33479	9.02446	8.53182	8.14222	8.3591	9.15594	9.18642	8.07589	8.7596	7.6208	8.2654	8.99062
ENSDARG00000009958	cbl	7.70621	6.48824	7.07187	6.82984	7.96816	6.81846	7.75732	7.73118	7.92311	7.44389	9.65169	8.65419
ENSDARG00000009961	rundc3b	1.61224	1.4549	1.331	0.983054	1.57513	1.32015	1.17396	1.64503	1.47689	1.14453	1.29694	0.774656
ENSDARG00000009978	icn	260.406	237.808	220.252	271.685	302.401	266.201	165.856	262.533	197.163	544.082	348.236	236.788
ENSDARG00000009982	fam199x	6.61247	6.50419	6.65877	6.66745	6.87521	5.40559	7.03109	8.11501	6.67484	4.99038	7.20508	6.79991
ENSDARG00000010002	gna11a	13.0065	13.1986	12.0429	11.5949	13.8575	11.5461	13.3655	11.5608	14.0331	9.88148	12.4533	12.1437
ENSDARG00000010008	vim	6.76718	5.88931	7.22845	8.07546	7.01529	7.54179	5.25183	7.47091	6.2269	11.3447	3.8394	5.93414
ENSDARG00000010010	trim13	6.93669	8.22947	7.03973	7.41338	6.99289	7.19586	7.33946	6.82436	7.9987	6.0583	7.09016	6.50567
ENSDARG00000010018	qki2	3.58336	4.31403	4.55431	3.41804	2.90102	4.8685	4.94265	4.39085	3.24586	3.92914	3.1464	3.50143
ENSDARG00000010021	grpel1	33.7054	37.0772	31.7441	29.7903	30.9817	28.498	35.7104	32.221	34.475	35.2516	33.4607	32.7519
ENSDARG00000010023	CU856539.1	1.0778	1.63766	1.6444	1.40294	1.75732	1.50102	1.16386	1.55223	1.72306	0.959248	2.12162	1.07579
ENSDARG00000010029	spon1a	0.0859606	0.182224	0.0740815	0.0907292	0.107768	0.0827415	0.146193	0.213018	0.102384	0.111374	0.176141	0.0726374
ENSDARG00000010031	ssh1b	1.35926	1.58356	1.43461	1.91077	1.80043	1.50385	1.74946	1.9096	2.01329	1.1302	1.70664	1.61206
ENSDARG00000010035	engase	6.28471	6.32882	6.45576	6.55991	6.09069	6.70544	6.44767	6.19427	6.83459	6.50895	6.80771	5.87213
ENSDARG00000010042	dnm1a	1.11403	0.669739	0.734973	0.561949	0.544188	0.598557	1.06045	1.34451	0.742806	0.666286	0.68723	0.729743
ENSDARG00000010051	ufd1l	180.48	190.586	187.139	187.557	164.726	200.696	155.71	147.009	166.478	197.165	132.406	179.274
ENSDARG00000010052	ndrg3b	54.0695	60.6694	53.6211	59.1137	64.4542	71.4869	44.3513	51.6071	63.5529	46.8863	48.1113	53.1105
ENSDARG00000010059	itpkb	1.9274	2.85613	2.43877	2.4611	2.43719	2.45502	2.51759	2.47696	2.39715	2.14328	1.89196	2.59362
ENSDARG00000010070	adam9	6.20683	9.21326	4.99294	6.35185	6.34699	5.19284	4.3337	13.5515	5.50034	5.43473	5.22737	5.12716
ENSDARG00000010075	CR792422.1	0.972568	0.703217	0.800695	0.897143	0.735373	0.696132	0.772092	0.80265	1.11491	0.366426	0.998613	0.909014
ENSDARG00000010078	nup133	31.4737	36.5045	31.8404	32.1931	27.4664	34.8862	29.5151	31.6427	35.6297	50.2971	27.6831	34.7283
ENSDARG00000010083	rbfox3a	11.4523	11.8627	18.4647	15.227	10.9593	11.5857	12.4941	12.5768	13.236	15.561	17.9064	14.1282
ENSDARG00000010085	p4ha2	101.341	119.826	117.586	97.5555	94.5517	105.417	88.6415	91.6305	102.598	119.777	88.364	88.3921
ENSDARG00000010096	slc1a6	0.274226	0.155017	0.127333	0.156933	0.117263	0.0762964	0.129814	0.0931234	0.0523705	0.01802	0.122717	0.116373
ENSDARG00000010097	f9a	1.89683	0.926045	0.889997	1.26675	0.74416	0.455007	0.374574	0.433953	1.18345	0.363433	1.09456	0.717875
ENSDARG00000010098	pank1b	16.3524	21.2334	17.8043	20.4068	20.6055	17.8314	18.9871	22.6402	22.1716	9.56958	25.6364	17.4198
ENSDARG00000010108	bri3bp	4.34107	5.08185	4.84767	4.60684	4.86256	3.6261	4.32578	5.29885	5.26151	4.46702	6.05048	4.61074
ENSDARG00000010113	ndufb8	225.578	234.597	205.5	222.99	192.422	235.197	199.149	240.983	207.922	333.188	178.923	219.052
ENSDARG00000010124	sp5l	0.565693	0.359847	0.374329	0.470861	0.435401	0.365697	0.520398	0.486693	0.667822	0.644465	0.401252	0.554115
ENSDARG00000010130	smpdl3b	0.397061	0.305919	0.232681	0.41711	0.257329	0.474339	0.263772	0.560782	0.522773	0.12588	0.361907	0.397003
ENSDARG00000010132	dacha	5.8791	5.06132	4.37795	5.65071	5.93712	5.45919	4.38556	6.332	4.88745	4.93486	6.89249	6.43429
ENSDARG00000010144	plppr3a	0.415693	0.443791	0.482017	0.355403	0.533893	0.409299	0.603861	0.765036	0.432791	0.66122	0.418441	0.727226
ENSDARG00000010145	tor4aa	12.4452	20.3793	17.11	17.2151	16.8874	17.2224	13.9444	9.75102	17.0965	13.7447	9.31408	14.5855
ENSDARG00000010146	cpa2	0.730945	6.2315	2.80473	2.53084	1.13512	3.59694	0.931086	4.23665	5.21176	2.12951	7.00515	2.2597
ENSDARG00000010149	atp5a1	304.954	272.813	250.151	228.827	220.073	266.947	255.025	258.283	253.055	409	247.691	264.015
ENSDARG00000010154	vstm4a	2.38291	1.06076	1.96668	0.961248	0.555684	2.0369	1.36325	0.573689	1.15336	2.00667	0.625179	1.84347
ENSDARG00000010155	abi1a	8.6498	8.02872	8.68301	7.85456	7.94223	7.8527	8.03148	7.25332	7.78204	6.92806	7.9861	8.73301
ENSDARG00000010160	rps15a	1432.24	1439.6	1283.52	1356.93	1265.01	1428.14	1403.92	1635.53	1125.06	1848.68	1391.99	1358.96
ENSDARG00000010169	myd88	22.1359	18.0163	19.2783	18.9606	19.6824	17.6706	18.8557	23.3258	17.2163	19.5377	21.3901	16.7413
ENSDARG00000010181	asap2a	2.89349	2.50254	2.78665	2.67106	2.60675	2.95273	3.07686	2.96616	2.75843	1.9258	3.75564	2.8998
ENSDARG00000010183	VWA5A (1 of many)	30.177	37.4652	25.7426	32.9779	34.6813	26.3879	25.5665	22.2817	39.7093	17.9838	44.5997	26.5804
ENSDARG00000010192	pax3a	1.85965	1.35392	1.19979	1.50334	1.57201	1.23187	1.7951	1.19724	1.78151	1.45596	1.91061	1.51578
ENSDARG00000010194	eif4bb	38.7263	37.6524	34.4435	35.3769	36.3431	38.3378	37.0798	35.7059	35.1991	43.0585	34.3341	31.7433
ENSDARG00000010207	smad3b	5.06755	4.98393	4.23822	4.9512	4.25516	5.19056	4.18665	4.95791	5.57865	4.50184	4.86063	4.7125
ENSDARG00000010231	ppm1na	0.0400235	0	0.0149818	0.0188267	0.0250326	0.00907215	0.0491933	0	0.0187863	0.0099365	0.0161973	0.0551612
ENSDARG00000010238	rbm22	54.7572	60.6817	60.32	50.9428	50.0673	53.5408	51.1112	48.3082	57.4392	73.9085	42.7384	57.2699
ENSDARG00000010246	prmt1	141.378	136.662	149.198	127.086	130.685	130.739	161.39	145.605	159.45	147.03	143.695	134.908
ENSDARG00000010248	wdr54	32.9559	36.8243	34.2035	35.4259	35.5967	36.4554	31.9157	28.7285	28.9891	34.9396	30.1306	27.6896
ENSDARG00000010250	nqo1	6.92816	6.60351	8.64798	7.30779	6.38631	7.73084	5.625	7.21042	8.17285	8.55013	8.82908	7.38822
ENSDARG00000010252	jak3	3.0831	2.86958	2.69741	2.86968	3.87996	2.85888	3.37246	3.2538	2.55428	3.42963	4.16815	3.49509
ENSDARG00000010255	bin2b	20.5307	14.4628	15.8541	17.1837	17.0482	17.5086	17.512	16.8796	13.4688	17.7057	17.7835	18.2631
ENSDARG00000010266	igf2bp3	2.40166	1.49394	1.28263	1.38519	1.25009	1.53211	1.77523	1.86895	1.65359	1.99923	1.49146	1.8359
ENSDARG00000010267	dpydb	7.12328	6.01673	5.6334	6.81729	6.02384	6.1649	6.0159	5.60439	7.27499	5.85668	5.57922	5.95512
ENSDARG00000010270	fezf1	0.519242	0.307231	0.218835	0.351039	0.180625	0.391588	0.268595	0.221496	0.277792	0.449422	0.168185	0.304666
ENSDARG00000010276	ptgs2b	2.34339	1.04185	1.39787	1.22193	15.0008	1.16768	1.4521	1.59036	1.10028	2.53534	2.20318	1.62269
ENSDARG00000010279	scamp2	20.3532	18.4697	18.8572	20.1339	20.0836	17.3026	24.0547	24.6965	18.6947	28.52	24.4143	20.7039
ENSDARG00000010280	clasp1a	9.83917	11.7631	10.3193	24.4464	10.1033	10.3557	10.3798	10.5114	10.942	22.1439	10.3339	10.3823
ENSDARG00000010281	xpo4	17.0659	14.3755	13.0529	13.707	13.5311	13.0546	15.9432	17.4669	12.2397	13.6744	17.5537	13.1309
ENSDARG00000010294	fmodb	0.0288133	0.114084	0.0261732	0.00609315	0.00513774	0.0810424	0.00390259	0.126259	0.0404259	0.042135	0.00970668	0.009762
ENSDARG00000010296	kcnh6b	0.365569	0.933592	0.45909	0.191538	0.244839	0.396441	0.683142	0.679892	0.259083	0.032586	0.147239	0.168276
ENSDARG00000010300	traf3ip1	45.6425	55.8463	54.6596	56.7819	50.8331	53.8968	47.4244	38.3265	47.9454	63.2347	32.5382	49.3136
ENSDARG00000010301	b4galt6	45.0904	59.95	57.8863	52.9192	53.7026	57.2498	52.1935	47.8547	61.2042	48.2384	53.4521	57.9126
ENSDARG00000010312	cp	57.566	15.6576	25.4974	27.9562	19.4582	13.3448	10.803	11.8208	31.7632	14.2648	32.9408	18.8997
ENSDARG00000010316	qars	37.9461	32.4194	31.7527	30.2739	32.5883	30.4459	32.9673	37.272	30.689	34.7699	29.0656	27.3438
ENSDARG00000010317	gpr183a	1.86808	1.25348	0.751218	2.35456	3.07674	2.62938	1.54069	1.3729	0.823749	3.36193	1.42318	2.49934
ENSDARG00000010318	srpx	0.761552	0.581963	0.608397	0.647454	0.680909	1.103	0.767009	0.963625	0.590796	1.39254	0.617044	0.681512
ENSDARG00000010331	si:ch211-26b3.2	14.1079	14.5892	14.8763	15.5993	14.4231	15.061	12.2901	11.1399	15.1358	10.8204	9.98146	12.2922
ENSDARG00000010332	zgc:56231	3.68908	1.38038	1.65048	1.9433	1.40637	2.33198	2.4668	1.51955	1.35195	6.92181	1.89967	1.5635
ENSDARG00000010347	acer1	1.43919	1.79658	1.97536	1.88826	1.4845	1.6284	2.55195	1.85073	1.47867	1.73142	2.66481	1.4768
ENSDARG00000010350	c1ql3a	0.21007	0.376666	0.30528	0.301559	0.22949	0.205752	0.533051	0.520995	0.182021	0.309947	0.529922	0.527273
ENSDARG00000010373	CYSLTR2 (1 of many)	4.99261e-35	0.120632	0.104197	0.210842	0.069007	0.163933	0.308059	0.212003	0.600079	0.0767562	0.299121	0.120611
ENSDARG00000010376	slc5a3a	0.757244	0.56594	0.769649	1.24751	0.640221	1.20295	0.930008	0.418563	0.603605	0.74244	1.27959	0.949676
ENSDARG00000010381	rnf2	82.6191	83.8611	77.2885	77.5362	73.9394	78.8996	82.1319	94.0619	74.7565	75.9821	79.9534	78.7391
ENSDARG00000010384	lpar5a	1.52667	1.18385	0.718848	2.19975	2.25476	2.28052	1.07253	1.85987	0.921435	3.2203	1.80459	2.46449
ENSDARG00000010385	sept4a	11.5633	9.33692	8.33673	10.6389	10.4006	10.986	11.2879	13.1233	9.03324	14.0579	12.5428	10.5081
ENSDARG00000010400	lrrfip2	19.9496	21.7538	21.632	21.0653	22.4049	23.0011	19.4567	19.6133	19.548	19.8612	18.6891	20.7515
ENSDARG00000010407	ppp4r4	44.1497	55.6704	55.986	54.986	50.4237	54.7352	44.1053	41.4466	52.7776	43.5934	37.7256	45.8579
ENSDARG00000010408	igsf9b	6.30944	6.8079	6.38484	7.5849	7.2921	8.04722	6.16479	6.57092	6.16548	4.99556	8.02676	7.96712
ENSDARG00000010411	epn1	23.8628	24.8016	24.1024	22.4048	24.5686	24.5619	24.0296	22.6099	25.1723	23.0742	25.5475	26.2143
ENSDARG00000010420	ndrg1b	4.22701	2.91895	3.50221	2.55146	2.97401	3.40637	3.20261	1.63534	2.6184	4.68497	2.47409	3.93528
ENSDARG00000010425	scara5	8.65475	9.19494	8.78768	9.83509	9.06102	8.93433	12.2034	7.54401	11.7843	12.8119	11.4752	10.523
ENSDARG00000010432	eaf2	17.0521	16.0296	14.3173	14.457	15.5794	14.2912	18.5624	17.9702	16.1764	15.2331	16.0587	13.7256
ENSDARG00000010434	clu	9.25241	7.9377	9.3193	14.3891	28.6866	10.4495	12.9473	12.055	6.70871	54.5316	8.41878	9.33684
ENSDARG00000010442	rnf11a	17.2541	16.7403	16.8044	17.681	18.8152	18.2346	18.2532	18.6481	16.8064	16.5246	19.4311	19.5403
ENSDARG00000010445	trabd	28.7028	34.7586	32.1036	30.6745	31.3033	31.0158	32.6399	28.1124	35.1324	31.0517	29.2703	30.313
ENSDARG00000010454	guca1a	1.0457	0.712255	0.863011	0.720527	1.006	0.734002	1.04793	0.710717	0.753307	0.519267	0.592411	0.816163
ENSDARG00000010472	atp1a2a	0.511883	0.307286	0.394011	0.518373	0.590326	0.465161	0.495844	0.566279	0.415522	0.550118	0.548394	0.411033
ENSDARG00000010477	p2rx3a	13.197	14.8252	10.2488	8.63176	10.108	8.80584	6.31924	8.34213	8.9407	4.26882	2.16009	3.34918
ENSDARG00000010481	bzw1a	101.928	111.337	105.944	103.637	101.993	108.599	103.934	108.62	105.277	114.587	107.6	103.042
ENSDARG00000010482	prg4a	3.89689	2.257	2.95458	2.03176	2.98085	2.99432	3.37425	1.44327	1.88961	1.5944	2.16632	0.665386
ENSDARG00000010487	sae1	43.8552	49.2563	45.2855	40.0189	42.9662	43.2497	41.6716	43.5258	44.5628	58.7552	38.197	38.0757
ENSDARG00000010514	CXCR5	0.120153	0	0.0284139	0.241154	0.0894214	0.21939	0.156615	0.116921	0.0997206	0.171277	0.293353	0.151289
ENSDARG00000010516	rpl21	1319.4	1280.36	1227.6	1216.52	1188.29	1365.42	1197.13	1303.31	1010.21	1768.02	1214.73	1280.23
ENSDARG00000010519	per3	2.59376	2.95009	2.54309	4.29325	2.6843	2.65688	3.25058	3.26511	3.03775	2.24943	4.39556	3.18599
ENSDARG00000010524	si:ch211-282j22.3	4.00207	4.84333	4.58602	5.10523	4.42995	4.22675	4.41666	4.6301	4.81837	3.72306	5.03328	4.64623
ENSDARG00000010531	scamp4	11.2364	15.1599	13.5659	12.8768	12.7248	11.6801	10.4399	12.6971	12.1726	7.93761	10.49	10.3032
ENSDARG00000010553	mmgt1	42.1104	46.4937	42.5924	38.901	35.4222	39.5562	31.9492	38.3167	37.8937	47.4341	31.2418	40.087
ENSDARG00000010555	pdha1b	0.58788	0.625192	0.875752	0.49453	0.686978	0.66509	0.519917	0.921792	0.818522	0.704028	0.6047	0.478025
ENSDARG00000010556	CABZ01030094.1	0.190464	0.271077	0.139197	0.650022	0.401971	0.318945	0.196774	0.397211	0.255162	2.58793	0.617247	0.724552
ENSDARG00000010563	spopla	27.9764	30.9677	30.1879	31.0213	28.1281	28.8368	27.3695	27.296	28.2771	29.6139	25.1991	29.1175
ENSDARG00000010565	aqp4	3.79338	3.9067	1.54608	3.14683	6.64098	3.30308	9.63987	5.18919	2.64592	1.30791	4.75713	2.30939
ENSDARG00000010571	ezh2	50.2294	58.2382	61.8762	57.1034	59.6765	57.9688	51.7359	53.8614	56.4629	58.0309	44.3421	50.5255
ENSDARG00000010583	pard3	3.51583	2.79954	3.04823	3.18427	3.44684	3.54865	3.39485	4.01693	3.26974	3.04345	3.60363	3.36984
ENSDARG00000010586	tex9	71.9354	70.8904	84.1678	79.3583	70.4921	80.3061	66.332	51.8787	67.8854	93.8991	52.859	75.8501
ENSDARG00000010591	foxn4	18.9006	20.204	20.2476	18.2173	17.8992	21.3186	15.4694	13.8495	16.9807	21.335	14.4818	19.9513
ENSDARG00000010596	slc7a6os	22.5909	19.1969	18.4661	17.3618	17.0925	18.5827	19.1171	23.391	18.2271	27.532	18.398	18.1834
ENSDARG00000010601	mtmr10	5.15065	4.17184	4.48303	5.07334	4.71245	4.29154	5.66809	5.43597	5.19672	4.25884	6.22904	5.13256
ENSDARG00000010602	zgc:112294	0.0461719	0.0499934	0	0	0.0401287	0	0.0858392	0.0281772	0.0579643	0.0873715	0.0472516	0.016518
ENSDARG00000010603	kctd9b	8.26131	7.17904	7.37196	6.9592	6.8908	7.3082	7.91465	9.06196	7.56488	7.63972	7.80963	7.07419
ENSDARG00000010610	sarm1	25.9787	35.1103	32.5047	32.8055	30.1557	35.2084	28.8337	27.9508	38.5343	20.7182	24.358	36.4346
ENSDARG00000010619	themis	0.599358	0.13471	0.160088	0.185787	0.389753	0.280049	0.153163	0.383874	0.178573	0.451783	0.211202	0.339555
ENSDARG00000010625	clic2	12.8947	10.5388	9.79798	17.3842	19.8081	14.6421	7.94475	10.3409	6.72889	26.2193	9.096	11.7969
ENSDARG00000010630	hoxb6a	0.849703	1.09456	1.02461	1.01842	1.11642	0.938492	1.17115	1.56524	1.15759	0.819327	1.78139	1.14491
ENSDARG00000010641	slc20a1b	61.2272	64.4552	64.4511	59.5761	62.1003	63.9746	66.8002	57.083	56.6606	54.8384	52.0586	65.0398
ENSDARG00000010654	ARHGAP42 (1 of many)	2.10423	2.57301	2.89375	2.71591	2.61522	2.25864	2.32575	3.07484	3.2077	1.37514	2.21205	2.70878
ENSDARG00000010658	insig1	9.71839	14.6779	14.1477	9.16252	11.4038	10.3649	9.39819	11.0058	20.5829	11.0603	8.30789	9.36284
ENSDARG00000010662	fbxo36a	84.9864	110.037	105.784	108.415	112.445	115.237	98.627	80.4296	89.6498	142.942	68.1484	94.2024
ENSDARG00000010673	trim16	2.98299	2.0217	1.95551	2.36834	2.04524	2.14702	2.82349	3.31121	2.36954	2.88059	3.26291	2.18429
ENSDARG00000010680	gngt2a	0	0	0	0	0.255842	0	0.153388	0.060113	0.135913	0	0.277951	0.0640634
ENSDARG00000010681	tjap1	3.95811	3.3088	3.9702	3.64194	3.17608	4.02348	3.99174	4.06103	4.21467	3.67479	4.3242	4.14053
ENSDARG00000010700	il17d	1.01214	0.898244	1.09545	0.844092	1.04562	0.429713	0.537318	0.511624	0.797584	0.712953	0.982757	0.757283
ENSDARG00000010710	msi1	3.03331	3.27948	3.69815	3.59724	3.3544	3.34156	3.28427	3.29524	3.60251	2.48523	2.15113	3.25037
ENSDARG00000010717	chchd10	50.9356	48.3343	48.7004	39.456	35.8151	42.0247	36.822	52.8409	42.045	65.6907	37.8367	39.3876
ENSDARG00000010721	2018-09-06	53.6621	70.8436	61.8834	69.1058	64.4806	63.8662	58.6907	62.0303	64.5294	54.9063	52.8825	57.446
ENSDARG00000010727	ttyh2l	1.36196	1.04712	0.804887	1.27209	1.05224	1.10562	1.13063	1.78226	0.686919	1.12673	1.13324	0.659725
ENSDARG00000010728	scin	0.619909	0.407257	0.661933	0.726619	0.453298	0.67786	0.451608	0.707958	0.520987	0.912737	0.705896	1.1322
ENSDARG00000010729	CABZ01073795.1	6.63627	4.31145	4.70471	8.93308	6.94213	10.5098	2.08841	4.35007	6.98188	13.8571	5.387	3.51433
ENSDARG00000010732	xrcc4	40.357	45.4406	42.8872	42.8905	37.5615	39.9546	32.8114	32.1979	36.8576	62.049	34.7293	41.199
ENSDARG00000010738	zgc:101716	1.54121	3.83713	6.06869	5.13734	1.95723	2.20713	5.00574	9.27571	5.79527	4.13682	7.29271	6.21753
ENSDARG00000010745	dnaja2l	4.92021	14.5369	5.2355	13.8974	9.73844	5.48657	7.06829	18.6284	5.83398	6.82941	21.647	7.46874
ENSDARG00000010752	acsl4b	10.3792	8.28667	8.13084	9.86115	10.1069	9.71433	8.98003	8.16664	8.73272	7.84432	10.2997	7.87154
ENSDARG00000010758	capn12	0.381269	0.548232	0.349233	0.44774	0.562776	0.611153	0.574362	0.589986	0.641673	0.546432	0.524124	0.472454
ENSDARG00000010764	flj13639	4.67871	3.66321	4.48853	3.34624	4.154	2.6393	4.15468	2.48884	5.29289	4.21553	2.23788	4.69887
ENSDARG00000010767	epha4l	3.51702	3.93875	4.04064	4.31064	4.63249	4.13091	3.42069	3.62872	3.94144	2.79072	3.94648	3.3271
ENSDARG00000010770	sox19a	0.324293	0.289779	0.190761	0.185544	0.256698	0.31446	0.296617	0.278929	0.243713	0.370774	0.51878	0.35971
ENSDARG00000010773	pnpla6	10.8655	12.9555	11.9068	13.3327	14.4501	9.31895	12.9047	12.9026	10.9629	9.77486	12.5371	10.9194
ENSDARG00000010779	tlk2	19.3598	21.9602	20.9643	19.7757	20.542	22.3505	18.4358	16.6908	18.9688	17.5504	17.0429	20.5577
ENSDARG00000010784	ppp1r12a	16.5833	15.7132	14.5589	14.8003	15.0906	15.4881	14.9628	13.7031	13.4423	15.3291	13.66	16.7137
ENSDARG00000010785	thbs1b	13.5836	13.4156	15.1954	14.2538	14.6342	12.7344	13.0114	12.6504	15.1842	12.3492	15.9128	14.3679
ENSDARG00000010789	homer3	13.4657	14.2528	13.8661	13.2772	14.8883	14.2961	13.5457	16.6296	12.9601	13.1652	13.109	13.9295
ENSDARG00000010791	dla	1.41208	2.38173	2.04057	2.15434	2.04219	3.11418	2.19874	1.77674	2.15494	2.45515	1.68229	1.80578
ENSDARG00000010794	tfeb	4.74559	5.51264	5.39055	5.28289	5.21418	4.12183	3.60335	1.85823	2.90046	3.11514	3.29185	5.49108
ENSDARG00000010816	slc7a14a	1.87436	1.99696	1.24613	1.98237	2.31397	1.51568	2.56173	1.29701	2.35896	1.21204	3.71807	1.70293
ENSDARG00000010823	memo1	33.9849	38.4499	34.8378	34.1081	33.1998	33.8498	31.3732	28.7949	35.5937	32.8338	30.1871	32.9471
ENSDARG00000010831	churc1	20.3365	14.7362	18.3601	15.7552	17.1913	15.4658	13.6905	22.1032	13.7594	16.9231	16.7346	12.1274
ENSDARG00000010841	fshb	0.831974	0.696194	1.08732	0.692093	1.1436	0.777946	0.917462	0.476455	0.801257	1.1317	1.63211	0.708562
ENSDARG00000010844	kras	16.6297	16.7999	15.5066	15.0261	17.152	17.1819	15.6958	17.6752	17.9324	12.271	16.7877	12.5235
ENSDARG00000010862	amt	9.05847	9.17114	8.8829	7.65696	7.54283	7.72928	9.68413	10.3149	7.85609	7.60775	10.4935	7.00212
ENSDARG00000010873	DDX17	26.2186	24.1788	23.5292	26.7365	29.3401	29.41	28.2507	30.4112	21.4881	21.7944	31.1831	27.4589
ENSDARG00000010878	cdkn1ca	14.9398	12.8321	11.5002	13.9896	13.4371	14.1052	16.0493	15.5373	12.733	16.6609	14.0657	14.616
ENSDARG00000010905	mettl13	5.00836	5.12108	5.59124	4.73831	5.36638	4.7645	5.65892	5.54902	5.94025	5.17452	5.23862	4.71274
ENSDARG00000010918	nprl3	20.0893	24.456	22.1077	22.7843	20.2463	22.4563	19.7086	18.7362	20.5005	19.4954	18.2691	19.6157
ENSDARG00000010925	CABZ01051572.1	0.206347	0.140703	0.176038	0.443314	0.303137	0.356575	0.239958	0.503075	0.296006	0.563812	0.721453	0.398297
ENSDARG00000010933	cacna1fa	3.46604	3.41261	3.60838	2.95958	3.35168	3.11187	3.03026	3.42251	3.14776	2.88246	3.94145	3.28644
ENSDARG00000010936	abcb4	3.39788	4.92784	4.69544	4.77611	8.88633	3.128	3.53475	3.59563	3.68109	6.76934	2.65266	2.91797
ENSDARG00000010940	BX957278.1	0.242805	0.240658	0.168255	0.234616	0.340276	0.155662	0.273161	0.307782	0.130225	0.264889	0.322462	0.262146
ENSDARG00000010941	pomgnt2	2.76572	2.67383	2.7786	2.51344	2.9307	2.21056	2.57965	2.71776	3.31283	2.14836	2.24971	2.14851
ENSDARG00000010945	rapgef6	9.85304	9.06847	8.88039	8.01172	9.10231	9.95612	9.25227	8.63457	10.1023	5.16409	10.742	9.43882
ENSDARG00000010946	cbsb	37.7768	30.0848	23.9455	24.3515	24.1559	24.7952	34.8635	43.8615	25.7984	23.5322	33.826	26.2607
ENSDARG00000010948	kif11	103.867	117.13	120.464	118.198	108.096	122.656	98.4143	93.2997	111.248	107.057	83.8513	111.159
ENSDARG00000010953	ndel1a	114.363	150.803	138.997	130.22	126.22	138.24	125.105	124.454	132.321	121.438	99.6917	128.377
ENSDARG00000010956	sh3glb1b	76.8442	67.2593	68.1798	66.8297	64.9517	69.2641	60.643	54.0876	60.9833	77.3841	45.0471	56.4892
ENSDARG00000010957	mpp2b	2.87085	1.82623	2.04755	1.69	2.19211	1.85085	2.31706	3.98796	1.91797	2.38393	2.1067	2.27779
ENSDARG00000010958	glmnb	0.0689924	0.0255951	0.0372935	0.0666681	0.204989	0.260723	0.0934338	0.0783491	0.0811557	0.0945698	0.0870675	0.0810666
ENSDARG00000010962	fkbp7	6.4063	6.24251	6.76951	5.61912	5.23614	4.5979	6.39539	5.02391	6.54583	9.02146	4.67309	5.15636
ENSDARG00000010965	psma8	231.414	238.326	230.121	224.789	201.622	237.785	198.632	224.818	223.512	334.416	183.202	221.81
ENSDARG00000010977	rab34b	13.4788	16.5653	16.8454	15.5253	17.213	15.6829	13.8433	13.2094	16.2461	14.4145	12.9249	14.6568
ENSDARG00000010978	trmt1	13.1403	13.8942	13.8872	11.6243	11.5312	11.2459	13.0677	14.2209	14.2561	14.4816	13.6904	10.5736
ENSDARG00000010981	zdhhc3a	5.74515	6.20262	4.93613	6.24832	6.05533	5.27502	4.87675	5.80466	6.25034	4.34117	5.00423	5.65513
ENSDARG00000011000	gtf2a1	146.598	173.541	172.108	163.537	162.844	174.133	153.548	153.897	156.491	142.897	147.93	153.852
ENSDARG00000011023	pdlim3a	1.82314	3.04232	3.41446	2.49171	1.87704	1.96046	3.08559	2.57486	2.30063	3.31785	1.39541	1.7094
ENSDARG00000011027	fgfr1a	9.01303	10.5323	11.4896	11.2307	10.4256	10.6221	7.17955	9.32614	10.4289	6.62336	6.67659	9.56225
ENSDARG00000011034	si:dkey-47k20.5	0.130676	0.299425	0.10867	0.0695872	0.0824977	0.0485979	0.0791585	0.0906535	0.0386943	0.137274	0.150473	0.143089
ENSDARG00000011042	pgbd5	0.199595	0.216158	0.194884	0.337527	0.148037	0.245502	0.396543	0.289803	0.340385	0.26469	0.217181	0.256311
ENSDARG00000011049	slc17a9b	4.72766	5.442	4.88553	5.09527	5.19163	4.96182	4.87865	5.61965	5.12496	4.72135	5.97363	4.71021
ENSDARG00000011055	fbxo9	76.4107	84.6865	81.0839	88.4264	78.1436	86.9865	73.6158	68.2978	73.5043	83.7006	61.1227	78.0113
ENSDARG00000011065	camk2b1	6.47794	6.75412	6.40759	6.18254	6.98743	6.09753	7.53684	7.95584	6.70617	6.07851	8.14034	7.12466
ENSDARG00000011066	glra3	0.0800926	0.963507	0.767461	1.16365	1.22446	1.02364	1.38283	1.08579	1.24252	0.0129983	2.2081	1.71737
ENSDARG00000011072	ddx11	22.0205	17.3132	17.815	16.9168	17.5459	18.0487	18.0298	17.0073	16.551	19.6333	16.4939	17.9405
ENSDARG00000011076	MREG	2.58469	2.92526	3.67468	2.7426	3.76478	3.57715	3.16439	2.19909	2.33197	4.95665	2.26714	2.4465
ENSDARG00000011079	wdr3	27.7204	28.0264	28.5852	26.5294	26.7375	27.0137	28.62	33.3517	28.8284	32.1013	31.6739	23.9222
ENSDARG00000011083	si:dkey-42l23.2	0.558449	0.661237	0.653718	0.304726	0.300286	0.468029	0.362347	0.454348	0.789782	0.568771	0.268722	0.48179
ENSDARG00000011088	si:ch211-288d18.1	3.32134	2.03864	2.85915	2.62233	2.48017	2.57199	3.44363	3.72291	3.16498	1.86785	4.19937	3.52901
ENSDARG00000011091	drd2b	0.105819	0.23874	0.100215	0.228342	0.13865	0.103312	0.236679	0.186764	0.203593	0.1194	0.134678	0.237351
ENSDARG00000011113	chrna10a	0.24885	0.0518035	0.341337	0.191569	0.117262	0.214406	0.202376	0.317449	0.121382	0.304508	0.128059	0.326693
ENSDARG00000011122	pptc7a	6.0337	3.80989	4.04303	4.21507	5.15022	4.2311	5.35054	4.16861	3.52355	4.0813	6.58569	5.57336
ENSDARG00000011125	snrpb	410.112	406.712	392.53	336.978	318.53	368.373	403.837	445.692	354.763	678.212	370.984	331.965
ENSDARG00000011146	uqcrb	420.933	351.359	390.677	430.391	357.305	384.28	361.93	281.444	287.448	841.496	271.365	467.626
ENSDARG00000011152	rpp14	25.3384	24.4585	22.0177	20.2476	20.9917	19.4678	23.2321	30.7077	22.5361	30.1642	27.486	22.0683
ENSDARG00000011157	arhgef18a	8.77227	8.24033	9.14063	7.66453	8.14114	12.2519	8.84995	9.74566	7.21002	7.93957	8.02829	7.78572
ENSDARG00000011163	sema3fa	2.01445	1.6843	1.1581	1.64242	1.69995	1.37511	1.51016	1.29464	1.71762	1.51001	1.31177	1.4536
ENSDARG00000011166	cahz	33.2913	41.8852	41.1621	44.3158	38.2293	36.654	38.4649	37.1808	40.2896	31.7978	66.0601	62.0854
ENSDARG00000011170	ndrg2	4.32436	4.47293	4.45664	4.98027	4.4954	4.63561	4.84716	7.13477	7.11753	4.58996	5.0524	5.13268
ENSDARG00000011175	atp6v1d	46.8534	47.8374	67.5653	49.5121	49.477	51.17	62.9309	44.906	67.8712	90.1809	43.0825	69.9704
ENSDARG00000011188	acvr2aa	13.2905	14.9674	14.6298	16.1902	15.6987	14.9023	14.2171	14.5533	15.0435	12.2939	14.9915	16.2472
ENSDARG00000011190	fgfr1b	0.995869	0.792679	0.53358	0.610456	0.714394	0.826456	0.896748	0.959017	0.953245	0.694853	1.35502	0.847062
ENSDARG00000011196	dnajc11a	33.1897	34.3494	33.2986	30.6002	30.5985	28.875	30.203	30.4265	32.8482	29.5385	29.8565	29.0707
ENSDARG00000011201	rplp2l	2386.88	2427.9	2020.38	2373.59	1937.85	2396.94	2238.24	2997.7	1821.91	3390.79	2140.92	2115.81
ENSDARG00000011208	COX5B (1 of many)	10.1465	9.06258	8.81696	8.99875	9.8875	9.69501	10.5683	11.7461	10.3853	9.07838	9.05186	7.93399
ENSDARG00000011219	akt2	16.0665	12.8619	14.049	13.02	14.0849	14.6245	16.3127	16.6807	14.1544	14.0096	17.7607	14.8893
ENSDARG00000011222	ccdc28b	2.41418	2.78811	2.95034	3.08047	2.72072	2.25376	3.54866	2.61238	3.49282	2.29261	3.70852	2.50256
ENSDARG00000011233	pcyt1aa	6.23082	6.99841	6.08884	7.95273	6.38303	6.45002	6.59532	7.10845	6.78698	4.40049	7.88396	6.13594
ENSDARG00000011235	otx2	0.724863	0.617067	0.594016	0.402096	0.410385	0.554904	0.370756	0.538332	0.474122	0.502952	0.254712	0.501417
ENSDARG00000011239	ppp1r14aa	10.6101	6.54505	6.39445	5.62391	5.3656	7.27012	8.49118	11.3619	7.96621	9.13341	7.89266	10.1651
ENSDARG00000011240	ift46	279.064	279.388	294.969	267.577	244.507	278.208	215.146	183.764	244.016	319.57	156.355	244.476
ENSDARG00000011245	esrp1	1.77422	0.899969	0.968517	0.87349	1.17319	1.26305	1.50918	2.03283	1.01394	1.48798	2.52286	1.22687
ENSDARG00000011246	krr1	35.513	30.8593	33.7088	33.7476	30.0803	29.5537	23.7113	29.9876	32.9425	49.5352	21.7484	30.207
ENSDARG00000011247	rnpc3	14.3582	13.2621	12.5221	12.3179	11.6731	13.1859	13.1917	19.1572	11.5843	15.6215	12.6664	12.2765
ENSDARG00000011257	enpp2	5.70769	4.85173	5.54952	5.50083	6.06694	5.97872	4.59007	5.25486	4.60579	5.09744	5.61025	4.09924
ENSDARG00000011259	trpm1a	1.36163	5.85761	3.46321	4.37846	4.6926	7.34323	2.50905	2.96851	2.98056	4.32745	2.34498	2.33004
ENSDARG00000011262	traip	11.5634	13.0745	12.8838	12.1542	13.1433	12.9984	12.9941	12.9283	11.7124	13.4155	12.7071	13.0398
ENSDARG00000011272	uqcc2	59.6501	52.7537	56.4261	54.055	44.676	50.696	53.3693	66.676	45.3972	64.4164	46.5137	47.3404
ENSDARG00000011273	tlx2	3.09263	2.34912	1.82196	2.02942	2.16425	2.56851	2.52164	2.24931	2.50004	2.84057	1.75277	3.00748
ENSDARG00000011283	CABZ01024426.1	0.218156	0.120961	0.197653	0.049055	0.108085	0.735895	0.305025	0.211624	0.082717	0.320826	0	0.476832
ENSDARG00000011298	atf7a	6.09179	5.9826	5.94851	5.50247	6.4195	5.39398	6.18536	6.36151	6.3116	4.9242	7.45415	6.4396
ENSDARG00000011299	blzf1	13.0484	11.7034	13.1188	11.6977	11.1907	13.2537	12.0258	12.7924	13.6737	10.8674	12.1389	12.9075
ENSDARG00000011301	nae1	34.777	33.9496	31.8223	34.7932	31.4548	36.5573	30.9728	35.3513	31.4199	37.5508	29.3881	28.6119
ENSDARG00000011312	stk3	25.3998	24.9501	24.5114	23.2661	25.1557	25.0602	24.7047	28.6511	24.5289	23.5858	28.5172	24.8076
ENSDARG00000011317	adra1ba	0.172218	0.206485	0.205688	0.186469	0.185226	0.166952	0.294376	0.275521	0.218517	0.243347	0.309372	0.189888
ENSDARG00000011326	ankrd45	45.3864	52.3729	47.375	45.9839	37.0446	46.8823	37.007	39.3598	45.1138	63.3344	28.3866	50.4628
ENSDARG00000011333	arhgap33	6.9139	5.61061	5.96551	5.37611	6.96924	6.21199	5.40772	5.36237	6.0819	4.57604	5.8508	6.28017
ENSDARG00000011334	ncaldb	1.1578	1.1939	1.44963	1.74074	1.84237	1.74487	1.3114	1.39707	1.08402	1.43685	1.13762	1.3151
ENSDARG00000011360	nfatc2ip	113.324	128.755	118.544	118.042	104.157	118.499	101.336	95.8414	113.199	164.732	87.8017	124.822
ENSDARG00000011370	fyna	35.978	39.42	46.3955	40.9957	38.216	41.6113	38.8288	35.3878	39.4437	33.1698	28.3164	40.8166
ENSDARG00000011371	zgc:64106	5.1413	3.10514	4.08154	4.91501	4.17472	3.08338	1.46739	4.8107	4.84538	5.86068	10.1285	3.33817
ENSDARG00000011373	mknk2a	8.62223	8.99143	8.29912	9.31657	9.22952	11.306	9.18668	7.91723	9.89748	6.39994	10.1609	9.85132
ENSDARG00000011376	zgc:77816	0.853625	0.858818	1.28932	3.38399	3.2899	2.62567	0.528833	2.47183	1.10306	6.35953	2.57729	3.33188
ENSDARG00000011404	fen1	71.8015	78.0704	72.7651	67.2241	67.1436	71.9719	71.9458	84.6592	63.4389	89.0563	71.9879	67.2019
ENSDARG00000011405	rps9	1548.64	1443.16	1319.13	1488.76	1462.27	1560.67	1438.07	1809.23	1231.97	1933.98	1452.5	1382.76
ENSDARG00000011407	col2a1b	5.92895	0.33081	6.62185	14.1835	6.40093	0.431172	3.98156	0.764094	3.4671	2.40652	12.6999	0.490469
ENSDARG00000011410	aadat	5.00233	6.54858	7.80676	4.15373	5.18712	4.44658	5.52017	6.20833	6.25019	2.9014	6.80149	7.86221
ENSDARG00000011418	sigmar1	59.4491	59.6434	57.1593	54.946	49.458	52.6619	55.5719	51.1252	49.826	70.4456	40.6138	48.9335
ENSDARG00000011422	ryr1a	1.8714	1.96742	1.72834	1.88997	1.68648	1.60364	1.84165	2.1847	1.96669	1.6718	2.12745	1.70392
ENSDARG00000011434	ptger2a	1.41658	0.566275	0.664316	0.414156	1.20167	1.07827	0.513854	0.442985	0.368872	1.14586	1.17706	0.973312
ENSDARG00000011445	elmsan1a	2.32006	1.56756	1.66894	2.36464	2.16133	2.15214	2.19729	2.78615	2.2905	2.24495	2.40048	2.33417
ENSDARG00000011459	gsna	16.2296	16.115	15.4967	16.3185	15.5138	15.9841	20.6378	16.3192	15.8339	15.3271	14.9188	14.1595
ENSDARG00000011462	otub1b	146.655	167.934	147.414	145.314	140.228	168.115	131.394	138.339	147.264	140.424	112.085	157.371
ENSDARG00000011466	lace1a	14.3513	17.3166	15.4081	15.0428	14.7921	14.4594	11.2011	13.9928	14.9242	15.1235	11.693	14.2564
ENSDARG00000011468	HTR1E	1.0442	1.39933	1.14972	1.3113	1.21409	1.3186	2.22135	1.46598	1.7243	0.904995	1.47191	1.46767
ENSDARG00000011473	calcrla	0.231046	0.316336	0.187565	0.43331	0.253315	0.253896	0.363787	0.422932	0.323992	0.213918	0.194611	0.232092
ENSDARG00000011487	gnaq	4.74707	4.87796	3.57482	4.14168	4.23185	4.0809	3.77183	2.59338	3.65565	4.49012	3.55349	3.85
ENSDARG00000011488	sirt2	34.2771	39.3141	38.3768	37.025	39.7155	38.3181	32.6689	36.1768	38.1679	32.2972	31.8757	34.8005
ENSDARG00000011490	scube3	1.13089	0.872584	1.55963	1.14692	1.14582	0.944979	1.59709	1.80197	1.83986	1.13248	0.986002	1.86813
ENSDARG00000011493	dcun1d3	13.424	14.1064	13.0607	11.9081	12.3708	12.6768	13.2961	13.0474	13.7546	15.9444	14.6028	14.5412
ENSDARG00000011496	ppm1bb	47.6603	60.5869	56.5617	54.1761	50.3186	54.0612	52.1675	45.8001	55.5884	48.4518	49.9504	55.7539
ENSDARG00000011506	lpcat1	9.25428	9.99766	8.73002	7.12535	6.66805	8.97051	11.3147	9.63027	7.10735	8.92948	9.28908	8.53366
ENSDARG00000011510	rcc2	131.02	134.237	127.809	121.313	136.776	127.44	126.625	127.244	132.926	110.722	136.787	122.575
ENSDARG00000011515	orai1a	5.64454	6.8315	5.65501	5.51796	6.2771	6.41166	6.70054	7.18989	4.38652	4.73419	5.64431	4.49369
ENSDARG00000011519	myl4	0.402386	0.137818	0.295169	0.230677	0.701947	0.309588	0.308798	0.490997	0.374283	0.137277	0.12764	0.31259
ENSDARG00000011521	upb1	6.69399	7.71215	6.07648	6.35367	4.86634	8.81765	8.88775	8.42134	7.30917	6.5107	6.6733	6.26696
ENSDARG00000011533	sema6dl	0.653184	0.810427	0.6336	0.895887	1.52583	0.745589	0.726873	1.15623	0.725522	0.970424	0.767942	0.821487
ENSDARG00000011549	c1ql4a	0.456213	0.348488	0.422863	0.343559	0.363091	0.278086	0.49808	0.453783	0.404781	0.426588	0.401728	0.36298
ENSDARG00000011553	atp5f1	271.671	270.393	254.478	258.68	246.379	288.972	268.352	254.19	256.287	375.079	225.356	264.751
ENSDARG00000011555	spag7	59.9405	66.9964	66.3434	61.728	65.7844	69.0436	64.9134	57.9044	63.3952	61.4702	67.909	59.5928
ENSDARG00000011564	sfpq	150.099	128.909	128.852	126.153	121.987	138.191	130.151	131.054	113.639	173.5	122.371	126.828
ENSDARG00000011570	pou6f1	5.07225	6.52801	4.96723	4.86627	5.97122	5.05698	6.15717	6.03499	5.16592	4.13146	7.53669	5.34245
ENSDARG00000011571	calcrlb	2.6878	3.07222	3.73439	3.54709	3.30633	2.54393	3.03252	2.38392	2.99776	2.21637	2.63416	2.6909
ENSDARG00000011573	abcb11a	3.92371	4.23303	4.10991	4.72842	4.33806	5.00642	3.78879	6.28871	4.29679	2.85729	5.00962	5.12722
ENSDARG00000011594	smarcb1b	29.6439	33.2698	28.781	29.8886	27.2297	30.7249	25.7193	26.8317	27.8735	31.3117	24.7064	26.854
ENSDARG00000011600	epha4b	0.338615	0.378771	0.376016	0.348073	0.363965	0.393787	0.332703	0.393582	0.413368	0.348209	0.499583	0.226095
ENSDARG00000011602	si:dkeyp-117h8.2	2.12052	1.91601	1.94136	1.54537	1.79066	1.53097	2.01914	2.39861	1.70799	2.68363	1.87213	2.10679
ENSDARG00000011605	dennd6b	5.24184	5.52134	4.81437	5.10425	5.41615	4.86639	5.64232	5.58408	5.40179	4.07529	5.10047	5.3665
ENSDARG00000011609	FOXK2 (1 of many)	31.1966	28.1658	27.0367	26.8151	27.5322	29.8254	29.1688	26.8384	27.1136	28.8471	28.9729	28.9777
ENSDARG00000011611	actr1	41.1438	43.9825	39.528	38.697	39.0797	39.8238	38.0005	39.9635	42.3812	45.8883	38.9311	42.6133
ENSDARG00000011613	rbm39a	91.0575	95.7919	88.8948	85.4369	89.1542	89.2848	82.4362	100.116	93.2916	83.8888	94.8506	87.4489
ENSDARG00000011615	mybpc3	4.82127	3.18687	4.15427	2.96133	5.16185	3.47592	4.01199	1.44307	3.1792	5.92683	4.1922	5.42451
ENSDARG00000011618	slc26a2	1.67645	1.60027	1.7274	1.45475	1.45679	1.77637	2.11829	2.63386	2.06318	0.734188	2.05038	1.97574
ENSDARG00000011635	scxb	0.467494	0.23274	0.336291	0.418978	0.248024	0.304704	0.61442	0.757136	0.326805	0.207935	0.21941	0.779216
ENSDARG00000011640	syt5b	0.55436	0.574602	0.799212	1.08676	0.654804	0.544275	1.05201	0.78865	0.619152	1.0823	0.62739	1.00754
ENSDARG00000011648	snrpd1	317.924	292.708	278.762	273.566	262.514	310.689	323.289	375.008	259.643	399.518	259.604	291.524
ENSDARG00000011652	si:zfos-979f1.2	0.769377	1.15449	0.632262	0.781561	1.29739	0.726229	0.98822	0.924164	0.669953	0.777071	0.411079	0.69948
ENSDARG00000011662	chuk	32.8456	33.4793	33.825	32.1097	35.2424	34.0724	34.453	36.9903	33.0463	27.1022	37.4305	33.3834
ENSDARG00000011665	aldoaa	127.854	75.5049	81.2068	110.705	137.066	91.3054	104.592	100.678	62.5561	175.206	113.422	97.4722
ENSDARG00000011671	pde6b	3.06092	2.64067	2.85336	3.18041	2.9376	3.20267	2.81113	2.67184	3.38034	2.44527	3.82998	3.44689
ENSDARG00000011672	sema3b	3.49604	4.68116	4.46023	4.23217	4.43935	4.37248	4.20132	2.88022	4.47955	3.62844	3.54739	4.40459
ENSDARG00000011683	prtfdc1	2.71007	1.42534	1.46145	1.71161	2.05159	1.58454	1.84022	3.37435	1.46623	2.22969	3.26841	2.01392
ENSDARG00000011693	ttc36	2.47414	1.22211	0.891714	1.0923	1.42145	0.426093	0.4394	0.629299	2.96972	0.309235	2.55595	0.400888
ENSDARG00000011696	esrrgb	0.47511	0.608645	0.562829	0.748617	0.80776	0.466828	1.04468	0.70751	0.746711	0.363719	0.932273	0.683457
ENSDARG00000011701	ctsll	0.134054	0.050772	0.092986	0.07934	0.056732	0.218102	0.229848	0.21	0.0212456	0.267946	0.115263	0.0804545
ENSDARG00000011703	clocka	1.24196	1.51956	1.23238	1.47077	1.53629	1.32156	1.4549	1.63891	1.35749	1.23875	1.41429	1.32305
ENSDARG00000011723	zgc:56556	12.3221	12.8208	13.3215	12.0318	11.3806	12.9681	12.0469	12.5634	11.3695	15.2007	11.5246	12.2624
ENSDARG00000011724	marveld1	1.26768	0.899822	0.734544	1.11555	1.76133	0.727121	0.957027	1.61037	0.838769	2.62044	0.980615	1.13153
ENSDARG00000011727	b9d1	60.8188	66.8279	63.5844	65.9753	59.1588	66.7085	69.7846	51.8829	57.0536	71.8945	50.8175	80.6923
ENSDARG00000011740	u2af2b	111.14	113.954	113.059	110.978	103.585	121.813	114.651	113.352	114.843	140.551	113.644	122.92
ENSDARG00000011764	asun	11.9456	12.9118	13.5179	12.7823	13.1397	13.2069	11.471	13.0921	12.3434	12.6922	13.9709	11.6895
ENSDARG00000011769	cpm	30.3113	31.2468	35.2542	34.4277	30.1587	31.9689	29.6424	19.7895	29.1567	36.6406	24.7901	30.837
ENSDARG00000011770	dhrs12	21.5757	28.6718	27.2766	22.2078	20.0944	19.9873	20.6754	27.8089	21.9298	21.3194	23.7013	18.4085
ENSDARG00000011777	cttn	24.5572	23.6752	23.9088	20.9044	21.671	21.9426	22.3188	20.5497	24.228	28.3167	21.1031	23.0371
ENSDARG00000011783	stag2a	15.0731	16.8622	16.5827	17.1561	17.6347	17.1816	16.2035	16.886	17.6821	13.7688	16.6223	18.8076
ENSDARG00000011797	fam46bb	2.76499	2.42209	2.5801	2.6574	3.07758	2.70947	2.6763	3.11598	3.73134	3.00054	3.25751	2.85401
ENSDARG00000011801	wars2	9.21483	7.93293	7.85484	7.08821	7.1976	7.59419	7.80984	7.44759	7.92117	9.88927	7.71505	7.23076
ENSDARG00000011809	mical1	2.12953	2.32163	2.25502	2.51645	2.34432	2.35904	1.84628	2.65058	2.58448	1.54936	2.75943	1.92026
ENSDARG00000011818	batf	0.448109	0.555379	0.602917	0.563716	0.526233	0.36334	0.543726	0.443138	0.561577	0.352869	0.622056	0.366088
ENSDARG00000011819	pcnx	18.5957	16.1911	15.8247	15.4463	16.2453	13.8945	17.1043	19.4715	15.129	19.4541	19.83	16.7837
ENSDARG00000011821	plod2	1.51933	0.496795	1.216	1.03843	2.23129	0.842727	1.15888	0.818853	0.869064	1.95131	1.38864	0.951838
ENSDARG00000011824	pbxip1b	5.1357	4.75529	5.02803	6.14699	5.5196	6.00368	5.04148	5.62108	5.53599	4.56242	5.02333	5.4808
ENSDARG00000011837	zgc:100846	12.2929	10.2402	7.72784	8.96192	9.30385	8.7603	8.09594	8.65659	9.41861	4.86617	5.86206	9.88077
ENSDARG00000011841	atp5l	654.838	778.538	637.944	565.156	522.281	667.654	556.246	644.328	630.6	980.801	499.163	670.893
ENSDARG00000011845	chn2	0.657642	0.53409	0.637865	1.00587	0.796338	1.10205	0.814396	0.737694	0.732029	0.57756	0.667947	0.676316
ENSDARG00000011851	map2k5	5.30372	5.77967	6.09106	5.37719	6.00452	5.99736	6.74905	6.0654	6.27513	4.63006	6.41315	5.87586
ENSDARG00000011855	aak1a	1.72076	1.71036	2.04427	1.64008	1.94456	1.66956	1.67043	1.57345	1.80466	1.18217	2.02042	1.78537
ENSDARG00000011862	inaa	2.06398	1.5324	1.5985	2.04833	1.58125	1.83137	2.19638	2.25796	1.57797	1.8424	1.28754	1.59639
ENSDARG00000011863	ptk7a	18.3666	15.7373	14.5765	14.7621	15.5496	15.9841	16.4553	19.4213	15.9441	16.8203	18.3585	16.9134
ENSDARG00000011869	galnt8a.2	0.0860013	0.0283139	0.0383595	0.100179	0.0884071	0.095567	0.0528054	0.130968	0.0426431	0.0572176	0.112656	0.0251594
ENSDARG00000011870	sp8a	0.191345	0.189961	0.170297	0.177176	0.362483	0.12179	0.163783	0.251599	0.141111	0.158791	0.357773	0.10688
ENSDARG00000011876	ednraa	0.856884	1.50708	1.91175	1.79695	2.65934	2.5342	2.0883	1.55357	1.24892	1.88595	0.923305	1.39281
ENSDARG00000011879	foxn1	5.78294	6.85506	7.9824	13.0381	13.2064	24.4222	8.3358	8.6858	14.074	13.8507	10.9905	4.96846
ENSDARG00000011884	MFN1	0.58436	0.277258	0.452104	0.31086	0.295997	0.298895	0.490006	0.671402	0.580303	0.393055	0.514365	0.368293
ENSDARG00000011885	mrpl19	33.7044	32.3283	32.2607	31.0671	30.9167	30.8782	30.9002	35.7255	30.489	36.0971	28.3304	30.112
ENSDARG00000011886	pdca	0.222544	0.0586187	0.0469853	0.0742967	0.101952	0.0525806	0.0408784	0.0280364	0.144506	0.379308	0.143491	0.0898338
ENSDARG00000011890	cry4	28.7541	23.8754	23.9112	25.8034	20.703	25.7887	19.8407	20.9591	26.6475	36.2846	23.8678	24.7012
ENSDARG00000011897	tsg101b	5.98059	7.21418	6.57906	6.97476	7.60585	7.13275	6.76746	6.91823	6.57094	6.79584	6.41165	5.89092
ENSDARG00000011909	itpr2	1.88352	1.79259	1.94146	2.41881	2.7345	1.89626	1.80257	2.48058	2.30095	1.11423	2.16665	2.67379
ENSDARG00000011921	txnl1	55.2474	53.9795	54.9927	48.3743	51.6604	52.2857	48.2323	49.8819	56.1994	51.7349	51.9079	55.6366
ENSDARG00000011925	spns1	9.97096	9.17328	8.5586	10.4011	9.90683	9.47067	8.50774	8.43189	9.73944	12.5483	10.0769	10.0615
ENSDARG00000011926	tpgs2	64.6603	82.9848	82.2933	73.2872	64.6582	78.6227	67.1138	57.5041	68.5105	76.507	48.9365	58.2157
ENSDARG00000011929	plp1b	0.926174	0.466866	0.870576	0.554043	0.67849	0.7819	0.374464	1.01089	0.704305	0.64352	0.784202	0.785007
ENSDARG00000011932	prkcbp1l	211.271	294.342	279.737	254.627	250.255	269.301	240.758	221.76	260.241	237.489	204.216	245.361
ENSDARG00000011941	bmpr2a	6.86541	6.84844	7.55649	7.1754	7.14617	7.36313	6.71031	6.52194	7.44585	6.3636	6.4767	7.5113
ENSDARG00000011948	insra	7.96126	8.22994	7.95004	8.1966	8.41285	8.56194	8.22108	8.48557	7.8098	7.267	8.57373	8.15774
ENSDARG00000011956	dlx4a	0.719959	0.892493	0.833412	0.78711	0.539611	0.889427	0.683348	0.315565	0.704338	0.590105	0.274596	0.579836
ENSDARG00000011958	ctnnbl1	40.7052	44.0723	40.2025	38.0989	36.1643	40.1402	36.2706	41.088	40.6652	51.6476	35.5248	36.1902
ENSDARG00000011961	csrp2	4.65285	4.46723	4.72742	3.81887	4.44315	4.49317	4.02935	5.36572	4.03845	3.94059	5.39788	4.52078
ENSDARG00000011973	slc35d1a	12.1695	12.7129	11.2092	11.8887	13.3246	11.5563	13.4539	15.0412	13.9262	11.0876	17.1128	12.4429
ENSDARG00000011975	fmn1	0.0933898	0.121878	0.106074	0.245119	0.137051	0.186964	0.126726	0.162552	0.0857377	0.128099	0.169755	0.19732
ENSDARG00000011983	zgc:136908	0.531349	0.267536	0.470491	0.289684	0.384324	0.55456	0.553807	0.374278	0.630459	0.818453	0.462881	0.46051
ENSDARG00000011989	crx	0.534289	0.197887	0.282325	0.474779	0.199048	0.165593	0.413679	0.264139	0.516626	0.499595	0.399098	0.617996
ENSDARG00000011998	bfsp2	4.26802	3.49093	4.34083	3.44762	2.79092	3.91271	3.72413	2.54451	3.28793	5.21478	3.11689	3.97703
ENSDARG00000011999	ybey	33.1823	42.3201	38.4895	29.7389	31.0493	29.4125	27.6452	31.2351	33.8342	49.7216	23.913	28.5717
ENSDARG00000012002	slc38a7	5.58242	5.07711	5.20815	5.48019	5.04408	4.49745	5.77985	5.68698	5.3925	5.86389	5.40517	4.81283
ENSDARG00000012005	mob2b	4.89632	5.71927	4.85739	6.27505	5.47742	4.97565	6.55019	6.25753	5.77428	4.42612	7.54435	6.04694
ENSDARG00000012013	cpa6	0.838907	1.34418	0.851954	1.09584	1.00596	1.29428	0.991278	1.24866	1.10092	1.12879	1.08647	0.73959
ENSDARG00000012016	hpgd	2.40086	1.42354	1.63171	1.85394	1.90971	1.57311	2.24112	3.15949	1.29867	2.0549	3.24606	2.16129
ENSDARG00000012019	glra1	0.943701	0.813651	1.27457	0.8861	0.73321	0.993217	0.8853	1.17419	1.07124	0.523045	1.24751	0.928841
ENSDARG00000012021	kdsr	15.5407	14.6646	15.2792	14.6749	15.1509	13.1974	15.371	14.0702	16.2105	10.7631	13.7789	13.041
ENSDARG00000012025	hs6st2	10.6458	9.8459	9.69771	9.57766	9.2185	10.2858	10.4305	11.0482	9.24235	11.676	11.1356	10.3853
ENSDARG00000012035	zgc:100832	10.0209	7.40094	8.5801	8.99434	7.40726	9.81316	9.06154	9.45957	7.4257	10.7661	9.48713	7.70828
ENSDARG00000012039	ttc26	137.447	158.093	153.361	137.803	127.987	149.022	119.483	112.011	137.633	154.348	97.6913	123.137
ENSDARG00000012040	rnf19a	39.6395	43.119	41.8301	41.0142	43.6949	44.3535	44.2149	45.1325	44.208	37.337	45.8481	43.7192
ENSDARG00000012044	polr3gla	8.48465	8.63155	9.2665	8.79612	8.96001	7.60601	8.55382	11.0959	7.35774	11.0296	9.16391	9.0324
ENSDARG00000012057	mtnr1al	0.174988	0.0629977	0.189217	0.237626	0.146808	0.117786	0.0558744	0.0777628	0.226736	0.0245186	0.216551	0
ENSDARG00000012060	thbs3b	1.97302	1.18572	0.980148	1.03412	1.964	2.23726	1.74575	1.59165	0.937454	0.593542	1.55277	1.47284
ENSDARG00000012071	angptl1a	0.468803	0.322318	0.369807	0.741268	0.598431	0.252665	0.749951	0.772736	0.419353	0.624882	0.486244	0.419484
ENSDARG00000012072	atp5s	74.034	79.2102	75.1188	74.8269	65.7848	75.6304	56.8718	65.842	74.5022	104.627	55.1752	75.9247
ENSDARG00000012073	kif15	34.7543	39.9007	36.3861	39.4673	38.3325	38.538	35.5848	38.7962	37.7853	37.4849	34.4105	36.6601
ENSDARG00000012076	apoa1a	160.561	39.0772	49.16	68.7785	53.6032	30.2423	15.2753	18.733	61.6732	35.1009	148.829	31.3755
ENSDARG00000012078	meis1b	5.63685	7.37204	6.55873	5.92199	6.65146	6.37597	6.22304	6.49857	6.06278	6.51471	3.91202	6.50897
ENSDARG00000012113	c19h1orf109	15.0342	16.5922	15.0948	13.3613	11.0916	12.7962	14.841	18.5954	11.696	14.4241	11.9234	12.5716
ENSDARG00000012125	cnga1	4.81472	4.11319	4.39974	3.62753	4.22551	4.31175	4.68854	3.80575	4.28938	3.18326	4.07317	3.67645
ENSDARG00000012126	zgc:109965	0.232626	0.395055	0.555156	0.333494	0.346283	0.227182	0.221457	0.433458	0.407079	0.352946	0.69992	0.382311
ENSDARG00000012138	sgce	30.161	27.7409	28.4351	29.8977	26.3806	31.9338	31.2924	30.1702	27.5801	33.2513	28.2094	27.7419
ENSDARG00000012140	ccnl1b	48.8879	45.0679	44.5662	41.1522	40.0558	41.1229	42.2084	39.3087	40.8403	54.7852	39.7705	40.177
ENSDARG00000012141	papolg	50.1028	61.0879	58.9712	57.704	55.3536	60.9438	53.6274	51.2389	56.4829	48.1747	51.8657	58.5963
ENSDARG00000012177	rab4b	3.50913	4.69724	4.23261	4.74646	4.9662	4.48738	5.10923	5.37051	5.28359	3.14533	5.34134	3.73583
ENSDARG00000012192	cant1a	11.6818	12.5698	12.4314	13.2672	10.9634	11.6362	11.0449	11.8242	12.7872	14.0302	10.9809	12.6519
ENSDARG00000012194	scp2a	27.7945	16.3278	17.5761	20.1729	18.8652	16.0705	18.2918	24.8216	19.9928	16.2728	24.479	18.9343
ENSDARG00000012196	fer	3.11122	3.7939	3.75711	4.13412	4.19645	3.97137	4.03064	4.17859	4.56786	2.22557	4.23656	3.37566
ENSDARG00000012199	gpt2	17.0334	22.979	20.5627	18.3867	20.645	19.503	20.4052	21.6745	24.2229	14.8052	19.637	19.6318
ENSDARG00000012204	CDK18	0.882614	1.15139	0.858081	1.65067	1.17683	0.896354	1.11746	1.38738	1.1885	0.480107	0.842741	0.705067
ENSDARG00000012215	umps	40.4329	38.4084	39.1341	34.8223	32.9331	36.1605	41.5416	39.6976	40.1612	50.3978	34.6888	35.148
ENSDARG00000012219	dpf2	9.30506	8.53452	8.91062	7.81947	9.7246	8.2725	9.51452	10.4252	8.15096	10.2145	10.6997	9.30269
ENSDARG00000012222	nup35	20.3986	18.6724	17.109	16.4587	18.0371	16.3667	19.4367	17.4962	16.6129	19.2218	16.8349	16.4933
ENSDARG00000012234	psme3	42.8735	47.6569	46.64	39.8924	42.9008	40.648	44.8381	45.8424	49.0266	49.639	45.1381	41.4983
ENSDARG00000012244	ube2e3	13.7076	9.42688	9.6975	13.4959	11.2456	11.5851	11.0489	11.9787	10.4853	17.6617	8.01629	12.1175
ENSDARG00000012247	def6a	1.96344	1.68081	1.56844	2.06013	1.96914	1.5805	2.36105	1.82959	1.79845	2.65414	1.19885	1.93867
ENSDARG00000012248	rgma	1.96511	1.20416	1.40616	1.7334	1.93528	1.49228	1.66572	2.37195	2.12618	2.27863	2.4978	1.98402
ENSDARG00000012261	eftud2	121.545	138.464	150.457	126.696	115.496	122.073	102.936	93.9309	136.011	138.368	99.6518	120.667
ENSDARG00000012263	CABZ01036814.1	0	0.0249439	0	0.0634561	0	0.0220917	0	0.0213134	0	0	0.037559	0
ENSDARG00000012269	clcn1b	0.271266	0.264575	0.300693	0.14578	0.16865	0.23049	0.299683	0.253591	0.269639	0.159388	0.242784	0.158914
ENSDARG00000012271	tmem206	2.52345	3.01484	2.94873	3.19864	3.60879	3.14544	2.85788	2.91532	3.25235	4.17705	3.11556	2.18657
ENSDARG00000012274	eif4e1c	97.9613	107.193	103.652	93.8134	93.5221	91.3745	94.742	87.6821	102.129	114.773	87.9778	96.0243
ENSDARG00000012275	katnal2	78.0653	77.9913	79.0269	92.0415	71.6623	85.9281	78.7305	58.1744	66.2078	113.179	53.2475	80.0091
ENSDARG00000012281	zgc:65851	0.719514	0.6025	0.636642	0.654426	0.572844	0.752135	0.685121	0.780882	0.651853	0.808369	0.636244	0.549968
ENSDARG00000012295	bcs1l	12.2838	12.9689	10.9207	9.0993	9.99818	9.69544	10.7622	12.0441	11.6023	14.7618	9.76034	8.46527
ENSDARG00000012297	cnga3b	0.26536	0.203178	0.253247	0.205489	0.210711	0.146378	0.186027	0.112047	0.23101	0.353433	0.213946	0.257755
ENSDARG00000012306	syt13	4.63999	3.42834	4.20461	4.15676	4.32753	4.18246	5.0682	3.54591	4.53037	3.48255	4.97218	3.88493
ENSDARG00000012311	myoz2a	1.03376	1.04789	0.964901	1.0142	0.686865	1.01345	1.84503	0.962102	0.941416	0.371452	0.857649	1.1384
ENSDARG00000012314	usp25	36.5491	41.5331	38.8797	36.6795	37.0235	38.2454	34.7597	32.8337	38.8179	28.5507	30.6702	39.0855
ENSDARG00000012325	zgc:110269	11.5325	9.54445	11.8209	8.86521	9.67124	9.7787	10.0246	9.21051	10.182	13.0586	7.78499	9.0894
ENSDARG00000012340	ptpn11b	6.40425	7.16968	9.63378	7.99188	7.92618	7.21704	7.77669	7.53186	9.20011	4.62479	7.19111	7.5144
ENSDARG00000012341	capn9	24.0084	25.3259	25.6303	24.7296	21.6534	27.9729	25.3214	25.6994	23.5927	29.4808	24.1893	23.6501
ENSDARG00000012347	nacad	0.317946	0.343993	0.630312	0.472342	0.724873	0.364961	0.379259	0.797933	0.3552	0.952236	0.276711	0.688724
ENSDARG00000012353	vipr2	1.51979	1.86346	2.31228	2.31805	2.79284	2.26619	2.35392	1.94068	2.169	2.65467	2.00105	2.26127
ENSDARG00000012355	galnt8a.1	1.2022	0.952612	0.928871	0.698607	1.00221	0.677024	1.31773	1.19854	0.84452	0.843366	0.845082	0.919433
ENSDARG00000012366	fbp2	0.401057	0.444436	0.18311	0.302438	0.307581	0.313847	0.266538	0.176456	0.293192	0.352368	0.450617	0.114265
ENSDARG00000012367	trim46a	0.811522	0.742234	0.683743	0.886524	1.0378	0.851062	0.944912	0.918891	0.999674	0.481726	0.879598	0.727609
ENSDARG00000012368	ttc21b	35.8777	45.6217	50.9666	41.6872	39.8819	44.0198	40.5762	32.8782	41.3567	46.7308	25.9931	37.9233
ENSDARG00000012369	rdh10b	20.6384	17.929	17.5436	17.7895	16.9891	16.5989	18.0249	19.4986	16.2307	21.7037	15.7381	16.1625
ENSDARG00000012378	naa35	38.1407	37.9871	34.4341	37.8265	34.3726	38.2989	37.286	34.0619	35.8524	41.181	33.5274	36.8421
ENSDARG00000012387	pdha1a	75.3116	78.8657	80.6647	76.489	73.4352	75.436	74.0953	73.0035	84.3857	80.4693	72.2162	76.646
ENSDARG00000012388	cox4i1l	49.849	10.8772	12.1628	19.888	39.9403	16.2538	40.2669	19.7317	9.83032	56.2652	61.8566	28.5661
ENSDARG00000012389	adar	29.6901	25.8972	23.2331	24.8437	27.2669	26.2953	28.8712	28.7499	29.2404	22.4199	33.5023	30.1028
ENSDARG00000012390	kcnk5b	6.53135	5.56661	6.4434	6.72603	7.11826	6.90857	5.38712	7.18587	6.0631	6.33386	5.77778	5.96729
ENSDARG00000012395	mmp13a	0.868908	1.458	0.263488	1.06756	10.4715	0.439359	0.378872	1.4569	0.26116	1.88082	1.29828	2.43695
ENSDARG00000012399	adssl	36.0983	32.7944	34.0635	30.9218	32.0793	31.2496	33.3292	34.7862	33.9455	38.1342	35.4875	30.9719
ENSDARG00000012403	ercc6l2	6.40681	8.22094	7.72293	8.90021	8.02448	8.30168	8.42808	9.60026	7.01378	6.06942	7.13759	8.21006
ENSDARG00000012405	col1a1a	15.2081	11.1906	11.3861	14.7644	16.611	12.8919	15.3159	14.5327	11.3814	18.0301	12.162	13.6717
ENSDARG00000012407	mgat1a	10.8995	10.4107	9.5817	10.1054	10.5795	9.50961	9.71731	10.3965	9.51324	10.5809	9.28599	9.74834
ENSDARG00000012409	rnf207b	2.3642	1.38459	1.32453	1.82745	1.23614	1.37268	0.715748	2.0388	1.28175	1.04778	0.761624	0.885814
ENSDARG00000012422	col11a2	2.18458	2.10176	1.86736	1.91979	2.23467	1.82857	2.1187	2.55277	2.07199	1.99962	2.37897	2.60648
ENSDARG00000012426	neflb	4.61578	5.1008	4.54197	4.74494	4.36598	4.96597	3.24856	3.23274	4.31906	6.79697	4.01249	4.17139
ENSDARG00000012432	fam76b	14.3093	14.1325	14.1792	13.7496	13.4437	13.7185	15.3582	15.2984	12.4847	15.1009	16.3834	14.1364
ENSDARG00000012435	spic	0.127543	0.060284	0	0.0926811	0.123796	0.113834	0.0461129	0	0.159357	0	0.101474	0.0253266
ENSDARG00000012449	si:ch211-169p10.1	11.601	9.6168	12.1583	11.2132	11.4968	9.83084	12.5799	9.07525	9.51103	13.4184	9.79153	10.6022
ENSDARG00000012450	vmp1	21.7057	19.7938	20.7043	18.7877	19.4356	19.9528	20.3246	21.248	22.1283	19.8641	18.9268	18.1613
ENSDARG00000012453	rnls	15.4722	14.3398	14.795	12.1807	13.7553	13.1879	12.1983	12.7737	13.0166	14.3863	12.0023	12.1185
ENSDARG00000012458	zgc:77849	66.581	62.3514	62.4013	67.4706	60.1319	67.3318	59.7765	56.8092	57.9529	65.3847	55.7372	65.373
ENSDARG00000012460	rassf4	23.2049	22.7135	24.7709	22.3546	20.3884	23.1443	21.9888	22.3027	24.2894	21.8944	20.1627	20.8965
ENSDARG00000012467	spint1b	10.3524	7.25814	6.83641	6.72361	7.83339	6.22105	10.815	9.93826	6.77899	7.73377	12.0211	8.60983
ENSDARG00000012468	aacs	11.5599	15.2422	14.6079	15.451	15.6373	14.7401	13.176	13.008	17.7723	10.7182	16.8433	12.3383
ENSDARG00000012485	aurka	74.3312	90.7136	86.9447	84.5599	73.6097	84.6606	71.9681	69.1745	77.6677	104.103	68.7398	78.5584
ENSDARG00000012495	mphosph10	29.5696	22.4971	26.9568	24.6122	23.6673	21.4348	28.7621	28.7765	24.185	34.3573	26.2643	25.1372
ENSDARG00000012496	si:ch211-213o11.11	0.44069	0.220339	0.508947	0.360595	0.423094	0.265943	0.25783	0.413317	0.0812776	0.610835	0.277403	0.15015
ENSDARG00000012506	rnpep	16.2835	18.0372	17.5261	15.509	14.5182	14.6854	16.9072	21.7434	16.3752	20.9655	17.3923	12.97
ENSDARG00000012513	sdcbp2	88.0822	102.747	86.9252	99.8935	88.7841	97.0166	91.612	81.1219	79.0262	104.085	79.2864	85.0303
ENSDARG00000012519	hcfc1b	25.0438	20.6317	20.2194	15.9593	19.3686	17.1429	20.1621	20.8502	20.1993	18.9238	23.2525	19.5787
ENSDARG00000012534	slc6a6a	10.72	6.40822	5.34727	5.46118	4.88705	5.24281	11.7706	10.5895	5.46692	5.32649	8.91685	6.31618
ENSDARG00000012535	epx	1.89313	2.03248	1.2646	1.79702	1.94242	1.19667	1.48972	1.86111	1.59294	3.45639	2.03815	1.90279
ENSDARG00000012539	dnase1	0.489007	1.63359	0.462973	0.277604	0.712475	0.499412	0.595028	0.628703	0.237942	0.807526	0.281799	0.242984
ENSDARG00000012553	rap1aa	52.9988	53.3789	49.3262	49.3374	49.8974	51.0919	52.0659	54.5578	49.7403	53.1196	51.0074	47.9974
ENSDARG00000012555	ak5	5.22711	3.67949	4.07832	4.27562	3.69125	4.50908	4.53741	4.60953	3.66531	6.3235	3.76654	3.75718
ENSDARG00000012563	pdss2	6.12568	7.02593	6.94057	5.94028	5.44273	5.14509	5.78955	6.45593	6.80189	8.66626	5.01506	5.95086
ENSDARG00000012572	polr3f	40.9812	39.9046	36.0469	35.8411	35.3937	36.3916	36.913	43.4815	35.3257	42.4328	34.1482	34.3806
ENSDARG00000012574	slkb	10.7878	13.2279	12.6687	12.6319	12.1839	12.8673	10.4162	11.7554	11.8921	8.66988	12.3952	10.3542
ENSDARG00000012577	waca	37.3203	36.8799	34.419	33.2172	33.2896	34.5147	34.986	36.3691	33.1852	34.5392	36.2258	36.1547
ENSDARG00000012586	fmnl2a	0.328151	0.388991	0.311417	0.472437	0.636329	0.344774	0.535966	0.540819	0.294019	0.299538	0.562461	0.511228
ENSDARG00000012588	ptdss1a	12.2903	10.6257	11.2761	11.2011	10.1271	10.1791	9.42473	11.943	10.2945	12.7606	9.45064	10.5798
ENSDARG00000012591	pdcd10b	49.436	50.6319	49.1203	47.3708	45.0136	49.6684	45.2733	48.0122	41.5466	55.3471	45.1806	48.5712
ENSDARG00000012593	col5a1	3.37445	2.74305	2.84598	3.153	5.02262	2.8953	3.76898	4.04436	2.82773	4.61222	3.49761	3.42087
ENSDARG00000012600	HELZ2 (1 of many)	3.22231	2.97581	3.42981	4.44572	3.76311	3.64044	3.61562	5.50626	4.71512	3.16613	5.17802	3.99544
ENSDARG00000012603	eif3ja	68.2429	73.3978	73.3381	66.642	64.9639	70.5588	74.8577	74.7826	63.9889	67.9465	71.6967	59.8901
ENSDARG00000012610	saga	0.0700437	0.053586	0.0730323	0.094883	0.0565773	0.0382518	0.141475	0.0812554	0.0545252	0.143212	0.11235	0.0555847
ENSDARG00000012625	prkag2a	15.2832	17.2312	18.4259	16.2538	16.3183	15.911	15.8982	16.264	16.7697	16.1115	16.5282	15.5859
ENSDARG00000012627	cdc34b	26.5894	25.8538	24.8695	27.6993	30.6081	26.1391	26.6989	24.8554	27.7677	23.2547	27.2394	25.557
ENSDARG00000012632	zgc:92749	26.5637	17.5681	20.3569	19.7089	15.3888	12.3549	10.448	12.2352	12.7501	14.9899	19.7369	14.8047
ENSDARG00000012640	cideb	0.48852	0.538759	0.629119	1.06989	0.859376	0.106685	0.16631	0.369472	0.887215	0.394487	1.22608	0.451747
ENSDARG00000012642	si:ch211-266d19.4	6.01812	7.81505	7.82996	7.94769	8.1	6.49133	5.17493	6.08856	8.29177	5.19133	6.4091	5.79055
ENSDARG00000012649	SMAD4 (1 of many)	4.84189	6.76144	4.61968	4.3433	4.66767	5.6963	5.08126	4.15958	5.19648	5.92741	5.3962	4.52655
ENSDARG00000012656	atf6	8.02611	7.22809	7.61675	7.34975	8.15359	7.33577	6.64894	8.26139	7.84976	6.74853	7.78932	6.56899
ENSDARG00000012667	tfap2b	0.921795	0.983834	0.750674	0.968777	0.988798	1.21954	1.11476	0.973791	0.710842	1.35847	1.63186	1.20924
ENSDARG00000012671	inhbaa	1.63936	2.48909	3.01326	3.06429	3.9397	3.12769	3.71813	2.38877	2.21804	2.65078	2.78361	3.22149
ENSDARG00000012672	gtf2e2	74.9516	73.0204	73.264	68.1533	64.6327	71.505	68.3412	74.9406	61.4696	87.3398	64.4661	70.071
ENSDARG00000012674	rpusd4	13.1112	11.4633	11.6178	10.0106	9.67348	10.6689	10.9584	14.6111	11.2157	14.3923	12.9025	9.88389
ENSDARG00000012682	pfn2l	138.224	158.478	154.581	132.677	142.559	142.525	145.849	143.56	146.74	127.731	154.981	131.946
ENSDARG00000012684	atp2b1a	18.2757	25.7671	22.6996	23.0229	23.2917	22.8916	23.3826	21.7773	25.3125	20.3359	18.0909	24.2057
ENSDARG00000012688	eif1b	551.84	530.624	514.922	489.973	435.427	477.806	461.556	445.396	465.337	624.807	443.742	482.509
ENSDARG00000012694	c3a.1	121.729	37.7912	30.4626	64.6911	78.0548	31.5699	20.6817	25.2602	49.5789	41.7931	57.5631	30.2134
ENSDARG00000012699	bbx	2.94833	3.15647	3.5023	2.95312	2.82919	3.06257	3.25045	3.59852	3.28544	3.40605	4.048	3.1873
ENSDARG00000012718	wee2	30.2561	28.5299	29.8523	29.1374	25.7619	27.8561	31.4267	29.32	25.0429	34.5383	27.0152	24.6346
ENSDARG00000012729	hcls1	4.44031	2.80775	3.10688	5.20051	5.96335	4.02685	3.83334	4.11319	3.05513	6.98263	4.07424	4.60623
ENSDARG00000012741	tmem57b	47.4526	56.003	51.7736	48.2058	49.7238	49.2592	50.0869	44.3688	52.9865	43.1126	39.1347	54.8075
ENSDARG00000012745	poc1bl	6.38942	5.21151	7.03211	5.34993	6.62249	6.14342	5.96469	6.57058	7.01616	5.97284	5.80198	6.93118
ENSDARG00000012747	rer1	50.1039	60.6687	61.4539	52.5761	55.7627	55.8735	57.1279	54.3734	62.4757	71.6287	61.482	55.0547
ENSDARG00000012763	arl13b	41.5086	47.7743	47.5922	41.9288	42.9521	46.4103	39.2517	34.6104	40.9496	34.332	31.7797	38.3332
ENSDARG00000012776	smarca1	66.7307	81.4425	78.6256	80.6042	81.7661	83.5043	77.9033	79.8598	80.281	58.8835	76.0313	76.8984
ENSDARG00000012777	nucks1b	38.151	42.8126	43.5541	44.3155	41.6485	44.0862	39.4264	43.8364	38.3578	43.0874	39.1359	39.855
ENSDARG00000012788	foxa3	1.16482	1.08741	0.892613	0.97709	0.903698	0.885292	0.772677	0.874142	0.804552	1.08175	1.11913	0.718585
ENSDARG00000012789	plek2	1.34149	1.18971	1.6915	1.8954	1.67203	1.17594	1.51728	1.56475	1.70612	1.45722	1.66839	1.44496
ENSDARG00000012790	tmem161a	17.3297	22.0334	19.8637	24.1061	22.1461	21.7551	23.0447	15.0627	20.7	13.1449	16.5078	20.9834
ENSDARG00000012796	hnmt	1.23428	1.71613	1.1692	1.41858	1.02742	0.972874	1.48446	1.77668	1.34129	1.45647	1.19329	1.05761
ENSDARG00000012801	pfkpb	3.66195	3.57354	3.33616	4.03158	5.33207	3.45991	3.88746	3.54356	3.49056	3.42333	3.75016	3.53722
ENSDARG00000012816	dia1a	3.97939	4.15719	3.96423	4.89244	4.20944	3.96102	3.35752	3.89887	3.37034	4.69987	4.16477	5.83656
ENSDARG00000012818	csnk2a2a	32.4816	35.3464	35.6216	33.5727	31.8164	35.6612	33.0772	35.0114	32.6778	35.5185	32.6022	32.6668
ENSDARG00000012820	nop56	71.6775	71.4014	68.0812	63.5664	63.6604	60.8612	65.7636	81.5156	66.0132	76.8131	80.7077	62.7962
ENSDARG00000012823	dlgap4b	2.54832	2.65201	2.92646	2.61926	2.68908	3.04865	2.65258	2.92947	3.5548	2.47542	2.83803	2.96993
ENSDARG00000012827	mettl3	13.274	12.9432	12.2617	12.4132	9.9941	10.7425	11.1554	13.1455	12.6001	14.8977	11.297	10.8045
ENSDARG00000012829	asah2	0.273643	0.147699	0.226361	0.191469	0.170799	0.189026	0.283418	0.455521	0.32027	0.237355	0.470456	0.224475
ENSDARG00000012833	foxn3	0.762733	1.01563	1.14951	1.04916	1.0369	1.03126	1.09463	1.01122	1.52829	0.597629	2.04158	1.47186
ENSDARG00000012840	alg9	19.1264	24.1002	22.2361	22.9062	18.8109	21.4063	20.3418	19.0989	21.3976	19.5635	16.0667	20.2109
ENSDARG00000012848	arih2	58.9898	64.629	62.0413	65.1326	57.7346	68.5191	58.3179	56.4831	60.693	65.521	53.9041	61.7269
ENSDARG00000012860	tmprss4b	0.983614	0.641769	1.48953	1.38322	0.640238	0.885426	0.864761	1.37124	0.573539	2.17449	1.16722	0.54846
ENSDARG00000012866	picalma	11.0896	11.4862	10.1773	11.5301	10.1175	10.0841	11.3638	12.3447	10.4713	10.718	11.0489	12.0702
ENSDARG00000012871	npepl1	90.383	74.965	70.1502	70.4424	60.515	78.5313	81.4857	74.6534	69.8398	92.3989	71.4198	86.9778
ENSDARG00000012874	snap23.1	34.3622	28.022	29.8883	28.3538	29.1093	28.146	28.8179	31.1421	28.7033	34.0218	28.9815	28.6707
ENSDARG00000012881	slc4a1a	9.93528	7.48859	5.97286	8.61751	9.12993	4.54401	9.16153	9.57782	6.49462	8.40844	32.7628	12.1986
ENSDARG00000012887	znf143a	22.6944	22.1868	22.8267	23.2077	21.4674	22.7296	23.0647	23.5415	21.3166	24.4053	22.1241	22.3127
ENSDARG00000012892	ammecr1	50.1448	56.7098	53.1599	53.7421	55.8997	54.3952	51.2687	53.0232	55.7626	53.2921	57.8808	54.4245
ENSDARG00000012896	anos1a	0.977427	0.984644	1.6743	1.85324	1.43762	1.69873	0.909762	1.32147	1.11587	1.35785	1.15359	1.43345
ENSDARG00000012899	ddx49	14.782	11.9507	11.4582	10.663	10.2197	11.7859	11.7931	15.6427	11.5636	12.2931	12.8077	8.86664
ENSDARG00000012903	slc34a2a	0.790803	0.740612	0.759723	0.805633	0.754981	0.593472	0.945688	0.868979	0.818512	0.806102	0.870822	0.775637
ENSDARG00000012914	arhgef4	9.06592	7.09182	8.99782	8.23953	7.93562	9.53183	8.96916	7.58126	7.88423	10.3589	5.70517	8.88041
ENSDARG00000012927	tcea2	29.6942	22.5532	21.8478	22.4669	23.9457	23.3529	27.214	34.2603	23.1824	30.5626	30.8166	25.4066
ENSDARG00000012929	eif2d	28.9451	27.8588	27.3095	26.8152	24.7803	25.8206	24.61	22.3693	24.001	24.916	18.6272	25.1987
ENSDARG00000012932	mat2b	37.6814	48.9123	43.5573	37.3842	39.9297	50.6419	39.9346	42.6193	40.5566	58.6698	33.7223	40.9116
ENSDARG00000012942	itgb5	6.96451	7.56224	8.20257	7.71456	6.26595	6.5302	6.81466	8.33227	7.19922	5.86011	6.71873	6.83189
ENSDARG00000012947	ska2	30.5202	26.7449	25.6751	25.0753	25.7836	26.161	27.3579	31.8031	21.8808	28.886	26.7056	26.5065
ENSDARG00000012948	asb18	0.512461	2.86195	2.09602	0.993591	0.410823	0.549398	0.428359	0.401558	0.945037	0.364449	0.35941	0.379393
ENSDARG00000012949	scml2	2.50205	1.83678	1.21697	2.53326	4.19991	3.54665	2.37162	1.91981	1.64048	1.36689	3.09197	2.27793
ENSDARG00000012953	mob1bb	68.1684	72.7171	76.1462	73.0804	82.162	68.9974	70.9783	74.6009	75.9071	73.92	69.792	65.4469
ENSDARG00000012968	rhoub	3.05049	2.7178	2.12601	2.11428	2.00825	2.0931	4.77865	3.6522	1.77903	2.00423	2.3806	2.16191
ENSDARG00000012972	cfl1l	40.3169	28.7028	22.3497	27.5611	29.8456	29.0368	42.4796	60.9116	26.2558	53.8718	41.3431	34.2357
ENSDARG00000012981	osbpl7	22.966	27.7102	27.0821	26.4003	24.9593	25.6626	22.2488	19.7741	25.4709	26.027	19.7091	24.0093
ENSDARG00000012982	nf1a	2.56428	2.55257	2.86819	2.88846	2.92074	3.52253	3.39963	3.23033	3.85979	1.31314	3.0767	3.44815
ENSDARG00000012986	adal	17.2271	15.5308	18.4506	16.9862	16.3808	18.7126	12.1083	15.21	18.2725	18.7916	15.9755	14.6514
ENSDARG00000012987	gpia	119.74	114.209	108.618	105.982	126.162	109.644	102.941	104.686	99.1064	149.234	99.3416	94.1833
ENSDARG00000013000	ppfia2	8.10646	7.55943	7.56538	7.29079	8.55484	8.84504	6.84997	6.41675	7.84504	8.71783	10.1674	6.46138
ENSDARG00000013004	tdg.1	6.71062	6.91534	6.49052	6.42036	5.81772	6.20955	6.50113	5.633	6.59122	6.08861	5.78436	5.656
ENSDARG00000013005	opcml	2.01967	1.77063	1.96681	2.176	1.9095	2.10684	2.70132	3.11932	2.98754	1.71815	1.59551	2.17279
ENSDARG00000013006	pibf1	48.0602	50.8297	50.4471	47.7397	45.2111	48.5497	42.5791	36.5735	46.3647	53.3258	33.816	42.8677
ENSDARG00000013009	ubiad1	19.6439	18.6206	19.2174	17.7155	17.2306	18.3439	20.785	21.9179	18.6873	22.7942	21.6077	18.1672
ENSDARG00000013014	or101-1	0.103942	0.0983878	0.171224	0.127225	0.165857	0.131235	0.0839814	0.105671	0.0957776	0.106054	0.0926827	0.178119
ENSDARG00000013016	pole4	132.862	142.754	128.848	133.896	114.621	139.763	130.304	142.488	121.641	170.216	122.662	129.866
ENSDARG00000013020	dtnbb	3.49793	3.85035	3.92063	3.3448	2.95775	4.09114	3.61397	2.64272	3.46805	4.62776	3.67011	3.55413
ENSDARG00000013023	nsun3	14.4062	18.7449	16.0187	14.4508	13.8448	18.8265	16.1873	13.7903	12.3223	17.546	8.77495	11.6077
ENSDARG00000013024	erap1a	12.3181	16.827	16.0662	16.171	15.6748	15.8986	14.9771	17.1486	13.3087	15.5529	11.6428	13.2461
ENSDARG00000013025	ints6	18.3637	19.0872	18.1395	17.7489	17.9722	17.3109	16.5777	15.9948	18.5231	14.4089	16.0722	16.4844
ENSDARG00000013044	ndufv2	91.167	93.8567	92.4385	90.1008	80.5363	95.5838	83.7369	85.6302	85.2176	117.815	72.4542	88.2854
ENSDARG00000013050	abcc12	11.7186	18.0477	17.7824	15.0456	13.6224	17.8767	13.0838	11.3806	15.9312	13.6437	9.25079	12.6772
ENSDARG00000013056	itpk1a	1.15745	0.467878	0.8109	0.764873	1.20946	0.716587	0.932639	0.895137	0.824988	1.06636	0.76654	0.713751
ENSDARG00000013058	ascc2	16.2989	19.015	17.4715	16.8995	16.6889	15.949	15.5035	17.9473	17.1845	13.3251	16.6349	15.7902
ENSDARG00000013063	oxct1a	13.9821	14.5685	14.2198	13.0491	13.9274	13.497	14.0942	14.9335	12.8241	14.0229	14.4406	12.6768
ENSDARG00000013072	MMP15 (1 of many)	1.31603	1.53171	1.76389	1.91984	2.30151	1.34423	1.59723	1.87822	1.65759	2.148	1.38734	1.44656
ENSDARG00000013075	mrpl11	60.6977	57.5188	58.6337	49.8016	49.41	52.9617	52.1888	55.5385	54.4559	82.3564	45.2568	46.4685
ENSDARG00000013076	bmi1b	28.2539	23.4971	26.128	24.7757	25.0974	26.1199	23.0139	19.6401	22.5981	25.4976	20.1277	25.3632
ENSDARG00000013078	ywhaba	224.027	242.171	246.178	249.044	233.286	246.726	226.423	222.716	247.76	204.044	215.765	239.934
ENSDARG00000013079	tubgcp2	63.2546	69.2125	61.6026	69.937	58.8705	68.2981	57.9678	69.2519	56.2162	93.7134	51.1966	65.2915
ENSDARG00000013082	uap1l1	6.19719	5.13865	5.70998	7.83282	7.3639	6.75308	6.44303	8.02175	5.88517	8.27213	5.04366	5.85901
ENSDARG00000013087	ndrg3a	50.6226	45.9829	49.5159	47.689	48.0363	50.9977	47.8701	43.6291	44.6069	49.6475	46.9259	45.7347
ENSDARG00000013095	gclc	20.0721	20.5862	21.1854	22.5517	20.4529	19.1267	21.2785	24.0106	19.7465	25.3031	22.7385	20.2691
ENSDARG00000013110	dmtn	19.9853	18.3625	18.5497	18.4127	19.5154	19.239	20.2867	21.5636	18.4243	17.2102	27.0095	24.7902
ENSDARG00000013122	maf1	272.722	363.779	370.105	331.947	310.797	343.486	291.123	242.719	371.924	272.264	237.433	361.338
ENSDARG00000013125	dlx1a	3.28131	11.4302	9.69568	12.1609	12.3907	9.47537	10.1768	11.9936	8.03004	5.18351	7.26565	12.2456
ENSDARG00000013128	pdk1	10.5568	12.2602	10.8816	10.1799	12.5083	10.3025	11.9578	12.0099	12.162	7.14117	10.5853	11.9212
ENSDARG00000013134	CABZ01071407.1	0.0248306	0.080906	0.178738	0.0888134	0.058755	0.0141245	0.0700382	1.20391	0.0260076	0.0411552	0.89326	0.151438
ENSDARG00000013144	atp1b1a	152.574	152.375	166.022	154.488	167.168	164.322	167.38	141.612	146.827	166.098	155.068	169.161
ENSDARG00000013150	dhx16	34.3036	35.5804	34.9616	30.6852	29.7432	28.4234	29.6116	34.7931	32.4849	39.9419	27.442	32.524
ENSDARG00000013161	zgc:55558	35.9417	36.917	39.5648	38.0852	38.5467	39.9739	40.5429	36.54	37.3493	36.9721	38.4098	37.7749
ENSDARG00000013168	jag1b	1.53676	2.49145	2.23612	2.28384	2.2391	2.22121	2.16586	2.53462	2.10083	2.11038	2.94237	2.12754
ENSDARG00000013207	zeb1b	5.56927	6.4601	6.7708	6.24959	6.74723	6.10317	5.47956	6.51002	6.34596	4.65337	5.74552	6.29824
[truncated: 21,332 more rows]

## Sheet:  Metacycle analysis  zebrafish
MetaCycle analysis of zebrafish testicular transcripts in two consecutive days with a 4-hour interval
Gene_name	meta2d_pvalue	meta2d_phase
nr0b2a	1.98275e-07	13.8436
prf1.5	3.27787e-07	11.9818
si:dkey-182o15.5	6.84824e-07	2.20222
stk19	1.37397e-06	22.5261
rbp4	2.13183e-06	7.35478
cdh13	2.1606e-06	6.62512
cldn19	2.31683e-06	4.7482
alpi.1	6.15782e-06	9.58368
acox1	7.98758e-06	7.86571
endog	1.02237e-05	4.04974
pusl1	1.62633e-05	4.95233
CRELD1	1.85423e-05	3.38809
si:ch211-139n6.3	2.10171e-05	20.8102
fbln5	2.13091e-05	21.0582
FZD9 (1 of many)	2.53085e-05	9.10192
nr1d4b	2.64755e-05	17.418
ftr50	2.72497e-05	16.0954
disc1	2.82015e-05	15.7045
cacna1fb	3.01913e-05	7.44339
mapk8b	3.03528e-05	17.3067
dixdc1b	3.29456e-05	6.09179
adck1	3.43655e-05	6.86562
ppp5c	3.49621e-05	7.01254
CR677591.1	3.88394e-05	24.4801
si:ch211-203b8.6	4.41418e-05	4.48684
socs1b	4.46111e-05	16.0621
coro6	4.93676e-05	2.61667
apeh	5.47367e-05	23.1757
CR356230.1	6.45748e-05	17.2357
hdc	6.48737e-05	0.322587
si:dkey-88n24.9	6.88623e-05	7.77511
thbs3b	7.26966e-05	21.2024
cpsf3l	8.08298e-05	5.7384
hmgcrb	8.12824e-05	6.5009
syt1b	8.19532e-05	9.67202
si:ch211-274j7.1	8.45146e-05	16.365
ppp1r3cb	8.89237e-05	8.74631
neurog3	9.24379e-05	5.86784
CABZ01111953.1	9.55586e-05	3.96083
nid1a	0.000106421	15.5645
slc43a2a	0.000109473	18.2939
ppdpfb	0.000111397	16.8389
ccm2l	0.000118637	6.30147
si:ch73-106k19.5	0.00012645	16.2682
csnk1db	0.000130262	3.71747
ptgr2	0.000140263	7.57983
tbc1d22a	0.000143445	12.6194
zic5	0.000148876	3.50501
ncoa4	0.000150076	18.2204
scpp5	0.000155634	8.72551
zgc:113054	0.000157388	25.4202
rp2	0.000158965	12.8178
dao.1	0.00016143	7.16341
galcb	0.000161934	11.7377
CABZ01081730.1	0.000162392	21.3014
trmt1	0.00017394	4.73075
cx28.1	0.000174615	11.8251
DEPDC1B	0.000177592	7.3635
FOXK2 (1 of many)	0.00017865	0.630417
gpc1b	0.000179008	14.5457
cracr2ab	0.000182297	8.82304
BX649556.1	0.000186512	4.35141
bco2a	0.000226697	11.3524
CABZ01077402.1	0.000243382	24.8127
auts2b	0.000253547	24.7543
dnajc5ab	0.000256284	14.8958
adamts17	0.000256395	19.6983
SRMS	0.000256447	16.856
AKR1B1	0.000280716	23.4545
yars	0.000285163	7.13438
irf4a	0.00029019	7.39606
serpinh1b	0.000290575	3.91714
p2ry2.1	0.000303965	9.49797
tshz3a	0.000305483	20.0338
mat2al	0.00030728	6.42169
cry1bb	0.000308439	10.5877
tnk2b	0.000310102	23.9638
khdrbs2	0.000318257	8.89291
tspan4a	0.000319571	11.6002
cox15	0.00033255	2.10579
pdk4	0.000339103	17.7662
zgc:172323	0.000341904	13.4224
tcf25	0.000360758	7.48685
ndor1	0.000363191	2.94405
tomm40	0.000363594	4.35443
tmem119b	0.000364628	9.6636
tgfbi	0.000372985	16.1154
si:dkey-85k7.12	0.000382157	6.53562
lancl2	0.000391606	1.09591
hacd3	0.000405128	27.6031
smpd5	0.00041153	5.27923
FP102888.2	0.000415127	7.66887
nol6	0.000424448	5.58622
mmp2	0.000437147	13.9767
snrkb	0.000465061	21.2075
ell	0.00046771	0.553437
ftr04	0.000468715	4.83629
dhrs13b	0.000484216	12.4876
si:dkey-16p6.1	0.000518828	27.102
il17ra1a	0.000529947	1.52169
cdkn2aip	0.000540227	3.90463
si:ch211-253b8.5	0.000540772	0.238937
SLC16A2	0.000547242	8.99118
plekha7b	0.000550687	22.2534
si:dkey-110c1.10	0.00057056	10.6636
lygl2	0.000591604	16.3485
pgbd4	0.000607195	23.8196
pimr79	0.000612181	24.012
lypd6	0.000617124	2.35781
tlr22	0.000636168	17.6008
fam129ab	0.000655131	15.6314
pimr136	0.000662492	9.23079
trap1	0.000670762	6.0034
dpf3	0.000671447	23.6861
setd2	0.00069888	23.8401
zbtb14	0.000712324	3.54019
sult1st6	0.000721962	2.85601
gal3st3	0.000731433	15.9216
NWD2	0.000746617	4.79148
mmd	0.000758932	10.6641
si:ch1073-83n3.2	0.000775711	9.77731
trim69	0.000777703	9.90045
f2rl2	0.000781071	16.0625
sycp2l	0.00078561	1.04686
n6amt2	0.000795214	3.30057
loxl5a	0.000813497	26.0904
sod3b	0.000848306	0.805302
ncf1	0.000854362	15.9076
si:dkey-205i10.2	0.000869886	5.65517
CT027800.1	0.00090456	3.89593
SLC5A7 (1 of many)	0.000916699	24.1605
si:dkey-238c7.16	0.00091906	13.4324
slco2b1	0.000928231	14.4722
tmtops3b	0.000931499	0.834865
adora2aa	0.000948256	20.6585
si:ch211-270g19.5	0.000951294	8.05771
si:dkey-261o4.9	0.000953313	15.7793
ciartb	0.000957952	21.0121
CABZ01074304.1	0.000973777	4.91349
CSMD3	0.000978423	18.7499
sdc2	0.000980439	12.5409
nipal3	0.000988037	21.4849
RCAN1 (1 of many)	0.00101336	2.40481
PARP11	0.00101645	1.20943
kcnj11	0.00102042	16.7396
nr6a1a	0.00104575	20.7769
avpr1ab	0.00108122	18.0889
si:ch211-250n8.1	0.00111952	13.4327
scg3	0.00112011	8.73236
BX322608.1	0.00113804	15.5214
nr1d1	0.00115737	20.7624
si:ch211-212k18.6	0.00117191	15.1723
cd59	0.0011788	16.4184
kcnh5b	0.00117962	23.6721
nfatc1	0.00119052	0.540623
rsrp1	0.00120092	3.57275
fn3krp	0.00126513	12.2445
MYO7B (1 of many)	0.00127282	8.3211
wdr73	0.00130273	3.80407
nsd1b	0.00130848	26.3992
sgsm3	0.00132756	5.72044
si:dkey-242g16.2	0.00132952	20.6757
si:ch73-380n15.2	0.00133366	6.55063
hspa12b	0.00133782	15.8976
hacd2	0.00134291	8.35616
znf1014	0.00134331	7.72072
dhrs4	0.00134768	11.9911
rpp40	0.00135897	3.13145
phc1	0.00136706	1.44413
txnipa	0.00137263	16.7404
msx2a	0.00142644	22.7693
si:ch211-155e24.3	0.00143875	20.1117
mamdc2a	0.00145316	8.34962
mgme1	0.00147851	8.37862
cyp2aa3	0.00149989	9.46156
ldlrb	0.0015219	5.91879
mia	0.00152309	2.03831
ddt	0.00153363	9.20054
itga2b	0.00153411	15.5765
DISP3	0.00154195	7.70948
zgc:158260	0.00156732	0.154903
midn	0.00161062	20.1834
slc7a6	0.00163121	23.02
cript	0.00167743	1.41518
nfil3-2	0.00169543	25.6759
ftr69	0.00170132	8.33436
si:zfos-741a10.3	0.00170485	16.9026
myclb	0.00172226	22.172
clcn2b	0.00173775	11.3353
clec19a	0.00174615	0.183673
si:ch211-108m2.2	0.00176549	4.3955
lrrc39	0.00177072	6.02394
pgm3	0.00178924	7.27563
cd82a	0.0018193	12.7824
zgc:154093	0.0018514	22.689
si:cabz01093077.1	0.00186316	12.3359
pwp2h	0.00186707	3.64191
si:ch211-266g18.9	0.00187678	19.7574
ppp1r15b	0.00189847	9.40853
ASPH	0.00191373	13.0586
ano8b	0.00192233	6.18403
CABZ01000634.1	0.00192328	17.3952
enpp1	0.0019297	17.0618
FQ311892.1	0.00195646	21.1093
arhgap32b	0.0019603	2.82049
mfge8a	0.00196434	1.08702
si:dkey-42i9.7	0.00200004	14.4505
tspan3b	0.00201306	26.0377
edar	0.0020269	0.339129
ssuh2rs1	0.002037	14.595
si:ch73-286h23.4	0.00206034	3.74136
pkhd1l1	0.00206356	23.1399
ptger2a	0.00208023	19.0047
capn2a	0.00209234	15.383
ypel3	0.00213779	11.9069
TNC (1 of many)	0.00215379	24.4969
lamb4	0.0021903	1.91719
pim1	0.00222316	16.0732
zgc:153426	0.00225277	10.1877
inppl1b	0.00226014	10.1351
lzts2a	0.00226344	16.9336
dars2	0.00228061	1.64487
CU929449.2	0.00234429	12.748
bnc2	0.00240374	14.2885
nrde2	0.00246024	3.29862
si:ch73-236j9.2	0.00251341	5.84908
kcnh6b	0.00259213	3.47823
plaub	0.00264835	16.8599
sftpbb	0.00266976	17.052
setd6	0.00268519	0.0191602
taar19n	0.00268811	20.0597
tlr7	0.00275287	24.519
tfpi2	0.00276711	2.28148
nr0b1	0.00280455	9.21739
AMDHD1	0.00281379	15.695
CU570988.1	0.00281751	10.4207
dnajc3b	0.00283087	6.33055
hspd1	0.00284921	6.01482
slitrk2	0.00285178	6.70645
tpm2	0.00287174	6.32315
CABZ01073795.1	0.00288737	15.7848
rapsn	0.00292721	10.2091
oclna	0.00293627	17.3407
ucmaa	0.00294148	7.2441
orc3	0.00294488	2.84863
sh2d3cb	0.00298925	22.728
zgc:153911	0.00299243	20.1785
mov10b.2	0.00301134	13.8701
anapc4	0.00303168	2.99615
si:ch73-211e3.1	0.00303834	9.32622
inpp5l	0.00303972	22.2389
si:ch211-196f5.2	0.00307369	22.4062
cfp	0.00315663	14.5805
nfil3-5	0.0031996	12.1962
rassf9	0.0032428	22.5127
si:ch73-335l21.2	0.00328288	19.8703
srxn1	0.00330781	13.7756
cars	0.00332331	1.46344
pop4	0.00334277	2.78925
abcf1	0.00339821	4.05428
sytl2b	0.00340905	21.1007
elp4	0.00344463	6.50986
si:dkey-23n7.10	0.00345342	19.6987
si:ch211-175m2.4	0.00346431	20.892
PAMR1	0.00351172	13.1171
nfe2l2a	0.00351279	14.7276
akr7a3	0.00356178	5.96193
si:ch211-62a1.4	0.00361442	0.250377
galk2	0.00369324	4.29892
xgb	0.00372654	7.31327
mtmr6	0.00374971	9.57842
CABZ01041996.3	0.00377966	20.552
rgl2	0.00381454	14.5098
gnb1l	0.00383056	7.86464
ARHGAP22 (1 of many)	0.00383766	14.407
C9orf172 (1 of many)	0.00388084	8.8624
lfng	0.00391566	6.6271
def6c	0.00392738	4.13844
gpr174	0.00393379	15.4717
gnrh2	0.00394201	6.85759
gpr132b	0.00395478	16.0796
CU639469.1	0.00397858	5.53476
fzd2	0.00398007	18.6536
aars	0.00400137	3.82276
b3glctb	0.00407482	4.8652
hyou1	0.00409499	5.1199
trnt1	0.00418021	2.2307
mfsd2b	0.00421583	9.2506
si:dkeyp-19e1.3	0.00422484	15.3062
phf3	0.00422676	0.476415
olfcd1	0.00424053	8.18906
cnot1	0.00424412	1.25764
cmip	0.00426922	20.8499
si:dkey-23a13.19	0.00428802	13.8832
olfml2a	0.00428823	2.81364
zgc:163040	0.00435607	14.4741
htr7a	0.00437313	8.99029
chpfb	0.00438129	9.70364
itgb5	0.00442493	7.37114
mmp14b	0.00444103	14.8155
bcar3	0.00444306	14.472
anxa4	0.00447733	15.516
cnga5	0.00461024	24.187
si:ch211-209j12.6	0.00467901	6.99075
si:ch211-59o9.10	0.00481387	25.6667
tmem206	0.00482838	15.0853
si:dkey-57h18.1	0.00483184	9.91513
plekho1b	0.00486343	16.3507
btbd11b	0.00489706	11.3944
map7d2a	0.00489842	1.15424
kank3	0.00491427	9.4745
znf770	0.0049484	23.6102
hsd17b12b	0.00496246	5.71005
supv3l1	0.00503919	3.4798
tmem106ba	0.00504924	19.8249
si:ch211-132b12.7	0.00506704	24.0274
gpr4	0.00506729	6.40868
paox1	0.00507235	16.6632
arf4b	0.00508252	18.2187
fbxo40.2	0.00511788	14.7427
slc6a1b	0.00513173	23.7735
CU929391.3	0.00514255	0.0612484
rab42a	0.005158	0.301088
UBA6	0.00517929	3.2097
lman2	0.00520929	2.67046
fli1b	0.00521865	15.9793
si:dkeyp-9d4.2	0.00524339	16.011
GJC1	0.00532018	6.26261
tmed4	0.00532263	5.51835
si:ch73-340m8.2	0.00533381	6.95179
rcvrnb	0.00537387	6.96943
abcb8	0.00538799	5.27619
mhc1zba	0.00541626	16.9222
si:ch211-223p8.8	0.00551925	20.2373
zgc:113274	0.00553248	2.1507
ttf1	0.00557278	5.74716
znf1182	0.00561523	6.11283
ftr12	0.00565914	10.2459
ap5z1	0.00567283	12.8975
znf804a	0.00568091	24.1421
si:cabz01069013.4	0.00568946	23.5805
grm8b	0.00575764	24.4497
hoxb4a	0.00578505	17.0474
nop58	0.00579633	4.25612
bach1b	0.00580603	14.6838
adam8b	0.00585125	17.7069
si:dkey-106c17.2	0.00590607	4.74598
BX323557.2	0.0059093	21.0849
usp53b	0.00594384	8.05015
itgae.1	0.00597055	16.6593
si:ch211-282k23.2	0.00597735	17.5178
cysltr3	0.00601165	13.6022
CU984579.1	0.00604776	14.5608
si:ch211-152f2.3	0.00609148	15.4617
smcr8b	0.00610055	18.6451
slc10a4	0.00618024	6.45447
BX005085.5	0.00619846	1.94203
si:dkey-111e8.5	0.0062026	26.6773
tnc	0.00620784	6.44722
zgc:123035	0.0062175	15.9047
cxl34b.11	0.00632917	6.11775
sema4aa	0.00633445	15.2073
fli1a	0.00637074	14.3664
ghdc	0.00645072	5.61225
tmem63a	0.00649068	16.7732
BX248496.1	0.00655742	17.3498
C1QTNF4 (1 of many)	0.00657203	18.6442
slc27a1a	0.00660792	15.8983
cdh2	0.0066203	16.0011
bmpr1bb	0.00662273	5.11915
BX321875.1	0.00662764	15.8364
cpt2	0.00668572	10.9087
tmx1	0.00673073	4.48306
CRAT (1 of many)	0.00673345	11.3613
smad1	0.00680035	22.1679
hoxa13a	0.00680101	20.3374
herpud1	0.00682034	3.81738
plk2a	0.00683551	10.2694
rpa1	0.00688152	6.91788
ackr3b	0.0069709	16.2601
med14	0.00699845	0.544979
rgs16	0.00702447	9.45329
ints5	0.0070642	7.355
si:dkey-183c6.9	0.00707729	21.4002
plxnb1a	0.00709601	4.74165
ntng1a	0.00716613	22.9916
slc25a28	0.00718792	1.95091
pim2	0.00735398	18.816
tbc1d4	0.00737303	18.3446
prmt9	0.00752656	2.32802
zgc:153317	0.00759051	16.1761
tmem154	0.00759089	15.4185
rangap1b	0.00760851	6.43169
aldh3b1	0.00762015	1.25906
mtx1b	0.00762484	0.495826
si:dkey-183i3.6	0.00765573	18.4573
ddit4	0.00765961	18.3986
mboat4	0.0076625	18.0732
si:ch211-165a10.10	0.00767761	9.12783
mrpl9	0.00774478	4.13645
dlb	0.0077533	7.53045
cndp2	0.00780442	15.4144
kita	0.00780548	7.0668
si:ch73-334d15.4	0.00781334	15.7933
mycn	0.0078143	7.62411
tmem150ab	0.00785375	2.21822
ugt2a7	0.00787206	1.00354
barhl1b	0.00801545	25.677
chrnb2l	0.00802493	6.74872
prmt7	0.00803988	2.2883
egfl6	0.00808186	9.40754
efcab7	0.00809425	15.6779
hells	0.00816121	6.56533
skap1	0.00819125	9.25508
zgc:158320	0.00822074	0.363661
syn1	0.0082591	3.21338
c13h10orf11	0.00834664	8.51027
scml2	0.0083527	18.8277
unc5da	0.00837755	5.98474
or137-9	0.00846154	6.15162
npffr1l2	0.00853984	20.4472
rgmb	0.00856403	24.089
cxcr4b	0.00871599	16.9747
parla	0.00873812	16.038
sh3pxd2ab	0.00874801	14.1745
zgc:136930	0.0089246	6.10412
apoob	0.0089312	3.46216
si:ch73-59f11.3	0.00897562	22.6763
or125-3	0.00901056	3.81808
hspb6	0.00904726	0.570065
flncb	0.0091127	10.2703
cabp2a	0.00916685	11.625
pus3	0.00918327	8.44337
naa50	0.0092043	2.71373
tmco3	0.00922223	3.1486
chd	0.0092869	13.0429
si:ch211-152f22.4	0.00929722	3.99573
si:ch211-282j17.11	0.00932183	14.5219
tmtc4	0.00935625	8.70887
rlf	0.00942164	18.1576
CABZ01078449.1	0.00942577	0.455729
fgl2b	0.0094324	2.82459
gtpbp6	0.00945197	24.7446
LTN1	0.00945213	5.543
sars	0.00950307	2.14176
phactr3a	0.00952119	4.78281
si:ch211-191c10.1	0.00953725	3.16925
fam69c	0.00955056	10.8563
lcat	0.00957982	8.2461
fam13a	0.00961125	15.8311
si:dkey-216e24.9	0.009623	19.5318
CABZ01060492.1	0.00962978	8.86894
prss23	0.00963607	13.5684
mydgf	0.00969079	7.05122
CU929317.1	0.00983573	2.74811
zgc:55733	0.00986789	5.51747
rgs4	0.00988146	2.26431
pold3	0.00997609	4.22197
KRT86	0.00999108	1.35522
ppfia2	0.00999215	17.1773
arl9	0.0100162	10.1971
loxl1	0.0100552	15.1142
phox2bb	0.0100686	13.123
si:cabz01007802.1	0.0100835	13.4091
fkbp9	0.0101031	9.74652
calcoco1a	0.0101145	17.7175
hs6st1b	0.0101658	18.5872
sv2c	0.0101693	7.76707
si:ch211-234c11.2	0.0102297	7.79216
si:ch211-15j1.4	0.0102613	17.4084
frzb	0.0102638	1.90364
si:ch211-272h9.5	0.0102748	18.2767
tmem187	0.0104428	0.524356
cd9a	0.0105175	15.691
rap2b	0.0106867	16.301
BX510646.1	0.0107112	7.27154
ctbp1	0.0107371	12.2348
ccsapb	0.0107622	10.7345
OLFM4 (1 of many)	0.0108429	4.1033
tm9sf4	0.0109363	7.1081
tfpia	0.0109422	15.5453
si:ch1073-416j23.1	0.0109963	2.07027
ada	0.010998	14.4439
parvab	0.011207	25.1829
pdk2b	0.0112124	20.1331
cited4b	0.0112221	15.8585
chmp6b	0.0112319	5.04166
ephx2	0.0112879	16.4392
si:ch211-110e21.3	0.0113712	11.4113
ALX3	0.0113722	23.6489
cyb5d2	0.0113788	1.45686
gpx7	0.0114689	14.7926
si:cabz01083838.1	0.0114828	23.5593
CABZ01036132.1	0.0115056	13.1018
FP340292.1	0.011563	20.705
kbtbd13	0.0116001	9.30087
si:dkey-62k3.5	0.0116836	24.3441
CR339041.1	0.0116871	22.9154
lrrc17	0.011719	4.74112
arf3b	0.011786	2.04521
si:ch73-54f23.4	0.0118155	27.2378
gbx2	0.0118788	9.45907
rcan2	0.0119084	8.06518
pimr38	0.0119277	17.2238
OVOL1 (1 of many)	0.0119985	2.21923
vwde	0.0120109	9.00493
ifit9	0.0120165	10.7283
fgf12a	0.0120399	24.7932
caspbl	0.0120888	22.2331
tsr1	0.0121155	5.86089
si:dkey-126g1.9	0.0121562	18.3951
FRRS1L	0.012265	16.6103
CR847534.1	0.0123322	17.1608
sptlc2a	0.0124015	14.4057
psme3	0.0124636	6.02571
si:ch211-282j17.5	0.0124741	27.5469
si:ch211-196f2.7	0.0125054	10.8213
chdh	0.01254	15.8836
rhogb	0.0125429	16.2924
slc35b4	0.0126785	4.16346
gltpd2	0.0126925	15.9419
cry1ba	0.0127398	11.6094
nbr1	0.0127449	18.6224
ptger4a	0.0127979	7.5315
si:ch211-57i17.5	0.012906	23.3659
nrip2	0.0129847	6.18703
bcl2l16	0.0130394	9.59726
vps33b	0.0130474	8.83661
cfd	0.0130966	7.43484
mettl3	0.0131346	5.1691
csrnp1b	0.013259	20.9686
vti1b	0.0132886	2.18654
cntn4	0.0134016	1.28344
aldh3a2a	0.0135975	1.20404
si:ch211-165d12.4	0.0137045	12.9886
gpbp1l1	0.0137218	1.78303
si:ch211-277e21.1	0.0138406	21.9196
gnas	0.0138926	21.6533
b3gnt7l	0.0140584	2.63854
yipf3	0.0141101	0.624203
antxr2a	0.0141624	14.3678
crfb6	0.0141923	7.47165
serpine1	0.0142061	16.9169
si:ch1073-358c10.1	0.0142198	1.99795
smco4	0.0142472	2.67745
ftr97	0.0142628	0.341359
blnk	0.0142772	15.569
chtf8	0.014284	2.42879
pycr1a	0.014342	9.28231
ppfibp1b	0.0143445	2.33055
itgb6	0.0144096	6.22778
si:ch211-14i3.2	0.0144551	0.783321
lrrc4bb	0.0144781	7.38358
si:dkey-172m14.2	0.0144852	21.7432
SGPP2	0.0145621	10.4466
scpp8	0.0146444	15.8631
si:dkey-53k12.5	0.0146471	14.3418
CABZ01060490.2	0.0146562	7.47223
lyn	0.0146574	15.8607
fbxl3l	0.0147178	14.2454
polr2gl	0.014732	2.52403
si:ch73-281i18.7	0.0147414	10.2709
si:dkey-9i23.6	0.0147669	12.4587
manf	0.0147846	4.5079
apba1a	0.0148108	24.8687
si:ch211-1f22.3	0.0148152	23.6748
idi1	0.0148788	8.70204
rpap2	0.0150154	3.92427
plcxd2	0.0150986	3.46911
fam219aa	0.0151335	7.88097
dnm1a	0.015351	0.616114
illr3	0.0153575	21.3781
si:ch211-225b11.4	0.0154515	4.42523
hivep1	0.0154528	17.6239
nudt7	0.0154837	7.14964
calml4a	0.015523	16.9199
zcchc4	0.0156124	2.37745
CR394535.1	0.0156411	15.9821
coch	0.0158483	5.16398
CU681840.1	0.0159332	16.8543
c19h1orf109	0.0159687	4.89525
ism2b	0.0159842	8.80715
cep72	0.0160276	5.27737
ankmy2b	0.0160945	16.4617
gyltl1b	0.0161062	10.6107
si:ch73-103b2.1	0.0161104	18.3938
PRR7	0.01613	19.8371
kcng4a	0.0161582	0.492515
lifrb	0.0161691	15.5016
or137-1	0.016179	17.505
chrm1a	0.0163101	0.784704
ulk2	0.0163127	22.8676
nudt2	0.0163255	3.91641
dapk2b	0.0164075	7.07783
spire1a	0.0165902	17.8034
wu:fi18e02	0.0166315	17.1065
cnih4	0.0166448	7.81551
abtb2b	0.0166828	14.4803
si:dkey-174k12.3	0.0167039	0.0852518
chmp3	0.0167265	10.3699
il1rapl1a	0.0167842	20.8786
baxa	0.0168341	17.1778
zgc:158404	0.0169159	9.08423
il13	0.0169352	17.0603
cxxc5b	0.0169402	23.8804
rab11a	0.0169858	6.58815
zap70	0.0170161	15.0237
hspe1	0.0170475	3.86887
si:ch73-57f22.2	0.0171502	1.02785
cngb1a	0.0171543	21.0414
spaca4l	0.0171565	13.8154
lzts3b	0.0172937	1.06204
tecrb	0.0173177	12.6154
bag3	0.0173239	0.239096
arl8bb	0.0173268	12.734
si:ch73-22o12.1	0.0174266	17.2249
si:ch211-251b21.1	0.017581	6.89642
ccl39a.10	0.0176373	13.9282
ccnd1	0.0176467	11.9669
si:ch1073-209h18.1	0.0176812	5.46734
si:ch73-335l21.4	0.0177243	15.9348
si:ch73-376l24.6	0.0177428	3.68406
paqr6	0.017778	16.1061
arf2a	0.0178388	3.62747
ptcd1	0.0178884	1.92958
BX322597.1	0.0179137	5.83459
stx1b	0.0179478	3.31474
rnf151	0.0180332	19.5115
si:dkey-178j11.5	0.0180699	7.76547
agtrap	0.018082	15.3848
pbx3b	0.0182471	2.1122
selt1b	0.0182795	15.7194
si:ch211-122h15.4	0.0182932	17.4261
CR925773.1	0.0183738	1.6843
fkbp5	0.0184267	20.8878
gemin5	0.0185044	2.73154
si:dkey-190j3.2	0.0185977	21.1933
taar15	0.0186022	12.0364
si:ch211-56a11.2	0.0186597	12.9912
epyc	0.0188275	3.27897
mob1ba	0.0188334	6.42364
CABZ01117173.1	0.0188414	4.18624
ezh1	0.0188765	18.0409
atp1a1a.5	0.0189295	19.1098
wnt4a	0.0189986	8.94604
hs6st3b	0.019097	4.54113
si:ch211-287n14.3	0.0193167	18.9227
tnksa	0.0193492	0.676784
lgi2a	0.0193538	13.7405
lpin1	0.019524	18.0979
tpd52l1	0.0196611	8.31396
cyp21a2	0.0197436	25.3682
tas2r201.1	0.0198356	20.0284
hhipl2	0.0198373	3.84983
cyp27a7	0.0199023	12.1218
si:dkey-8o9.2	0.0199131	17.3353
pacsin1a	0.0199185	9.50961
mtrr	0.020012	7.20637
g6fl	0.0200255	1.47294
si:ch73-236c18.2	0.0200492	12.7445
trnau1apb	0.0200757	3.18915
CAMSAP3 (1 of many)	0.0202421	23.4058
gna12a	0.020278	19.8741
glb1l	0.0202938	13.7871
wfdc2	0.0203834	4.90652
si:ch73-343l4.8	0.020442	15.2233
pdss2	0.0205414	6.15758
METTL26	0.0205632	3.6461
dap1b	0.0206408	19.71
CABZ01055168.1	0.020678	8.42561
rtkn2b	0.0208872	3.23533
rap1b	0.0209385	14.6936
egln2	0.0209693	17.4946
slc29a4	0.0210898	20.9592
sdhaf2	0.0211813	4.57836
zgc:175177	0.0213757	22.6562
sema5a	0.0213999	5.58426
zgc:194101	0.0214379	15.9124
cacng2b	0.0216044	17.0079
mkln1	0.021642	22.5468
ADGRL3 (1 of many)	0.0217587	7.44579
wdr18	0.0217846	7.84929
usp44	0.0217914	4.25416
map6a	0.0218234	23.8989
znf1141	0.021894	22.1969
dnaja3a	0.0219335	6.30533
il21	0.0219474	15.8417
mfap3l	0.0219806	14.7827
ppt2	0.0221955	11.8588
si:dkey-187j14.7	0.0222064	16.4318
FP929011.1	0.0222728	15.7579
si:dkey-17e16.15	0.0224027	9.94367
zgc:101699	0.0224676	16.3966
si:dkeyp-55f12.3	0.0224691	25.2336
MFAP4 (1 of many)	0.0225326	14.5947
msi2a	0.0225351	9.23363
si:ch211-238p8.18	0.0225683	9.05325
nfil3-6	0.0226424	18.984
si:ch1073-296d18.1	0.0227359	3.71411
nuak1a	0.0227964	21.2906
jade1	0.0228281	7.06995
rfk	0.0228935	1.98679
slc10a2	0.0229304	21.2628
ext1b	0.0229463	8.68164
igf2b	0.0229564	15.7035
avpr2l	0.0229941	23.352
cebpa	0.0230723	16.0134
fnip1	0.0231268	16.9143
RNF14 (1 of many)	0.0231576	0.684298
si:dkey-191g9.5	0.0231658	6.31654
agtr1b	0.0231855	21.0683
si:dkey-85n7.8	0.0232287	2.98213
cd4-1	0.0232468	19.672
ciz1b	0.0232764	7.26861
gorasp1b	0.0233074	9.40144
si:ch73-334d15.1	0.023316	10.7635
CABZ01088134.1	0.0233741	15.5815
sri	0.0234853	15.4253
dnase2	0.0234925	16.4412
smoc2	0.023589	23.3683
klf11b	0.023715	12.8614
si:ch211-229c8.14	0.0237589	9.34083
si:zfos-1837d3.1	0.0238381	11.521
CABZ01072487.1	0.0238933	13.6093
fam196ab	0.023926	6.86268
nr1d2b	0.0239505	21.7746
wdr48b	0.0239847	15.4474
bcl7ba	0.0240119	4.78447
etf1b	0.0240268	3.8282
osbpl9	0.0241561	8.88327
tyro3	0.0242756	8.02041
grik1b	0.0244051	19.5101
cdx1b	0.0244306	18.4633
rit1	0.0244983	20.3072
dnajc2	0.0245251	7.36859
nfxl1	0.0245328	1.83154
cyp26b1	0.0245981	12.0163
TSTD2	0.0247777	0.1313
si:ch211-282j17.1	0.024818	9.59133
si:ch1073-22e3.4	0.0248743	17.438
chia.6	0.0248993	15.2934
znf569l	0.0249239	17.0191
hmga2	0.0250459	8.6371
hspb1	0.0251084	16.5696
kctd12.1	0.0251163	25.1237
hif1an	0.0252092	18.1669
zgc:158701	0.0252462	1.68526
xkr8.3	0.0252881	0.205985
ptmab	0.0253067	14.5939
cry5	0.0253167	19.1271
acaa2	0.025325	18.4689
rsrc1	0.0253653	7.80486
nup62l	0.0254802	4.02711
nupr1	0.025532	15.5701
CABZ01075242.1	0.0255638	15.7804
fgd6	0.025571	13.1223
plek2	0.0256284	12.0084
ecsit	0.0256984	5.15246
psmd10	0.0257466	5.16541
gig2e	0.025804	11.0038
sec31a	0.0258129	6.90029
trpv6	0.0258687	11.7419
CABZ01112590.1	0.0260299	7.56656
CABZ01112317.1	0.0261978	14.6853
crb3a	0.0262096	14.2999
sdr42e1	0.026245	9.64992
si:ch1073-181h11.2	0.0263179	4.18254
flvcr2a	0.026318	8.40036
zgc:162939	0.0267057	11.2397
si:ch211-203b20.7	0.0267355	19.4005
aqp7	0.0267782	16.9233
GRM7	0.0267804	23.8122
znf668	0.0267898	0.620517
lgals3b	0.0269265	15.8825
CABZ01113981.1	0.0270221	16.7374
il10rb	0.0271057	16.0744
cdh7	0.0271681	11.1586
zgc:110204	0.0272348	15.6699
polr3h	0.0272432	3.83077
nts	0.0273136	0.48828
imp3	0.0273313	2.26657
f2rl1.2	0.0274954	23.0509
znf1088	0.0275994	3.06923
mcmbp	0.0276117	2.82828
armc8	0.0277473	5.54216
si:dkey-61l1.4	0.0277483	2.56133
zgc:112052	0.0278159	22.0554
ccar2	0.0278724	2.52504
pptc7a	0.0279005	20.332
cyp2ad3	0.028006	0.230858
si:ch211-102c2.7	0.028009	4.29458
hbs1l	0.0280828	2.01157
mob1bb	0.0282515	11.7033
ncam1b	0.0283727	0.992778
smpd3	0.0285299	23.2644
pfkfb3	0.0285392	16.5327
gpr61	0.0285875	5.53868
BX649497.2	0.0286281	25.6115
tnfaip8l2b	0.0286633	14.517
st3gal1l2	0.0288235	0.584956
SBK1	0.0288596	18.7395
plekhd1	0.028918	15.4461
GID4	0.0289854	14.1076
abi3a	0.0289994	16.1234
med28	0.0293264	2.98987
si:dkey-26c10.5	0.0294067	12.3419
BX546499.1	0.0294604	4.17305
anxa13	0.0294616	12.3992
zbtb4	0.0294825	12.2513
steap4	0.0295075	15.6797
si:dkey-28g23.6	0.0295309	1.84166
mrpl16	0.0295773	7.72287
ip6k2b	0.0296015	21.0787
si:dkey-75b17.1	0.0296409	5.51239
top3b	0.0296485	1.12722
CABZ01068209.1	0.02979	15.594
si:dkey-13e3.1	0.0298131	6.80583
glipr2	0.0299181	15.8946
pstpip2	0.0299274	14.7975
nck1b	0.0299359	16.5414
deaf1	0.0299434	5.03569
irf8	0.0301113	15.7238
sepw2b	0.0302011	1.10209
rhoub	0.030292	25.1488
golgb1	0.0303219	3.65443
tmem47	0.0303741	8.75796
si:ch211-226h7.8	0.0304254	18.7965
si:dkey-71l4.1	0.0305264	14.5687
zgc:162967	0.0305851	2.39799
xpc	0.0306267	5.16671
si:dkey-102g19.3	0.0307667	15.6298
rccd1	0.0307985	2.1178
lrp8	0.030863	1.2163
lygl1	0.0309147	16.5852
lrrc75ba	0.0309212	12.4656
ugt2a4	0.030955	17.8663
golga1	0.0310991	6.19394
ccl39.6	0.0311576	19.4887
FO704715.1	0.0312485	10.4336
tp53bp1	0.0312545	4.07984
synpo2lb	0.0313265	19.7409
triap1	0.0313636	2.75964
zgc:92242	0.031378	23.3122
pcsk9	0.031953	5.04412
asb15a	0.0320273	10.1484
si:ch211-177d9.1	0.0321195	3.4642
zgc:174193	0.0321738	7.10696
rhbdf1b	0.0322654	17.4819
zgc:194007	0.0322916	2.36918
pald1b	0.0322937	8.80104
AL954146.2	0.0323003	2.14061
ftr92	0.0323128	20.0954
si:ch211-223a10.1	0.0328491	9.65843
hk2	0.0328596	16.9477
cttnbp2	0.0328802	23.4111
lgals9l3	0.0329869	16.0058
waca	0.033009	3.29896
r3hdml	0.0330912	12.1238
helz2	0.0331088	11.5097
chst14	0.033147	3.95824
cldn5b	0.0331663	17.2907
dph5	0.03324	2.95874
zgc:77816	0.0332758	14.8539
CT027611.1	0.0334156	4.08432
trmt13	0.033427	6.18484
zgc:64022	0.033429	4.46484
cyp3c4	0.0334359	12.4897
trim35-10	0.0335412	15.1383
lonp1	0.0335957	6.56779
stx11b.2	0.033626	25.3965
cacng6b	0.0336311	1.90672
CU467856.1	0.0337165	9.11066
chrna5	0.0337778	5.14393
ndrg1a	0.0339242	15.7155
sssca1	0.0339387	1.85782
acvrl1	0.0340224	13.0539
gde1	0.0340238	13.4368
dram1	0.0341079	15.1964
si:rp71-1i20.1	0.0342034	8.57923
arl4cb	0.0342091	6.52484
cyp2p6	0.0342233	0.673866
gpc3	0.034357	0.0274827
taar19b	0.0344376	21.2071
si:dkey-106g10.7	0.0344703	23.875
DHX30	0.0344789	4.8666
pccb	0.0345443	3.58346
si:dkey-27n6.1	0.0346426	15.0468
BX005329.2	0.0347265	24.9177
ftsj1	0.0347832	4.61439
fus	0.0348059	15.3605
mbd3a	0.0348064	7.70738
sowahab	0.0349287	16.4306
znf1001	0.034932	21.9389
ace2	0.0349611	20.29
adra2a	0.03514	12.7666
rars	0.0352641	4.51892
msra	0.0353047	9.76042
vcla	0.0354411	2.05561
SLC16A3 (1 of many)	0.0354421	17.1903
npm1b	0.0354753	1.99666
ube2t	0.0355633	7.03543
grin1b	0.0355926	4.32955
il22ra2	0.0356585	7.23685
aclya	0.0356775	5.51408
taar20d1	0.0357315	13.7929
eif3s10	0.0357481	17.6959
rgs9bp	0.0359542	7.11427
ubtd1a	0.036098	0.280103
cx23	0.0361141	8.96435
lgals1l1	0.0361287	15.3916
stim2b	0.0363141	1.6217
fam175b	0.0363813	4.48568
aldocb	0.0364623	17.1755
baiap2b	0.0366038	24.5443
itga5	0.036655	17.7511
dicp3.1	0.0369687	15.835
pus10	0.0369957	5.40693
si:ch211-176g6.1	0.0370558	3.14401
si:ch211-214p13.9	0.0371338	16.1422
cga	0.0371996	11.6873
rcvrn3	0.0372895	3.4573
BX323573.1	0.0373263	5.28031
farp1	0.037345	19.4566
map3k8	0.0373693	16.0153
slc15a4	0.037377	15.77
zgc:123010	0.0374255	17.7891
sf3a3	0.0374496	7.96705
cldn5a	0.037647	16.8412
zgc:194948	0.0377499	9.30858
crygm2d13	0.0377894	10.5358
zgc:153659	0.0379262	5.55868
tph1b	0.038139	11.2033
myo1f	0.0381849	13.8675
grid1b	0.0381865	9.60083
sh3yl1	0.0382304	9.80383
nom1	0.0382338	4.43068
dlk2	0.0382852	7.49054
slc9a3r1	0.0382904	8.45621
hp	0.0385056	9.55983
zgc:101716	0.0385169	10.3303
si:dkey-29j8.1	0.0387137	24.8697
vps13a	0.0387576	22.4023
podxl	0.0387583	23.8607
si:ch211-127i16.2	0.0387828	12.5556
cd83	0.0388689	15.6361
CSDC2 (1 of many)	0.0388826	12.8203
dia1b	0.0389702	9.53862
slc43a2b	0.0389771	15.6334
CABZ01084447.1	0.0390335	3.08827
rxfp2l	0.0393049	18.6402
SYNPR (1 of many)	0.0393413	9.42728
sparcl1	0.0393508	6.51624
ppp1r1b	0.039632	7.80992
si:ch211-147m6.2	0.0400279	11.4381
CU693375.1	0.0402374	10.2968
CR339059.1	0.0402495	8.53981
BX664605.2	0.0403129	24.8367
zanl	0.0404029	21.5228
il2rgb	0.0405072	25.3621
lmo7a	0.0405177	19.9794
dfnb59	0.0405981	10.8998
lcp2b	0.0406341	18.8251
fam107b	0.040688	17.6007
lsg1	0.0408211	1.19415
soul5	0.0409787	10.5193
zgc:153073	0.0410533	16.067
si:ch211-96i7.6	0.0410543	15.6852
angptl4	0.0412591	18.4234
si:dkey-78l4.12	0.0412746	5.60994
zgc:113343	0.0413768	0.486527
mgst3b	0.0415413	16.691
si:dkey-33i11.9	0.0415717	12.5686
CABZ01062780.1	0.0416627	14.6837
ptprh	0.0416723	0.635296
si:dkeyp-4c4.2	0.0417893	15.625
B3GNT8	0.0418137	13.2816
si:ch211-71m22.3	0.0418719	9.93705
hoxc12a	0.0420142	7.14005
kctd16b	0.0421595	2.80275
kaznb	0.042168	10.7899
zfpm2b	0.0422219	25.5935
crebl2	0.0422827	19.1279
ercc6l	0.0424299	7.58847
si:ch211-170d8.2	0.0424431	24.2842
si:dkey-13m1.5	0.0425398	2.46477
si:ch73-184c24.1	0.0425685	14.6817
fhl2a	0.0427186	25.2899
kbtbd8	0.0429744	6.12167
ogfr	0.0429753	24.4977
csf2rb	0.0430384	16.7658
ssuh2.4	0.0432043	14.5325
si:ch1073-15f12.3	0.0433272	0.373951
CT583662.1	0.0433549	1.76077
si:ch211-149k23.9	0.0433947	25.3898
taar14d	0.0434671	2.3192
pkma	0.0435192	17.1102
si:dkey-16p6.1	0.0435747	22.8009
si:ch211-195b13.1	0.0435938	23.4087
si:ch211-194p6.10	0.0437966	15.9073
gars	0.0438683	2.71672
trim3b	0.0438685	7.82005
taar20a	0.043935	22.294
fam177a1	0.0440297	12.4898
cers2a	0.0440316	22.9918
commd8	0.0440454	2.55094
eprs	0.0440516	3.83302
ncf4	0.0441848	15.4516
si:dkeyp-30e7.2	0.0441856	1.16959
rbm4.2	0.0442063	26.6623
atrnl1a	0.0444032	5.07531
si:ch211-217k17.12	0.0444275	15.661
tma16	0.0445129	5.97153
trim35-21	0.0445268	25.4486
BX004816.1	0.0445316	25.3259
myl9a	0.0445738	7.78145
kpna4	0.0446673	1.89273
chrm4a	0.0446729	9.04477
arl5c	0.0447386	19.4483
tprkb	0.0447464	7.58728
si:dkey-30c15.17	0.0447465	15.7422
map1lc3b	0.0449119	22.36
kcnj1a.1	0.0450286	20.9916
si:dkey-29m1.2	0.0450711	25.7669
si:dkey-238k10.1	0.0451183	23.5106
rab41	0.0451312	5.33656
cib2	0.0452164	8.25835
abcb10	0.0453362	6.69058
PHYHIP	0.0454977	2.05588
UTP14C	0.0455908	4.20515
znf395a	0.0457326	16.2915
mars2	0.0458011	2.062
slc35g2a	0.0458684	22.9311
im:7145024	0.0459203	6.37703
si:ch211-226h8.8	0.0459588	9.40099
ccdc36	0.0459648	16.3114
mat2aa	0.0462031	0.36165
RASGRF1	0.0463232	1.17292
itga11b	0.0463662	16.8618
phykpl	0.0464571	25.3349
si:ch211-67f24.7	0.0466214	10.6634
dock7	0.0468975	23.6485
lypla1	0.0469597	8.36153
CU655961.4	0.0469976	5.16376
zmat4b	0.0470165	26.6527
gpc5b	0.0472976	10.2835
fgf18b	0.0473191	21.2354
trpc5a	0.0473202	23.5714
rbpms2a	0.0473273	16.9594
taar10c	0.0473354	4.5732
si:cabz01100188.1	0.0473717	25.1687
kcnb1	0.0474251	21.9441
plekhg2	0.0474768	15.9978
DAB2 (1 of many)	0.0475176	15.6262
pbrm1	0.0475305	0.435628
ngdn	0.0476986	4.31395
ENSDARG00000099836	0.0478059	14.9744
smpx	0.0478461	3.44413
CR759810.1	0.0478554	13.0563
C1S	0.0479405	16.9079
CABZ01081730.2	0.0479805	3.32188
or109-3	0.0480495	13.0332
si:ch211-117m20.5	0.0480539	15.7688
exosc4	0.0481034	4.59818
nedd4a	0.0482002	18.2741
mov10b.1	0.0482218	12.0791
gnpda2	0.0482432	6.09135
casp3b	0.0483248	12.8563
ptges3a	0.0483908	6.4001
stxbp2	0.0485034	12.1437
pofut1	0.0486555	25.0399
srsf1a	0.0487057	3.36001
klf2b	0.0488937	16.173
tmem176l.4	0.0489018	18.0438
gapvd1	0.0489567	24.0261
slc38a5b	0.0491943	0.78122
pcdh1a6	0.0492685	5.05871
arrdc1a	0.0494644	1.34046
ifng1-2	0.0495714	17.0751
zgc:158432	0.0496165	19.1077
CABZ01103941.1	0.0496316	5.3532
twf2b	0.0496419	4.74059
calhm3	0.0499412	3.11156
si:ch211-59p23.1	0.0500595	9.86668
st3gal1l3	0.0501146	0.159209
parvb	0.050262	25.4427
vmp1	0.0502761	1.83827
lipf	0.050322	14.5924
si:ch211-120e1.7	0.0503321	8.98578
prp	0.0504436	24.7061
slc3a2b	0.0504848	19.8216
si:dkey-84o3.2	0.0504967	11.3248
gpr1	0.050623	14.5952
ap1m1	0.0506301	6.24884
NOP14	0.0506873	4.86554
MEX3A	0.0507225	25.3099
ihha	0.0508495	13.5938
si:dkey-3k20.4	0.0508532	11.3984
zgc:77112	0.0508973	16.6936
ctsc	0.0509837	15.4533
zgc:165603	0.0511155	5.33628
gstk4	0.0511221	24.0272
si:ch211-226h7.2	0.0511268	20.6016
si:ch211-243p7.3	0.0512654	21.3955
pygmb	0.0513488	19.2643
gtpbp10	0.0513629	4.56861
si:ch211-196h24.1	0.0513726	17.1125
ca4a	0.0514243	11.6315
si:ch211-134m17.9	0.051486	2.67858
asph	0.0514998	7.38305
pcolcea	0.0515181	15.5937
wu:fc30c06	0.0516289	23.7651
si:dkey-6n6.1	0.0517643	17.8416
myoz2a	0.0519042	1.69769
arhgap27l	0.0519101	18.2182
tie1	0.0519335	16.2271
wsb2	0.0519693	6.25208
zgc:100829	0.0521051	16.2971
dus2	0.0521223	6.61915
sash3	0.0521563	15.8548
rabggta	0.0522234	4.04265
rnf11a	0.0523184	20.2784
si:dkey-81n2.1	0.0523566	1.13899
tyms	0.0523591	9.04002
si:ch211-145h19.5	0.0524147	19.5042
MANBAL	0.0524949	25.4739
ripk4	0.0525327	0.536773
plxnb3	0.0525724	9.71719
CR391916.1	0.0527047	5.46154
ppat	0.0527321	2.5474
rbm48	0.0527502	6.0165
card9	0.0529684	16.3531
rnf41	0.0530384	4.77419
gpr158a	0.0530868	5.14259
cisd2	0.0532138	5.01005
sepp1a	0.0532757	16.6398
ankrd11	0.0532817	4.85401
si:dkey-83h2.2	0.0533272	4.20264
si:ch73-211l2.3	0.0534005	9.6051
cirh1a	0.053651	2.97384
dnlz	0.0538757	4.27874
cdv3	0.053876	3.29426
nceh1b	0.0540812	10.9089
si:dkey-126h10.1	0.0540866	19.8905
tspan36	0.0541556	15.5987
gig2h	0.0542485	15.4715
efna2b	0.0542634	15.4792
zgc:113184	0.0543024	12.1059
pou2f3	0.0543388	13.6925
fshr	0.0543743	8.64664
tnfrsf1b	0.0543848	16.2558
marcksl1a	0.0544137	14.8046
zmp:0000001082	0.0545827	15.7828
hoxc6a	0.0546353	22.0924
si:dkey-58f10.11	0.0549307	17.8204
TMEM114	0.0550983	7.22429
invs	0.0551666	6.22416
SGMS1 (1 of many)	0.0551941	16.0031
pik3r5	0.0552296	15.6817
cast	0.0552658	15.5154
CD53	0.055373	16.3781
si:ch73-111k22.2	0.0554472	9.01082
mfap5	0.055464	17.7728
agrp2	0.0555432	11.7961
accs	0.0559764	6.07307
pxna	0.0560238	15.5309
ndst3	0.0561193	8.54529
scinlb	0.0562397	16.0975
si:dkey-53k12.2	0.0562745	16.6711
znf1121	0.0563177	3.93013
clptm1l	0.0563978	1.59108
si:rp71-62i8.1	0.0564003	15.6742
gnrhr1	0.0564208	15.8417
parvg	0.0565093	16.7013
dhrs12	0.0565581	5.63715
zgc:100868	0.0568011	22.9834
rpap1	0.0568578	4.4314
sstr5	0.0568667	10.1967
abhd17b	0.0570065	2.09974
dusp6	0.0570574	16.147
mhc1zca	0.0570695	19.4368
ahsa1b	0.0571647	4.81953
ube2ia	0.0573222	11.8407
si:ch1073-80i24.3	0.0573789	8.96196
prelid1a	0.057733	4.17118
adam28	0.0578584	14.9421
rnd2	0.0578826	17.3835
notchl	0.0581357	12.5044
hoxc8a	0.0582216	13.9423
npffr2b	0.0582998	4.38112
nsfb	0.0583768	13.4045
vcam1b	0.0583845	15.5999
mrrf	0.0584459	3.8247
si:ch211-71n6.4	0.0589373	17.8345
si:dkey-156m2.3	0.0589582	21.5549
si:dkey-27h10.2	0.0589842	16.3874
smtnb	0.0590368	8.38148
zgc:112970	0.0590821	7.58954
ap1g1	0.0591419	10.1305
ccbl1	0.0592461	0.15515
coa7	0.0592498	4.42803
rnmt	0.0594313	3.89676
zgc:153157	0.0594653	19.3636
slc43a1b	0.0597395	15.6209
hoxc12b	0.0597989	11.7011
si:ch73-362m14.4	0.0600406	12.135
tlr4al	0.0602241	4.1981
TMEM38B	0.0602258	17.2426
sh3gl2	0.0602983	24.9879
ftr13	0.06042	12.1841
plcl1	0.0605518	0.921954
pimr130	0.0607688	5.56544
rhbdf1a	0.0607697	18.11
si:dkey-234l24.1	0.0607822	8.96769
lcmt1	0.0608082	4.09333
nr2f2	0.0608717	7.83233
2018-03-03	0.0608823	7.13176
rab13	0.0608961	7.51391
mrc1b	0.0609879	15.8138
pgap3	0.0609935	8.9937
si:ch73-109d9.3	0.0611335	25.7845
atp1b2a	0.0614197	4.0535
TIMM22	0.061486	5.30811
si:ch211-139g16.8	0.0614925	15.5968
si:rp71-80o10.4	0.0617826	9.40539
CABZ01054965.1	0.0618484	20.5049
si:dkeyp-77h1.4	0.0618516	2.27178
zgc:153151	0.0619052	0.505988
ZC3H7B (1 of many)	0.0619098	13.8609
pcdh7a	0.0619811	5.79504
BX323023.1	0.062057	5.36034
CXCL3	0.0620932	16.516
psme2	0.0621779	16.7258
hnrnpa0l	0.062277	0.465544
noa1	0.0623453	2.07574
arpc1a	0.062385	7.86815
prf1.3	0.0624891	15.4766
hcfc2	0.0624944	3.94282
si:dkeyp-122a9.1	0.0625871	24.789
BX470149.1	0.0628545	21.6712
zgc:77739	0.0628561	15.8618
si:dkey-250k10.1	0.0630264	20.8384
si:cabz01069016.2	0.0632078	2.87269
CR846080.1	0.063264	10.5282
si:dkey-88n24.10	0.0632785	6.44448
st3gal1	0.0634133	2.77177
TSC2	0.0634385	25.2203
zbtb8os	0.0635555	5.81123
calr3a	0.0637102	6.83034
pappab	0.0637479	9.46393
nhsl2	0.0639282	15.9247
pde8b	0.0640372	4.32842
FAM184A (1 of many)	0.0641453	19.3593
fabp7a	0.0642058	7.38444
gabrd	0.0642106	22.5731
rbmx2	0.0642472	17.6211
nsun2	0.0644639	5.51155
fbxl8	0.0645832	26.8886
hspa14	0.0646501	4.331
myo1b	0.0647016	11.1457
pak1ip1	0.0647469	5.03262
gata4	0.0647706	16.2892
CABZ01051902.1	0.0648804	25.8048
si:ch73-199e17.1	0.0649053	3.4102
zmym4	0.064958	24.7838
zgc:112977	0.0652257	4.91488
CABZ01078737.1	0.0652347	16.2306
arhgap12a	0.0653491	21.6171
ARHGAP42 (1 of many)	0.065413	8.07211
lrrc47	0.0657578	1.71348
tyw1	0.0658314	6.11098
si:ch211-132f19.7	0.065865	5.65436
c4	0.0659392	17.3491
tnfaip8l2a	0.0659725	14.9798
mt2	0.0661796	16.8196
lmf2b	0.0662888	7.13781
si:dkey-197c15.6	0.0663696	5.97153
si:dkey-28d5.12	0.0664172	0.6374
dnm1b	0.0664891	5.55876
rbks	0.0665788	5.11424
ttc39a	0.0666057	8.71601
slc16a5b	0.0667581	1.0952
prr33	0.0667924	0.545684
slc2a6	0.0668163	16.1321
tfap2b	0.0668243	19.8466
zgc:194990	0.0668379	9.04592
OXR1 (1 of many)	0.0669958	9.43523
klhdc8a	0.0671221	0.220041
CABZ01079304.1	0.0671372	12.9802
moxd1	0.0672756	16.2427
zgc:171887	0.0673608	10.4161
mpped2a	0.0675322	1.76239
si:ch211-66c13.1	0.0675385	26.0816
nitr1b	0.0676723	12.9895
jagn1b	0.0677013	9.09398
rasgrp4	0.0678632	10.4707
si:dkey-23a13.14	0.0678669	5.33123
dusp1	0.0678838	18.1784
tor2a	0.0678971	7.77185
postnb	0.0680124	17.8293
si:ch211-198m1.1	0.0680168	0.769184
CABZ01064859.2	0.0681734	7.89663
spns1	0.0682111	15.8279
si:ch211-229i14.2	0.068244	5.29151
si:dkey-246j7.1	0.068267	14.4504
fut10	0.0682928	9.51858
mxra8a	0.0684245	13.3202
si:ch211-254p10.2	0.0685847	7.79272
rps8b	0.0685956	5.66538
si:dkey-211g8.4	0.0685991	6.62231
phf1	0.0686633	3.12451
copb1	0.0686814	6.6781
fbxl22	0.0687247	7.23373
amh	0.0687574	8.61507
tuba8l	0.0689215	1.50596
CR735126.1	0.068983	3.65889
tmem151a	0.0693303	20.0393
si:ch211-105f12.2	0.0694693	12.9226
socs1a	0.0694833	17.5321
sdprb	0.0694891	23.5476
si:ch211-284e13.9	0.0695396	15.6077
si:dkey-145p14.5	0.0695967	4.09689
si:dkey-1b17.6	0.0697621	22.5824
gtf2h3	0.0698283	6.37293
crygm2d20	0.0699666	10.3737
myo15aa	0.0700086	2.63933
znfx1	0.0701856	12.5294
si:busm1-160c18.1	0.0702774	13.6741
megf11	0.0702787	4.68938
si:dkey-224b4.5	0.0703169	15.5478
bag4	0.0703858	2.98444
arpc1a	0.0704007	1.86262
ebi3	0.0704984	13.475
MMP15 (1 of many)	0.070561	12.4986
GRB14	0.0705998	8.24336
rnh1	0.0709025	4.67967
si:dkey-16p6.4	0.0710152	26.6066
evx1	0.0710649	2.64806
tprg1l	0.0710692	5.60354
p2rx4b	0.0711211	9.58782
gatsl3	0.0711529	24.7408
usp36	0.0711839	20.0733
zgc:173552	0.0712536	6.20922
si:dkey-66l17.4	0.0712747	12.9812
vegfc	0.0712995	1.89354
BX649434.2	0.0713679	2.34069
adgrg7.2	0.0714112	7.72102
mogs	0.0714506	5.67038
RECQL4	0.0715058	20.6987
gpr88	0.0716196	11.9109
CHRM4	0.0716561	4.48838
snx10b	0.0718413	16.2856
ptpn6	0.0720174	15.5989
si:ch211-193k19.1	0.0720815	6.71515
slco4a1	0.0720898	6.03432
fut7	0.072175	14.8051
myl9b	0.0722472	8.76898
gabrb3	0.0723316	23.8267
osgep	0.0723499	5.53293
senp3a	0.0725502	9.95125
tnni1a	0.0725818	12.5203
CABZ01090749.1	0.0726114	17.7571
oxt	0.0732932	4.8944
MYADML2	0.0733898	22.4165
ccdc90b	0.0739902	12.3092
myoz1b	0.0740077	5.54232
wu:fi09b08	0.0740371	11.8953
BX088712.2	0.0740817	0.0424574
pprc1	0.074271	6.12418
si:dkey-103g5.3	0.0743735	24.6399
cyr61	0.0743811	23.9389
ccr10	0.0743932	15.06
satb2	0.074961	1.38984
galnt2	0.0750986	0.982717
CABZ01072810.1	0.0751483	23.9215
si:dkey-72l14.3	0.0751536	12.4816
gpn3	0.0752857	4.65588
samsn1a	0.0752956	14.406
zgc:77517	0.0753147	15.743
fam117ab	0.0753451	16.8279
zgc:158868	0.0756394	21.9843
agpat5	0.0759113	25.5327
si:ch211-203k16.3	0.0759768	10.3998
cdk10	0.0761246	3.00938
aifm5	0.0761261	18.4142
bzw2	0.0762271	0.869126
pdzd8	0.0762766	14.5762
ccl20b	0.0763307	2.6696
si:ch73-380l3.3	0.0763829	20.3328
ptger4b	0.0765898	16.836
rgn	0.0767045	10.8891
aak1b	0.0768154	23.3709
nuak1b	0.0769159	11.4198
tbl3	0.0773856	3.53078
mcf2la	0.0774198	15.8895
pidd1	0.0774664	8.13435
si:dkey-181m9.8	0.0775345	5.36424
c1galt1b	0.0775637	10.2839
si:dkey-264f17.5	0.0775698	7.61113
si:ch211-1f22.11	0.0775993	26.0426
mfsd12a	0.0776947	9.82023
insl5b	0.0777392	21.6235
b3galt4	0.0778464	9.50159
dfnb31b	0.0779991	19.4572
FO704755.1	0.0780326	1.78054
golga7bb	0.0780363	17.3937
znf292b	0.0780869	19.6594
zgc:136870	0.0782821	18.1733
gng13a	0.0785634	3.22957
fbp2	0.0785898	19.2475
brf1b	0.0786263	9.36371
ube2g2	0.0786382	1.58265
cyp39a1	0.0788583	24.2786
TMEM196 (1 of many)	0.0788663	6.82345
rem1	0.0789428	11.5104
hnrnpa1b	0.079016	16.9484
CT990561.2	0.0790457	4.96406
kank1a	0.0791684	8.91599
FGD4 (1 of many)	0.0792124	15.367
pcbp2	0.0792735	1.77582
mettl24	0.0794279	15.3693
si:dkey-88n24.11	0.0794979	3.83468
tmem201	0.079535	25.2341
si:dkey-225f23.5	0.0796232	5.31935
dimt1l	0.0797166	2.72721
qkib	0.0797568	15.3785
nxph2a	0.0797736	1.14781
dnajc11a	0.0798894	6.3254
dnajc5gb	0.0799346	16.242
gpc1a	0.0799967	8.86521
neu3.4	0.0805664	5.30522
zgc:114046	0.0806527	6.97672
CU467828.1	0.0807195	7.67325
lbx1b	0.080738	16.8518
si:dkey-82k12.13	0.0807622	12.3788
tyw5	0.0808239	3.42924
mgat3a	0.0808693	23.0554
atp6v1c2	0.0810111	5.32108
GCA	0.081051	13.8639
zbtb24	0.0810707	8.82952
acsl3b	0.0810972	10.4551
tmem41aa	0.0811442	10.5183
otulinb	0.0812483	26.9437
FAM109B	0.081404	20.207
si:ch73-90p23.1	0.0815445	15.5313
CABZ01104045.1	0.0816012	2.60239
cdk6	0.0816446	5.81926
tlr1	0.0816748	15.6244
prdx6	0.0817756	12.7213
scn8ab	0.0819851	25.0814
si:ch211-155o21.4	0.0820129	12.9729
mink1	0.0822256	5.38182
col5a2a	0.0822334	17.077
trim105	0.0827679	13.096
neo1a	0.0828623	4.44143
rbm10	0.0828659	23.4915
CU571315.1	0.0829448	15.7999
cbfb	0.082964	15.3106
lpcat1	0.082994	3.25796
klf7a	0.0830807	18.3774
gspt1l	0.0831206	6.77972
si:ch1073-100f3.2	0.0831343	10.1579
CABZ01109021.1	0.0832696	14.5101
luzp2	0.0833367	7.2628
si:dkey-29d5.2	0.0834109	10.219
exosc7	0.0835386	4.52263
ppp1r3ab	0.0835504	19.9576
sox19a	0.0835854	1.36382
cirbpb	0.0835918	18.6896
sox7	0.0837169	9.87658
zswim8	0.0837985	3.6868
AL935199.1	0.0839049	17.7274
RDH13 (1 of many)	0.0839125	8.83091
si:dkey-30e9.6	0.0839671	19.3287
ccr12a	0.0843082	16.6255
si:ch73-44m9.2	0.0844975	4.84502
sept9b	0.0845493	16.9825
galnt6	0.0846802	16.8971
matn1	0.0848546	14.1892
foxp2	0.0853094	5.75246
rnpep	0.0853176	3.85883
arhgap23a	0.0853544	21.6901
FNIP2	0.0853945	15.0249
snai2	0.0855234	19.6886
acbd5b	0.0855625	26.5696
thraa	0.085596	1.05912
pycard	0.0856286	15.6976
phb2a	0.0856402	5.19374
morc3b	0.0858836	5.17331
pimr68	0.0859135	5.40343
lyve1a	0.0859399	2.74291
slc6a11b	0.0860386	7.24612
si:dkeyp-4c4.1	0.0861192	17.1697
elovl5	0.0861701	24.9978
mapre2	0.0862361	5.81626
nadsyn1	0.0862874	1.10471
tmtops3a	0.0863756	21.4162
si:dkey-228l14.1	0.0865191	1.11405
tmtops2b	0.0865887	1.17403
eno1a	0.0866561	16.1297
mark2a	0.0867575	1.3085
scube3	0.0868283	8.61533
tril	0.0869003	15.6935
tlr21	0.0869686	14.7767
nr1d2a	0.0869817	20.3525
ccl25b	0.0873447	17.0442
tax1bp1a	0.087489	4.19154
ldha	0.0875891	16.1751
NOP9	0.0877018	3.99008
kirrelb	0.087757	17.2022
si:ch211-191i18.2	0.0877779	14.6094
hsd11b2	0.0879785	0.43692
trub2	0.0880913	4.20894
prok2	0.0881124	1.19846
fndc3bb	0.0882641	6.69694
TMEM179 (1 of many)	0.0882909	24.4783
or137-7	0.0887606	10.8766
F13A1 (1 of many)	0.0887617	11.7364
faim2b	0.0888939	6.61258
mrc1a	0.0889184	16.5882
fcer1gl	0.089115	15.8813
samd4a	0.0891598	23.4938
wasf2	0.089202	17.5799
trpv1	0.0893463	15.1965
si:ch211-217k17.11	0.0895211	16.3051
kin	0.0895719	4.73668
klf5a	0.0895893	0.708998
ssbp3b	0.0898113	3.15495
il6r	0.0898599	15.8074
cx52.6	0.0899662	0.660137
aldh9a1a.1	0.0899735	16.3453
zgc:113348	0.0899802	24.8032
hnrpl	0.0900496	5.19206
ap1s2	0.0901475	1.26501
rybpa	0.0902287	1.22714
znf532	0.0903363	6.3092
ranbp3b	0.0906175	0.988697
RASGRP2 (1 of many)	0.09069	23.671
zgc:175088	0.0908479	13.4781
clvs2	0.0909014	16.2202
cst14b.1	0.0909356	15.673
mmp17b	0.0909948	17.0308
mbnl1	0.0910289	17.3401
FQ377903.2	0.0910911	16.2442
INSM2	0.0912532	4.62611
gpr65	0.0914307	14.5864
saal1	0.0914386	4.28444
rnf6	0.0914469	4.63264
per1a	0.0916094	0.859466
eef1a2	0.0916481	2.08141
sh3bp2	0.0917434	15.4219
cecr1a	0.0918522	10.1337
nbeab	0.091975	8.62659
DDX17	0.0921391	20.4246
opa3	0.0922211	7.39522
cand2	0.0922321	10.8431
mettl1	0.0922399	7.40517
si:ch73-233f7.8	0.092255	6.29153
stom	0.0926752	11.3563
si:ch211-276a17.5	0.0929415	23.6715
prmt2	0.0929513	5.89304
scara3	0.0930345	15.5284
si:dkeyp-85d8.3	0.0931154	0.707048
tmem74b	0.0931828	7.66506
dnajc15	0.0932237	6.9534
tp53rk	0.0932325	6.90207
si:dkey-58f10.12	0.0932628	16.4486
nadka	0.0933801	10.2171
tiam1a	0.0935661	18.2791
bbox1	0.0939923	20.7346
si:dkey-12j5.1	0.0940783	6.49349
olfcj1	0.0943928	1.10313
fam43a	0.0945422	14.6901
cd9b	0.0947815	19.5198
hnmt	0.0948284	3.74737
nmt1a	0.0951267	6.95935
phactr4b	0.095162	2.47858
ctdsp2	0.0952204	19.9037
znf1027	0.0952444	25.2286
ch25hl1.2	0.0954273	8.99007
si:cabz01068815.1	0.0954279	8.52597
si:ch211-207i1.2	0.0954561	9.3329
arpc1b	0.0955631	14.8013
si:ch73-343l4.2	0.0955974	15.9845
CABZ01113883.1	0.0959252	21.5867
mvb12ba	0.0960103	10.619
zgc:198329	0.0962937	16.6781
trip4	0.0963079	3.85891
adam19a	0.0964505	17.9453
LPXN	0.0965405	15.6027
nnt2	0.0965448	20.7999
si:dkey-78p8.1	0.0965602	24.473
slc38a3b	0.0967243	20.8651
gpkow	0.0967736	6.71431
si:dkey-244a7.1	0.0970702	21.5753
srd5a2a	0.0970803	20.1519
ntn1b	0.0971357	8.64005
CU914164.3	0.0971836	17.1046
htr2b	0.0973018	12.9884
si:dkey-222f2.1	0.0975039	9.46774
cpne5b	0.0979159	6.01055
ftr19	0.0979243	5.04526
RDM1	0.0979529	7.09848
syk	0.0980951	14.641
srek1	0.0983237	3.89444
si:dkey-83f18.15	0.0986694	19.4952
APBB3	0.0986777	16.9614
wdr75	0.0986912	6.08129
CU469587.1	0.0988623	3.30324
sfrp1b	0.0988637	15.3466
spata2l	0.0988992	6.27915
si:ch1073-209e23.1	0.098948	15.5555
dolpp1	0.0989873	14.1893
anpepb	0.0990191	21.4618
tob1a	0.0991959	0.737217
si:ch73-170d6.2	0.0992489	24.5905
BX511034.5	0.099256	6.81767
si:ch211-11k18.4	0.0993138	6.21977
ddx6	0.0995209	2.31392
p2ry12	0.0995952	16.6247
mxtx1	0.0996382	19.0666
foxa1	0.0996629	16.7481
stoml3b	0.0998037	15.9894
krt96	0.0998782	19.8729
sumf1	0.0998935	16.1338
erfl1	0.100132	10.86
sco2	0.100162	3.86048
ptprb	0.100265	22.1706
FO834814.1	0.100501	21.0258
si:ch211-220f16.2	0.100518	16.8301
NAALADL1	0.100548	20.0349
naf1	0.100739	7.59676
si:dkey-148a17.6	0.10076	17.3985
mybpc2b	0.100803	5.98679
si:ch211-233m11.1	0.100809	16.1839
mrpl45	0.101273	2.4668
stat1a	0.101275	14.5208
uggt1	0.101721	7.56415
si:dkey-206d17.15	0.101815	22.1508
dap3	0.101818	3.73902
cyba	0.101928	14.994
saa	0.101937	16.3976
si:dkey-262k9.4	0.10209	12.2566
nt5c1ab	0.102212	6.10755
kiss2	0.102271	0.935421
slc6a6a	0.102342	25.4302
rpz3	0.10244	8.74282
taar20w	0.10245	16.7776
gpr183a	0.102532	17.2256
pigl	0.102749	1.74185
--	0.102749	7.33535
CRISPLD2	0.102782	15.3645
CABZ01028787.1	0.102853	14.9753
PDE8A	0.103024	2.35324
tspan37	0.103087	16.2578
si:dkey-78k11.9	0.103207	4.31175
BX324216.2	0.103243	14.3135
si:dkey-88l16.4	0.103249	16.8496
pigrl2.3	0.103278	17.7698
gemin6	0.103347	0.291429
zgc:158463	0.103354	12.12
CR847895.2	0.103751	5.74958
dbx1a	0.10391	18.5958
si:dkey-10b15.8	0.103919	7.82683
si:dkey-188i13.8	0.104288	15.3804
tefb	0.104382	3.45305
ntng2a	0.10444	8.96668
znf536	0.104508	5.39821
si:dkey-68o6.5	0.104535	20.1119
sdf2l1	0.105196	4.54021
hkdc1	0.105317	11.2805
NANS (1 of many)	0.105587	18.6379
vav3a	0.105871	4.3224
arhgap44	0.106158	23.8383
rrp1	0.106411	4.73623
irf4b	0.106417	12.0664
NCAM2 (1 of many)	0.106545	9.03888
nr2c2ap	0.106627	6.01403
smarcad1b	0.106823	8.18411
si:ch211-117i20.2	0.106845	16.2283
CABZ01068208.1	0.106979	16.3677
atp1a3b	0.10703	2.58475
afap1l1b	0.107277	16.6065
CABZ01020840.1	0.107532	15.9721
si:ch73-106n3.2	0.107584	15.4527
lrrc3	0.107593	13.6363
pgrmc2	0.107623	4.88231
si:ch73-243b8.4	0.107809	15.7815
pdia4	0.10788	4.44799
phb2b	0.108249	4.63929
six7	0.108339	16.593
fcer1g	0.10834	16.8229
thsd7aa	0.108485	21.6721
si:ch211-264f5.6	0.108592	16.3528
si:ch73-7i4.1	0.108679	15.2677
irf4l	0.108768	3.95436
cacna2d4b	0.108845	22.0462
mrvi1	0.108926	9.04708
exosc8	0.10913	3.606
ftr93	0.109241	8.89673
si:dkey-245n4.2	0.109395	19.5328
si:dkey-23a13.7	0.109771	11.293
wbscr22	0.110248	4.98573
col1a2	0.11034	15.7384
si:dkeyp-75h12.7	0.110395	19.5911
SI	0.110532	18.3369
zdhhc20b	0.110697	13.559
hdac9b	0.110708	14.4642
zgc:153935	0.110844	23.632
gramd4a	0.110863	7.04269
si:cabz01069582.1	0.111107	15.8265
slitrk5b	0.111158	18.5569
si:dkey-108k21.17	0.111178	7.05762
rbfox3a	0.111367	9.9178
pvalb3	0.111382	2.31983
si:ch73-111e15.1	0.111565	16.9165
bcs1l	0.111719	4.85896
tex26	0.111743	25.9969
gig2j	0.11178	17.0311
nrip1b	0.111811	16.8462
vezf1a	0.112007	1.57214
si:dkeyp-118h3.6	0.112076	4.68369
nup85	0.112103	5.10746
si:ch211-284e13.11	0.112179	15.1562
SLC46A2	0.112225	17.4754
agrn	0.11225	10.4538
aadac	0.11231	16.2646
lrrc4.1	0.112417	4.09977
rac2	0.112461	16.59
ppp2r5cb	0.11248	6.34876
olfcd2	0.112607	20.8555
mctp1b	0.112659	23.5928
tpst1	0.113256	8.31593
il2rga	0.113294	16.1437
fmr1	0.113384	3.84861
si:ch73-248e21.5	0.113581	16.1712
nphs2	0.113586	19.4133
ripk2	0.113631	15.3254
CABZ01084566.2	0.113665	4.21811
AMIGO3 (1 of many)	0.113746	12.1914
atp2b2	0.113829	15.9171
drd4a	0.113975	20.0138
si:ch73-352p4.8	0.114155	6.28032
si:ch211-93f2.1	0.114314	11.6413
ptbp2b	0.114324	22.9636
v2rh32	0.114429	4.64136
BX548047.2	0.114517	20.1693
si:ch211-151m7.6	0.114575	8.35938
exoc3l4	0.114701	16.4057
uacab	0.114764	21.8299
prelid3b	0.114823	19.0357
si:dkey-183n20.15	0.114973	4.46928
exoc5	0.115022	7.02081
MFSD3	0.115503	6.79504
EIF2AK4	0.115536	25.7682
bnip3lb	0.115734	21.8489
cmtm3	0.115765	7.90834
LAMP5	0.115815	2.82503
kiss1ra	0.115824	4.74763
tspan18b	0.115832	15.784
zgc:172133	0.115972	20.8887
CR847893.2	0.116039	5.91653
p3h1	0.116288	8.17454
ywhaqb	0.11632	4.36912
agrp	0.11647	3.09278
sult6b1	0.116528	15.6754
si:ch211-218m3.13	0.116712	1.86209
si:dkey-165a24.10	0.116796	20.5713
dio1	0.11683	7.8432
sult3st2	0.117286	6.75557
CABZ01090073.1	0.117339	16.0639
pdzrn3b	0.117397	7.06966
lrwd1	0.117542	2.70051
tdgf1	0.117578	16.8603
tex2l	0.11788	11.9774
si:dkeyp-92c9.2	0.117953	24.863
si:dkey-151j17.4	0.117968	20.1476
si:dkey-42l23.2	0.118321	5.43481
nrn1a	0.118326	13.5441
ctc1	0.118421	0.439104
faxca	0.118792	7.59578
slc4a2a	0.118842	4.32206
usp45	0.11902	8.97107
zdhhc6	0.11907	0.513625
tmem108	0.119072	16.0805
hid1b	0.119074	23.5157
si:ch73-359m17.8	0.119142	7.13747
emilin1b	0.11916	15.372
slc4a11	0.119492	11.7831
timm50	0.119538	4.92439
CU861453.1	0.119543	8.47388
si:ch73-22a13.3	0.119594	9.08985
zgc:172065	0.119647	12.3936
ptpn4a	0.119669	20.7454
si:ch211-282j17.2	0.119676	16.4334
hck	0.119677	16.8572
coq10b	0.119814	22.313
pelp1	0.119888	27.2193
dnaja2	0.119891	9.93471
TRPM6	0.119908	20.4065
mrs2	0.119935	3.58837
zgc:153932	0.120033	19.0408
aldh3b2	0.120072	3.07334
ctss2.1	0.120196	16.5145
rbbp9	0.120221	26.6432
znf1044	0.120236	7.28638
mmab	0.120301	5.51093
si:dkey-238d18.8	0.120448	13.0493
si:ch211-76l23.7	0.120773	12.901
arhgef7b	0.120815	16.7607
CABZ01034529.1	0.120868	16.6068
ehhadh	0.120869	5.02798
zgc:174895	0.120909	10.1239
skiv2l2	0.120917	5.75174
cacna1g	0.120958	0.118192
SAMD8	0.121055	15.7663
asic4b	0.12109	11.9279
si:busm1-48c11.3	0.121123	19.9783
traf7	0.12117	5.19358
ptprn2	0.121241	6.82862
lcp1	0.121303	15.9625
bin2b	0.121435	20.4475
iqce	0.121677	12.3947
sspn	0.121831	5.55395
nploc4	0.121984	9.76476
fam83fa	0.122027	11.8128
rfc3	0.12203	2.50447
rnf144aa	0.122118	12.5072
cbsb	0.122154	1.27576
fstl1b	0.122331	16.158
utp20	0.122373	5.51746
pdca	0.122505	16.7569
si:ch211-161h7.8	0.122543	3.65473
dync1li1	0.122551	5.94026
pgpep1l	0.122712	2.67113
nitr3c	0.122765	23.1962
zfp36l1b	0.122982	23.7456
si:ch211-256e16.4	0.123009	2.23736
mtnr1aa	0.123313	2.2348
cirbpa	0.123318	0.119629
TSTA3 (1 of many)	0.123335	18.5084
eif4ebp3l	0.123493	18.5843
p2rx5	0.123525	5.6195
cited4a	0.123554	19.5021
ucn3l	0.123563	8.79737
DUSP27	0.123571	6.55303
stxbp5a	0.123778	10.6936
msantd1	0.123833	6.35923
si:ch73-103b11.2	0.12419	12.5627
uba3	0.124226	6.71416
kansl1a	0.12424	0.40194
zgc:153675	0.124387	2.77965
skia	0.124479	12.9418
si:ch73-138e16.8	0.124554	12.1616
synpr	0.124665	27.001
ltb4r2a	0.124714	15.8305
hif1ab	0.124744	20.7184
eif3hb	0.124881	14.2668
gypc	0.125078	14.7649
ankrd13b	0.125172	6.80449
scn1bb	0.125256	4.52385
CABZ01002188.1	0.125316	9.00611
mtmr2	0.125323	13.381
rnft2	0.125392	17.0536
senp8	0.125734	21.139
BX640584.1	0.125803	4.12704
mtap	0.126019	2.83598
pmpca	0.126331	1.15686
zgc:172109	0.1265	21.7931
si:ch211-279g13.1	0.126637	23.2098
ebpl	0.126986	4.39184
sv2	0.127	18.2499
FP103009.1	0.127029	12.5799
zgc:174680	0.127081	7.59401
BX908782.3	0.12721	15.8674
si:ch73-345f18.3	0.127259	12.0361
ms4a17a.14	0.127386	17.1657
cmklr1	0.127545	14.3695
tmem241	0.127786	1.14223
wtap	0.127786	4.5008
si:ch1073-406l10.2	0.127962	19.4689
spred2b	0.127997	6.97366
HEPACAM (1 of many)	0.128021	8.85601
gcm2	0.128177	0.0868206
si:dkey-57c22.1	0.128251	18.913
gle1	0.128345	18.9015
asb7	0.128386	5.90024
itgb1b.1	0.128495	12.4133
cd22	0.128653	17.3002
obsl1a	0.128668	5.42948
mthfsd	0.129134	1.03351
acp2	0.129175	17.8479
BX571691.1	0.129239	22.54
SPRTN	0.129243	3.27457
CR848788.1	0.12936	14.0627
gramd1a	0.129562	22.6846
NPFFR2 (1 of many)	0.129715	7.34836
CU856174.1	0.130154	5.07087
endou	0.130266	6.69831
si:dkey-53k12.33	0.130339	16.1008
supt7l	0.130372	7.72907
BX000701.2	0.130694	7.85035
thoc6	0.130792	4.85925
npas4b	0.131005	13.1713
si:dkey-211i20.2	0.131066	6.48448
CABZ01069287.1	0.131253	24.5217
zgc:163061	0.131335	11.9717
gnptab	0.131414	5.00385
si:ch211-133n4.9	0.131758	14.2219
zgc:101566	0.131797	22.2443
enox2	0.131804	22.6956
rfc5	0.131986	6.39482
CABZ01041610.1	0.132029	5.06434
upb1	0.132044	25.4209
CABZ01009512.3	0.132119	5.22042
etfdh	0.132298	16.4645
si:dkey-61p9.7	0.132352	7.06937
lepb	0.132461	25.0443
glula	0.132492	18.56
gcdha	0.13253	6.56198
vps35	0.132556	6.47543
xpnpep2	0.132598	16.8766
RAB19	0.132877	2.1112
arfgap2	0.132912	7.45874
tmem33	0.133504	3.73549
BX324215.3	0.13393	22.4543
znf408	0.134296	2.71865
galnt8a.1	0.134614	0.271059
actr2a	0.134662	9.32697
ank3a	0.134822	6.62882
soga3b	0.135004	1.38295
cd81a	0.135063	15.0911
dis3	0.135079	4.74348
apoa4b.3	0.135214	10.6799
CABZ01058031.1	0.13523	7.77709
CT737127.1	0.135243	9.44812
CT573234.1	0.135268	1.52091
mybl2a	0.13532	9.48765
si:ch211-199i15.5	0.135475	6.50991
ddx4	0.13567	18.0208
wasb	0.135965	16.0195
BICD2 (1 of many)	0.136026	9.55696
si:ch211-66e2.3	0.136456	15.5106
ctage5	0.136636	4.1089
pebp1	0.136822	6.05033
hs3st1l1	0.136841	11.9248
s1pr2	0.136845	16.5821
or102-4	0.137047	16.1955
fn1a	0.13715	16.3937
ndfip2	0.137176	15.468
or107-1	0.137235	18.3876
bri3	0.137387	14.3409
creb3l2	0.137411	6.41462
ppp4cb	0.137411	1.96513
mknk2b	0.137535	15.6657
fbxl6	0.137776	17.8791
si:ch73-140j24.4	0.138034	6.45546
CR385050.1	0.138264	19.1668
si:ch211-207e19.15	0.138357	1.8193
cpsf3	0.138406	4.60413
grna	0.138467	15.3499
gnai2b	0.138599	15.2292
si:dkey-56i24.1	0.138685	20.1977
si:ch211-51c14.1	0.138742	9.16703
cebpb	0.138805	16.5274
FO704710.2	0.138834	3.64724
--	0.138914	15.6273
utp6	0.139091	2.96008
si:dkey-285e18.5	0.139408	14.7488
csf3a	0.139447	15.8759
meox2b	0.139449	26.2209
mpp7b	0.139569	8.5422
zmp:0000000758	0.13976	12.0604
rin3	0.139797	14.5679
tbrg4	0.139805	4.58637
nip7	0.13995	4.09182
zic2b	0.14003	4.38678
pomgnt1	0.140038	6.88482
si:dkey-238d18.5	0.140094	19.3293
znf1064	0.140349	21.4967
si:ch211-110e21.4	0.140503	3.07034
mxra8b	0.140863	15.2661
il12rb2l	0.14116	17.7945
nfkbil1	0.141161	5.8224
zgc:162331	0.141205	11.9224
celf5b	0.141379	1.57727
si:dkey-182i3.10	0.141578	6.82057
lingo3a	0.141672	14.9043
snapc2	0.141724	25.577
si:ch211-253p18.5	0.142129	4.07253
zgc:153968	0.142161	5.25821
selplg	0.142347	15.5943
si:ch73-343g19.4	0.142417	14.7514
BX005085.6	0.142428	2.39537
wdr21	0.142632	12.087
dsc2l	0.142701	13.8091
rpl7l1	0.142719	5.2776
myhz1.1	0.142742	7.2917
zgc:113333	0.142863	18.2129
[truncated: 21,332 more rows]

## Sheet: key genes zebrafish
List of rhythmically expressed genes involved in circadian regulation, transcription, testicular functions, and retinoic acid signalling in the zebrafish testis
	Gene_name
Circadian clock genes	csnk1db
	cry1bb
	cry1ba
	nfil3-2b
	nfil3-3a
	nr1d1
	ciartb
	nfil3-2a
Transcriptional factors	nfatc1
	znf668
	gpbp1l1
	nfxl1
	pbx3b
	si:ch211-152f22.4
	deaf1
	ttf1
	irf4a
	tcf25
	mycn
	hmga2
	zbtb4
	klf11b
	fli1a
	bach1b
	nfe2l2a
	irf8
	fli1b
	cebpa
	hoxb4a
	nr1d4b
	cdx1b
	crebl2
	tshz3a
	hoxa13a
	nr6a1a
	nr1d2b
	smad1
	myclb
	znf770
	zfpm2b
Testicular functions	mettl3
	gnrh2
	kita
	ccnd1
	spaca4l
	cd9a
	igf2b
	cdh2
	ackr3b
	cxcr4b
Retinoic acid singalling	rbp4
	bco2a
	cyp26b1

## Sheet: PCA zebrafish
PCA (Principal component analysis) of all the genes detected in the zebrafish testis
Gene_name	PCA1	PCA2
nr0b2a	-100.962	-1.08279
prf1.5	-100.653	-1.34166
si:dkey-182o15.5	-100.459	-1.2631
stk19	-59.3712	-2.87526
rbp4	118.236	-21.2064
cdh13	24.7466	-14.3099
cldn19	-102.614	-1.24027
alpi.1	-102.198	-1.37117
acox1	-79.8758	-2.25925
endog	-87.1919	-1.71439
pusl1	-81.7099	-1.62451
CRELD1	-92.7847	-1.42353
si:ch211-139n6.3	-102.649	-1.1767
fbln5	-90.1267	-1.34142
FZD9 (1 of many)	-101.6	-1.35849
nr1d4b	-97.2877	-1.63879
ftr50	-99.1631	-0.738974
disc1	-95.8005	-1.04004
cacna1fb	-88.6387	-3.87809
mapk8b	-86.1867	-1.29961
dixdc1b	-35.2764	-5.35829
adck1	-84.6251	-2.86281
ppp5c	149.668	-11.4648
CR677591.1	-97.8894	-1.4732
si:ch211-203b8.6	-62.1575	-3.0318
socs1b	-93.01	0.305362
coro6	-100.871	-1.2399
apeh	77.7872	-8.06236
CR356230.1	-101.262	-1.21281
hdc	-78.4199	-1.85833
si:dkey-88n24.9	-102.531	-1.26495
thbs3b	-97.9	-1.37585
cpsf3l	-27.1873	-4.27472
hmgcrb	-29.6869	-1.91443
syt1b	-85.6789	-1.9823
si:ch211-274j7.1	-101.934	-0.950861
ppp1r3cb	-74.1517	-2.64088
neurog3	-102.058	-1.35526
CABZ01111953.1	-94.0651	-1.52074
nid1a	-35.1844	-3.75666
slc43a2a	-75.739	-0.251623
ppdpfb	505.085	41.9852
ccm2l	-97.2881	-1.75088
si:ch73-106k19.5	-95.8603	-1.0837
csnk1db	71.8199	-7.22814
ptgr2	-73.8214	-2.17042
tbc1d22a	-85.8188	-1.78008
zic5	-81.3797	-1.31953
ncoa4	25.0836	7.01469
scpp5	-95.3668	-1.55574
zgc:113054	-76.3007	-0.196933
rp2	-12.9242	-3.97852
dao.1	-101.693	-1.47109
galcb	-70.9892	-2.09677
CABZ01081730.1	-86.255	-1.48959
trmt1	-57.937	-1.63583
cx28.1	-72.5574	-3.5536
DEPDC1B	-47.1109	-3.78219
FOXK2 (1 of many)	-4.83998	-1.73762
gpc1b	-94.2265	-0.772026
cracr2ab	-102.385	-1.25978
BX649556.1	-102.513	-1.29302
bco2a	-97.5592	-1.63425
CABZ01077402.1	-93.0067	-2.16215
auts2b	-82.0683	-1.901
dnajc5ab	-87.3237	-0.523883
--	-95.1108	-1.18286
SRMS	-97.5513	-1.13197
AKR1B1	475.187	-16.2387
yars	64.4815	-8.42041
irf4a	-62.8427	-4.11533
serpinh1b	-81.6106	-5.60259
p2ry2.1	-102.347	-1.44157
tshz3a	-95.3599	-1.14074
mat2al	-69.8192	-2.3059
cry1bb	-20.651	-1.2968
tnk2b	-92.8846	-1.20595
khdrbs2	-98.9832	-1.36219
tspan4a	-68.5522	-4.34726
cox15	-34.0974	0.593265
pdk4	-94.756	-1.48382
zgc:172323	-100.771	-1.23621
tcf25	-48.617	-2.98893
ndor1	-62.2904	-2.09139
tomm40	51.5473	-7.21263
tmem119b	-99.4706	-1.70964
tgfbi	-83.1811	0.655643
si:dkey-85k7.12	-97.0025	-1.14011
lancl2	-35.7925	-2.2139
hacd3	-84.5888	-1.42279
smpd5	-66.8968	-2.48669
FP102888.2	-102.224	-1.33331
nol6	-54.8605	-3.39635
mmp2	11.4668	-3.86359
snrkb	-86.6514	-1.45607
ell	-67.4393	-1.54245
ftr04	-91.2927	-1.50416
dhrs13b	-72.5766	-1.32936
si:dkey-16p6.1	-102.487	-1.21017
il17ra1a	-7.12119	-2.99741
cdkn2aip	-15.9738	-4.42327
si:ch211-253b8.5	-96.4423	-1.69753
SLC16A2	-98.4647	-1.67947
plekha7b	-79.1764	-1.59521
si:dkey-110c1.10	-96.5019	-1.5922
lygl2	-99.6244	-0.915689
pgbd4	-86.2457	-1.51393
pimr79	-99.1064	-1.79624
lypd6	-96.7492	-1.46041
tlr22	-102.596	-1.25165
fam129ab	-99.9637	-1.29489
pimr136	-81.5689	-0.724401
trap1	-61.6606	-4.93319
dpf3	-90.8738	-1.54698
setd2	-76.6689	-2.17101
zbtb14	81.1608	-7.4911
sult1st6	-98.7254	-1.62692
gal3st3	-85.8463	-1.3564
NWD2	-101.857	-1.16359
mmd	-73.0433	-6.69384
si:ch1073-83n3.2	-102.467	-1.22741
trim69	-99.3551	-1.3855
f2rl2	-101.34	-1.2122
sycp2l	-91.7395	-1.26865
n6amt2	-49.542	-1.99889
loxl5a	-99.8314	-1.15388
sod3b	-98.2718	-0.92126
ncf1	-78.4642	1.45627
si:dkey-205i10.2	-102.783	-1.23
CT027800.1	-102.586	-1.2406
SLC5A7 (1 of many)	-102.531	-1.21047
si:dkey-238c7.16	-14.9885	-6.54413
slco2b1	-93.1078	-0.666384
tmtops3b	-96.8657	-1.50034
adora2aa	-56.0822	-1.59382
si:ch211-270g19.5	-85.9405	-4.62096
si:dkey-261o4.9	-102.441	-1.20088
ciartb	-77.5914	-1.39168
CABZ01074304.1	-93.5356	-1.88974
CSMD3	-100.019	-1.21092
sdc2	-12.6426	-2.60241
nipal3	-58.4058	-3.10966
RCAN1 (1 of many)	-99.5693	-1.24651
PARP11	-86.7532	-1.75884
kcnj11	-101.707	-1.17387
nr6a1a	-9.08799	-0.894062
avpr1ab	-102.713	-1.21178
si:ch211-250n8.1	-84.888	-1.17968
scg3	-61.1842	-3.14187
BX322608.1	108.545	-0.228796
nr1d1	-88.0979	-1.90919
si:ch211-212k18.6	57.192	17.7332
cd59	-95.0796	-0.580228
kcnh5b	-98.5317	-1.26212
nfatc1	-99.246	-1.20972
rsrp1	259.587	-29.1584
fn3krp	-86.5519	-1.29826
MYO7B (1 of many)	-94.908	-1.67714
wdr73	-73.0031	-2.2283
nsd1b	-92.9184	-1.74742
sgsm3	-41.1987	-4.74613
si:dkey-242g16.2	-93.1225	-0.203658
si:ch73-380n15.2	-87.0935	-3.04905
hspa12b	-100.951	-1.14881
hacd2	-27.8746	-4.85426
znf1014	-29.5319	-3.8017
dhrs4	-29.0576	0.58623
rpp40	-17.2317	-3.02842
phc1	-67.2472	-3.09817
txnipa	166.208	14.0487
msx2a	-99.3514	-1.05862
si:ch211-155e24.3	-55.92	-3.22317
mamdc2a	-90.3707	-2.1028
mgme1	8.41201	-6.02836
cyp2aa3	-101.873	-1.26814
ldlrb	-67.8348	-0.358661
mia	-102.13	-1.31467
ddt	5.93839	-6.35051
itga2b	-98.8693	-1.1567
DISP3	-101.214	-1.67573
zgc:158260	-59.3299	-1.13504
midn	-90.3741	-1.13693
slc7a6	-9.36247	-4.57555
cript	23.6455	-0.817563
nfil3-2	-102.8	-1.21119
ftr69	-102.042	-1.38872
si:zfos-741a10.3	-94.72	-0.834292
myclb	-54.0623	-1.54781
clcn2b	-89.7774	-0.731741
clec19a	-92.0927	-2.19174
si:ch211-108m2.2	-47.4624	-3.63949
lrrc39	-98.6267	-1.42039
pgm3	-92.5782	-2.31437
cd82a	-63.1789	-1.41649
zgc:154093	-100.131	-1.29409
si:cabz01093077.1	-102.179	-1.22417
pwp2h	-44.3609	-3.65114
si:ch211-266g18.9	-102.34	-1.24945
ppp1r15b	-50.9601	-4.40469
ASPH	-85.588	-2.08089
ano8b	81.1245	-8.80522
CABZ01000634.1	-80.4125	0.948849
enpp1	-91.056	0.697832
FQ311892.1	-102.054	-1.1242
arhgap32b	-35.3785	-5.35789
mfge8a	-38.5994	-0.989706
si:dkey-42i9.7	-49.2101	3.97995
tspan3b	-94.897	-1.19979
edar	-102.595	-1.22309
ssuh2rs1	-87.4837	-0.823718
si:ch73-286h23.4	-102.643	-1.20585
pkhd1l1	-89.7291	-1.73498
ptger2a	-99.948	-0.875459
capn2a	-76.3396	-1.48878
ypel3	-37.7033	-1.56546
TNC (1 of many)	-89.1834	-0.584678
lamb4	-96.5182	-1.48415
pim1	53.2648	2.91753
zgc:153426	-97.5901	-1.86241
inppl1b	-80.2416	-1.87635
lzts2a	-97.7691	-1.31178
dars2	-74.9703	-1.59516
CU929449.2	-102.589	-1.23486
bnc2	-100.785	-1.30963
nrde2	-58.5126	-3.31291
si:ch73-236j9.2	-65.4317	-2.42989
kcnh6b	-101.503	-1.41792
plaub	-96.4115	-0.660695
sftpbb	-85.778	-0.520394
setd6	-61.9184	-1.43425
taar19n	-102.692	-1.1904
tlr7	-102.719	-1.20905
tfpi2	-94.4543	-1.61536
nr0b1	-84.1369	-2.03327
AMDHD1	-96.3089	-0.071969
CU570988.1	-72.6796	1.91639
dnajc3b	-81.8967	-1.94443
hspd1	51.1961	-4.26264
slitrk2	-101.889	-1.33543
tpm2	-46.2705	-4.73764
CABZ01073795.1	-79.8523	3.30084
rapsn	-101.543	-1.46318
oclna	-51.5797	-0.221771
ucmaa	-98.4874	-1.41947
orc3	23.2595	1.57294
sh2d3cb	-97.2051	-0.235479
zgc:153911	-89.9322	-1.06165
mov10b.2	-89.8357	-1.02084
anapc4	-55.3261	-3.30697
si:ch73-211e3.1	-99.0609	-1.28658
inpp5l	-68.7247	-2.31271
si:ch211-196f5.2	-102.223	-1.2808
cfp	-67.5641	3.36171
nfil3-5	-75.8934	-2.71416
rassf9	-98.5988	-1.32073
si:ch73-335l21.2	-72.5904	-1.56341
srxn1	-73.5736	-2.43642
cars	-47.4258	-1.95177
pop4	-42.8295	0.534731
abcf1	-31.4923	-4.322
sytl2b	-98.3803	-1.29281
elp4	-67.8764	-1.60871
si:dkey-23n7.10	-98.2943	-1.11638
si:ch211-175m2.4	-102.252	-1.12914
PAMR1	-100.94	-1.07266
nfe2l2a	-49.4755	-3.30559
akr7a3	-82.9252	-0.95921
si:ch211-62a1.4	-82.24	-1.48748
galk2	-75.3085	-2.11446
xgb	90.782	-11.5306
mtmr6	-52.0429	-2.90744
CABZ01041996.3	-101.367	-1.38349
rgl2	-98.9766	-1.36752
gnb1l	-89.5266	-2.6834
ARHGAP22 (1 of many)	-99.8462	-1.54887
C9orf172 (1 of many)	-102.067	-1.3591
lfng	-77.1277	-1.13532
def6c	-56.7761	-4.81899
gpr174	-101.557	-1.14082
gnrh2	-102.634	-1.27037
gpr132b	-100.051	-1.10371
CU639469.1	-90.4625	-1.46517
fzd2	-84.1518	-0.556003
aars	41.5588	-2.65022
b3glctb	-87.3879	-1.19176
hyou1	-34.1728	-0.982948
trnt1	-38.9093	-3.45495
mfsd2b	-95.7312	-1.10818
si:dkeyp-19e1.3	-100.169	-1.21613
phf3	-44.0597	-1.83717
olfcd1	-102.601	-1.24806
cnot1	178.476	-8.0703
cmip	-69.3641	-1.86302
si:dkey-23a13.19	-102.501	-1.2286
olfml2a	-100.968	-1.33082
zgc:163040	-100.241	-0.916906
htr7a	-101.83	-1.35945
chpfb	-99.5196	-1.19765
itgb5	-78.3562	-2.9437
mmp14b	-84.9513	0.233662
bcar3	-100.737	-1.34714
anxa4	27.9014	9.94417
cnga5	-102.754	-1.20971
si:ch211-209j12.6	-102.722	-1.24902
si:ch211-59o9.10	-14.3569	-2.02469
tmem206	-92.1317	-0.935748
si:dkey-57h18.1	-52.1446	-4.9152
plekho1b	-97.8345	-0.586517
btbd11b	-98.7602	-1.01168
map7d2a	-99.6984	-1.20642
kank3	-69.4658	-2.94765
znf770	-34.6173	-3.7632
hsd17b12b	-46.8363	-4.05071
supv3l1	-70.3063	-1.68374
tmem106ba	-45.8147	-1.47897
si:ch211-132b12.7	-94.0695	-0.495889
gpr4	-99.8104	-1.56624
paox1	-58.7036	-0.756908
arf4b	-78.8051	-1.64885
fbxo40.2	-102.42	-1.15534
slc6a1b	-98.0172	-1.21555
CU929391.3	74.6333	-6.25143
rab42a	-98.0931	-1.06825
UBA6	-76.7378	-2.81306
lman2	9.04273	-5.07187
fli1b	-95.7625	-1.14121
si:dkeyp-9d4.2	-83.6193	1.47819
GJC1	-102.185	-1.23072
tmed4	-15.9117	-5.295
si:ch73-340m8.2	-99.31	-1.35849
rcvrnb	-101.44	-1.40172
abcb8	-73.2827	-2.3422
mhc1zba	107.206	8.84283
si:ch211-223p8.8	-101.81	-1.3346
zgc:113274	-89.6251	-1.35897
ttf1	-47.0703	-1.19698
znf1182	-88.9863	-2.75188
ftr12	-97.082	-1.47874
ap5z1	-58.6941	-3.59124
znf804a	-101.635	-1.2504
si:cabz01069013.4	-101.294	-1.29227
grm8b	-98.6755	-1.55228
hoxb4a	-99.201	-1.0693
nop58	39.442	0.901843
bach1b	-93.0384	-2.23947
adam8b	-85.904	-1.50181
si:dkey-106c17.2	-100.035	-1.25387
BX323557.2	-102.551	-1.16496
usp53b	-93.6536	-1.69647
itgae.1	-92.0553	0.293896
si:ch211-282k23.2	-93.4659	-1.39671
cysltr3	-98.2911	-1.23851
CU984579.1	-97.0749	-0.885607
si:ch211-152f2.3	-102.748	-1.22497
smcr8b	-98.7398	-0.947471
slc10a4	-83.4238	-5.19865
BX005085.5	-24.6422	-4.99914
si:dkey-111e8.5	-77.754	-1.84716
tnc	-97.2725	-1.63892
zgc:123035	-98.8082	-1.08239
cxl34b.11	-101.724	-1.40582
sema4aa	-99.0868	-1.18885
fli1a	-96.4621	-1.43079
ghdc	-88.3534	-1.40484
tmem63a	-83.6619	-1.18957
BX248496.1	-99.8435	-1.06447
C1QTNF4 (1 of many)	-102.595	-1.20196
slc27a1a	-45.8356	-1.10444
cdh2	-65.0706	-0.680326
bmpr1bb	-12.4263	-3.67429
BX321875.1	-102.182	-1.18179
cpt2	-78.3757	-2.21042
tmx1	30.273	-3.79664
CRAT (1 of many)	-94.4384	-1.65583
smad1	-82.642	-0.610067
hoxa13a	-100.668	-1.39479
herpud1	-51.8159	-1.11779
plk2a	-94.9958	-1.39265
rpa1	369.887	-28.2109
ackr3b	-89.4299	-1.30023
med14	-73.092	-2.61871
rgs16	-18.863	-1.36058
ints5	1.62983	-3.63108
si:dkey-183c6.9	-100.365	-1.30595
plxnb1a	-80.5135	-2.95519
ntng1a	-97.0093	-1.02459
slc25a28	-32.5867	-2.67461
pim2	-41.199	-0.356559
tbc1d4	-90.8174	-1.87147
prmt9	-83.1149	-1.9554
zgc:153317	-57.5389	13.2889
tmem154	-90.0425	0.310987
rangap1b	-4.44526	-4.40927
aldh3b1	-65.3474	-1.50876
mtx1b	-35.7048	0.0260245
si:dkey-183i3.6	-81.8306	-0.599095
ddit4	-27.6506	3.96849
mboat4	-84.0257	-0.73984
si:ch211-165a10.10	-98.7473	-1.69501
mrpl9	-31.5567	1.0456
dlb	-100.442	-1.38822
cndp2	-43.7615	0.126669
kita	-98.8602	-1.65438
si:ch73-334d15.4	-101.538	-1.12298
mycn	-92.4297	-1.4453
tmem150ab	-97.5491	-1.39125
ugt2a7	-69.1314	0.236936
barhl1b	-100.696	-1.35491
chrnb2l	-99.5702	-1.90763
prmt7	-55.9766	-2.84905
egfl6	-100.499	-2.22783
efcab7	3.99714	-1.67244
hells	147.965	-20.8105
skap1	-88.544	-2.05897
zgc:158320	-87.5932	-0.660689
syn1	-101.599	-1.28307
c13h10orf11	-95.8557	-2.21469
scml2	-94.7171	-1.49932
unc5da	-97.2117	-1.22635
or137-9	-102.62	-1.27306
npffr1l2	-101.92	-1.27701
rgmb	-99.4998	-1.28812
cxcr4b	-75.0263	2.14286
parla	-56.8237	0.577494
sh3pxd2ab	-101.803	-1.27046
zgc:136930	-101.243	-1.39203
apoob	-67.4756	-1.09837
si:ch73-59f11.3	-86.0354	-1.78914
or125-3	-102.665	-1.26508
hspb6	-86.1814	-1.09354
flncb	-87.1208	-2.29664
cabp2a	-98.0226	-1.3157
pus3	-57.4306	-2.88085
naa50	123.873	-5.58791
tmco3	-87.4622	-1.43905
chd	-79.7694	-0.158801
si:ch211-152f22.4	-102.64	-1.20673
si:ch211-282j17.11	-102.066	-1.09625
tmtc4	-69.9063	-4.1636
rlf	-52.5157	1.06037
CABZ01078449.1	-57.412	-0.812176
fgl2b	-101.82	-1.22515
gtpbp6	-87.1824	-0.870029
LTN1	-75.9636	-3.16346
sars	48.7377	-3.00459
phactr3a	-86.9976	-1.38674
si:ch211-191c10.1	-78.0082	-1.97957
fam69c	-94.6258	-2.48919
lcat	-18.955	-12.3115
fam13a	-97.6197	-0.947807
si:dkey-216e24.9	-102.008	-1.10948
CABZ01060492.1	-102.627	-1.28252
prss23	-91.4009	-2.02525
mydgf	-2.94886	-3.46673
CU929317.1	-102.653	-1.24762
zgc:55733	-1.94389	-7.57667
rgs4	-77.8295	-1.40814
pold3	-30.2244	-3.3252
KRT86	-101.043	-1.05124
ppfia2	-75.6819	-1.16956
arl9	-64.4089	1.66168
loxl1	-97.9288	-0.805356
phox2bb	-101.988	-1.26549
si:cabz01007802.1	-99.5236	-1.07928
fkbp9	-96.1781	-1.53273
calcoco1a	-87.4531	-0.918346
hs6st1b	-86.2916	-1.24033
sv2c	-101.502	-1.28242
si:ch211-234c11.2	-102.481	-1.40411
si:ch211-15j1.4	-102.369	-1.09436
frzb	-74.5258	-2.11977
si:ch211-272h9.5	-101.335	-1.07179
tmem187	-88.4751	-1.8181
cd9a	-53.2973	-0.655405
rap2b	-34.2664	-0.488724
BX510646.1	-95.8176	-1.86997
ctbp1	49.1338	-1.94434
ccsapb	-70.3321	-0.968679
OLFM4 (1 of many)	-102.014	-1.20692
tm9sf4	-9.81242	-8.37208
tfpia	-71.614	-0.510563
si:ch1073-416j23.1	-90.156	-1.10852
ada	-74.6905	-0.836199
parvab	-53.6418	-3.75264
pdk2b	-92.6831	0.551557
cited4b	-79.0215	1.11839
chmp6b	23.5193	-7.51703
ephx2	-64.1165	3.42219
si:ch211-110e21.3	1.2176	0.953915
ALX3	-98.2943	-1.155
cyb5d2	-80.5431	-2.66026
gpx7	-99.8731	-0.614233
si:cabz01083838.1	-85.6027	-0.485138
CABZ01036132.1	-79.1442	-2.11077
FP340292.1	-102.642	-1.19653
kbtbd13	-101.964	-1.94323
si:dkey-62k3.5	-88.4648	-0.87685
CR339041.1	-91.7436	-2.74308
lrrc17	-96.7117	-1.72516
arf3b	-92.0599	-0.806042
si:ch73-54f23.4	-97.2739	-1.35511
gbx2	-100.228	-1.03899
rcan2	-99.743	-1.65449
pimr38	-99.5175	-1.2535
OVOL1 (1 of many)	-86.5599	-1.96578
vwde	-80.3955	-1.56291
ifit9	-90.208	-1.49501
fgf12a	-98.6099	-0.926681
caspbl	-101.326	-1.30648
tsr1	-33.7726	-1.08317
si:dkey-126g1.9	-96.6015	-0.726852
FRRS1L	-87.4685	-1.91596
CR847534.1	-102.756	-1.18773
sptlc2a	-80.2893	0.488111
psme3	51.9257	-4.48213
si:ch211-282j17.5	-102.34	-1.24291
si:ch211-196f2.7	-73.3168	-3.9543
chdh	-97.906	-1.17388
rhogb	-93.8853	0.452578
slc35b4	0.989462	-4.52111
gltpd2	-101.019	-1.27149
cry1ba	-11.8962	-11.8844
nbr1	-76.0798	-1.93421
ptger4a	-92.6263	-3.14083
si:ch211-57i17.5	-102.591	-1.21358
nrip2	-98.8891	-1.63108
bcl2l16	-77.2976	-2.09104
vps33b	-59.2749	-4.78471
cfd	-35.9587	0.508053
mettl3	-60.7156	-0.211366
csrnp1b	-89.9726	0.470341
vti1b	-55.2363	-3.21196
cntn4	-99.8063	-1.29178
aldh3a2a	-65.0795	-1.22347
si:ch211-165d12.4	-58.9226	-3.05512
gpbp1l1	74.9551	-7.30815
si:ch211-277e21.1	-100.159	-1.3463
gnas	-41.7623	-2.83283
b3gnt7l	-99.4409	-1.31625
yipf3	-1.76097	-2.09737
antxr2a	-78.6243	-0.507875
crfb6	-28.5254	-8.07117
serpine1	-91.4741	-0.809556
si:ch1073-358c10.1	-92.3529	-1.12882
smco4	-52.3278	1.47036
ftr97	-87.099	-1.29709
blnk	-100.93	-0.725166
chtf8	-53.5869	-2.5672
pycr1a	-87.2792	-2.7894
ppfibp1b	-33.2286	-2.27722
itgb6	-78.1786	-0.99122
si:ch211-14i3.2	-102.448	-1.20816
lrrc4bb	-100.864	-1.40299
si:dkey-172m14.2	-102.32	-1.30827
SGPP2	-87.2431	-1.13251
scpp8	-101.67	-1.10191
si:dkey-53k12.5	-102.452	-1.2013
CABZ01060490.2	-102.66	-1.25261
lyn	-94.5888	-0.1258
fbxl3l	-99.4532	-1.37913
polr2gl	165.637	-8.21234
si:ch73-281i18.7	-100.214	-1.30006
si:dkey-9i23.6	-102.472	-1.19956
manf	10.6696	-3.45183
apba1a	-97.208	-1.15862
si:ch211-1f22.3	-102.652	-1.17897
idi1	-13.9365	-4.64691
rpap2	-78.0696	-1.80259
plcxd2	-90.8294	-0.803245
fam219aa	-76.7845	-3.4411
dnm1a	-100.103	-1.10057
illr3	-102.612	-1.25499
si:ch211-225b11.4	-86.0618	-2.06586
hivep1	-98.3938	-1.01204
nudt7	-86.3523	-2.52483
calml4a	-96.3383	0.292001
zcchc4	-75.0188	-1.19478
CR394535.1	-100.616	-1.26769
coch	-100.426	-1.61306
CU681840.1	-102.793	-1.20192
c19h1orf109	-54.2018	-0.493185
ism2b	-102.564	-1.28042
cep72	17.9951	-10.831
ankmy2b	-101.525	-1.16817
gyltl1b	-90.8829	-2.1305
si:ch73-103b2.1	-100.851	-1.12065
PRR7	-101.766	-1.30445
kcng4a	-82.7427	-1.65248
lifrb	-85.9336	-1.17014
or137-1	-101.057	-1.10182
chrm1a	-102.343	-1.16912
ulk2	-87.5583	-1.0035
nudt2	-34.8763	-4.17094
dapk2b	-101.334	-1.16266
spire1a	-85.8803	-2.2045
wu:fi18e02	-73.5797	-0.183465
cnih4	-58.1497	-6.92526
abtb2b	-95.8489	-1.32136
si:dkey-174k12.3	-102.592	-1.22208
chmp3	-30.7715	-3.45826
il1rapl1a	-91.3199	-1.9871
baxa	-100.667	-1.11627
zgc:158404	-102.484	-1.19024
il13	-99.2141	-1.26054
cxxc5b	-100.28	-1.42125
rab11a	122.809	-12.3127
zap70	-94.5239	-0.97426
hspe1	425.644	8.48809
si:ch73-57f22.2	-96.8637	-1.39082
cngb1a	-57.7252	-3.46547
spaca4l	-88.3963	-1.71288
lzts3b	-100.634	-1.18558
tecrb	-55.6634	-2.54927
bag3	-72.9303	-1.63799
arl8bb	-87.6755	-1.93334
si:ch73-22o12.1	-86.5628	-1.4471
si:ch211-251b21.1	-98.676	-1.59986
ccl39a.10	-80.3833	0.422517
ccnd1	-96.2024	-1.3316
si:ch1073-209h18.1	-102.735	-1.21246
si:ch73-335l21.4	-38.6272	-2.78439
si:ch73-376l24.6	-31.2557	-0.720928
paqr6	-95.0429	-1.14267
arf2a	274.327	-14.7968
ptcd1	-70.1394	-0.938702
BX322597.1	-100.777	-1.63898
stx1b	-100.961	-1.12354
rnf151	-102.438	-1.22136
si:dkey-178j11.5	-102.572	-1.22963
agtrap	-96.9392	-0.529694
pbx3b	-90.0491	-1.36581
selt1b	3.14386	-1.27033
si:ch211-122h15.4	-98.9501	-0.894408
CR925773.1	-101.975	-1.18353
fkbp5	-41.3152	10.2168
gemin5	-75.6207	-2.06708
si:dkey-190j3.2	-102.353	-1.15894
taar15	-102.533	-1.22867
si:ch211-56a11.2	-102.193	-1.23148
epyc	-75.9572	-0.365666
mob1ba	18.1967	-8.40354
CABZ01117173.1	51.7586	0.119752
ezh1	-89.0031	-1.90991
atp1a1a.5	261.582	1.56697
wnt4a	-79.6934	-1.16937
hs6st3b	-100.775	-1.14068
si:ch211-287n14.3	-97.6664	-1.02445
tnksa	-55.8896	-3.17271
lgi2a	-99.4629	-1.66341
lpin1	-97.9405	-1.11422
tpd52l1	-63.5148	-3.11583
cyp21a2	-97.5038	-0.995124
tas2r201.1	-101.482	-1.23279
hhipl2	-100.572	-1.39083
cyp27a7	-94.8786	-1.22294
si:dkey-8o9.2	-101.84	-1.16417
pacsin1a	-60.2195	-3.42012
mtrr	-41.2781	-7.3685
g6fl	-102.646	-1.23009
si:ch73-236c18.2	-101.995	-1.28408
trnau1apb	62.9091	-3.73156
CAMSAP3 (1 of many)	-93.1571	-1.81485
gna12a	-72.5216	-1.97112
glb1l	-85.2285	-0.628497
wfdc2	-43.7765	-2.14679
si:ch73-343l4.8	-98.3503	-0.189402
pdss2	-80.9524	-0.913376
METTL26	-18.8326	-2.44913
dap1b	151.456	19.2126
CABZ01055168.1	-101.049	-1.59021
rtkn2b	-78.6061	-1.4033
rap1b	-76.1315	0.376619
egln2	-95.3901	-0.204783
slc29a4	-77.9845	-1.42159
sdhaf2	-67.2134	-1.02776
zgc:175177	-96.9849	-1.27647
sema5a	-99.6547	-1.37995
zgc:194101	-99.8118	-0.27486
cacng2b	-102.558	-1.16987
mkln1	85.2338	-1.75225
ADGRL3 (1 of many)	-100.277	-1.51648
wdr18	-1.22257	-0.512524
usp44	44.0897	-5.25527
map6a	-100.905	-1.05647
znf1141	-95.8542	-0.806204
dnaja3a	-54.8949	-1.84101
il21	-102.212	-1.19417
mfap3l	-71.3022	-1.81795
ppt2	-6.82756	-9.02781
si:dkey-187j14.7	-102.597	-1.21003
FP929011.1	-102.218	-1.14395
si:dkey-17e16.15	-97.7386	-2.13417
zgc:101699	-83.9858	11.0244
si:dkeyp-55f12.3	47.9138	2.79394
MFAP4 (1 of many)	9.68514	-0.593421
msi2a	-70.7124	-2.27179
si:ch211-238p8.18	-101.498	-1.32624
nfil3-6	-93.6869	-1.28958
si:ch1073-296d18.1	-17.3081	-4.77726
nuak1a	-97.4432	-1.22504
jade1	-39.8837	-3.59166
rfk	-53.8951	-2.16838
slc10a2	-101.182	-1.11544
ext1b	-96.0381	-1.18497
igf2b	-88.3181	-0.199235
avpr2l	-100.606	-1.4326
cebpa	-86.2512	-0.114464
fnip1	-77.7245	-1.18251
RNF14 (1 of many)	-97.2026	-1.20703
si:dkey-191g9.5	-100.962	-1.31299
agtr1b	-94.9679	-1.58313
si:dkey-85n7.8	-101.579	-1.30983
cd4-1	-99.3865	-1.07941
ciz1b	-15.6224	-10.2212
gorasp1b	-70.1116	-0.728808
si:ch73-334d15.1	-98.8196	-1.20651
CABZ01088134.1	-93.2365	1.38878
sri	-23.9998	1.00215
dnase2	-81.3272	-0.268634
smoc2	-98.1052	-0.997146
klf11b	-90.2868	0.133089
si:ch211-229c8.14	-102.673	-1.25909
si:zfos-1837d3.1	-82.7013	-3.23487
CABZ01072487.1	-101.276	-1.32923
fam196ab	-100.813	-1.49689
nr1d2b	61.0476	-7.59574
wdr48b	-61.3578	-2.56825
bcl7ba	-56.8259	-0.479699
etf1b	126.825	-6.1808
osbpl9	-43.965	-2.79842
tyro3	-89.5881	-3.44653
grik1b	-98.7543	-1.24454
cdx1b	-99.4139	-0.801238
rit1	-48.2285	-4.62196
dnajc2	-39.4988	2.16803
nfxl1	-79.8577	-1.51069
cyp26b1	-100.509	-1.14457
TSTD2	-66.7605	-2.13798
si:ch211-282j17.1	-102.527	-1.28858
si:ch1073-22e3.4	-102.739	-1.23999
chia.6	-80.8317	6.93381
znf569l	-91.7373	-0.373865
hmga2	-54.4232	-5.05546
hspb1	-52.8025	3.19523
kctd12.1	-91.4652	-0.968299
hif1an	16.9131	8.60665
zgc:158701	-101.833	-1.25672
xkr8.3	3.08071	-5.1185
ptmab	98.5528	4.03252
cry5	-73.0879	-0.456436
acaa2	-79.4153	0.278941
rsrc1	-32.7929	-4.94737
nup62l	63.3617	1.64921
nupr1	-59.7345	-2.75736
CABZ01075242.1	-101.594	-0.991975
fgd6	-87.9292	-1.78244
plek2	-97.5666	-1.5583
ecsit	-39.4699	-6.28047
psmd10	-5.19624	-3.36639
gig2e	-82.24	-0.808826
sec31a	-88.5632	-2.71174
trpv6	-86.7761	-1.84349
CABZ01112590.1	-82.0742	-2.13352
CABZ01112317.1	-92.2603	-0.916031
crb3a	-64.6094	-4.20702
sdr42e1	-74.7929	-2.63114
si:ch1073-181h11.2	-102.496	-1.27903
flvcr2a	-98.5841	-1.88127
zgc:162939	-34.1308	-6.84859
si:ch211-203b20.7	-102.624	-1.19159
aqp7	-101.277	-1.13124
GRM7	-91.1768	-1.51831
znf668	-83.3595	-1.54127
lgals3b	-3.60105	-2.2654
CABZ01113981.1	-102.297	-1.17977
il10rb	-63.3231	-0.649802
cdh7	-100.791	-1.33394
zgc:110204	-101.298	-1.21511
polr3h	25.6631	-2.06055
nts	-94.363	-0.697913
imp3	1.67668	-1.32712
f2rl1.2	-95.8906	-1.26264
znf1088	-101.443	-1.13732
mcmbp	17.2653	-0.701501
armc8	-55.9835	-3.72283
si:dkey-61l1.4	-102.347	-1.21797
zgc:112052	-78.4863	-0.107362
ccar2	-81.0613	-1.07464
pptc7a	-86.6307	-0.962819
cyp2ad3	-82.7964	-1.31902
si:ch211-102c2.7	-29.9906	-3.15461
hbs1l	-49.9164	-3.01619
mob1bb	148.357	-12.6017
ncam1b	-94.9616	-1.17748
smpd3	-98.6273	-1.51638
pfkfb3	-76.7598	0.298471
gpr61	-96.1223	-1.82046
BX649497.2	-94.6314	-2.065
tnfaip8l2b	-100.561	-0.960228
st3gal1l2	-101.854	-1.17812
SBK1	-99.8456	-1.38187
plekhd1	-101.337	-0.986106
GID4	9.6369	-5.01693
abi3a	-97.1572	-0.711009
med28	108.559	-4.20291
si:dkey-26c10.5	-8.87885	-3.34472
BX546499.1	-81.3298	-0.286318
anxa13	-40.9077	-3.35635
zbtb4	-92.9602	-1.90706
steap4	-73.3717	1.51226
si:dkey-28g23.6	-100.028	-0.938761
mrpl16	270.261	-12.5587
ip6k2b	-62.6374	0.535737
si:dkey-75b17.1	-45.6836	-3.66223
top3b	-80.9231	-3.49768
CABZ01068209.1	-96.8951	-0.793622
si:dkey-13e3.1	-102.429	-1.37324
glipr2	-98.4985	0.10873
pstpip2	-92.3286	-0.244905
nck1b	-44.9223	-0.64534
deaf1	-58.9765	-1.5873
irf8	-61.974	2.73406
sepw2b	-76.0701	-1.64272
rhoub	-93.9869	-0.642904
golgb1	-30.3756	-3.1675
tmem47	-85.6845	-3.24329
si:ch211-226h7.8	-101.964	-1.2467
si:dkey-71l4.1	-102.489	-1.20398
zgc:162967	-30.4634	1.86951
xpc	-52.6969	-0.80559
si:dkey-102g19.3	10.2624	18.5787
rccd1	-94.6505	-2.71159
lrp8	-71.2637	-2.46622
lygl1	-4.0103	29.4308
lrrc75ba	-72.4256	-1.16576
ugt2a4	-88.5084	-0.627073
golga1	-76.3129	-2.15922
ccl39.6	-95.4786	1.13205
FO704715.1	-94.4847	0.0825829
tp53bp1	-34.1298	-3.63247
synpo2lb	-101.86	-1.19761
triap1	-69.9772	-0.458176
zgc:92242	-96.2207	-1.1129
pcsk9	-99.3928	-1.57518
asb15a	-101.623	-1.16403
si:ch211-177d9.1	-102.416	-1.16183
zgc:174193	-72.0473	-6.38426
rhbdf1b	-98.5717	-0.551204
zgc:194007	-98.9823	-1.14264
pald1b	-77.4677	-9.45656
AL954146.2	-100.865	-0.968233
ftr92	-101.868	-1.16767
si:ch211-223a10.1	-63.8277	-3.95219
hk2	-59.4751	2.4902
cttnbp2	-88.2871	-1.06808
lgals9l3	-39.1858	14.469
waca	18.3921	-2.81936
r3hdml	-42.1596	-7.53859
helz2	-93.1738	-0.812321
chst14	-78.749	-2.08323
cldn5b	-79.923	-1.26913
dph5	-55.9089	0.168439
zgc:77816	-94.3691	1.74367
CT027611.1	-101.312	-1.45037
trmt13	-63.3576	-6.53791
zgc:64022	-97.2783	-1.4499
cyp3c4	-95.7165	-1.30113
trim35-10	-97.6129	-1.06087
lonp1	-22.0284	-2.34811
stx11b.2	-87.3954	-2.71024
cacng6b	-12.8876	-3.99606
CU467856.1	-102.42	-1.24467
chrna5	-88.4419	-1.8656
ndrg1a	-16.4781	-5.32759
sssca1	17.1178	-1.30369
acvrl1	-86.3521	-2.27228
gde1	-70.2884	-1.86863
dram1	-24.9076	16.5202
si:rp71-1i20.1	-102.671	-1.25421
arl4cb	-95.5619	-1.10837
cyp2p6	-80.1755	-2.26029
gpc3	-98.3398	-1.49472
taar19b	-102.71	-1.20379
si:dkey-106g10.7	-95.3237	-1.4403
DHX30	-86.1619	-1.59737
pccb	32.3513	-2.81554
si:dkey-27n6.1	-102.225	-1.07284
BX005329.2	-46.6509	-2.75095
ftsj1	-29.6263	-0.293829
fus	-28.9211	3.27043
mbd3a	-3.15159	-0.835189
sowahab	-96.4582	-1.47333
znf1001	-51.3599	-3.43455
ace2	-93.8392	-1.39522
adra2a	-99.8582	-1.49071
rars	6.18317	1.3907
msra	-19.7149	1.5472
vcla	-83.0953	-2.14594
SLC16A3 (1 of many)	-97.6789	-1.34037
npm1b	-86.0144	-1.19839
ube2t	196.465	-12.2206
grin1b	-101.456	-1.29806
il22ra2	-102.729	-1.22895
aclya	-9.49804	1.59139
taar20d1	-101.444	-1.34293
eif3s10	132.032	2.37095
rgs9bp	-101.625	-1.28337
ubtd1a	-95.1412	-1.41213
cx23	-59.1903	2.0403
lgals1l1	88.3724	4.15455
stim2b	-95.8916	-1.3115
fam175b	-62.3969	-2.27019
aldocb	89.3925	20.4862
baiap2b	-96.7721	-1.30958
itga5	-84.0246	-1.03945
dicp3.1	-98.3696	-0.577616
pus10	-44.184	-1.24416
si:ch211-176g6.1	-99.8621	-1.52186
si:ch211-214p13.9	-84.179	0.720353
cga	-102.689	-1.22039
rcvrn3	-100.133	-1.06702
BX323573.1	-99.4896	-1.22449
farp1	-96.0636	-0.801694
map3k8	-96.0186	-0.284273
slc15a4	-90.7287	-1.82866
zgc:123010	-70.8542	-0.799158
sf3a3	62.7262	-5.55198
cldn5a	-95.9846	-0.488416
zgc:194948	-94.6255	-1.53728
crygm2d13	-101.585	-0.906249
zgc:153659	-102.574	-1.17318
tph1b	-84.8178	-1.24066
myo1f	-88.9535	-0.650048
grid1b	-101.411	-1.21282
sh3yl1	-77.6197	-2.59203
nom1	-39.0163	-4.11505
dlk2	-102.211	-1.40452
slc9a3r1	-76.4144	-2.55376
hp	-29.8629	3.50903
zgc:101716	-86.0802	-1.69262
si:dkey-29j8.1	-102.183	-1.24979
vps13a	-11.3204	-1.28684
podxl	-71.9176	-2.47051
si:ch211-127i16.2	-97.3195	-1.71633
cd83	-92.9642	-0.151088
CSDC2 (1 of many)	-96.665	-1.36497
dia1b	-90.0977	-1.48443
slc43a2b	-95.5121	-0.181607
CABZ01084447.1	-102.218	-1.17869
rxfp2l	-102.092	-1.27066
SYNPR (1 of many)	-89.4645	-4.00601
sparcl1	-94.9259	-1.32426
ppp1r1b	-81.3311	-3.92683
si:ch211-147m6.2	-100.94	-1.30297
CU693375.1	-100.412	-1.03037
CR339059.1	-101.972	-1.29771
BX664605.2	-101.467	-1.10257
zanl	-101.332	-1.35473
il2rgb	-99.8644	-1.38785
lmo7a	-85.1331	-0.446949
dfnb59	-102.595	-1.21399
lcp2b	-99.8857	-1.38612
fam107b	-42.2157	5.00156
lsg1	-34.8027	-1.36995
soul5	-78.5496	-4.78463
zgc:153073	-82.2262	0.96311
si:ch211-96i7.6	-101.194	-1.23572
angptl4	-64.3444	1.5309
si:dkey-78l4.12	-102.318	-1.32732
zgc:113343	-37.0064	-1.33171
mgst3b	25.8429	2.07896
si:dkey-33i11.9	-37.0702	21.1899
CABZ01062780.1	-98.6995	-1.28722
ptprh	-88.3285	-3.52456
si:dkeyp-4c4.2	-101.423	-1.03566
B3GNT8	-102.618	-1.28579
si:ch211-71m22.3	-101.288	-1.37327
hoxc12a	-95.3953	-2.19018
kctd16b	-100.79	-1.11685
kaznb	-86.4768	-0.795923
zfpm2b	-100.88	-1.20628
crebl2	-30.2082	-0.79878
ercc6l	-12.1558	-4.55326
si:ch211-170d8.2	-100.827	-1.12925
si:dkey-13m1.5	-102.739	-1.2276
si:ch73-184c24.1	-95.0236	-1.86891
fhl2a	-84.5812	-1.65893
kbtbd8	-19.4221	-6.21217
ogfr	-76.8018	-2.66927
csf2rb	-99.7049	-0.274744
ssuh2.4	-67.0926	-0.184165
si:ch1073-15f12.3	-83.4938	-0.736285
CT583662.1	-102.749	-1.22788
si:ch211-149k23.9	-98.8241	-1.46395
taar14d	-102.705	-1.20459
pkma	177.513	9.81313
si:dkey-16p6.1	-102.423	-1.21588
si:ch211-195b13.1	-89.4319	-0.285828
si:ch211-194p6.10	-90.3986	-1.35918
gars	34.8492	2.2149
trim3b	-77.5173	-3.1578
taar20a	-101.681	-1.24486
fam177a1	23.033	-5.70798
cers2a	-95.0962	-1.07382
commd8	-58.9176	-1.02003
eprs	7.5634	-2.26374
ncf4	-87.8037	1.24574
si:dkeyp-30e7.2	-97.3098	-1.32021
rbm4.2	92.1564	-1.3462
atrnl1a	-100.329	-1.27956
si:ch211-217k17.12	-95.3729	2.31893
tma16	-65.7963	-0.343839
trim35-21	-102.307	-1.25556
BX004816.1	-102.614	-1.21548
myl9a	80.7889	8.3337
kpna4	-5.12039	-1.79284
chrm4a	-102.246	-1.24148
arl5c	-68.3589	0.471221
tprkb	13.1504	-8.85011
si:dkey-30c15.17	-98.0268	-1.11413
map1lc3b	251.676	-27.9073
kcnj1a.1	-80.8338	0.842536
si:dkey-29m1.2	-102.615	-1.18969
si:dkey-238k10.1	-96.0767	-1.14737
rab41	-10.4838	-4.53685
cib2	-83.6415	-1.068
abcb10	-91.9065	-1.91069
PHYHIP	-102.268	-1.18411
UTP14C	-34.8756	0.328366
znf395a	-71.082	-0.0495145
mars2	-88.0916	-1.06846
slc35g2a	-100.828	-1.01163
im:7145024	90.4862	-11.9044
si:ch211-226h8.8	-100.301	-1.81493
ccdc36	76.257	-6.85386
mat2aa	62.8168	-2.12312
RASGRF1	-99.7953	-1.10211
itga11b	-94.2394	-1.2435
phykpl	-74.882	-1.6861
si:ch211-67f24.7	-96.5922	-1.58085
dock7	-82.4837	-1.57563
lypla1	-46.6714	-2.53599
CU655961.4	-63.4931	-2.80691
zmat4b	-99.4646	-1.00924
gpc5b	-99.0189	-1.88562
fgf18b	-100.668	-1.18217
trpc5a	-101.155	-1.26339
rbpms2a	-66.5676	-0.610791
taar10c	-102.216	-1.24758
si:cabz01100188.1	-98.0787	-1.69616
kcnb1	-102.596	-1.22071
plekhg2	-98.595	-1.4572
DAB2 (1 of many)	-88.1706	1.08224
pbrm1	-39.7874	-4.76128
ngdn	-55.3116	0.0958269
--	-101.189	-0.102532
smpx	-102.074	-1.22907
CR759810.1	-101.286	-1.16408
C1S	-89.1974	-0.733475
CABZ01081730.2	-83.5679	-3.10748
or109-3	-102.278	-1.25658
si:ch211-117m20.5	-84.559	7.56847
exosc4	-31.5163	-1.01393
nedd4a	-94.5534	-1.70052
mov10b.1	-73.7288	2.83713
gnpda2	-16.8408	-8.6111
casp3b	-93.6867	-1.97865
ptges3a	235.132	-27.0745
stxbp2	18.418	-4.4105
pofut1	-77.0325	-1.01847
srsf1a	54.6498	1.86377
klf2b	-87.878	-1.88953
tmem176l.4	-92.6098	0.490687
gapvd1	-89.3086	-1.60768
slc38a5b	-86.5993	-0.562101
pcdh1a6	-102.48	-1.30935
arrdc1a	-67.225	0.199635
ifng1-2	-101.948	-1.09866
zgc:158432	-99.0675	0.0693853
CABZ01103941.1	-98.9854	-1.47699
twf2b	-96.9781	-1.11466
calhm3	-89.4087	-1.8333
si:ch211-59p23.1	-102.417	-1.16054
st3gal1l3	-102.37	-1.1774
parvb	-77.7703	-2.386
vmp1	-33.4041	-3.65828
lipf	-69.7753	2.44311
si:ch211-120e1.7	-81.0682	-2.64645
prp	-101.082	-1.26037
slc3a2b	146.665	4.49132
si:dkey-84o3.2	-94.0727	-1.97514
gpr1	-94.4446	-1.15095
ap1m1	10.4147	-10.4482
NOP14	-60.7822	-1.46671
MEX3A	-102.086	-1.27752
ihha	-101.905	-1.41825
si:dkey-3k20.4	-102.356	-1.24412
zgc:77112	-87.5809	2.5659
ctsc	2.64644	0.220153
zgc:165603	-102.598	-1.21542
gstk4	-99.5302	-1.09013
si:ch211-226h7.2	-99.4329	-1.08089
si:ch211-243p7.3	-93.2961	-1.78348
pygmb	-36.399	5.51141
gtpbp10	-72.1393	-2.17562
si:ch211-196h24.1	-100.708	-0.978768
ca4a	-101.205	-1.32056
si:ch211-134m17.9	-81.3723	-0.603257
asph	42.9139	-11.9047
pcolcea	-73.6467	-1.90288
wu:fc30c06	-97.4497	-1.36517
si:dkey-6n6.1	-78.8569	-1.22103
myoz2a	-99.4468	-1.5252
arhgap27l	-97.4696	-1.02382
tie1	-99.1844	-1.27466
wsb2	-87.3217	-1.58653
zgc:100829	-89.5369	0.389936
dus2	-39.1035	-2.92184
sash3	-94.8558	-0.471394
rabggta	-20.539	-5.99562
rnf11a	-41.1672	-2.58879
si:dkey-81n2.1	-102.536	-1.15691
tyms	213.955	14.3529
si:ch211-145h19.5	-100.634	-0.723337
MANBAL	-61.9774	-0.0972252
ripk4	-70.7422	-0.949645
plxnb3	-71.5372	-4.66811
CR391916.1	-100.253	-1.30864
ppat	-26.3492	-0.988657
rbm48	117.507	-3.15233
card9	-95.7672	0.498471
rnf41	-37.4626	-3.08089
gpr158a	-93.0709	-1.95741
cisd2	-22.65	-5.05273
sepp1a	164.779	19.366
ankrd11	-88.483	-2.40201
si:dkey-83h2.2	-102.434	-1.21037
si:ch73-211l2.3	-102.529	-1.27661
cirh1a	-35.6677	-1.41196
dnlz	-77.4299	-0.150575
cdv3	15.2951	0.228394
nceh1b	-77.6797	-2.47524
si:dkey-126h10.1	-102.104	-1.09301
tspan36	-40.0794	7.58557
gig2h	-101.494	-0.733746
efna2b	-99.8649	-1.47782
zgc:113184	-81.0224	-1.18981
pou2f3	-102.459	-1.17627
fshr	-81.5773	-3.89788
tnfrsf1b	-93.9526	-0.960245
marcksl1a	-37.6718	8.73274
zmp:0000001082	-90.4672	0.687113
hoxc6a	-99.7341	-1.40218
si:dkey-58f10.11	-90.984	-0.239391
TMEM114	-100.062	-1.47443
invs	-92.7645	-1.59446
SGMS1 (1 of many)	-60.433	-3.59081
pik3r5	-98.086	-0.704885
cast	-24.729	-3.18358
CD53	-83.5295	4.33994
si:ch73-111k22.2	-48.1067	-6.15898
mfap5	-65.7861	4.40034
agrp2	-92.0884	-1.98139
accs	-83.6455	-1.64782
pxna	-34.9553	-1.01977
ndst3	-96.4163	-2.25599
scinlb	-75.8867	10.1878
si:dkey-53k12.2	-99.2543	0.251912
znf1121	-99.4153	-2.14802
clptm1l	-42.0232	-2.98651
si:rp71-62i8.1	-92.1229	-2.08734
gnrhr1	-101.546	-0.960362
parvg	-63.892	4.99664
dhrs12	-23.8194	-5.09777
zgc:100868	-102.03	-1.20563
rpap1	-72.9086	-2.06276
sstr5	-97.1315	-1.07399
abhd17b	-63.5374	-2.09884
dusp6	-74.8787	0.0495349
mhc1zca	-101.028	-1.06431
ahsa1b	-10.3636	-5.66966
ube2ia	236.159	-13.832
si:ch1073-80i24.3	-100.58	-1.50811
prelid1a	92.0376	-4.29995
adam28	-99.1537	-1.09065
rnd2	-98.1107	-1.03682
notchl	-96.8033	-1.40385
hoxc8a	-98.9101	-1.35402
npffr2b	-100.811	-1.28566
nsfb	-70.1171	-2.27293
vcam1b	41.8176	-3.55756
mrrf	-67.3492	-1.43321
si:ch211-71n6.4	-92.1857	-1.40033
si:dkey-156m2.3	-102.077	-1.28089
si:dkey-27h10.2	-96.92	1.59288
smtnb	-17.3245	-4.25527
zgc:112970	-101.278	-1.1213
ap1g1	-7.50861	-1.50296
ccbl1	-74.5436	-1.113
coa7	-46.1423	0.10501
rnmt	12.5703	-0.225972
zgc:153157	-100.384	-1.28969
slc43a1b	-96.1064	-1.18717
hoxc12b	-100.14	-1.29532
si:ch73-362m14.4	-101.261	-1.3106
tlr4al	-102.438	-1.27967
TMEM38B	-76.6069	-1.54636
sh3gl2	-95.4126	-1.38618
ftr13	-93.6094	-1.10645
plcl1	-95.4147	-1.17591
pimr130	-79.7494	-0.743931
rhbdf1a	-73.1631	2.11061
si:dkey-234l24.1	-101.69	-1.52973
lcmt1	-58.651	-1.05293
nr2f2	-56.2516	-4.33282
2018-03-03	-101.484	-1.25175
rab13	0.0876541	-8.4155
mrc1b	-87.506	2.98414
pgap3	-97.3902	-1.91307
si:ch73-109d9.3	94.5657	-7.93256
atp1b2a	-97.7692	-1.65511
TIMM22	-40.2088	-3.06236
si:ch211-139g16.8	-97.6077	-0.00649624
si:rp71-80o10.4	-100.255	-1.40493
CABZ01054965.1	-95.8802	-1.3796
si:dkeyp-77h1.4	-86.3771	-0.888111
zgc:153151	-90.576	-1.18628
ZC3H7B (1 of many)	-56.386	-2.97415
pcdh7a	-97.3437	-1.34233
BX323023.1	-100.783	-1.61422
CXCL3	-98.4016	0.371336
psme2	30.2012	1.50114
hnrnpa0l	-74.3377	-2.5699
noa1	-84.9837	-2.31474
arpc1a	177.127	-2.10404
prf1.3	-102.046	-1.26406
hcfc2	-84.1373	-2.40724
si:dkeyp-122a9.1	-101.323	-1.27828
BX470149.1	-101.746	-1.16858
zgc:77739	-52.6824	1.55606
si:dkey-250k10.1	-102.384	-1.26974
si:cabz01069016.2	-96.4556	-1.2227
CR846080.1	-102.628	-1.38156
si:dkey-88n24.10	-101.199	-1.22266
st3gal1	-73.938	-2.74623
TSC2	-46.2506	-4.56917
zbtb8os	-37.7118	-3.03072
calr3a	52.9915	6.79437
pappab	-99.1674	-1.29253
nhsl2	-102.067	-1.24055
pde8b	-96.7224	-1.87446
FAM184A (1 of many)	-86.8936	-1.18964
fabp7a	130.278	-1.00116
gabrd	-98.2763	-0.879016
rbmx2	-75.9928	0.893319
nsun2	-21.7198	-4.39949
fbxl8	-89.2899	-0.72749
hspa14	25.332	-2.67213
myo1b	-23.9621	-1.01021
pak1ip1	30.0105	1.93069
gata4	-80.4833	0.411968
CABZ01051902.1	-87.3755	-0.843312
si:ch73-199e17.1	-101.684	-1.4618
zmym4	-66.4263	-0.558506
zgc:112977	-82.8284	-2.41967
CABZ01078737.1	-99.5563	-0.350742
arhgap12a	-70.974	-0.880316
ARHGAP42 (1 of many)	-94.2078	-2.72699
lrrc47	-57.7641	-1.36263
tyw1	-28.5116	-0.268286
si:ch211-132f19.7	-97.544	-1.34403
c4	-71.2896	2.55843
tnfaip8l2a	-90.5418	-0.0097848
mt2	61.7189	21.9983
lmf2b	-57.8126	0.75464
si:dkey-197c15.6	-53.1712	-2.28633
si:dkey-28d5.12	-102.684	-1.1828
dnm1b	-89.1346	-1.90915
rbks	-83.4541	-1.58835
ttc39a	-93.7353	-2.24261
slc16a5b	-101.598	-1.33003
prr33	-101.195	-1.15318
slc2a6	-90.4473	3.56092
tfap2b	-99.1349	-0.738192
zgc:194990	-100.744	-1.68312
OXR1 (1 of many)	62.3996	-11.6626
klhdc8a	-96.8862	-1.14416
CABZ01079304.1	-92.6277	-0.168709
moxd1	-90.3854	2.95148
zgc:171887	-102.392	-1.13563
mpped2a	3.15058	-1.70079
si:ch211-66c13.1	-102.741	-1.21659
nitr1b	-101.298	-1.06964
jagn1b	-35.1864	-3.59483
rasgrp4	-68.3263	3.51176
si:dkey-23a13.14	-101.164	-1.47871
dusp1	-38.7939	-1.26874
tor2a	-80.677	-4.06286
postnb	-35.7527	11.9112
si:ch211-198m1.1	-101.49	-1.126
CABZ01064859.2	-53.6949	-1.95545
spns1	-69.0914	-0.0344165
si:ch211-229i14.2	-102.655	-1.2003
si:dkey-246j7.1	-98.6832	-1.33786
fut10	-91.7616	-2.10702
mxra8a	-91.3323	-1.78089
si:ch211-254p10.2	-23.0726	-9.05884
rps8b	-53.3985	-4.12252
si:dkey-211g8.4	53.9883	-8.45956
phf1	-102.086	-1.19234
copb1	27.4284	-4.14307
fbxl22	-101.181	-1.70832
amh	213.634	-15.0564
tuba8l	230.474	-1.52046
CR735126.1	-99.6094	-1.46743
tmem151a	-92.2254	-1.64324
si:ch211-105f12.2	-102.597	-1.26008
socs1a	-86.8483	3.34939
sdprb	-67.4467	-2.44199
si:ch211-284e13.9	-89.463	1.31666
si:dkey-145p14.5	-28.0837	-5.0847
si:dkey-1b17.6	-89.239	-1.98571
gtf2h3	21.7956	-2.61968
crygm2d20	-101.808	-0.984971
myo15aa	-99.3944	-1.20848
znfx1	-90.9432	-1.85861
si:busm1-160c18.1	-102.699	-1.16753
megf11	-97.1635	-1.48196
si:dkey-224b4.5	-101.784	-1.36595
bag4	-62.6806	0.269021
arpc1a	-102.765	-1.20915
ebi3	-97.1464	-0.960019
MMP15 (1 of many)	-96.9492	-1.29447
GRB14	-98.9661	-1.49574
rnh1	-91.2933	-1.91515
si:dkey-16p6.4	-102.605	-1.19271
evx1	-80.2375	-3.53608
tprg1l	-61.6422	-5.27257
p2rx4b	-97.8291	-1.33996
gatsl3	-79.5078	-0.00321152
usp36	-69.5849	0.264918
zgc:173552	19.7545	-13.4414
si:dkey-66l17.4	-38.0243	-3.0668
vegfc	-97.3897	-1.68771
BX649434.2	-101.904	-1.29366
adgrg7.2	-102.706	-1.31471
mogs	-82.8744	-2.3528
RECQL4	-73.7533	-1.48121
gpr88	-102.619	-1.21627
CHRM4	-102.481	-1.17851
snx10b	-99.8549	-0.489945
ptpn6	-91.9279	1.11397
si:ch211-193k19.1	-59.0247	-8.64734
slco4a1	-96.1443	-1.94543
fut7	-99.3738	-0.0332647
myl9b	76.8938	-21.1501
gabrb3	-98.085	-1.03571
osgep	-41.6785	0.0259754
senp3a	-64.6133	-1.3605
tnni1a	-102.762	-1.21043
CABZ01090749.1	-95.5162	-0.401433
oxt	-101.553	-1.42555
MYADML2	-101.223	-1.2023
ccdc90b	18.4185	-5.9437
myoz1b	-94.1539	-1.07561
wu:fi09b08	385.855	-61.4267
BX088712.2	-101.445	-1.49426
pprc1	-51.298	-0.317012
si:dkey-103g5.3	-101.219	-1.11087
cyr61	-37.5741	-0.851105
ccr10	-99.2898	-1.31792
satb2	-16.9404	-6.48847
galnt2	-84.2484	-1.75112
CABZ01072810.1	-86.7804	-1.64628
si:dkey-72l14.3	-102.233	-1.14171
gpn3	-35.7	-0.30377
samsn1a	-94.8973	0.634495
zgc:77517	-10.1128	11.1426
fam117ab	41.743	8.20481
zgc:158868	-96.195	-0.987063
agpat5	-40.9888	-3.05441
si:ch211-203k16.3	-80.0748	-4.60436
cdk10	-56.4826	-1.85972
aifm5	-97.5044	-1.09552
bzw2	-81.1173	-0.603333
pdzd8	-90.6727	-1.59679
ccl20b	-98.5468	-0.965875
si:ch73-380l3.3	-102.266	-1.16134
ptger4b	-100.949	-0.924128
rgn	-75.4563	-0.464998
aak1b	-87.2925	-1.78295
nuak1b	-96.2148	-1.52374
tbl3	-42.8103	1.67766
mcf2la	-90.7068	-1.12954
pidd1	3.5674	-0.427772
si:dkey-181m9.8	-72.6583	-3.13141
c1galt1b	-57.5862	-3.40176
si:dkey-264f17.5	-102.226	-1.37891
si:ch211-1f22.11	-102.291	-1.13814
mfsd12a	-56.1528	-1.54413
insl5b	-102.47	-1.1914
b3galt4	-100.598	-1.4783
dfnb31b	-99.7921	-1.30717
FO704755.1	-100.105	-1.18125
golga7bb	-102.408	-1.1367
znf292b	-69.2159	0.187524
zgc:136870	-100.038	-0.672764
gng13a	-101.779	-1.02199
fbp2	-101.785	-1.14812
brf1b	-39.1788	-4.0965
ube2g2	40.8088	2.45816
cyp39a1	-99.844	-1.27209
TMEM196 (1 of many)	-102.216	-1.1672
rem1	-96.0858	-1.58695
hnrnpa1b	72.4957	0.610157
CT990561.2	-101.234	-1.4193
kank1a	-93.6025	-2.49356
FGD4 (1 of many)	-88.2758	-0.0552461
pcbp2	49.954	3.94626
mettl24	-80.7853	-0.423024
si:dkey-88n24.11	-101.546	-1.2905
tmem201	-80.2316	-1.06713
si:dkey-225f23.5	-102.141	-1.21968
dimt1l	-57.4444	-1.83021
qkib	-96.203	-1.637
nxph2a	-99.7387	-1.00739
dnajc11a	4.53904	-7.18249
dnajc5gb	-62.4438	-1.82669
gpc1a	-99.916	-1.67001
neu3.4	-100.92	-1.09473
zgc:114046	-72.7822	-8.42458
CU467828.1	-102.177	-1.36103
lbx1b	-102.24	-1.1733
si:dkey-82k12.13	-102.3	-1.07776
tyw5	-70.0531	-2.04949
mgat3a	-101.278	-1.15803
atp6v1c2	-98.1753	-1.70077
GCA	78.916	-2.20022
zbtb24	-93.3675	-2.4236
acsl3b	-56.3229	-4.00999
tmem41aa	-44.2083	-2.5626
otulinb	-41.2608	-0.495652
FAM109B	-97.5058	-1.26411
si:ch73-90p23.1	-102.128	-1.08512
CABZ01104045.1	-56.0664	-0.984433
cdk6	-98.847	-1.42106
tlr1	-101.442	-0.975303
prdx6	222.922	17.3287
scn8ab	-98.7198	-1.33092
si:ch211-155o21.4	-93.899	-1.69181
mink1	-53.7955	-4.84309
col5a2a	-78.7924	-1.23611
trim105	-69.2001	-4.05045
neo1a	-85.926	-1.76329
rbm10	-90.5975	-1.85667
CU571315.1	-101.986	-1.11341
cbfb	-89.6413	-0.845908
lpcat1	-72.4253	-0.129638
klf7a	-100.063	-1.50414
gspt1l	130.805	-5.69584
si:ch1073-100f3.2	-98.7725	-1.51294
CABZ01109021.1	314.365	53.0954
luzp2	-101.508	-1.33571
si:dkey-29d5.2	-102.264	-1.13065
exosc7	3.08212	6.53856
ppp1r3ab	-102.674	-1.21524
sox19a	-101.781	-1.08594
cirbpb	1811.07	32.2683
sox7	-97.5039	-1.60195
zswim8	46.7189	-11.8576
AL935199.1	-100.06	-0.61298
RDH13 (1 of many)	-68.4511	-2.05987
si:dkey-30e9.6	-82.3976	2.81426
ccr12a	-96.4374	-0.206621
si:ch73-44m9.2	-101.739	-1.25535
sept9b	-94.5524	-0.906172
galnt6	-95.659	-0.524191
matn1	-102	-1.11811
foxp2	-89.2649	-1.66674
rnpep	-44.0954	1.42957
arhgap23a	-96.0288	-1.35681
FNIP2	-95.5971	-0.831153
snai2	-94.477	-1.83827
acbd5b	-92.7384	-1.57094
thraa	-85.9405	-1.11873
pycard	-90.1135	0.0428541
phb2a	96.5307	-9.30789
morc3b	-90.7273	-1.00962
pimr68	-73.3886	-3.62162
lyve1a	-99.4791	-1.19049
slc6a11b	-101.08	-1.38778
si:dkeyp-4c4.1	-102.436	-1.17799
elovl5	-81.5318	1.59239
mapre2	-47.6303	-4.64574
nadsyn1	-75.6855	-1.83858
tmtops3a	-101.728	-1.28464
si:dkey-228l14.1	-102.571	-1.19542
tmtops2b	-100.687	-1.01586
eno1a	79.094	32.3767
mark2a	-10.2549	0.362294
scube3	-98.2214	-1.71436
tril	-96.8642	-0.977938
tlr21	-100.888	-1.0639
nr1d2a	-78.2022	0.0329698
ccl25b	-4.4439	20.0598
tax1bp1a	-84.39	-2.97181
ldha	-28.7024	9.54318
NOP9	-46.7612	1.62644
kirrelb	-90.7329	-1.45284
si:ch211-191i18.2	-101.184	-1.74643
hsd11b2	111.627	2.34834
trub2	-32.2528	-0.870963
prok2	204.576	-23.6948
fndc3bb	-89.5283	-2.05101
TMEM179 (1 of many)	-102.058	-1.27847
or137-7	-102.337	-1.12008
F13A1 (1 of many)	-102.611	-1.19587
faim2b	-71.8069	-4.59926
mrc1a	-100.072	-1.11537
fcer1gl	27.1169	27.8445
samd4a	-90.5866	-2.45396
wasf2	-59.4613	-0.308815
trpv1	-100.177	-0.555828
si:ch211-217k17.11	-50.8466	23.1264
kin	-47.632	-2.09948
klf5a	-100.647	-1.13687
ssbp3b	-73.8042	-1.45241
il6r	-98.335	-1.43039
cx52.6	-101.662	-1.01686
aldh9a1a.1	106.439	20.3486
zgc:113348	16.7065	-2.67293
hnrpl	241.571	-2.73095
ap1s2	167.151	-7.06381
rybpa	-63.4607	-0.977473
znf532	-96.5327	-1.96918
ranbp3b	16.3287	-2.00618
RASGRP2 (1 of many)	-101.426	-1.1713
zgc:175088	-15.4782	3.73281
clvs2	-93.3489	-1.25539
cst14b.1	-47.4972	3.40576
mmp17b	-85.2347	-3.45022
mbnl1	-70.8719	-0.645733
FQ377903.2	-99.5814	-1.63809
INSM2	-102.46	-1.21996
gpr65	-101.645	-0.815358
saal1	-39.5786	-1.8211
rnf6	-70.7894	-2.04665
per1a	-86.2394	-1.26843
eef1a2	-101.305	-1.10846
sh3bp2	-101.116	-0.856201
cecr1a	49.7398	-7.59985
nbeab	-97.941	-1.98943
DDX17	-11.1182	-1.81452
opa3	-68.5599	-2.81049
cand2	-63.7905	-4.10763
mettl1	-49.986	1.87654
si:ch73-233f7.8	-102.583	-1.23169
stom	-83.3165	-3.6166
si:ch211-276a17.5	-102.089	-1.16029
prmt2	-73.5135	-0.815741
scara3	-96.8705	-0.933464
si:dkeyp-85d8.3	-101.376	-1.15962
tmem74b	-94.5695	-1.45686
dnajc15	-55.3808	-1.40834
tp53rk	-36.8288	-2.88289
si:dkey-58f10.12	-102.241	-1.21939
nadka	95.9652	-2.21167
tiam1a	-91.2393	-1.03283
bbox1	-89.5041	0.0857667
si:dkey-12j5.1	-37.3831	-1.62609
olfcj1	-102.681	-1.21294
fam43a	-79.9554	-1.45872
cd9b	-65.7518	7.98651
hnmt	-98.2423	-1.08065
nmt1a	-37.3437	-3.21767
phactr4b	-87.79	-1.93936
ctdsp2	-37.5024	0.436048
znf1027	-102.277	-1.27337
ch25hl1.2	-99.3237	-1.82654
si:cabz01068815.1	-71.4147	6.51891
si:ch211-207i1.2	-36.0598	0.404278
arpc1b	53.8662	12.0784
si:ch73-343l4.2	-100.311	-0.229337
CABZ01113883.1	-60.4347	-3.20601
mvb12ba	5.8043	-3.65012
zgc:198329	-102.592	-1.2462
trip4	-64.8626	0.626929
adam19a	-99.6264	-0.560205
LPXN	-97.2187	0.8062
nnt2	35.632	-0.906899
si:dkey-78p8.1	-74.9937	-2.34941
slc38a3b	-86.1018	-1.31046
gpkow	-44.6026	-2.64249
si:dkey-244a7.1	-92.537	-0.159407
srd5a2a	-96.9928	-0.228219
ntn1b	-102.398	-1.25843
CU914164.3	-102.364	-1.08246
htr2b	-102.546	-1.18164
si:dkey-222f2.1	-100.798	-0.908631
cpne5b	-99.7822	-1.38521
ftr19	-74.8989	-2.4502
RDM1	-24.8089	-6.99588
syk	-97.918	-0.421074
srek1	-60.1551	-2.12667
si:dkey-83f18.15	-102.122	-0.959161
APBB3	-85.1846	-0.810485
wdr75	-35.7273	0.531644
CU469587.1	-101.711	-1.20341
sfrp1b	-78.8704	2.01924
spata2l	-61.2912	-3.40937
si:ch1073-209e23.1	-82.9469	-1.41091
dolpp1	-31.6232	-1.15946
anpepb	-101.302	-1.33748
tob1a	-41.65	-0.914404
si:ch73-170d6.2	-102.637	-1.2357
BX511034.5	-96.7658	-1.30495
si:ch211-11k18.4	-7.19886	-1.35007
ddx6	-70.067	-1.18975
p2ry12	-101.124	-0.764185
mxtx1	-102.76	-1.21739
foxa1	-100.767	-1.08625
stoml3b	-88.0117	1.02811
krt96	-84.492	1.45485
sumf1	-78.0533	-0.815254
erfl1	-66.8318	-2.60188
sco2	-44.0812	2.35763
ptprb	-30.9714	-3.19162
FO834814.1	-102.734	-1.21179
si:ch211-220f16.2	-46.8286	-1.06419
NAALADL1	-102.057	-1.20776
naf1	-65.6688	-2.0776
si:dkey-148a17.6	-101.158	-0.523541
mybpc2b	-91.7285	-2.54969
si:ch211-233m11.1	-97.6591	-0.615768
mrpl45	-11.6874	3.43006
stat1a	-7.78566	-6.81639
uggt1	-84.8064	-2.59177
si:dkey-206d17.15	-102.163	-1.26427
dap3	-44.6038	2.04725
cyba	-42.5258	5.05927
saa	-64.5301	14.3866
si:dkey-262k9.4	-88.4832	0.209478
nt5c1ab	-99.4965	-1.28627
kiss2	-101.936	-1.20768
slc6a6a	-78.1796	0.963997
rpz3	-97.3632	-1.39302
taar20w	-101.52	-1.05029
gpr183a	-96.144	0.118699
pigl	-2.44366	-3.88334
--	-98.9668	-1.73298
CRISPLD2	-100.125	-1.32354
CABZ01028787.1	-102.71	-1.22613
PDE8A	-73.3948	-2.57718
tspan37	-73.374	3.11387
si:dkey-78k11.9	-93.1992	-1.00956
BX324216.2	-102.531	-1.2912
si:dkey-88l16.4	-101.442	-1.16121
pigrl2.3	-96.6231	-0.16517
gemin6	5.10975	-1.82928
zgc:158463	2591.03	-215.293
CR847895.2	-101.666	-1.54057
dbx1a	-102.567	-1.15487
si:dkey-10b15.8	-85.645	-3.39977
si:dkey-188i13.8	-69.0283	0.437889
tefb	69.3133	0.231658
ntng2a	-99.6483	-1.54184
znf536	-75.0878	-2.40403
si:dkey-68o6.5	-91.1512	-1.054
sdf2l1	-27.3362	-3.38606
hkdc1	-99.7795	-1.84078
NANS (1 of many)	-101.067	-1.33932
vav3a	-96.9981	-1.34317
arhgap44	-92.6746	-1.78501
rrp1	-54.6289	1.69285
irf4b	-100.213	-1.40887
NCAM2 (1 of many)	-81.9295	-3.3918
nr2c2ap	-46.7484	0.52665
smarcad1b	-83.8781	-0.913978
si:ch211-117i20.2	-99.4846	-1.59731
CABZ01068208.1	-89.5678	3.00083
atp1a3b	-83.6314	-1.87824
afap1l1b	-84.8609	-0.0309137
CABZ01020840.1	-93.9096	-1.03277
si:ch73-106n3.2	-100.328	-0.91668
lrrc3	-95.9202	-2.18364
pgrmc2	36.009	-5.15364
si:ch73-243b8.4	-90.7417	2.14318
pdia4	25.4011	-4.43007
phb2b	40.7595	-4.51905
six7	-97.401	-1.28453
fcer1g	-96.526	-0.403333
thsd7aa	-96.5645	-1.28175
si:ch211-264f5.6	-80.9072	2.50297
si:ch73-7i4.1	-78.2775	-1.52487
irf4l	-102.268	-1.17809
cacna2d4b	-83.9098	-3.58808
mrvi1	-97.7082	-1.86777
exosc8	-7.09111	1.82989
ftr93	-99.1018	-1.47957
si:dkey-245n4.2	-102.173	-1.1476
si:dkey-23a13.7	-89.9285	0.274724
wbscr22	-25.9166	-1.60441
col1a2	-70.3637	1.00717
si:dkeyp-75h12.7	-91.6349	-1.45327
SI	-100.514	-1.1566
zdhhc20b	-70.3427	-3.0843
hdac9b	-80.694	-5.97627
zgc:153935	-64.8609	-4.93433
gramd4a	-100.178	-1.93509
si:cabz01069582.1	-102.386	-1.09183
slitrk5b	-96.8218	-0.926595
si:dkey-108k21.17	0.602294	-29.5455
rbfox3a	-55.1991	-2.50012
pvalb3	-88.2233	1.58385
si:ch73-111e15.1	-101.28	-1.05071
bcs1l	-64.4268	0.303718
tex26	-97.3882	-1.57593
gig2j	-101.486	-1.24844
nrip1b	-89.7448	-1.69595
vezf1a	-86.6435	-1.63606
si:dkeyp-118h3.6	-63.9117	-3.16741
nup85	78.0192	-6.41746
si:ch211-284e13.11	-100.936	-0.674182
SLC46A2	-99.3687	-1.14861
agrn	-85.3712	-2.45269
aadac	-101.282	-1.3728
lrrc4.1	-102.703	-1.21927
rac2	-55.8498	6.30538
ppp2r5cb	-42.0041	-5.97171
olfcd2	-102.532	-1.18665
mctp1b	-76.929	-1.9462
tpst1	-55.9855	-4.19546
il2rga	-99.6671	-0.549459
fmr1	-74.694	-1.57018
si:ch73-248e21.5	-98.9186	-0.364966
nphs2	-86.661	-0.673134
ripk2	-86.7824	-0.912262
CABZ01084566.2	4.96062	3.00454
AMIGO3 (1 of many)	-102.363	-1.31882
atp2b2	-100.046	-0.788765
drd4a	-89.6732	-1.20751
si:ch73-352p4.8	-98.6818	-1.90189
si:ch211-93f2.1	-20.3248	4.15062
ptbp2b	-22.6685	-3.02541
v2rh32	-102.601	-1.19367
BX548047.2	-97.3368	-1.68741
si:ch211-151m7.6	-70.5108	-3.57146
exoc3l4	-75.7221	2.71982
uacab	-39.7955	-7.87767
prelid3b	51.3518	2.5059
si:dkey-183n20.15	-89.2558	-1.82625
exoc5	-64.034	-5.70448
MFSD3	-96.4172	-1.48434
EIF2AK4	-69.9252	-1.49051
bnip3lb	-43.2063	5.47009
cmtm3	-67.8353	-2.11756
LAMP5	-99.6977	-0.984043
kiss1ra	-102.672	-1.23285
tspan18b	-78.5342	-1.49992
zgc:172133	-100.998	-1.06554
CR847893.2	-102.503	-1.28431
p3h1	-88.5489	-1.48673
ywhaqb	203.368	-12.7251
agrp	-100.322	-0.381472
sult6b1	-100.385	-0.976455
si:ch211-218m3.13	-102.581	-1.21327
si:dkey-165a24.10	-101.389	-1.33417
dio1	-73.9263	-2.95872
sult3st2	-101.878	-1.47283
CABZ01090073.1	-92.4226	-2.79768
pdzrn3b	-91.4091	-2.33793
lrwd1	-65.7434	-1.76844
tdgf1	-81.1204	-0.697207
tex2l	-94.2665	-1.37582
si:dkeyp-92c9.2	-102.592	-1.22316
si:dkey-151j17.4	-96.5611	-0.763967
si:dkey-42l23.2	-101.112	-1.43431
nrn1a	-101.458	-1.42402
ctc1	-44.0046	-2.23487
faxca	-97.4938	-1.21331
slc4a2a	-77.891	-1.59636
usp45	-82.0532	-1.59542
zdhhc6	-57.5161	-0.94085
tmem108	-93.4366	-1.20291
hid1b	-76.7762	-1.32311
si:ch73-359m17.8	-102.271	-1.32004
emilin1b	-95.9987	-1.32147
slc4a11	-80.5792	-3.22163
timm50	-34.6443	0.35209
CU861453.1	-98.9072	-1.55063
si:ch73-22a13.3	-98.9217	-1.17957
zgc:172065	-102.523	-1.27149
ptpn4a	-87.8519	-1.05765
si:ch211-282j17.2	-102.494	-1.16117
hck	-99.2664	-0.23287
coq10b	-53.9423	-3.03621
pelp1	-38.2887	-3.29528
dnaja2	306.961	-1.5674
TRPM6	-99.3762	-1.34948
mrs2	-59.841	-4.01548
zgc:153932	-102.567	-1.17083
aldh3b2	-101.972	-1.06454
ctss2.1	43.2309	29.8879
rbbp9	-21.6719	1.3267
znf1044	-102.751	-1.21003
mmab	-58.6286	-1.55086
si:dkey-238d18.8	-101.589	-1.39816
si:ch211-76l23.7	-90.8606	-2.27731
arhgef7b	-53.8386	-1.15247
CABZ01034529.1	-100.712	-0.263221
ehhadh	-42.0919	-0.631731
zgc:174895	-98.3783	-1.26537
skiv2l2	24.0026	1.52474
cacna1g	-100.568	-1.17841
SAMD8	-90.1837	-0.223889
asic4b	-102.734	-1.22176
si:busm1-48c11.3	-38.5378	8.30559
traf7	-32.298	-6.32247
ptprn2	-94.2998	-1.37819
lcp1	-92.0121	2.07624
bin2b	-44.0807	0.510519
iqce	6.21804	-7.68589
sspn	-83.031	-7.70754
nploc4	58.7645	-5.83889
fam83fa	-87.3885	-1.54786
rfc3	51.8227	2.18116
rnf144aa	-78.5827	-0.819345
cbsb	-1.5526	2.50278
fstl1b	-75.252	-1.30162
utp20	-67.2508	-3.69565
pdca	-102.413	-1.03993
si:ch211-161h7.8	-98.1079	-1.07732
dync1li1	-54.5189	-3.00688
pgpep1l	-70.6806	-0.956688
nitr3c	-87.742	-1.35562
zfp36l1b	36.876	-1.43623
si:ch211-256e16.4	-102.289	-1.2807
mtnr1aa	-102.112	-1.27007
cirbpa	5368.21	427.058
TSTA3 (1 of many)	-102.701	-1.21274
eif4ebp3l	-29.9693	11.4509
p2rx5	-97.6004	-1.48303
cited4a	-76.1451	-1.64059
ucn3l	-102.106	-1.52105
DUSP27	-102.005	-1.31234
stxbp5a	-76.3447	-4.93466
msantd1	-95.9022	-1.60307
si:ch73-103b11.2	-62.932	-2.67305
uba3	75.8049	-5.78893
kansl1a	-50.4631	0.0628221
zgc:153675	-32.3813	5.58408
skia	-98.3407	-1.3408
si:ch73-138e16.8	-102.475	-0.908477
synpr	-102.21	-1.16467
ltb4r2a	-102.002	-1.20431
hif1ab	-40.8213	-0.396834
eif3hb	-42.1286	0.043109
gypc	-97.6247	-1.60779
ankrd13b	-101.501	-1.29392
scn1bb	-25.9313	-5.97447
CABZ01002188.1	-102.531	-1.44281
mtmr2	-48.2393	-1.82114
rnft2	-70.1586	7.27618
senp8	-85.1259	-1.13611
BX640584.1	-101.093	-1.25454
mtap	78.8925	-2.77291
pmpca	-72.1605	-1.53042
zgc:172109	-100.605	-0.969869
si:ch211-279g13.1	-73.8274	-1.67735
ebpl	-68.3613	-1.29176
sv2	-86.963	-1.2864
FP103009.1	810.224	21.9572
zgc:174680	-102.158	-1.20823
BX908782.3	203.73	73.9573
si:ch73-345f18.3	-97.9491	-1.22436
ms4a17a.14	-100.149	0.185299
cmklr1	-92.2324	1.03386
tmem241	-91.6039	-1.34733
wtap	149.637	-6.2671
si:ch1073-406l10.2	-33.7996	7.42083
spred2b	-73.4517	-1.47093
HEPACAM (1 of many)	-88.3086	-2.49823
gcm2	-100.721	-1.24741
si:dkey-57c22.1	-101.68	-1.25452
gle1	-66.5016	-1.05006
asb7	-17.1782	-5.42517
itgb1b.1	-59.2044	-1.23615
cd22	-96.067	-0.139641
obsl1a	-101.574	-1.17628
mthfsd	-89.017	-1.69083
acp2	-29.0036	-1.68447
BX571691.1	-102.732	-1.22737
SPRTN	-62.4838	-4.09648
CR848788.1	-102.066	-1.24088
gramd1a	-43.0292	-4.67412
NPFFR2 (1 of many)	-102.133	-1.30859
CU856174.1	-102.6	-1.3465
endou	-93.7574	-1.24829
si:dkey-53k12.33	-102.392	-1.07913
supt7l	-57.7321	-6.38885
BX000701.2	-101.597	-1.46456
thoc6	-53.2199	-0.728525
npas4b	-100.386	-1.22563
si:dkey-211i20.2	-102.563	-1.25082
CABZ01069287.1	-97.8814	-0.990001
zgc:163061	-94.5559	-1.37054
gnptab	-71.9294	-3.28972
si:ch211-133n4.9	-101.043	-1.90722
zgc:101566	-70.96	-3.27193
enox2	-68.9611	-0.793157
rfc5	335.297	-18.5396
CABZ01041610.1	-93.8137	-1.52258
upb1	-78.4716	-0.737904
CABZ01009512.3	-102.44	-1.34062
etfdh	-63.8431	-0.836372
si:dkey-61p9.7	-101.981	-1.17578
lepb	-101.892	-0.896487
glula	42.5225	7.35918
gcdha	-51.5967	-0.849039
vps35	-35.9435	-5.17827
xpnpep2	-94.9608	-0.0376579
RAB19	-10.5999	-20.4463
arfgap2	14.6211	1.282
tmem33	66.9699	-9.82885
BX324215.3	-102.614	-1.17885
znf408	-88.1217	-0.728851
galnt8a.1	-99.539	-1.24844
actr2a	-28.2748	-4.06106
ank3a	-87.5771	-1.57286
soga3b	-82.6167	-2.01224
cd81a	58.8921	-7.53955
dis3	-37.9738	-2.78747
apoa4b.3	-66.5462	-7.04437
CABZ01058031.1	-100.835	-0.907086
CT737127.1	-101.819	-1.12588
CT573234.1	-101.879	-1.19998
mybl2a	8.42801	-8.0688
si:ch211-199i15.5	-102.281	-1.26633
ddx4	2199.15	68.3975
wasb	-91.7775	1.7231
BICD2 (1 of many)	-77.2359	-1.52905
si:ch211-66e2.3	-90.751	0.0987835
ctage5	-45.0304	0.46454
pebp1	-43.1916	-2.37722
hs3st1l1	-101.635	-1.30491
s1pr2	-87.3594	-1.53513
or102-4	-102.783	-1.19271
fn1a	-78.5056	2.77151
ndfip2	-65.5507	-2.40242
or107-1	-102.738	-1.20166
bri3	-22.4802	-1.27743
creb3l2	8.02615	-0.887586
ppp4cb	68.3836	-3.62592
mknk2b	145.505	-23.3761
fbxl6	-79.6883	-1.82516
si:ch73-140j24.4	-100.161	-1.39763
CR385050.1	-102.216	-1.18405
si:ch211-207e19.15	-101.34	-1.29765
cpsf3	56.8683	-1.94905
grna	-51.1209	19.7298
gnai2b	-97.8669	-0.505512
si:dkey-56i24.1	-99.5154	-0.879277
si:ch211-51c14.1	-96.59	-1.87056
cebpb	-60.1967	13.0651
FO704710.2	-98.8596	-1.28124
--	-88.006	-3.86862
utp6	3.50421	2.9303
si:dkey-285e18.5	-102.007	-1.37096
csf3a	-101.839	-0.474844
meox2b	-99.2133	-0.00992738
mpp7b	-102.561	-1.32091
zmp:0000000758	-65.4362	-3.06223
rin3	-98.524	-0.550022
tbrg4	-73.4231	-1.82598
nip7	26.4928	5.38068
zic2b	-100.54	-1.1782
pomgnt1	-77.6681	-2.21521
si:dkey-238d18.5	-102.577	-1.17205
znf1064	-101.072	-1.44132
si:ch211-110e21.4	29.8493	-6.61189
mxra8b	-97.3281	-1.05328
il12rb2l	-87.4097	-0.752932
nfkbil1	-89.7018	-1.91776
zgc:162331	-102.226	-1.17507
celf5b	-101.607	-1.07279
si:dkey-182i3.10	-32.982	-5.10089
lingo3a	-102.686	-1.3363
snapc2	-71.3084	-0.246679
si:ch211-253p18.5	-98.8733	-1.59425
zgc:153968	-102.224	-1.11362
selplg	-99.3719	-0.15475
si:ch73-343g19.4	-102.436	-1.13242
BX005085.6	-13.857	-7.33716
wdr21	64.4307	-10.7512
dsc2l	-77.9497	-0.997002
rpl7l1	247.453	23.6591
myhz1.1	-101.961	-1.23757
zgc:113333	-92.6824	-1.37278
[truncated: 21,332 more rows]
