# Supplementary material for: The circadian clock orchestrates spermatogonial differentiation and fertilization by regulating retinoic acid signaling in vertebrates
Source: Natl Sci Rev. 2024 Dec 11;12(3):nwae456. doi: 10.1093/nsr/nwae456 (PMC11884735; doi:10.1093/nsr/nwae456)
Supplement: nwae456_Supplemental_Files [file nwae456_supplemental_files.zip › Supplementary Table S2. RNA-seq and rhythmicity analysis of mouse testis in two consecutive days with a 4-hour interval.xlsx]

## Sheet: Gene expressions mouse
Expression levels (FPKM) of mouse testicular transcripts in duplicates from two consecutive days with a 4-hour interval
#ID	Gene_name	ZT0	ZT4	ZT8	ZT12	ZT16	ZT20	ZT24	ZT28	ZT32	ZT36	ZT40	ZT44
ENSMUSG00000007777	0610009B22Rik	11.7113	12.0856	10.7575	11.7502	12.086	11.4007	10.8757	13.404	11.0565	12.8148	11.1149	10.5904
ENSMUSG00000042208	0610010F05Rik	4.88707	4.82009	4.75666	6.11906	5.27243	5.16195	5.98343	5.14296	5.52498	5.76607	5.73683	4.74264
ENSMUSG00000020831	0610010K14Rik	3.43488	3.09984	4.05023	5.46593	4.53803	4.99264	3.16642	4.73246	5.38506	6.32728	4.37218	3.10684
ENSMUSG00000020831	0610010K14Rik	9.16602	9.85334	7.9391	7.94516	6.10336	8.08027	9.60273	8.71712	6.98953	7.30355	5.75363	8.60182
ENSMUSG00000107002	0610012G03Rik	16.1998	14.355	14.4783	14.2344	14.8468	13.2553	13.7349	14.9058	13.02	13.9662	12.9424	14.2178
ENSMUSG00000058706	0610030E20Rik	1.94428	1.67235	1.73404	1.70966	1.73878	1.8455	1.66836	1.78269	1.6478	1.78272	1.90963	1.52778
ENSMUSG00000058706	0610030E20Rik	2.01367	1.75473	1.82952	1.77561	1.82019	1.92589	1.73943	1.84445	1.73664	1.86448	1.99206	2.1378
ENSMUSG00000060512	0610040J01Rik	0.101445	0.020352	0.0114685	0.0717315	0.044265	0.0084425	0.028007	0.0375815	0.0236915	0.083004	0.0277775	0.0204615
ENSMUSG00000090066	1110002E22Rik	0.0098025	0.013897	0.0140425	0.0141745	0	0.001721	0.008924	0.0085185	0	0.002803	0.007038	0.005905
ENSMUSG00000030663	1110004F10Rik	23.5202	22.7366	20.1083	25.4553	24.9875	21.1538	24.43	23.5329	22.1549	25.9402	24.7237	21.2368
ENSMUSG00000039195	1110008P14Rik	30.749	29.5468	22.8359	30.0709	20.2997	28.9528	29.0828	31.0283	28.5625	26.6768	24.7943	22.9488
ENSMUSG00000028441	1110017D15Rik	331.318	351.149	348.161	329.881	319.622	353.497	333.315	364.035	341.319	335.035	300.21	348.135
ENSMUSG00000058172	1110025L11Rik	0.0052335	0.0825455	0.0755325	0.108393	0	0	0.0175065	0.18326	0.0291835	0.0360135	0	0.0090785
ENSMUSG00000037971	1110032A03Rik	41.4728	42.0009	39.5757	43.8636	43.2979	40.8327	41.7037	41.6252	41.1479	44.0554	43.1463	39.474
ENSMUSG00000046999	1110032F04Rik	0.005767	0	0	0.0061425	0.009221	0.007322	0.006583	0	0.006574	0.0065915	0.0054	0
ENSMUSG00000063236	1110038F14Rik	4.8379	3.90916	4.28848	4.50225	3.83324	5.11044	4.63677	4.90955	4.49001	5.0722	4.18737	4.69356
ENSMUSG00000040591	1110051M20Rik	26.5735	25.1456	26.3476	26.7772	27.5281	26.4154	26.5444	25.3182	26.2349	25.4112	26.5138	28.0465
ENSMUSG00000035171	1110059E24Rik	3.5279	3.44659	3.15756	4.02453	4.56816	3.37138	4.18858	3.20351	3.72185	3.56507	3.98244	3.01016
ENSMUSG00000032551	1110059G10Rik	0.348881	0.333194	0.446036	0.461822	0.477961	0.370018	0.482403	0.399423	0.396287	0.374749	0.422116	0.446043
ENSMUSG00000078570	1110065P20Rik	94.0883	102.507	93.7886	92.5654	88.7682	95.4425	92.3734	94.6631	80.1828	91.298	79.6176	102.812
ENSMUSG00000043687	1190005I06Rik	4.01396	0.455159	6.11751	0.516379	9.61627	11.1252	3.07516	11.1737	7.43002	1.48887	4.6334	3.44181
ENSMUSG00000063320	1190007I07Rik	3.01122	2.9562	2.90119	2.10433	2.5832	2.81739	2.07666	2.93559	2.36463	2.60612	2.81454	2.40096
ENSMUSG00000033688	1300017J02Rik	10.1006	11.2472	10.3376	10.494	10.7862	11.3985	10.9323	10.9861	10.6923	10.5795	10.1979	10.1069
ENSMUSG00000087651	1500009L16Rik	4.81785	4.31165	4.79392	4.87808	5.08165	4.14636	4.88682	4.08067	4.7402	4.37217	4.57344	4.1895
ENSMUSG00000043747	1520401A03Rik	2.12293	1.56464	1.5948	1.91674	1.70067	1.93814	1.55625	1.80205	2.24778	1.51453	1.77717	1.74521
ENSMUSG00000050088	1600012H06Rik	1.20245	1.61269	1.34361	1.3786	1.5612	1.47696	1.18832	1.43798	1.37067	1.56854	1.53965	1.30703
ENSMUSG00000054676	1600014C10Rik	1.57153	1.74197	1.20874	1.56663	1.39805	1.79459	1.14904	1.4962	1.65936	1.0854	1.50513	1.39472
ENSMUSG00000094690	1600014C23Rik	0.977742	1.26543	0.851055	1.10097	0.681358	1.13389	0.92717	0.836274	0.528006	0.823252	0.711303	0.757064
ENSMUSG00000047150	1700001C19Rik	63.11	71.2619	60.2326	60.8909	65.8683	66.3197	62.1884	67.7679	62.5392	63.7655	65.4389	62.8907
ENSMUSG00000047150	1700001C19Rik	66.0194	75.1395	62.3231	63.3071	68.2257	68.6338	64.6633	71.1793	64.9518	65.9742	68.429	65.0355
ENSMUSG00000095384	1700001F09Rik	6.86155	6.02434	4.68137	6.43648	9.01751	4.00045	10.1441	10.9825	8.53027	6.74318	10.1987	6.17652
ENSMUSG00000095040	1700001J03Rik	200.142	227.228	196.893	203.427	186.412	202.073	180.864	212.019	195.241	205.709	211.406	207.45
ENSMUSG00000056508	1700001K19Rik	250.393	291.795	255.722	233.254	248.847	267.447	248.897	267.335	249.905	242.417	244.515	256.424
ENSMUSG00000021534	1700001L19Rik	27.0207	33.2139	26.2256	29.7123	26.2396	25.765	26.3291	31.4222	24.9549	29.8673	28.9031	27.1342
ENSMUSG00000044320	1700001O22Rik	257.299	281.866	269.731	252.273	252.054	270.529	252.659	273.893	259.904	259.109	252.135	271.816
ENSMUSG00000018543	1700001P01Rik	85.5556	99.8307	89.8773	86.969	74.3863	81.7776	77.7091	90.3101	79.3697	88.132	83.4288	90.0353
ENSMUSG00000030030	1700003E16Rik	584.64	646.14	634.283	547.413	564.95	594.527	597.394	615.615	589.901	563.51	584.299	631.304
ENSMUSG00000038523	1700003F12Rik	851.499	968.233	874.239	855.959	774.594	912.458	813.342	935.212	819.339	888.134	766.307	901.37
ENSMUSG00000039174	1700003H04Rik	40.4584	47.5983	40.9503	44.3779	48.5765	43.3732	43.3563	45.1904	40.9447	44.6826	49.8023	44.1101
ENSMUSG00000027973	1700006A11Rik	15.079	11.8479	11.662	16.9513	15.3247	13.3277	15.0223	12.5672	14.9071	14.1037	17.2053	14.9864
ENSMUSG00000026831	1700007K13Rik	35.5865	41.709	36.564	34.8756	35.8957	34.5153	36.1935	38.8186	32.496	41.4564	38.3055	37.7671
ENSMUSG00000008028	1700008O03Rik	26.4711	29.11	26.1754	25.4787	23.7366	27.9181	28.2253	27.9424	26.4261	25.9178	25.1991	26.5405
ENSMUSG00000069118	1700008P02Rik	30.604	31.9008	33.5666	35.082	35.7231	33.1349	30.9452	33.026	36.3843	31.7907	30.9234	30.712
ENSMUSG00000028287	1700009N14Rik	397.316	446.16	412.978	392.781	438.439	406.245	407.247	414.51	405.357	408.333	440.928	414.302
ENSMUSG00000057047	1700010B08Rik	144.189	145.712	142.763	154.283	136.672	152.844	152.242	152.679	148.356	151.915	141.984	149.521
ENSMUSG00000023873	1700010I14Rik	115.272	113.827	104.533	126.744	128.357	108.998	123.404	116.61	115.351	136.358	124.422	111.6
ENSMUSG00000031682	1700011L22Rik	148.151	165.93	152.903	145.68	145.477	151.673	140.474	156.32	143.475	147.435	150.774	154.418
ENSMUSG00000029766	1700012A03Rik	204.584	230.592	215.928	205.154	204.539	213.166	200.997	218.752	210.3	205.966	209.9	217.866
ENSMUSG00000020617	1700012B07Rik	100.449	107.379	98.6273	106.759	106.6	100.795	101.624	107.147	100.471	108.661	109.701	101.802
ENSMUSG00000031927	1700012B09Rik	50.5633	57.3816	47.9059	51.5011	51.9736	45.0128	50.5357	51.932	46.7172	59.4364	50.978	49.6891
ENSMUSG00000028589	1700012P22Rik	33.4102	36.355	37.4246	32.3615	32.8561	33.9358	31.5559	33.5256	35.0576	32.8291	33.2085	32.0148
ENSMUSG00000027886	1700013F07Rik	205.718	216.401	212.978	197.385	199.259	216.832	196.912	219.758	210.306	199.133	206.313	206.977
ENSMUSG00000041399	1700013G24Rik	546.987	630.995	614.238	542.091	530.05	588.042	541.006	615.979	582.998	548.323	527.831	587.97
ENSMUSG00000054727	1700013H16Rik	3.42591	4.03441	3.08366	4.07918	4.87781	3.69507	3.94968	3.90617	3.66601	3.79928	4.30322	3.53354
ENSMUSG00000051054	1700014D04Rik	16.5397	17.1028	17.7555	16.6188	18.3225	17.5436	14.9105	16.1066	17.0431	16.7367	19.3438	17.959
ENSMUSG00000094445	1700015G11Rik	69.9395	74.1682	57.5985	68.5637	65.5625	67.0494	74.2235	74.7391	62.5574	74.7781	60.7174	66.4265
ENSMUSG00000015962	1700016C15Rik	47.5443	41.0703	37.3624	44.1598	46.4929	42.3467	40.8788	41.8777	41.5993	43.7516	42.5504	41.6152
ENSMUSG00000031509	1700016D06Rik	20.1561	19.8965	17.659	20.9311	20.4503	18.2243	17.2981	19.4464	19.3199	20.9957	21.5885	18.8858
ENSMUSG00000029320	1700016H13Rik	280.221	316.31	288.936	283.407	285.364	285.473	287.897	297.454	267.834	287.564	279.27	302.861
ENSMUSG00000053783	1700016K19Rik	117.912	136.438	115.154	127.237	117.662	122.146	119.612	133.504	115.263	130.861	124.363	120.493
ENSMUSG00000032300	1700017B05Rik	50.6022	52.5446	54.0948	46.0444	49.6638	54.262	45.4813	52.1398	51.7255	44.4191	49.5374	49.7748
ENSMUSG00000056912	1700017N19Rik	16.999	17.0874	15.1815	19.0962	18.4798	16.1134	17.759	17.3505	18.081	19.1811	18.8168	15.503
ENSMUSG00000031809	1700018B08Rik	185.708	210.706	191.198	190.665	176.151	186.838	189.031	198.274	186.131	191.181	183.77	190.194
ENSMUSG00000029620	1700018F24Rik	69.8477	73.8014	65.5761	72.3576	70.6634	72.2236	79.0628	74.5688	72.5928	72.1897	76.2652	70.6872
ENSMUSG00000060715	1700019A02Rik	26.4709	25.5287	22.4152	26.3711	29.2809	22.7043	25.7186	25.1404	22.6708	27.5267	27.471	23.9339
ENSMUSG00000043629	1700019D03Rik	38.5953	41.4815	37.1865	39.3263	40.4713	37.2224	40.1942	39.2484	36.9897	40.889	39.2027	40.2387
ENSMUSG00000026931	1700019N19Rik	343.779	338.217	342.503	335.269	329.304	356.293	315.061	343.494	349.973	326.008	326.968	349.956
ENSMUSG00000027409	1700020A23Rik	63.55	71.756	62.8113	66.7061	62.2652	64.8106	65.4741	72.8473	63.5826	66.0133	61.1206	63.4532
None	1700020D05Rik	219.714	221.459	221.772	221.54	224.017	212.899	233.662	220.663	215.219	229.023	225.639	221.725
ENSMUSG00000035085	1700020L24Rik	97.4185	102.512	100.2	86.8232	79.0533	93.2854	89.5275	96.2579	88.3214	96.5466	91.0592	93.2238
ENSMUSG00000059690	1700020N15Rik	18.1692	18.5022	16.8658	15.152	18.9297	18.4022	17.8628	19.1794	16.8651	18.3507	17.3821	17.5402
ENSMUSG00000027518	1700021F07Rik	199.427	239.863	207.194	204.022	196.875	208.143	192.081	220.171	195.828	215.556	203.384	226.173
ENSMUSG00000028451	1700022I11Rik	4.55323	4.35809	3.65935	3.87961	4.42634	4.21274	3.76714	3.93877	3.87867	3.63617	4.11717	3.69328
ENSMUSG00000072473	1700024G13Rik	57.5236	70.6695	60.7267	58.8717	57.7913	60.1974	62.3076	67.5087	58.8229	64.9465	56.7111	58.8692
ENSMUSG00000069890	1700024J04Rik	8.50244	7.41445	7.19792	6.62463	6.60657	7.49445	6.65394	7.68911	7.50652	7.26862	8.59957	7.39307
ENSMUSG00000032666	1700025G04Rik	1.61732	1.53801	1.32609	1.54555	1.64003	1.61728	1.71276	1.51868	1.75356	2.12023	1.60098	1.40365
ENSMUSG00000089798	1700028K03Rik	3.13532	3.28613	3.03623	3.38172	3.42572	2.96954	2.80886	2.89061	3.58298	3.24547	3.53916	3.85004
ENSMUSG00000033053	1700028P14Rik	75.2827	79.9413	72.4912	79.2309	81.639	70.7951	75.6342	80.1347	67.2272	81.3169	83.8088	78.0236
ENSMUSG00000052075	1700029F12Rik	605.848	670.099	656.771	622.676	589.959	619.916	621.923	670.157	654.662	635.202	594.389	615.452
ENSMUSG00000031452	1700029H14Rik	292.405	300.507	284.558	291.031	288.989	276.085	291.266	292.402	286.983	294.995	279.062	272.642
ENSMUSG00000044916	1700029I15Rik	42.6552	47.2357	39.9509	40.3925	39.7565	42.9721	35.4894	45.7496	39.7413	40.7212	42.8368	41.6621
ENSMUSG00000071103	1700029J07Rik	23.0937	21.8649	23.1882	23.1014	25.8269	22.6391	21.2907	21.5236	23.4573	24.2917	26.6963	23.8936
None	1700029P11Rik	134.942	127.38	140.371	141.971	136.597	140.01	139.342	131.048	137.34	141.06	131.054	140.764
ENSMUSG00000031847	1700030J22Rik	126.26	133.461	130.876	131.112	132.137	130.314	124.852	126.418	127.89	126.949	131.773	134.607
ENSMUSG00000052794	1700030K09Rik	23.5535	25.2714	22.9427	25.3953	26.144	24.7051	24.2109	23.7391	24.5199	24.2483	25.2805	25.3655
ENSMUSG00000032894	1700031F05Rik	1.11101	1.19526	1.61234	0.848604	1.47269	1.1948	0.930564	0.951427	1.54041	1.24131	0.906726	1.44999
ENSMUSG00000024532	1700034E13Rik	53.8695	53.6075	51.0389	59.6346	61.0974	51.1592	62.8156	64.1225	53.0922	61.0698	54.6484	51.339
ENSMUSG00000074619	1700034I23Rik	18.6843	16.5649	15.8167	21.0588	20.6868	16.7395	17.3487	17.2096	18.8289	20.3025	19.4664	17.4571
ENSMUSG00000074619	1700034I23Rik	20.614	18.1478	17.9523	23.4051	23.8901	19.1511	21.4046	19.8776	21.4945	22.6892	21.5751	19.5219
ENSMUSG00000040163	1700034J05Rik	6.21124	6.41262	6.8044	6.75587	6.98033	6.34823	8.08299	6.8828	6.5919	8.05227	7.63471	6.94767
ENSMUSG00000040163	1700034J05Rik	44.5282	45.7519	42.3429	48.1032	50.7296	40.3748	48.4882	44.3793	42.362	50.0479	50.4087	43.543
ENSMUSG00000005983	1700037C18Rik	66.3961	76.3995	69.5947	70.943	66.7017	69.2077	62.2441	73.9033	66.6643	67.8792	66.1809	72.2272
ENSMUSG00000027327	1700037H04Rik	340.542	373.281	373.609	331.365	316.08	338.209	350.833	362.202	342.998	336.54	314.253	334.25
ENSMUSG00000100535	1700040F15Rik	0	0	0	0	0	0	0	0	0	0	0	0
None	1700042G07Rik	133.235	164.821	133.856	126.771	134.167	142.113	143.391	155.979	125.151	146.708	125.136	151.044
ENSMUSG00000079271	1700049E17Rik1	0.359895	0.239652	0.335871	0.624872	0.465437	0.393989	0.404415	0.39191	0.529775	0.486773	0.588793	0.369638
ENSMUSG00000090440	1700049E17Rik2	0.352576	0.367823	0.39718	0.737536	0.46857	0.335047	0.505103	0.435733	0.388073	0.576302	0.411094	0.422567
ENSMUSG00000044854	1700056E22Rik	46.1929	42.9754	45.5204	45.7367	46.0454	43.3381	39.055	44.8887	41.8941	44.5534	42.8617	48.3842
ENSMUSG00000074139	1700057G04Rik	13.8916	15.3054	13.9801	16.3688	17.7368	13.6747	17.0565	15.0195	13.8066	16.5789	15.4658	15.0449
ENSMUSG00000096655	1700065D16Rik	6.38519	8.62924	7.83556	6.18545	7.50591	7.16658	7.3186	8.7042	5.52161	8.44515	7.61876	7.79977
ENSMUSG00000073598	1700066B19Rik	0.861659	0.821396	0.792755	0.911577	0.802212	0.96267	0.861534	0.81794	0.674582	0.859139	0.909452	0.903587
ENSMUSG00000038323	1700066M21Rik	2.61027	2.91744	2.41548	2.90737	3.40467	2.47013	2.76155	2.75421	2.70215	2.83535	3.26591	2.69066
ENSMUSG00000046408	1700067K01Rik	33.1639	34.189	35.3486	31.9728	31.7924	35.3856	32.3047	35.976	31.5431	32.6316	33.6669	34.3524
ENSMUSG00000080980	1700071K01Rik	8.09874	9.56377	9.99225	10.9455	9.78368	10.6779	7.46531	9.39249	9.65996	9.38358	9.1083	8.23309
ENSMUSG00000029883	1700074P13Rik	69.3381	65.8254	62.654	75.5264	80.0695	67.178	70.4631	65.6501	71.063	73.9786	71.2796	64.7594
None	1700080O16Rik	11.5075	12.3031	11.4689	13.1162	13.2027	11.5979	12.3368	11.6117	11.7502	12.2292	14.5015	12.3778
ENSMUSG00000033029	1700088E04Rik	33.0897	36.6521	32.0658	32.8739	29.8811	34.4775	34.2845	35.415	32.8254	35.0401	30.9855	33.7489
ENSMUSG00000090840	1700092M07Rik	82.7007	88.2238	72.662	84.4788	71.243	79.3037	78.6209	92.8897	77.6222	88.4293	66.9989	74.4945
ENSMUSG00000020286	1700093K21Rik	44.2778	44.1796	42.204	50.0196	51.5438	41.2205	39.7185	45.1076	44.8125	49.3005	46.5748	41.5598
ENSMUSG00000118506	1700094D03Rik	4.11216	4.0524	4.43465	4.199	3.91011	3.93838	3.91318	4.09654	3.8661	3.91205	4.43272	4.06208
ENSMUSG00000032611	1700102P08Rik	61.5793	55.5197	51.6131	63.1475	61.8163	65.9705	55.2368	54.7846	57.8413	58.8147	58.8712	58.501
ENSMUSG00000008307	1700109H08Rik	15.6058	15.7626	12.6514	14.7769	19.0726	14.6743	15.6882	12.5513	16.1799	15.1729	17.5238	13.1364
ENSMUSG00000047129	1700113H08Rik	62.4763	63.181	65.4382	60.6361	58.3077	61.8949	55.6311	59.8367	61.3757	60.7224	61.8909	65.0803
ENSMUSG00000094928	1700122O11Rik	3.708	4.42802	2.657	4.56413	4.8135	4.3455	3.50329	4.47394	4.39045	3.98859	3.65347	3.35849
ENSMUSG00000094928	1700122O11Rik	3.84714	4.6261	6.9061	4.74905	4.96148	4.53757	3.63727	4.74244	4.48856	4.24133	4.92034	6.03763
ENSMUSG00000029526	1700123K08Rik	13.0627	12.4349	13.1453	12.6456	10.8859	14.2336	11.8239	13.0812	12.2995	12.5684	13.483	11.9237
ENSMUSG00000040822	1700123O20Rik	8.22254	7.77609	7.86365	8.50074	8.44477	8.66173	8.65658	8.97583	8.70928	8.61349	7.96133	8.0854
ENSMUSG00000018479	1700125H20Rik	17.1576	16.6109	17.0949	20.6616	21.2781	16.6522	22.7577	19.6987	17.3469	22.1515	18.6462	21.9701
ENSMUSG00000021977	1700129C05Rik	139.61	134.079	133.63	151.462	144.835	141.612	132.093	140.198	152.295	144.05	139.145	141.232
ENSMUSG00000071653	1810009A15Rik	40.8338	44.8969	39.0125	41.5544	40.9699	41.6123	40.5237	44.3774	40.874	42.6455	39.3598	42.4904
ENSMUSG00000094808	1810009J06Rik	0	0	0	0.040766	0	0	0	0	0	0	0	0
ENSMUSG00000078607	1810010H24Rik	0.314944	0.236855	0.228652	0.361027	0.194228	0.262067	0.332823	0.355921	0.336715	0.259069	0.258854	0.210137
ENSMUSG00000022507	1810013L24Rik	15.7157	15.1429	14.0417	16.5273	19.0207	14.4937	16.2968	14.8468	14.7532	16.1891	16.7744	14.5982
ENSMUSG00000089997	1810020O05Rik	8.06241	8.40098	8.0907	7.81894	9.29407	8.48575	7.99324	7.73753	7.85568	8.47461	9.50624	8.0369
ENSMUSG00000044145	1810024B03Rik	1.02565	0.882959	0.835835	0.91554	1.00603	0.976167	0.884824	1.13538	0.885744	0.749969	1.31839	0.856677
ENSMUSG00000044148	1810030O07Rik	0.683244	0.662583	0.673212	0.699125	0.727247	0.765958	0.654585	0.771126	0.849753	0.701755	0.95163	0.665012
ENSMUSG00000054091	1810037I17Rik	14.6335	16.0844	14.9926	15.9696	13.859	15.1617	14.9101	17.113	14.236	18.7564	15.0153	15.9325
ENSMUSG00000036027	1810046K07Rik	0.46657	0.538921	0.612578	0.686597	0.498141	0.509687	0.531983	0.622615	0.445402	0.461638	0.562236	0.616598
ENSMUSG00000035372	1810055G02Rik	61.8999	64.1735	63.8699	63.9302	59.9003	62.2513	62.0253	65.1909	63.4026	63.5385	61.09	62.1486
ENSMUSG00000073155	1810058I24Rik	34.0653	33.4608	33.6722	35.2488	31.7982	34.0483	36.1996	33.9185	32.8948	34.8097	33.0004	34.2358
ENSMUSG00000027713	1810062G17Rik	0.194116	0.105088	0.099299	0.209082	0.119115	0.120934	0.306299	0.115765	0.129064	0.098331	0.087847	0.154971
ENSMUSG00000013653	1810065E05Rik	1.67014	1.77424	1.23971	1.63111	1.10921	1.52923	1.35827	1.91065	1.66888	1.48753	1.6185	1.43815
ENSMUSG00000042041	2010003K11Rik	0.289794	0.381979	0.337391	0.380402	0.177625	0.381978	0.414393	0.432488	0.234299	0.340031	0.252763	0.281693
ENSMUSG00000025528	2010106E10Rik	0	0	0.0099975	0	0	0	0	0.012782	0	0	0	0
ENSMUSG00000029384	2010109A12Rik	14.143	15.2353	14.4858	14.558	15.7813	14.7753	14.1364	14.6167	13.8167	15.1954	14.7692	14.081
ENSMUSG00000074829	2010315B03Rik	0.045629	0.0077955	0.0366345	0.012177	0.0210265	0.0092115	0.011929	0.002843	0.059592	0.0071715	0.0264115	0.009022
ENSMUSG00000074829	2010315B03Rik	0.049401	0.0075435	0	0.0117835	0.0209445	0.008914	0.011544	0.002751	0.052699	0.00694	0.0242135	0.0087305
ENSMUSG00000030587	2200002D01Rik	0.621352	0.588453	0.442423	0.435827	0.383529	0.668584	0.217709	0.862003	0.392394	0.226872	0.679988	0.459667
ENSMUSG00000013083	2200002J24Rik	31.4266	34.5919	32.885	33.597	34.0349	37.5569	24.2115	32.2623	31.3701	31.5656	29.4428	37.8303
ENSMUSG00000029882	2210010C04Rik	0	0	0.0068265	0	0	0	0	0	0.004813	0.01423	0	0
ENSMUSG00000021550	2210016F16Rik	3.18808	2.95337	2.92159	3.18173	2.66149	2.96756	2.83908	3.07909	3.06068	3.06504	2.96321	2.77385
ENSMUSG00000029559	2210016L21Rik	4.40362	4.15503	3.58913	4.06548	4.00462	4.84381	3.96172	3.54104	3.58288	3.9707	4.18056	3.95532
None	2210407C18Rik	0.034364	0	0	0	0	0.0166205	0	0	0	0	0	0
ENSMUSG00000071252	2210408I21Rik	2.51297	2.14334	2.0004	2.65216	3.21299	2.41555	2.51541	2.55254	2.56382	2.95778	2.82192	2.46082
ENSMUSG00000074527	2210418O10Rik	0.005604	0.0118835	0.0043435	0.006521	0.0217485	0.009347	0.0325275	0.005994	0.012772	0.0162425	0.0038335	0.0179925
ENSMUSG00000039269	2300002M23Rik	0	0	0.037208	0	0	0	0.0054535	0.021312	0.036359	0	0	0
ENSMUSG00000039269	2300002M23Rik	0	0	0	0	0	0	0	0.0066005	0	0	0	0
ENSMUSG00000039269	2300002M23Rik	0	0	0	0	0	0	0.0057515	0	0	0	0	0
ENSMUSG00000039269	2300002M23Rik	0	0	0	0	0	0	0.005743	0	0	0	0	0
ENSMUSG00000078257	2300003K06Rik	0	0	0	0	0	0	0	0	0	0	0	0
ENSMUSG00000032403	2300009A05Rik	26.1246	28.444	24.7416	25.8569	25.2966	23.7329	28.926	27.8335	25.1371	29.7996	25.008	24.9775
ENSMUSG00000028396	2310002L09Rik	0	0	0	0	0	0	0	0	0	0	0	0
ENSMUSG00000079283	2310009B15Rik	1.75423	2.19429	2.16865	2.31178	1.70782	1.75874	1.84747	2.22439	2.27924	1.96436	2.62494	2.48933
ENSMUSG00000020133	2310011J03Rik	8.46289	10.6126	10.0368	9.81727	8.10463	9.23343	8.43377	9.37249	9.32038	10.1139	9.46279	10.1859
ENSMUSG00000049643	2310022A10Rik	17.8251	17.8679	18.9374	17.3844	17.3655	20.6614	17.0599	17.8767	18.4615	16.9571	17.4431	17.5345
ENSMUSG00000031983	2310022B05Rik	9.18051	8.314	9.46638	9.32043	7.85903	9.79533	8.78196	7.28742	9.73709	8.93198	8.42506	9.0437
ENSMUSG00000032062	2310030G06Rik	1.07828	0.676117	0.533597	1.06753	0.743158	0.856204	0.802185	0.79332	0.860581	0.841472	0.744115	0.607953
ENSMUSG00000020441	2310033P09Rik	9.70257	9.64422	8.40674	9.04476	7.98982	8.70243	7.00984	9.35843	7.99121	9.54851	7.4657	8.11042
ENSMUSG00000068078	2310034C09Rik	0	0.016443	0	0	0	0.0164945	0	0	0	0	0.000416	0
ENSMUSG00000062619	2310039H08Rik	30.2192	32.8715	28.5489	28.5075	24.8981	28.9484	29.4595	33.4354	26.9328	29.3282	24.3034	29.528
ENSMUSG00000090314	2310050C09Rik	0	0	0	0	0	0	0	0	0	0	0	0
ENSMUSG00000015519	2310057J18Rik	0	0	0.0110395	0	0	0	0	0	0	0	0	0
ENSMUSG00000040177	2310057M21Rik	2.89192	3.09036	3.33524	3.18537	3.33919	3.00717	3.33662	3.36847	3.12569	3.59807	3.62059	3.51939
ENSMUSG00000048830	2310057N15Rik	0	0	0.015316	0	0	0	0.0206215	0.004373	0	0.008134	0.007505	0.0164255
ENSMUSG00000050705	2310061I04Rik	7.25848	8.74638	7.68329	7.55479	7.38234	9.0053	10.5778	9.56303	9.19538	8.35691	9.36019	10.2141
ENSMUSG00000050705	2310061I04Rik	7.63369	9.87194	9.83276	9.8356	12.6097	9.95383	11.2299	10.3361	9.69515	9.42499	10.5818	10.9878
ENSMUSG00000050705	2310061I04Rik	51.275	55.132	57.9762	49.4733	48.9944	54.3068	46.1718	53.7616	50.4437	51.6997	46.24	52.0609
ENSMUSG00000050704	2310061N02Rik	0	0	0.009987	0	0	0	0	0	0	0	0	0
ENSMUSG00000045331	2310079G19Rik	0	0	0	0	0	0	0	0	0	0	0	0
ENSMUSG00000045411	2410002F23Rik	20.6754	16.455	16.2176	19.2748	14.7033	20.369	20.6631	17.6623	20.7909	17.9156	17.5047	20.005
ENSMUSG00000036873	2410004B18Rik	5.76727	6.71768	5.19039	6.55494	5.98537	4.91637	6.1521	6.0096	5.73827	6.08953	6.58234	5.18776
ENSMUSG00000071398	2410004P03Rik	0.0543475	0.090571	0.0718475	0.0766555	0.117212	0.141673	0.078404	0.050829	0.148131	0.104137	0.061471	0.0904045
ENSMUSG00000064308	2410137M14Rik	0.0178015	0.0224265	0.0421415	0	0.0238175	0.017493	0.0117625	0.021058	0.037091	0.0119785	0.0170005	0
ENSMUSG00000064308	2410137M14Rik	0.027994	0.0295505	0.056098	0	0.0238175	0.017493	0.012621	0.035333	0.037091	0.0119745	0.0245565	0
ENSMUSG00000064308	2410137M14Rik	0.027994	0.0506535	0.0560985	0	0.023817	0.026223	0.0189565	0.0408765	0.037091	0.034943	0.0245565	0
ENSMUSG00000064308	2410137M14Rik	0.027994	0.0258955	0.0560985	0	0.023817	0.0223795	0.0189565	0.023242	0.037091	0.034943	0.0245565	0
None	2410141K09Rik	0.143171	0.237722	0.178849	0.352789	0.0901355	0.113844	0.133622	0.201602	0.160129	0.167015	0.225664	0.120257
ENSMUSG00000071632	2510002D24Rik	0.583009	0.590953	0.432331	0.631372	0.485585	0.626659	0.49499	0.592827	0.504112	0.474457	0.606291	0.556141
ENSMUSG00000071632	2510002D24Rik	0.583009	0.647245	0.43233	0.655234	0.512545	0.662325	0.505092	0.605256	0.513636	0.501714	0.624459	0.622599
ENSMUSG00000043391	2510009E07Rik	0.162121	0.113778	0.0715765	0.142751	0.190526	0.0940935	0.149072	0.0604995	0.156856	0.108283	0.165453	0.109386
ENSMUSG00000044496	2510039O18Rik	3.18733	2.79261	0.683239	2.65247	2.57437	2.01587	3.01988	0.66325	0.219115	0.749703	0.395866	1.5793
ENSMUSG00000044496	2510039O18Rik	14.5368	14.7624	15.9608	14.6009	12.0552	15.1873	13.257	16.2326	16.4287	15.8258	15.171	15.2258
ENSMUSG00000052419	2610001J05Rik	1.49122	1.25033	1.37826	1.52158	1.42426	1.47881	1.55941	1.32602	1.38117	1.52477	1.33139	1.33864
ENSMUSG00000031242	2610002M06Rik	0.282485	0.218297	0.219368	0.372853	0.381549	0.256171	0.276212	0.369714	0.235188	0.297809	0.322358	0.300602
ENSMUSG00000060301	2610008E11Rik	0.20418	0.154339	0.133298	0.241151	0.217684	0.243533	0.205176	0.156546	0.219424	0.169855	0.337966	0.162649
ENSMUSG00000009114	2610028H24Rik	0.356075	0.154974	0.163354	0.221067	0.395749	0.349952	0.315609	0.276947	0.49476	0.478394	0.296446	0.246746
ENSMUSG00000079388	2610042L04Rik	0.092917	0.0747835	0.037706	0.115291	0.092582	0.093573	0.130262	0.0830705	0.081718	0.112672	0.100692	0.065081
ENSMUSG00000071302	2610044O15Rik8	0.111798	0.049726	0.04293	0.112433	0.0879945	0.112835	0.0762275	0.06134	0.089653	0.117055	0.0957805	0.081923
ENSMUSG00000059482	2610301B20Rik	10.6303	8.64359	8.46268	11.3212	11.1536	9.62289	10.5413	8.82489	9.93454	10.3591	11.1123	9.38922
ENSMUSG00000049916	2610318N02Rik	869.645	959.065	942.045	878.493	845.207	927.608	879.552	961.546	903.049	925.626	795.899	970.462
ENSMUSG00000010277	2610507B11Rik	82.9472	73.9472	85.1211	85.4024	85.7724	85.0426	87.4073	73.5956	87.5281	80.6033	90.035	88.5481
ENSMUSG00000072694	2610524H06Rik	4.76342	4.30995	4.19625	4.96952	4.65371	5.72156	5.19664	4.45037	4.47724	4.54888	5.0127	4.58446
ENSMUSG00000096001	2610528A11Rik	10.4317	9.95473	10.7875	11.7396	10.6431	9.93396	8.67521	11.716	10.6817	10.4643	10.4843	10.7862
ENSMUSG00000028536	2610528J11Rik	0	0.02837	0	0.209937	0.020944	0	0.02861	0	0.0342515	0.066346	0	0
ENSMUSG00000034601	2700049A03Rik	7.61842	6.90507	7.2148	8.38903	9.07792	7.44228	8.47617	6.81984	7.48145	8.30158	8.06755	6.97898
ENSMUSG00000024273	2700062C07Rik	7.0076	7.20732	7.07282	6.89527	7.57393	8.61844	7.53679	7.04287	6.24075	8.15006	6.94112	7.66636
ENSMUSG00000053080	2700081O15Rik	0.960391	0.715578	0.636326	0.751796	0.617654	0.711107	0.747333	0.713461	0.647056	0.754116	0.601724	0.651884
ENSMUSG00000062198	2700097O09Rik	0.716824	0.591108	0.918942	0.856221	0.665739	0.609021	0.853392	0.592572	0.69383	0.900149	0.651075	0.88133
ENSMUSG00000031984	2810004N23Rik	9.69198	9.88611	8.5813	9.88451	10.9469	9.22039	9.32156	10.2618	8.8675	9.78231	11.2268	9.76172
None	2810006K23Rik	1.64906	2.27164	1.72957	1.58063	2.21058	1.90472	1.8697	1.71808	1.4678	1.59912	2.35998	1.38741
ENSMUSG00000020491	2810021J22Rik	1.0991	1.20267	1.13104	1.12237	1.22964	1.00201	1.0765	1.12149	1.18886	1.21144	1.28325	0.98069
ENSMUSG00000018570	2810408A11Rik	65.3303	69.9831	79.7436	75.9536	83.1044	80.4043	72.9245	82.1728	78.0491	79.6086	82.7569	84.286
ENSMUSG00000018570	2810408A11Rik	93.3822	106.533	84.6613	87.4199	90.6691	88.1006	92.1921	87.7528	84.5805	85.7735	86.1373	91.8364
ENSMUSG00000026227	2810459M11Rik	0.083882	0.05416	0.025916	0.231348	0.110271	0.0855465	0.085082	0.083355	0.095441	0.10355	0.08547	0.0830235
ENSMUSG00000051339	2900026A02Rik	1.7732	1.51597	1.5547	1.3815	1.48587	1.79846	1.4448	1.29068	1.49564	1.39166	1.52424	1.47921
ENSMUSG00000030385	2900092C05Rik	6.46262	7.03606	6.17305	6.4294	7.88918	5.30547	6.23738	6.60529	6.06578	7.42221	8.46872	6.35923
ENSMUSG00000026388	3110009E18Rik	2.94969	2.5744	2.72195	2.57518	2.19022	2.60203	2.33913	2.62849	2.68281	2.56296	2.41141	2.488
ENSMUSG00000114582	3110040M04Rik	0.0893125	0.0217485	0.057891	0.0800135	0.01931	0.0769645	0.0218245	0.0288395	0.0143725	0.084386	0.062005	0.071469
ENSMUSG00000025102	3110040N11Rik	6.70342	6.94179	5.26252	6.34949	6.73129	5.98915	6.46864	7.53859	6.62012	7.02907	6.71889	6.2652
ENSMUSG00000053553	3110082I17Rik	7.32994	7.59896	6.50193	8.12484	7.06067	7.73197	8.39941	7.18453	6.66623	8.29158	7.44199	7.76853
ENSMUSG00000086815	3110082J24Rik	0.0162895	0.0015975	0	0.078065	0.0317665	0	0.026417	0.0029755	0	0	0	0
ENSMUSG00000063364	3300002I08Rik	0.319085	0.229925	0.185545	0.35872	0.241313	0.282841	0.120875	0.166442	0.305907	0.190893	0.274553	0.212756
ENSMUSG00000071540	3425401B19Rik	0.0240785	0.0168965	0.002804	0.025783	0.01543	0.0189545	0.009801	0.01151	0.009641	0.0285585	0.032101	0.0217435
ENSMUSG00000031125	3830403N18Rik	0.53548	0.509481	0.397547	0.850693	0.49794	0.539883	0.391104	0.628152	0.436771	0.451642	0.810082	0.700379
ENSMUSG00000033111	3830406C13Rik	7.38396	7.88319	6.84642	8.28603	8.62859	7.89642	8.10206	7.59859	7.65588	7.85853	8.38236	6.65095
None	3830417A13Rik	3.55659	3.53598	3.16161	3.50191	3.69831	3.11364	4.0635	3.3757	2.67512	3.84725	3.62172	3.60867
None	4430402I18Rik	87.6343	94.5528	94.3982	94.6329	105.865	95.973	99.0237	89.4934	91.1124	97.5733	100.117	101.852
ENSMUSG00000062822	4833420G17Rik	5.4272	5.46599	4.82197	5.59263	6.0094	4.6324	4.71889	6.0817	5.27403	5.73076	6.21452	4.98962
ENSMUSG00000025871	4833439L19Rik	15.6346	14.6532	13.8868	15.295	15.6462	14.2843	15.3208	15.0586	14.8279	14.627	16.6318	13.8891
ENSMUSG00000026734	4921504E06Rik	3.96863	3.9262	2.91626	3.64753	4.30383	3.41779	3.99075	2.99435	3.31408	3.96092	3.95589	3.3577
ENSMUSG00000029828	4921507P07Rik	60.6603	57.1887	57.9011	66.4954	66.5931	61.2257	61.9279	60.3342	67.8863	68.3651	60.7766	59.8297
ENSMUSG00000061525	4921509C19Rik	5.66801	4.41463	4.34364	5.63534	4.51054	5.73959	4.95715	4.2295	5.60871	4.39337	5.60808	5.73125
ENSMUSG00000049902	4921517D22Rik	4.38205	4.27737	4.51051	4.65721	4.76303	4.2521	4.12321	4.22529	4.61825	4.26923	4.04664	4.5473
ENSMUSG00000036934	4921524J17Rik	5.07438	5.13197	4.53054	5.39443	5.52498	4.55998	4.98308	5.08195	4.45438	5.51541	5.4171	5.12721
ENSMUSG00000039540	4921524L21Rik	8.30561	7.33913	7.18781	9.08463	9.37099	7.41138	8.55133	7.42386	8.02188	8.94266	8.52556	8.28893
ENSMUSG00000064299	4921528I07Rik	6.3166	5.71217	5.84829	7.35089	6.68118	6.99664	5.51442	5.18664	5.82054	6.40016	8.25962	6.48446
ENSMUSG00000020434	4921536K21Rik	36.8511	34.7331	37.0502	35.4011	37.8515	37.7929	37.7409	35.7515	37.0071	35.9697	35.0272	38.7811
ENSMUSG00000028520	4921539E11Rik	8.41038	7.38325	6.68986	7.39125	7.75445	6.3618	7.88988	7.10529	8.09432	7.37663	7.55333	6.50472
ENSMUSG00000079421	4930402F06Rik	1.06848	1.06773	1.22484	1.51213	1.22783	1.23158	0.743455	1.08662	1.30234	1.25008	1.31839	1.32814
ENSMUSG00000027309	4930402H24Rik	14.0573	12.6806	14.0057	14.0648	14.2249	14.5733	12.5477	12.824	15.2499	13.0137	14.5553	14.8052
ENSMUSG00000045797	4930402K13Rik	1.09707	0.975741	1.02836	1.2614	1.10775	0.948754	0.893601	0.647877	0.979934	1.01227	1.07441	1.01863
ENSMUSG00000020234	4930404N11Rik	45.0904	52.6169	52.3705	48.6039	40.4254	47.5852	38.5878	51.9793	45.412	47.557	44.4067	52.4203
ENSMUSG00000075524	4930407I10Rik	54.1028	46.3724	53.7578	62.0032	60.9006	57.7666	51.3927	46.5487	57.8123	56.7057	55.2663	56.8072
ENSMUSG00000035387	4930415L06Rik	0.058726	0.0433755	0.021241	0.0786825	0.132413	0.0646585	0.077741	0.073306	0.088417	0.02824	0.0301365	0.0223225
None	4930415O20Rik	24.2463	26.241	21.6898	23.257	23.4718	21.5019	23.0511	23.7634	19.9638	24.0943	23.9533	21.5593
ENSMUSG00000043168	4930426D05Rik	0.369005	0.446151	0.317737	0.3405	0.248886	0.577756	0.409595	0.402351	0.336294	0.340612	0.408075	0.533258
ENSMUSG00000046567	4930430F08Rik	2.76872	2.76251	2.59145	2.67825	3.53893	2.59122	2.89362	2.68295	2.80872	2.95787	2.98115	2.61099
None	4930432K21Rik	54.4676	65.8578	63.5045	55.901	58.6631	62.0583	61.5016	60.1616	58.7655	57.1996	59.0729	60.7709
ENSMUSG00000074248	4930432M17Rik	0	0	0	0	0	0	0	0	0	0	0	0
ENSMUSG00000091692	4930433I11Rik	6.29145	5.10053	4.76576	6.82777	6.54391	5.79003	7.27601	5.73177	5.78441	6.51358	6.16492	5.73026
ENSMUSG00000069873	4930438A08Rik	0	0.0385405	0.16506	0.094739	0.0796215	0.163403	0.146932	0.11002	0.0811165	0.0738585	0.093459	0.02929
ENSMUSG00000069873	4930438A08Rik	0.415454	0.245775	0.176903	0.265935	0.238287	0.243151	0.176002	0.12462	0.176706	0.269401	0.329587	0.313343
ENSMUSG00000069712	4930444G20Rik	3.59535	2.98886	3.42904	3.4947	3.89146	3.1549	3.5437	3.14566	3.59003	3.65071	3.38023	3.08133
ENSMUSG00000067795	4930444P10Rik	24.4602	26.2709	24.5744	22.6034	24.0037	22.0071	24.6998	25.8223	21.6098	25.5824	25.1203	25.1186
ENSMUSG00000022288	4930447A16Rik	0.088141	0.107121	0.113506	0.448014	0.236342	0.0881845	0.077531	0.125885	0.207474	0.151632	0.27422	0.077536
ENSMUSG00000021098	4930447C04Rik	0.940229	0.557018	0.721916	0.864086	0.988385	0.626513	0.889594	0.590967	0.668498	0.778147	0.891152	0.828265
ENSMUSG00000079093	4930449I24Rik	4.16203	4.59991	3.29991	4.21115	4.76064	4.57941	5.08266	3.80515	3.10001	3.81146	4.71931	4.3264
ENSMUSG00000045989	4930451I11Rik	32.4221	39.3846	33.078	30.1389	31.8652	33.8725	26.8339	36.6439	29.9689	32.2744	31.6501	35.8504
ENSMUSG00000059920	4930453N24Rik	164.183	161.991	158.238	175.58	197.681	158.512	175.371	169.722	166.375	179.986	185.006	159.933
ENSMUSG00000096265	4930467E23Rik	2.99681	2.27193	2.26169	2.52261	2.66091	2.17655	2.17673	1.98892	2.18824	2.25927	3.51471	2.40042
ENSMUSG00000096405	4930474N05Rik	6.04076	6.49481	5.08957	5.13163	5.2619	5.01698	3.93179	4.70848	4.74074	5.47773	5.54781	4.50736
ENSMUSG00000035651	4930480E11Rik	0.381457	0.59414	0.556798	0.647751	0.718954	0.309192	0.665008	0.743519	0.535662	0.54099	0.438547	0.560535
ENSMUSG00000050345	4930486L24Rik	0.296671	0.190606	0.224533	0.36754	0.154663	0.171287	0.21992	0.31091	0.37051	0.320678	0.256719	0.165025
ENSMUSG00000099476	4930488N24Rik	5.80535	5.33421	4.61044	5.84463	5.31977	5.31049	5.12957	5.32217	5.55844	4.96744	6.24614	5.49508
ENSMUSG00000090202	4930503B20Rik	35.846	33.494	33.1521	37.35	42.2821	36.1668	37.8596	35.5738	37.1607	40.7838	35.6141	32.9219
ENSMUSG00000072595	4930503E14Rik	1.67238	1.20475	1.32932	2.1526	2.0157	1.20716	1.24939	1.32399	1.89578	1.62738	1.7929	1.44006
ENSMUSG00000044906	4930503L19Rik	14.6656	15.7627	13.6252	15.989	16.0629	14.0986	15.4196	15.6119	14.3969	17.3896	16.3058	15.5623
ENSMUSG00000040919	4930505A04Rik	31.5358	34.2512	30.599	36.7779	33.6505	31.515	31.877	33.8307	33.5959	35.9278	34.3667	32.923
ENSMUSG00000062511	4930512M02Rik	0.351778	0.543191	0.402188	0.353852	0.916756	0.442171	0.578761	0.505311	0.629865	0.597242	0.688196	0.494038
ENSMUSG00000031270	4930513O06Rik	1.90911	1.75832	1.74226	1.72973	2.11106	1.27318	1.21842	1.58681	1.59597	1.53045	1.46154	1.52571
ENSMUSG00000031325	4930519F16Rik	1.76701	1.49229	1.4195	1.61415	1.88359	1.37814	1.60265	1.80445	1.45467	1.95941	1.65071	1.39528
ENSMUSG00000029564	4930519G04Rik	23.1765	25.2667	23.6352	21.9249	21.8323	21.7921	21.7155	21.9289	21.3311	22.9739	23.1401	22.5734
ENSMUSG00000105652	4930519L02Rik	0.0426615	0	0.0419375	0.0978625	0.201746	0.0709395	0.0810255	0.102467	0.06688	0.04978	0.024878	0
ENSMUSG00000060491	4930522H14Rik	14.8462	14.7727	12.1098	15.3872	15.3476	14.0613	13.7514	14.2378	13.6385	16.4669	14.6922	14.5663
ENSMUSG00000072762	4930522L14Rik	0.024793	0.004215	0.0029295	0.03923	0.0011885	0.0137645	0.005274	0.0033815	0.049533	0.007456	0.0013995	0.0113485
ENSMUSG00000090394	4930523C07Rik	2.88978	3.24791	2.83543	3.20516	3.12804	3.0606	2.69772	3.16955	2.85201	3.23297	3.30338	2.97447
ENSMUSG00000020299	4930524B15Rik	23.8769	25.004	23.3624	24.1905	26.3141	23.897	22.8919	24.1541	24.7018	26.2884	25.6217	24.7342
None	4930524J08Rik	5.74518	8.05048	5.56607	6.23339	5.98079	7.29663	5.85672	6.10605	5.98644	5.22684	6.52969	8.1729
ENSMUSG00000087279	4930544D05Rik	90.3693	100.37	88.6761	85.2914	84.426	91.127	90.1783	99.0378	86.4874	94.6927	80.4817	88.9866
ENSMUSG00000087279	4930544D05Rik	96.0601	105.221	93.7034	89.2662	90.0878	92.0931	93.434	98.6311	91.6588	94.651	85.9356	93.7538
ENSMUSG00000036463	4930544G11Rik	69.7784	70.752	70.9876	77.9802	81.982	71.3826	77.294	71.0789	71.8923	79.0236	78.7935	70.9505
ENSMUSG00000029138	4930548H24Rik	3.87902	4.44022	4.01901	4.12505	4.02419	3.62593	3.88107	4.07808	4.03437	3.95266	4.73753	3.63124
ENSMUSG00000005131	4930550C14Rik	4.66962	4.25731	3.76001	4.40996	5.04921	4.16414	4.7033	4.29216	4.38631	4.82875	4.62092	4.16137
None	4930550L24Rik	7.01433	7.59729	6.34671	8.29299	9.30958	6.86144	7.40499	7.3232	7.22845	8.34576	8.46985	6.5662
ENSMUSG00000095686	4930555G01Rik	0.15611	0.159711	0.121924	0.125636	0.160154	0.176143	0.111666	0.117975	0.0356105	0.164716	0.174908	0.229737
ENSMUSG00000105734	4930558C23Rik	42.7921	51.0409	39.5112	41.6126	42.8885	39.1222	37.5091	43.3221	40.1755	38.5167	44.4837	39.1624
ENSMUSG00000086277	4930558K02Rik	7.46124	8.56705	8.59597	8.23377	7.75334	7.85922	7.23463	7.88872	7.18024	7.87467	8.4062	7.77946
ENSMUSG00000022518	4930562C15Rik	27.256	29.4303	27.1171	25.1018	26.7618	26.9648	26.212	25.7198	26.9388	26.7603	29.4474	26.8258
ENSMUSG00000053574	4930563E22Rik	0.626479	0.621524	0.44385	0.405158	0.500144	0.572151	0.400046	0.48946	0.564377	0.539376	0.683392	0.450669
ENSMUSG00000050702	4930563M21Rik	3.5916	3.23041	2.67912	3.50218	3.49916	3.27885	3.56377	3.17328	3.02177	3.07688	3.99433	3.0119
ENSMUSG00000117326	4930564C03Rik	11.6213	10.7156	9.67198	12.1249	10.5487	9.24507	10.2277	10.2571	10.8949	11.4373	11.5559	9.23922
ENSMUSG00000051788	4930564D02Rik	0.599268	0.813109	0.922901	0.75664	1.20018	0.784743	1.03157	0.801062	0.765003	0.955455	0.771956	0.644066
ENSMUSG00000026882	4930568D16Rik	2.04963	1.6282	1.221	1.84524	1.47303	1.38306	1.27917	1.70949	2.0796	1.73338	2.07167	1.65885
ENSMUSG00000090457	4930571K23Rik	223.344	235.649	229.928	247.669	238.474	224.09	229.254	229.831	235.062	246.549	245.731	224.056
ENSMUSG00000021961	4930578I06Rik	117.789	127.609	114.176	117.618	112.673	110.941	115.384	123.907	112.318	117.845	122.722	113.618
ENSMUSG00000012042	4930579F01Rik	31.0262	31.5343	29.0095	28.4249	29.2016	26.8806	30.3964	29.8599	28.0201	32.0477	32.5112	28.591
ENSMUSG00000027811	4930579G24Rik	13.8807	10.5752	11.0505	15.3011	14.5986	12.4165	12.9123	11.6387	13.08	13.7817	15.1525	13.2351
ENSMUSG00000024088	4930583I09Rik	0.020419	0.0542845	0.0503005	0.0822405	0.131418	0.144481	0.096617	0.063529	0	0.097709	0.038965	0
ENSMUSG00000034063	4930590J08Rik	32.0361	28.3085	33.5956	30.7299	30.4908	30.7032	30.0959	30.7671	31.8855	32.207	33.6231	29.7213
ENSMUSG00000039138	4930591A17Rik	6.05636	7.52144	5.66643	7.36796	7.25488	6.67602	6.51236	6.27423	6.80837	7.28446	6.02914	6.37695
ENSMUSG00000060673	4930595M18Rik	0.493391	0.420935	0.364196	0.433135	0.330932	0.239357	0.44142	0.32901	0.370993	0.383548	0.412442	0.290938
ENSMUSG00000041068	4930596D02Rik	23.8805	25.933	25.6309	22.8138	20.3608	23.1296	21.6464	24.6071	23.3239	24.3861	26.2249	23.1628
ENSMUSG00000013353	4931406B18Rik	3.94136	3.81267	3.86185	4.01792	4.77	4.2213	4.61649	3.82666	4.43663	4.32297	4.77517	4.21071
ENSMUSG00000031938	4931406C07Rik	5.17002	5.15438	4.2729	5.68984	5.43738	5.92115	5.30017	5.12864	5.41925	5.62812	5.71973	5.4247
ENSMUSG00000073722	4931408C20Rik	3.77426	2.79849	2.32257	4.34595	4.12393	3.72147	2.82898	3.61152	3.85972	3.44992	3.73025	3.77244
ENSMUSG00000022179	4931414P19Rik	1.15791	1.54399	1.47151	1.03309	1.17678	1.42734	1.07898	1.04684	1.26922	0.784076	1.18295	1.23553
ENSMUSG00000056197	4931417E11Rik	24.2426	24.4345	21.3359	27.5873	25.9583	21.6644	28.0395	25.6476	22.7799	25.5793	24.2485	23.1196
ENSMUSG00000046085	4931422A03Rik	24.0733	25.1524	23.5654	22.6225	24.3713	24.1002	27.6685	25.4273	22.5462	24.0572	24.1979	24.2313
ENSMUSG00000014837	4931428F04Rik	42.329	41.6667	42.5569	41.5799	38.7756	46.3242	32.7813	38.5445	43.7946	38.3825	38.134	42.643
ENSMUSG00000056617	4931429L15Rik	43.5114	44.0885	43.7017	43.0588	43.9944	44.1804	39.4664	43.4789	43.7144	43.1801	45.36	44.7647
ENSMUSG00000058670	4932411N23Rik	0.557431	0.506272	0.422432	0.590351	0.536448	0.309638	0.474151	0.387652	0.50216	0.491258	0.328908	0.358409
ENSMUSG00000079324	4932414N04Rik	6.44202	5.17017	4.64937	5.94897	6.19731	5.55351	5.66018	4.94059	6.18584	5.14517	5.8399	4.88183
ENSMUSG00000079513	4932429P05Rik	0.464314	0.379007	0.330547	0.343689	0.385395	0.192479	0.331858	0.398545	0.351441	0.333113	0.339343	0.278687
ENSMUSG00000037270	4932438A13Rik	0.764141	0.45124	0.617568	0.826855	0.817758	0.781569	0.804538	0.657054	0.787732	0.724063	0.631817	0.679288
ENSMUSG00000037270	4932438A13Rik	2.89234	2.48168	2.22154	3.23	3.24369	2.62134	2.84158	2.30505	2.70132	2.99478	2.95198	2.45801
ENSMUSG00000039851	4932438H23Rik	8.1643	8.39264	8.27566	8.9934	7.64502	7.75911	8.42444	8.49351	8.1577	8.92159	7.98747	8.85807
ENSMUSG00000025961	4933402D24Rik	2.7356	2.40513	2.13596	2.22251	2.43034	2.15825	1.89412	2.29771	1.98511	2.41636	2.51306	1.95032
None	4933402E13Rik	4.69198	5.00932	5.04077	5.8874	6.11394	4.84601	5.15714	6.20008	5.32119	6.46859	6.16736	4.60219
ENSMUSG00000069971	4933402J07Rik	151.18	170.752	155.341	164.386	163.973	146.915	157.084	165.709	151.558	167.397	163.083	152.77
ENSMUSG00000013668	4933402N03Rik	18.9935	17.3505	18.6332	20.6462	22.1549	21.2136	18.8851	19.0385	20.8316	19.4543	18.992	20.4869
ENSMUSG00000067848	4933402N22Rik	4.08828	6.27521	6.27559	7.01584	11.4173	4.9421	8.64481	6.32578	6.44614	7.66837	5.77374	4.67332
ENSMUSG00000079460	4933403O08Rik	0.519216	0.390076	0.265064	0.3548	0.479169	0.138686	0.252852	0.199579	0.230873	0.156978	0.216061	0.311935
ENSMUSG00000013158	4933405L10Rik	50.9377	61.1205	56.2395	54.7873	54.2356	52.7859	54.8976	55.7873	50.054	55.6859	54.3872	56.3041
ENSMUSG00000084234	4933405O20Rik	32.4804	32.4932	31.8193	35.7322	31.2647	28.9551	32.0403	31.8056	29.9989	34.6601	31.9379	29.3425
None	4933407O12Rik	6.64425	6.91185	7.5682	6.93169	6.82327	6.84051	6.4822	6.28493	6.58399	6.57281	6.62667	6.51331
ENSMUSG00000053896	4933409G03Rik	23.1465	20.8725	19.5151	25.7797	23.5588	19.0654	24.0338	21.3575	22.1382	24.7395	21.8783	19.6207
ENSMUSG00000090369	4933411K16Rik	805.218	945.336	850.392	818.448	829.227	836.735	819.983	894.535	824.327	864.733	835.986	851.205
ENSMUSG00000071749	4933412E24Rik	13.9427	12.8947	15.4181	13.9567	14.3793	15.8847	14.5553	13.4803	16.0915	14.4837	14.2163	15.4319
ENSMUSG00000079593	4933416I08Rik	0.556636	0.698973	0.506154	0.935287	0.659037	0.449883	1.22888	0.854331	0.521386	0.925099	0.630529	0.548255
ENSMUSG00000079593	4933416I08Rik	2.52628	2.60911	2.56269	1.9372	2.88171	2.46277	2.11876	2.47172	1.92264	2.07902	2.22696	2.39016
ENSMUSG00000021415	4933417A18Rik	28.43	27.8862	27.587	31.5324	29.7436	26.4524	29.7087	28.9957	26.5441	33.2954	31.4648	25.4374
ENSMUSG00000030463	4933421I07Rik	7.34568	7.14053	6.16106	7.21894	6.41903	6.94453	7.20478	6.45131	6.65054	7.04129	7.39993	6.46914
ENSMUSG00000102416	4933424G06Rik	18.3813	21.547	18.2529	17.6764	19.451	16.5134	19.2918	18.9406	17.5768	20.652	20.0297	18.5944
ENSMUSG00000020807	4933427D14Rik	10.1187	10.1896	9.88287	9.94804	10.6025	9.74977	9.74314	9.66787	9.91026	10.5073	11.0393	9.85079
ENSMUSG00000047988	4933428G20Rik	7.64206	9.31434	8.58455	8.55199	7.83075	9.37145	9.32773	7.71528	8.63068	8.46853	8.89611	8.72035
ENSMUSG00000042525	4933428M09Rik	9.07794	10.3692	9.10817	10.5353	8.24093	8.3433	10.2463	8.25946	8.88263	10.0964	8.81794	8.77283
ENSMUSG00000058046	4933430I17Rik	7.61696	7.45255	7.21596	7.77515	8.07776	6.97409	7.52045	8.59601	7.57046	8.39605	9.29338	7.33132
ENSMUSG00000027942	4933434E20Rik	19.3335	18.5911	18.4269	19.6394	20.1459	18.9049	20.2903	18.7517	19.0106	19.972	21.5893	19.6666
ENSMUSG00000025288	4933436I01Rik	2.29718	2.19436	1.94633	2.32411	2.12321	2.01121	1.79659	1.77665	2.15394	1.63212	2.05826	2.14521
ENSMUSG00000042087	4933440N22Rik	6.9228	6.80575	6.59235	6.99477	6.91378	6.58475	7.29038	6.95178	6.24738	7.58158	7.28483	7.42135
ENSMUSG00000051940	5031410I06Rik	1.0423	1.06844	1.22293	1.16968	1.32065	1.32877	1.28784	1.01131	1.2714	0.947863	1.06592	0.958492
ENSMUSG00000036046	5031439G07Rik	31.8728	34.3204	34.3599	30.87	29.9224	32.0004	31.0825	32.6241	33.2893	30.6861	30.8804	32.5254
ENSMUSG00000094113	5430401F13Rik	0.0467765	0.129054	0.121931	0.136602	0.0304435	0	0.172044	0.028951	0.139556	0.074609	0.0564495	0.0533755
ENSMUSG00000044121	5430402E10Rik	0	0	0	0	0	0	0	0	0	0	0	0
ENSMUSG00000072763	5430403G16Rik	0.0046835	0	0	0.0072945	0.0090495	0.013523	0	0.01217	0.0123865	0	0.0065805	0
None	5430427O19Rik	0	0	0.003462	0	0	0	0	0.002131	0	0	0	0
ENSMUSG00000055594	5530400C23Rik	0	0	0	0	0	0	0	0	0	0	0	0
ENSMUSG00000073755	5730409E04Rik	1.57236	1.0137	1.48951	1.16745	1.06248	1.30021	1.11711	1.17403	1.39658	1.31423	1.37006	1.37048
ENSMUSG00000057181	5730455P16Rik	0.703166	0.585878	0.672858	0.722463	0.799995	0.537386	0.688267	0.664254	0.697553	0.786903	0.72433	0.60365
ENSMUSG00000073197	5730507C01Rik	0.0392615	0.031179	0.013174	0	0.038268	0.014551	0.0299775	0.0202855	0.0087785	0.0239055	0.0355045	0.0237225
None	5830411N06Rik	0.024239	0.012016	0.0139865	0.0269615	0.034698	0.0110335	0.0232855	0.0425955	0.030668	0.0371075	0.02318	0.0108335
ENSMUSG00000022195	6030458C11Rik	1.65787	1.2669	1.35276	1.54613	1.69082	1.51649	1.50312	1.39346	1.48309	1.67816	1.53736	1.35559
ENSMUSG00000025573	6030468B19Rik	0	0	0	0	0.015282	0	0	0.0108255	0	0	0.125419	0
ENSMUSG00000051361	6030498E09Rik	0.0519685	0.025827	0.025836	0.0663405	0.0390835	0.0494065	0	0.0627755	0.035772	0.104822	0.0331205	0.057788
ENSMUSG00000018451	6330403K07Rik	0.018938	0.0257445	0.019394	0.003885	0.004546	0.041957	0.0187015	0.0388805	0.020468	0.017142	0.0332295	0.011243
ENSMUSG00000018451	6330403K07Rik	0.0205755	0.05682	0.0098995	0.0420205	0.0083335	0.057438	0.047959	0.050111	0.020468	0.035835	0.0360745	0.02517
ENSMUSG00000009551	6330409D20Rik	0.027342	0.0404185	0.014973	0.0077255	0.091947	0.038129	0.0605245	0.0355295	0.0432785	0.0618715	0.072958	0.04087
ENSMUSG00000031824	6430548M08Rik	5.50355	5.49195	4.23705	4.19621	4.55037	5.07905	3.97353	4.99071	4.79461	3.7621	5.47448	4.16309
ENSMUSG00000074646	6430550D23Rik	2.43087	2.21649	2.25947	2.83845	2.36634	2.66712	1.88751	2.09374	2.05714	2.09358	2.31779	2.31442
ENSMUSG00000037977	6430571L13Rik	0.373554	0.344912	0.27233	0.314482	0.322196	0.429988	0.318455	0.372968	0.27244	0.357241	0.252102	0.303477
ENSMUSG00000034185	6430628N08Rik	0	0.0302955	0.0527315	0.0122245	0	0	0.059181	0	0.0156625	0	0	0
ENSMUSG00000072066	6720489N17Rik	0.003845	0.005488	0.005679	0.0023265	0.0072145	0.0016755	0.0063745	0.005547	0.002995	0.0063545	0.008039	0.0053105
ENSMUSG00000032680	6820408C15Rik	48.1826	44.5786	37.2062	41.2041	44.5563	39.3834	44.8192	24.7905	44.3566	38.0798	34.6001	39.5622
ENSMUSG00000074123	7420426K07Rik	0.009681	0	0	0	0	0.009459	0	0	0	0	0	0
ENSMUSG00000096607	7530416G11Rik	0	0.0853215	0.0357125	0.0188605	0.008843	0.0745615	0	0.007457	0	0.0981915	0.047531	0
ENSMUSG00000047466	8030462N17Rik	1.69113	1.43787	1.34566	1.62052	1.92075	1.54194	1.6485	1.57889	1.50927	1.60997	1.54989	1.4626
ENSMUSG00000047466	8030462N17Rik	1.79177	1.9743	1.55903	1.68464	2.02581	1.57028	1.7073	1.63331	1.79144	1.70807	1.95957	1.50298
ENSMUSG00000046774	8030474K03Rik	4.30391	4.01509	4.47769	4.31482	4.00146	4.38121	4.41298	3.88699	3.97382	4.6911	4.35094	4.04011
ENSMUSG00000116953	9030025P20Rik	3.3175	2.89423	2.82097	3.27524	3.72036	3.50361	3.33508	3.2341	2.6685	3.15895	3.11068	2.60763
ENSMUSG00000073158	9030624G23Rik	0.336574	0.562964	0.415061	0.36307	0.533809	0.400266	0.4045	0.487848	0.529608	0.425482	0.626888	0.367304
ENSMUSG00000054951	9130008F23Rik	0	0.031963	0.0188935	0.0168505	0	0.019551	0.0202025	0.0071885	0.026815	0.0067025	0.021399	0.020607
ENSMUSG00000030823	9130019O22Rik	0.148176	0.130354	0.107569	0.149893	0.132167	0.128269	0.118689	0.133122	0.146757	0.128157	0.109731	0.0869005
ENSMUSG00000062944	9130023H24Rik	5.52415	4.90603	4.65852	4.70508	5.43351	5.48066	4.63214	4.97127	5.68077	4.47573	4.48793	5.13393
ENSMUSG00000101892	9130401M01Rik	1.82308	1.93773	1.69213	1.84694	1.61976	1.47802	1.8592	1.66221	1.8403	2.22922	1.68397	1.66397
ENSMUSG00000101892	9130401M01Rik	1.84125	2.00667	1.7167	1.86348	1.6777	1.51939	1.8907	1.69295	1.85038	2.25548	1.784	1.7142
ENSMUSG00000038768	9130409I23Rik	0	0	0.0076435	0	0	0	0	0	0	0	0	0
ENSMUSG00000071434	9230019H11Rik	0	0	0	0	0	0	0	0	0	0	0	0
ENSMUSG00000021797	9230112D13Rik	0	0	0	0	0	0	0	0	0	0	0	0
ENSMUSG00000004360	9330159F19Rik	0.0379365	0.0099745	0.0178795	0.0603585	0.0144235	0.016636	0.0159915	0.0228485	0.020612	0.031972	0.023997	0.0340895
ENSMUSG00000094112	9330182O14Rik	0.0368005	0.101905	0.105632	0.124867	0.12979	0.153694	0.111984	0.13397	0.104166	0.069619	0.100104	0.129439
ENSMUSG00000059939	9430015G10Rik	10.0672	7.85358	9.35005	9.62635	8.31127	10.1085	9.47775	8.63191	9.16649	9.44112	8.98762	9.51717
ENSMUSG00000040139	9430038I01Rik	0.487807	0.877833	0.395239	0.580275	0.619091	0.580148	0.624592	0.544507	0.644629	0.807087	0.686263	0.576565
ENSMUSG00000094447	9430069I07Rik	0	0	0	0	0	0	0	0	0	0	0.050396	0
None	9430078G10Rik	0.0178065	0.014119	0.007037	0.0277315	0.026855	0.022431	0.0178685	0.0068545	0.017767	0.015501	0.0421535	0.003693
ENSMUSG00000023263	9530002B09Rik	0.778309	0.644578	0.897671	1.2558	1.02125	1.15959	0.939587	1.0362	0.743407	1.31793	1.36547	0.953934
ENSMUSG00000020177	9530003J23Rik	0.015648	0.071491	0.0677785	0.031784	0.040008	0	0.0518955	0.0511895	0.0766845	0.078434	0.116719	0.061429
ENSMUSG00000078776	9530053A07Rik	0.0379295	0.0171445	0.0468435	0.032894	0.0113475	0.0373395	0.0275665	0.0286425	0.033203	0.025172	0.029165	0.037293
ENSMUSG00000110591	9530057J20Rik	3.32101	3.20603	2.63391	3.33352	3.09743	2.82471	2.74675	3.19691	2.75088	2.74005	3.53801	2.71931
ENSMUSG00000036275	9530068E07Rik	31.2215	30.4859	30.4369	31.557	32.2187	30.6703	30.602	30.6882	31.0535	30.4266	33.0679	30.7063
ENSMUSG00000036411	9530077C05Rik	33.3421	31.817	32.445	33.5597	36.0114	34.9965	36.8073	32.1792	33.8538	32.6829	35.3221	35.9972
ENSMUSG00000073386	9830107B12Rik	0	0	0	0.002399	0	0	0	0	0	0	0	0
ENSMUSG00000073386	9830107B12Rik	0	0	0	0	0	0	0	0	0	0	0	0
ENSMUSG00000044551	9930012K11Rik	1.19628	1.00273	1.23149	1.50546	1.07208	1.32245	1.43757	1.13949	1.3577	1.34831	1.19593	1.26124
ENSMUSG00000046138	9930021J03Rik	2.26684	1.81026	1.76607	2.39141	2.54198	2.10633	2.18265	1.823	2.10169	2.11265	2.37004	1.88566
ENSMUSG00000044730	9930104L06Rik	1.71645	1.61019	1.33881	1.93213	1.81	1.77808	1.58432	1.3599	1.70532	1.66432	2.14267	1.61773
ENSMUSG00000069893	9930111J21Rik1	0.01518	0.00769	0.013855	0.0091825	0	0.0067145	0.0101235	0.013905	0.0038645	0.007912	0.011846	0
ENSMUSG00000069892	9930111J21Rik2	0.007382	0.0106755	0.0090185	0.002278	0	0	0.003325	0.015154	0	0	0.0029715	0.0036935
ENSMUSG00000069892	9930111J21Rik2	0.005273	0.004328	0.003264	0.0049945	0	0	0	0.003269	0	0	0.0019515	0
ENSMUSG00000027596	a	7.04455	7.24727	7.05571	7.70117	8.13332	7.05809	8.44025	6.9172	7.23773	7.27583	9.33615	8.17793
ENSMUSG00000079144	A130010J15Rik	2.29502	2.60096	2.40394	2.28706	2.02844	2.32666	2.12623	2.24278	2.16636	2.27759	2.39175	2.29228
ENSMUSG00000022347	A1bg	0.031425	0.046574	0.0162275	0.0672105	0.0188345	0	0.0388925	0.016932	0.0606335	0.023551	0	0.05827
ENSMUSG00000052595	A1cf	0.165335	0.116123	0.15824	0.149391	0.248727	0.119055	0.171915	0.140379	0.132905	0.185746	0.159744	0.182196
ENSMUSG00000074473	A230072I06Rik	0	0	0	0	0	0	0	0	0	0	0	0
ENSMUSG00000109344	A26c2	1.25864	0.933932	0.804053	1.3903	1.52392	1.04693	1.40307	0.879381	1.21293	1.40964	1.33325	1.29328
ENSMUSG00000027157	A26c3	5.74635	4.98326	4.10323	4.90018	5.01064	4.27977	5.26985	4.6139	5.33674	4.28685	5.52368	4.25916
ENSMUSG00000030111	A2m	0.455678	0.633207	0.513055	0.567465	0.552532	0.585029	0.581679	0.619502	0.599058	0.594812	0.821744	0.523765
ENSMUSG00000047228	A2ml1	0.0217245	0.0366275	0	0.097764	0.0382765	0.066821	0.025493	0.023778	0.033463	0.032739	0.044051	0.0039935
ENSMUSG00000052014	A330070K13Rik	0.146151	0.516347	0.262339	0.439995	0.477569	0.348328	0.412907	0.429126	0.273301	0.359906	0.363759	0.405857
ENSMUSG00000028794	A3galt2	0.0048955	0	0.0017735	0.0091065	0	0	0.0062245	0.0050005	0.001708	0.016258	0.0090855	0.0063025
ENSMUSG00000028794	A3galt2	0.018962	0.010901	0.0074945	0.021185	0.0042855	0	0.0062245	0.0050005	0.0017635	0.016312	0.0249635	0.006338
ENSMUSG00000047613	A430005L14Rik	52.4269	58.8391	55.4733	52.2693	57.2409	57.6172	55.2884	53.8134	52.6133	52.5373	52.8769	58.8342
ENSMUSG00000056014	A430033K04Rik	0.131542	0.17999	0.124581	0.11967	0.184151	0.0871105	0.0867645	0.118384	0.123218	0.186738	0.0702895	0.0667975
ENSMUSG00000090564	A430057M04Rik	0.164402	0.230415	0.185813	0.193329	0.11589	0.14962	0.199053	0.161642	0.142447	0.188562	0.202605	0.14893
ENSMUSG00000047878	A4galt	0.558385	0.867939	0.576127	0.331385	0.50432	0.701618	0.436402	0.606159	0.636108	0.534231	0.714862	0.516492
ENSMUSG00000037953	A4gnt	0	0	0	0	0	0.0071285	0	0	0	0	0	0.009169
ENSMUSG00000043122	A530016L24Rik	0.0722165	0.053944	0.039543	0.060876	0	0.0147655	0.085039	0.062709	0.0393235	0.0238695	0.0575695	0.034735
ENSMUSG00000053528	A530021J07Rik	0.170662	0.0441475	0.217556	0.1855	0.0744465	0.025797	0.16319	0.149066	0.230373	0.162143	0.194411	0.13008
ENSMUSG00000089844	A530032D15Rik	0	0.0183625	0	0.0820455	0	0.0099195	0	0.01915	0	0.0487685	0	0
ENSMUSG00000043939	A530064D06Rik	0.0039655	0	0	0	0	0.017019	0.0090035	0	0	0.0071315	0	0
ENSMUSG00000043939	A530064D06Rik	0.011863	0	0	0	0	0.0382235	0.0134695	0	0	0.0071315	0	0
ENSMUSG00000052760	A630001G21Rik	0.061017	0.0622255	0.0614655	0.012843	0.063979	0.008238	0.025013	0.0093195	0.0119935	0.015966	0.023592	0.030989
ENSMUSG00000095493	A630023A22Rik	2.08855	2.51252	1.94458	2.24256	2.09292	2.0239	2.7055	2.26436	2.08508	2.31147	1.76226	2.63149
ENSMUSG00000067541	A630073D07Rik	0	0	0	0	0	0	0	0	0	0	0	0
ENSMUSG00000094613	A630076J17Rik	0	0	0	0	0	0	0	0	0	0	0	0
ENSMUSG00000096094	A630095N17Rik	1.8451	2.38308	1.97915	1.83022	2.03854	2.24993	2.07845	2.3909	1.84309	2.45945	2.70964	2.10511
ENSMUSG00000085139	A730046J19Rik	0.019127	0.0069765	0	0.002211	0.030376	0.019491	0.0055165	0.015407	0.031792	0.002979	0.016338	0
ENSMUSG00000057715	A830018L16Rik	0.040085	0.0835765	0.038823	0.068736	0.114796	0.063777	0.080581	0.042504	0.05315	0.049725	0.0510215	0.0529265
ENSMUSG00000118559	A930007A09Rik	4.75329	4.50951	4.65194	4.20989	5.68443	4.50925	5.12514	4.47073	4.84461	4.29946	5.01827	4.70528
ENSMUSG00000092210	A930009A15Rik	0	0	0	0	0	0	0	0	0	0	0	0
ENSMUSG00000025727	A930017K11Rik	0.0854575	0.0931925	0.027532	0.049455	0.0294515	0.023693	0.081577	0.036859	0.0398165	0.029947	0.074683	0.073362
None	A930018O16Rik	0.038921	0.0135525	0.024812	0.067212	0.054252	0.022407	0.074354	0.027584	0.0120895	0.0807535	0.0074945	0.0413035
ENSMUSG00000032671	A930018P22Rik	63.8451	73.3612	70.9477	61.2713	63.3515	63.5083	62.9912	71.0288	57.7253	66.778	68.397	70.2406
ENSMUSG00000090622	A930033H14Rik	0.593804	0.439629	0.494599	0.554345	0.522245	0.472166	0.469842	0.494789	0.432852	0.513526	0.618157	0.525981
ENSMUSG00000083307	AA414768	2.48757	2.44094	2.74302	2.9751	2.83738	3.08886	2.14362	2.36534	2.71395	2.8644	2.70808	2.6124
ENSMUSG00000033213	AA467197	68.9656	33.3033	63.6928	69.8815	77.8457	70.845	78.0002	49.7245	45.1024	74.2838	75.8295	21.4691
ENSMUSG00000033213	AA467197	74.1095	104.781	69.033	76.402	84.9017	74.4011	84.501	94.2844	92.1437	81.326	82.0986	133.519
ENSMUSG00000081478	AA623943	0	0	0	0	0	0	0	0	0	0	0	0
ENSMUSG00000073497	AA792892	0.0127305	0	0.017142	0	0	0	0.030717	0	0.0291995	0	0	0
ENSMUSG00000042510	AA986860	1.2069	1.14854	0.986911	1.34719	1.19889	1.16567	1.07943	1.09977	1.14062	1.01325	1.2381	1.45199
ENSMUSG00000036678	Aaas	25.2474	25.1909	24.8674	23.5471	22.4485	25.4416	23.0382	24.4414	24.5838	23.9774	23.4353	25.0484
ENSMUSG00000029482	Aacs	6.61406	5.67816	6.44549	6.28612	5.90925	6.0442	6.10797	5.65229	6.20201	5.93234	6.11834	5.42323
ENSMUSG00000027761	Aadac	0.029285	0	0	0	0	0	0	0	0.013097	0	0	0.0084755
ENSMUSG00000091376	Aadacl2	0	0	0.0187	0	0	0	0	0.0110015	0	0	0	0
ENSMUSG00000036951	Aadacl2fm1	0	0	0	0	0	0	0	0	0	0	0	0
ENSMUSG00000090527	Aadacl2fm2	0.174338	0.159576	0.242752	0.325634	0.239758	0.306014	0.17883	0.286137	0.255829	0.262541	0.17536	0.262222
ENSMUSG00000095522	Aadacl2fm3	0	0	0	0	0	0	0	0	0	0	0	0
ENSMUSG00000078507	Aadacl3	0.00763	0.031944	0.0058535	0.0420465	0	0.0092395	0.01705	0	0.0213635	0	0.0168345	0.022212
ENSMUSG00000028593	Aadacl4	0	0	0	0	0	0	0	0	0	0	0	0
ENSMUSG00000028593	Aadacl4fm1	0	0	0	0	0	0	0	0	0	0	0.0029575	0
ENSMUSG00000078506	Aadacl4fm2	0.0114565	0.0211505	0	0.0114775	0.018171	0	0	0.015642	0	0	0	0
ENSMUSG00000041735	AAdacl4fm3	0	0.0287955	0.0112095	0.0227475	0	0	0	0	0.0261	0	0.0126	0
ENSMUSG00000078505	Aadacl4fm4	0	0	0	0	0	0	0	0	0	0	0	0
ENSMUSG00000078504	Aadacl4fm5	0.0098125	0	0	0.010574	0	0	0	0	0	0	0	0
ENSMUSG00000057228	Aadat	0.0101215	0.0214705	0	0	0	0	0	0	0	0	0.0276935	0.0083555
ENSMUSG00000037257	Aagab	6.42418	5.84115	5.07113	5.95415	5.95758	6.14272	5.30834	5.88906	6.76434	5.70856	6.59795	5.3386
ENSMUSG00000057230	Aak1	6.37753	6.22942	6.37436	6.36052	7.24711	6.86058	6.65048	6.1049	6.60946	6.25776	7.28071	6.5339
ENSMUSG00000035642	Aamdc	14.1269	18.7109	14.9091	16.3751	13.544	15.3568	14.8682	14.9347	15.4507	16.3622	15.2484	13.8213
ENSMUSG00000006299	Aamp	403.669	430.149	438.56	401.014	386.779	435.626	410.024	413.392	416.761	396.361	395.479	422.503
ENSMUSG00000020804	Aanat	0.0295145	0.007331	0.0344395	0.0143525	0.022357	0.017005	0.0366085	0.038762	0.0290125	0	0.0329525	0.0554475
ENSMUSG00000027628	Aar2	16.9312	17.0206	16.3621	13.9694	17.2766	17.853	15.889	16.1109	16.6445	14.4793	15.1325	16.23
ENSMUSG00000068522	Aard	45.0633	44.0714	42.9563	48.888	45.31	44.1158	47.8474	43.3901	45.445	52.0504	49.0671	44.6125
ENSMUSG00000031960	Aars	66.0703	63.372	67.8146	65.8258	68.8314	65.8187	61.6813	62.6143	61.2647	62.0634	65.0401	72.8808
ENSMUSG00000023938	Aars2	18.8147	18.7738	20.4	18.1944	18.1323	20.3956	19.49	18.6248	18.9622	19.0597	17.1617	19.3768
ENSMUSG00000075528	Aarsd1	19.0982	18.8773	17.7519	18.3869	17.6427	19.0447	18.2929	17.5927	16.7712	19.074	17.439	18.8195
ENSMUSG00000055923	Aasdh	1.16577	1.1289	0.99763	0.960417	1.15563	0.942744	0.933231	0.921875	0.972986	0.973983	1.15822	0.891617
ENSMUSG00000025894	Aasdhppt	4.42554	3.45962	3.1735	4.06398	4.60536	3.54189	3.94388	3.99218	3.85846	4.40176	4.22312	4.04667
ENSMUSG00000029695	Aass	0.414637	0.240206	0.228234	0.314391	0.381277	0.486532	0.231007	0.335451	0.418293	0.257918	0.427953	0.293401
ENSMUSG00000018697	Aatf	22.8216	22.048	22.4238	21.5119	24.0114	24.1377	21.7415	22.3566	22.0723	22.7801	23.4896	22.4166
ENSMUSG00000025375	Aatk	0.270545	0.18216	0.116689	0.170678	0.118281	0.195234	0.205512	0.151818	0.192752	0.121607	0.204874	0.21788
None	AB010352	0.042035	0.034611	0.038328	0.0447985	0.0401645	0.0398275	0.0359225	0.0590475	0.050545	0.045884	0.053024	0.0435305
ENSMUSG00000057191	AB124611	1.00343	0.82723	0.5574	0.875748	0.568236	0.991692	0.803844	0.898191	0.928937	0.621064	0.851615	0.673675
ENSMUSG00000057880	Abat	8.96461	7.94012	8.08361	9.3242	9.05721	9.06023	8.04189	8.27761	9.60612	8.56766	9.90917	8.42512
ENSMUSG00000015243	Abca1	1.81807	1.16489	1.56759	1.5284	1.95403	1.65232	1.1855	1.49165	1.86829	1.54896	1.9291	1.23694
ENSMUSG00000050296	Abca12	0.161629	0.1278	0.139154	0.140119	0.112743	0.131061	0.135451	0.101145	0.123407	0.143637	0.155239	0.0949285
ENSMUSG00000004668	Abca13	0.0238935	0.0158655	0.030776	0.0349355	0.025014	0.042261	0.023462	0.029315	0.0408765	0.031426	0.041946	0.0301005
ENSMUSG00000062017	Abca14	8.30736	6.72075	7.95889	9.2368	10.2229	8.25812	9.23712	7.84251	8.87942	9.49916	9.08411	8.30213
ENSMUSG00000054746	Abca15	3.26019	3.04513	3.09561	3.81254	4.29643	3.07242	4.00643	3.21744	3.44336	3.92051	3.77111	3.49673
ENSMUSG00000051900	Abca16	3.99257	3.44317	3.34035	4.4413	4.4406	3.79677	4.12355	3.57149	3.65347	4.39414	4.23689	3.84321
ENSMUSG00000035435	Abca17	13.2707	12.5888	13.0311	13.6211	14.6095	15.2966	14.2016	13.0019	14.4845	13.2005	14.433	13.9723
ENSMUSG00000026944	Abca2	4.56969	3.8305	4.08437	4.52247	3.56503	4.31318	3.87251	3.93105	4.70972	3.88593	3.74668	4.20088
ENSMUSG00000024130	Abca3	3.37457	2.99688	2.68594	3.16882	2.9217	3.28823	2.92148	3.14227	3.11109	2.70194	3.34325	2.69872
ENSMUSG00000028125	Abca4	0.187393	0.161056	0.201227	0.171369	0.172617	0.215225	0.148402	0.20088	0.235857	0.177978	0.173489	0.206177
ENSMUSG00000018800	Abca5	1.37598	1.16195	1.13382	1.59872	2.05676	1.41309	1.4784	1.24249	1.55075	1.51901	1.60798	1.34576
ENSMUSG00000044749	Abca6	0.147325	0.116797	0.120636	0.174469	0.210828	0.118687	0.182667	0.135209	0.231909	0.150324	0.173577	0.130286
ENSMUSG00000035722	Abca7	1.34299	1.21106	1.30946	1.2295	0.991627	1.28698	1.09141	1.25502	1.35435	1.0789	1.21908	1.27917
ENSMUSG00000041828	Abca8a	0.212393	0.169998	0.271678	0.200482	0.245272	0.308363	0.260347	0.229743	0.29465	0.188899	0.308281	0.309305
ENSMUSG00000020620	Abca8b	0.0652285	0.060282	0.062705	0.0477925	0.060413	0.10571	0.037922	0.046358	0.0531555	0.0742025	0.079797	0.058914
ENSMUSG00000041797	Abca9	2.2374	1.63206	1.89102	2.36158	2.72972	2.23404	1.61931	1.99079	2.44614	1.97479	2.07728	2.22934
ENSMUSG00000031974	Abcb10	1.97861	1.58879	1.9785	2.01557	1.8735	2.0113	1.75011	1.7151	2.09039	1.84939	1.84688	2.14667
ENSMUSG00000027048	Abcb11	0.179405	0.102139	0.107988	0.108373	0.078868	0.129056	0.120249	0.13149	0.119663	0.164274	0.17408	0.116738
ENSMUSG00000040584	Abcb1a	0.472315	0.511359	0.362643	0.596098	0.553308	0.478233	0.444098	0.427223	0.580457	0.418589	0.50627	0.428267
ENSMUSG00000028970	Abcb1b	0.102343	0.0717605	0.101717	0.135177	0.044416	0.095851	0.116373	0.068532	0.0972525	0.096404	0.082894	0.0888985
ENSMUSG00000042476	Abcb4	0.21137	0.32873	0.317097	0.376772	0.355287	0.298993	0.403089	0.272903	0.30303	0.334587	0.419016	0.308134
ENSMUSG00000072791	Abcb5	0.008482	0	0.0038255	0.024852	0.002401	0	0	0.0034865	0.017165	0	0	0.0033285
ENSMUSG00000026198	Abcb6	34.0867	34.6507	34.811	33.3753	29.9599	36.048	33.0339	33.7915	34.6044	32.7664	32.3313	35.3985
ENSMUSG00000031333	Abcb7	0.172797	0.1507	0.151225	0.186633	0.181085	0.137931	0.148091	0.135396	0.192812	0.205047	0.238845	0.135875
ENSMUSG00000028973	Abcb8	17.6104	14.7959	16.8895	16.8812	13.6341	16.9386	17.3819	14.983	17.9534	14.7974	13.0482	18.033
ENSMUSG00000029408	Abcb9	26.834	29.6214	29.4636	27.6556	25.4112	27.9335	27.0395	28.209	27.473	26.1607	25.0576	27.1725
ENSMUSG00000023088	Abcc1	11.3023	10.095	10.8777	11.2615	10.8746	11.2231	10.5372	10.1187	11.9756	10.5729	11.5692	10.9743
ENSMUSG00000032842	Abcc10	3.41829	3.08941	3.47805	3.16299	2.93653	3.76955	2.8883	3.32073	3.34766	2.96074	3.07371	3.29387
ENSMUSG00000036872	Abcc12	18.0974	14.9914	16.5162	19.9023	20.3304	17.9392	18.3684	16.7115	17.8014	18.7556	18.8267	17.8017
ENSMUSG00000025194	Abcc2	0.0682235	0.0529045	0.0376255	0.0444095	0.0536125	0.0364805	0.099174	0.046807	0.049878	0.053007	0.060589	0.0383325
ENSMUSG00000020865	Abcc3	20.8762	23.2526	21.8329	21.6885	22.4091	22.4017	23.4195	21.232	22.1759	22.407	22.0456	22.9288
ENSMUSG00000032849	Abcc4	0.834597	0.709221	0.763027	0.737439	0.77354	0.758396	0.650048	0.757491	0.727384	0.763322	0.854469	0.73261
ENSMUSG00000022822	Abcc5	2.16515	1.82971	2.11393	2.18656	2.1463	2.06638	1.95973	1.37801	2.04197	2.11564	1.73266	1.91951
ENSMUSG00000030834	Abcc6	0.0906535	0.0783465	0.114138	0.09624	0.0829135	0.102323	0.103343	0.0867385	0.0881025	0.101714	0.0782175	0.0830675
ENSMUSG00000040136	Abcc8	0.302411	0.252217	0.147601	0.238268	0.212052	0.243467	0.27562	0.232197	0.21557	0.217704	0.168489	0.233673
ENSMUSG00000030249	Abcc9	0.288625	0.202623	0.244299	0.274594	0.316121	0.333236	0.243337	0.193534	0.314099	0.268348	0.274002	0.195844
ENSMUSG00000031378	Abcd1	9.80798	9.4391	9.83994	8.21479	8.8592	8.7994	8.9564	8.82536	8.85987	8.24884	9.0884	8.43413
ENSMUSG00000055782	Abcd2	0.219343	0.184547	0.190264	0.214492	0.27608	0.216526	0.169843	0.235556	0.195659	0.214125	0.227753	0.168488
ENSMUSG00000028127	Abcd3	3.12534	2.72756	2.65831	3.43243	3.40466	3.16306	2.87886	2.66155	3.23611	3.247	3.38478	3.02288
ENSMUSG00000021240	Abcd4	0.243671	0.226772	0.223157	0.252893	0.268911	0.27936	0.257873	0.236316	0.276012	0.30081	0.270929	0.223032
ENSMUSG00000058355	Abce1	5.5403	5.89026	4.97569	7.0028	7.03171	5.41902	5.53082	5.2493	5.8866	6.27794	6.02951	5.49051
ENSMUSG00000038762	Abcf1	10.0898	8.41648	10.1736	7.8639	4.887	10.3771	7.96148	8.59607	2.77147	8.96258	6.96381	8.24055
ENSMUSG00000038762	Abcf1	12.3692	13.6455	12.8293	13.6383	10.5709	13.3437	12.0812	12.4226	14.5188	12.2312	14.9224	16.6432
ENSMUSG00000038762	Abcf1	32.7785	33.1842	34.123	36.3426	40.7043	32.4398	35.3858	31.7123	39.8244	37.133	33.9068	29.8158
ENSMUSG00000028953	Abcf2	138.982	144.77	149.737	143.396	145.544	142.82	136.712	140.866	147.039	139.786	146.559	148.32
ENSMUSG00000003234	Abcf3	54.6442	58.3227	59.836	53.6698	54.9789	57.4631	54.8468	54.6112	57.1103	54.3907	55.929	58.6604
ENSMUSG00000024030	Abcg1	0.244164	0.366029	0.354515	0.323643	0.329141	0.228591	0.274673	0.343561	0.309679	0.272065	0.385802	0.245315
ENSMUSG00000029802	Abcg2	7.63326	7.14225	7.66124	9.17838	9.68141	7.78022	6.94218	7.19441	7.74595	8.48487	8.40096	8.8285
ENSMUSG00000029299	Abcg3	0.0474415	0.049895	0.043028	0.0556055	0.0068155	0.0457445	0.0350305	0.022164	0.0756565	0.028341	0.0164795	0.044891
ENSMUSG00000032131	Abcg4	0.142663	0.10979	0.112957	0.135886	0.100045	0.122786	0.103574	0.101231	0.138858	0.0576895	0.141475	0.100323
ENSMUSG00000040505	Abcg5	0.068865	0.145327	0.044261	0.0316065	0.069868	0.07577	0.136468	0.06505	0.0451815	0.0503375	0.0363835	0.0464695
ENSMUSG00000024254	Abcg8	1.71058	1.78152	1.87545	1.819	1.76682	1.57935	1.82217	2.01759	1.93295	1.70742	1.85367	1.88756
ENSMUSG00000033157	Abhd10	6.51539	7.38426	6.76278	6.21296	6.18713	5.88229	5.99839	5.85736	6.20871	6.84734	6.59401	6.13271
ENSMUSG00000040532	Abhd11	36.1861	36.9379	35.6086	37.6826	37.5889	36.6801	40.0642	37.9959	34.8917	35.793	35.1531	38.0636
ENSMUSG00000032046	Abhd12	45.6126	42.4443	46.2605	47.6759	46.1608	46.3628	47.5061	47.566	45.9422	44.7616	44.1872	48.6285
ENSMUSG00000090121	Abhd12b	0.0162085	0.0344995	0.0475265	0.0260485	0.0401845	0.022905	0.0116035	0.031539	0.036659	0.053204	0.0416045	0.0317065
ENSMUSG00000040396	Abhd13	0.803219	0.733997	0.72353	0.920187	0.924864	0.82264	1.00625	0.837384	0.91529	0.933658	0.890095	0.670157
ENSMUSG00000042210	Abhd14a	83.2282	92.6671	87.6451	82.894	79.8317	89.4305	80.2875	86.6363	84.1044	83.3298	79.9578	89.8732
ENSMUSG00000042073	Abhd14b	6.67227	7.11561	7.28172	7.32129	6.28428	7.57699	7.26482	7.62835	7.58501	6.21764	6.6222	7.50356
ENSMUSG00000000686	Abhd15	0.182292	0.080007	0.125431	0.217805	0.077518	0.178505	0.190043	0.108939	0.124762	0.0748555	0.145178	0.120723
ENSMUSG00000007036	Abhd16a	9.93092	10.2994	9.79805	12.8116	7.30082	14.5585	12.4854	9.43357	10.1152	12.2736	11.6703	10.6943
ENSMUSG00000007036	Abhd16a	13.9666	15.6706	12.6865	16.5728	10.4997	15.9661	13.0869	15.2328	15.5653	14.5833	15.2007	18.1158
ENSMUSG00000007036	Abhd16a	19.6168	20.1842	22.7735	17.8905	21.0007	17.4096	17.2422	20.4725	16.7273	18.0417	16.5486	19.6491
ENSMUSG00000007036	Abhd16a	20.5067	20.9298	23.8371	18.705	21.8905	18.4217	18.0997	21.4459	22.3067	18.7398	17.3776	20.3554
ENSMUSG00000055882	Abhd16b	48.2552	47.5535	47.7716	49.3326	47.1981	48.8614	44.5552	49.0244	49.0959	45.9921	43.4114	46.8203
ENSMUSG00000003346	Abhd17a	98.5277	119.088	70.9857	108.927	76.7663	75.9183	71.8674	96.325	74.7317	89.5122	73.4562	112.887
ENSMUSG00000047368	Abhd17b	9.44771	8.77502	8.70717	10.4758	12.1315	8.86249	10.329	8.6591	9.31487	10.6963	10.5754	8.91067
ENSMUSG00000038459	Abhd17c	5.4641	4.99662	5.73366	5.50743	5.70186	4.52176	4.91806	5.11398	4.48075	5.87039	5.52814	4.80476
ENSMUSG00000037818	Abhd18	0.413826	0.358791	0.255189	0.2293	0.372321	0.292345	0.315298	0.350044	0.411193	0.278548	0.443955	0.301184
ENSMUSG00000037818	Abhd18	0.608702	0.435086	0.510184	0.650172	0.613815	0.581051	0.428476	0.480135	0.554323	0.501943	0.547305	0.510673
ENSMUSG00000039202	Abhd2	60.2983	61.3285	64.2802	64.2762	60.1319	66.0039	52.761	60.4012	61.9846	56.7301	60.7392	66.431
ENSMUSG00000002475	Abhd3	1.99464	1.33545	1.37688	1.95337	2.04653	2.06086	1.98286	1.85211	1.94604	1.78971	1.88651	1.60726
ENSMUSG00000040997	Abhd4	157.082	159.152	157.016	151.274	147.749	163.46	151.176	155.686	165.956	143.87	158.8	158.433
ENSMUSG00000032540	Abhd5	52.0505	50.5056	52.2297	52.5903	56.5244	53.9131	53.154	51.6023	52.7419	51.1374	54.0855	54.0748
ENSMUSG00000025277	Abhd6	5.12892	4.72097	4.18744	5.22802	5.24385	4.80482	5.11356	5.15967	5.327	5.26444	6.75136	4.33147
ENSMUSG00000007950	Abhd8	199.921	207.092	210.194	199.667	181.118	197.994	197.903	201.966	192.978	194.102	180.343	204.854
ENSMUSG00000058835	Abi1	2.19401	2.03741	1.903	2.55587	2.77996	2.03275	2.0331	2.01769	2.01223	2.5051	2.39809	2.19889
ENSMUSG00000026782	Abi2	2.46534	2.20553	2.3481	2.70821	2.80846	2.21551	2.35795	2.47553	2.23803	2.86837	2.52112	2.45159
ENSMUSG00000018381	Abi3	34.7465	57.9526	63.0135	30.0725	53.9363	33.7059	30.301	60.0154	37.6025	52.3789	28.9018	32.5368
ENSMUSG00000035258	Abi3bp	0.20313	0.115584	0.158849	0.152912	0.145075	0.170083	0.169896	0.136636	0.179666	0.124244	0.144276	0.146394
ENSMUSG00000038827	Abitram	3.22871	2.67796	3.09589	3.37552	3.39774	3.44522	3.08685	2.85979	3.39025	3.08869	3.30526	3.0057
ENSMUSG00000026842	Abl1	42.124	39.7089	44.4317	40.5827	41.6296	45.074	39.099	39.8289	41.5307	37.9498	39.7078	44.6268
ENSMUSG00000026596	Abl2	2.39403	2.14991	2.1913	2.29958	2.63275	2.24844	2.18495	2.13769	2.21323	2.16316	2.70878	2.36636
ENSMUSG00000025085	Ablim1	0.731889	0.58199	0.69307	0.857758	0.574947	0.752848	0.628321	0.625826	0.827222	0.720105	0.747756	0.644913
ENSMUSG00000029095	Ablim2	0.183459	0.175991	0.1938	0.220149	0.198132	0.235308	0.135404	0.234101	0.14431	0.19751	0.174439	0.154204
ENSMUSG00000032735	Ablim3	2.24783	2.1284	2.32999	2.05423	2.20185	2.18903	2.03143	2.15114	1.93811	2.10347	2.36674	2.3667
ENSMUSG00000015787	Abo	0.798983	1.03931	0.967085	1.08509	0.816698	1.08899	0.775339	0.93348	0.883142	0.820871	1.08018	0.87027
ENSMUSG00000017631	Abr	3.45703	3.20168	2.90561	3.72145	3.0423	3.92639	3.23098	3.29474	3.6376	2.89913	3.64072	3.2647
ENSMUSG00000042895	Abra	0.0420905	0	0.0080555	0.023393	0.0376325	0	0.019264	0.045232	0.0208615	0	0.069437	0
ENSMUSG00000078453	Abracl	0.949456	0.879095	0.703011	0.966195	0.835552	0.80992	0.788701	1.01551	0.80461	0.949205	1.05539	0.864441
ENSMUSG00000035234	Abraxas1	5.52975	5.18472	5.09041	5.75676	5.78002	5.18003	5.6602	5.49746	5.17173	5.92223	6.07854	6.22078
ENSMUSG00000030965	Abraxas2	4.47528	4.02625	4.27203	4.19258	5.19599	3.91563	4.70509	4.29244	4.61769	4.89728	4.50154	3.97381
ENSMUSG00000036376	Abt1	2.89903	3.24859	2.84609	2.76961	2.78349	2.77327	3.02741	2.69531	2.76699	3.11853	3.04327	2.73501
ENSMUSG00000030083	Abtb1	22.4546	22.5289	22.3874	20.6177	19.7576	23.0545	22.3621	21.734	22.535	21.5377	19.8559	22.9774
ENSMUSG00000032724	Abtb2	4.64348	5.14629	4.77698	4.06108	4.69912	4.54245	3.48877	4.72831	4.79424	3.91747	4.66391	4.93636
ENSMUSG00000036138	Acaa1a	10.2366	9.21192	8.6416	9.23548	8.14052	9.67657	8.75153	8.75199	9.87843	9.6255	7.92101	9.63118
ENSMUSG00000010651	Acaa1b	0.918105	1.19482	1.17635	0.96209	0.927804	1.03275	0.827929	0.965501	0.882456	1.21842	0.979517	1.13011
ENSMUSG00000036880	Acaa2	30.1414	24.81	20.26	25.0433	20.4445	27.0382	26.6516	24.6706	28.5082	22.7342	24.5804	22.0695
ENSMUSG00000020532	Acaca	6.65051	6.09497	6.70729	6.8052	7.50158	7.11933	5.92082	6.14481	7.18898	6.53432	7.79493	6.58804
ENSMUSG00000042010	Acacb	1.36353	1.61373	1.82872	1.46049	1.39213	1.66372	1.34183	1.54712	1.52473	1.35703	1.54879	1.56941
ENSMUSG00000029456	Acad10	5.72446	5.51264	6.03864	5.34997	5.59519	6.06591	5.91267	5.08024	6.08437	5.06543	5.74783	6.17493
ENSMUSG00000090150	Acad11	4.87556	4.20961	4.51102	4.75804	5.06728	4.79548	4.26433	4.41224	4.25533	4.86031	5.1053	4.40626
ENSMUSG00000042647	Acad12	1.69803	2.15103	1.91985	1.76041	1.95001	2.09998	1.71821	1.90475	2.21546	1.79663	1.84782	2.19378
ENSMUSG00000031969	Acad8	3.98575	3.82848	3.46491	3.71159	3.04803	4.30166	3.58222	3.54916	3.87961	3.56679	3.55679	3.11121
ENSMUSG00000027710	Acad9	2.58501	2.15166	2.18053	2.39433	2.00773	2.45005	2.26547	2.21595	2.46028	2.22942	2.24671	2.13593
ENSMUSG00000026003	Acadl	0.210671	0.172754	0.164653	0.0629375	0.357839	0.035483	0.280744	0.19338	0	0.211907	0.226955	0.19491
ENSMUSG00000026003	Acadl	8.46534	7.71854	7.09883	8.8383	7.83861	8.99432	8.74557	8.83798	8.96151	9.0472	9.52129	7.7079
ENSMUSG00000062908	Acadm	4.7981	3.88465	3.12368	5.19476	4.61508	4.57681	4.71781	4.15992	5.00077	5.01172	5.22931	3.79283
ENSMUSG00000029545	Acads	11.059	10.796	8.92173	9.87725	8.3541	10.4891	9.70044	9.99824	10.9764	9.85508	9.93728	10.0755
ENSMUSG00000030861	Acadsb	1.98067	1.70749	1.40981	2.35962	1.89249	1.83387	2.19706	1.67337	2.23362	2.43536	2.23827	1.54388
ENSMUSG00000018574	Acadvl	5.20869	6.84114	5.41873	7.44559	7.87524	8.86637	5.43612	6.37235	9.20834	4.54827	7.5473	7.26202
ENSMUSG00000018574	Acadvl	15.1064	12.9944	13.5886	11.6022	10.7231	12.1935	12.6163	13.3213	10.6313	13.6719	11.8482	13.0237
ENSMUSG00000030607	Acan	0.276404	0.186244	0.177741	0.241252	0.178811	0.298233	0.230971	0.176667	0.276431	0.147429	0.205477	0.214944
ENSMUSG00000001588	Acap1	1.87462	1.66788	1.9434	2.14465	1.57567	2.031	1.85055	1.6031	1.74374	1.42396	1.82945	1.89863
ENSMUSG00000049076	Acap2	0.885782	0.679283	0.515751	0.976339	0.933715	0.703207	0.751756	0.614295	0.747754	0.9828	0.871255	0.644737
ENSMUSG00000029033	Acap3	5.08912	5.38911	4.93043	5.1601	4.373	5.17923	5.40419	5.17578	5.12966	4.83903	5.28538	5.48373
ENSMUSG00000032047	Acat1	8.1455	7.93948	7.5646	9.23772	7.42832	8.10614	8.14782	8.52825	8.56872	8.5001	8.74796	7.39118
ENSMUSG00000023832	Acat2	7.9336	7.37911	6.07461	7.7222	7.08617	8.15725	7.08301	7.50784	7.91877	6.90851	7.27338	6.16952
ENSMUSG00000062480	Acat3	2.17797	2.23764	1.3835	1.97901	1.7935	2.48594	1.8268	1.96791	2.5959	1.9324	1.93306	1.61545
ENSMUSG00000026499	Acbd3	7.60992	7.77181	7.1136	8.27841	7.75486	7.67315	7.96741	6.75488	7.73769	8.30581	8.95539	7.39295
ENSMUSG00000056938	Acbd4	1.61723	1.60391	1.80528	1.33812	1.30534	1.6294	1.87335	1.80133	1.8449	1.2494	1.53656	1.4844
ENSMUSG00000026781	Acbd5	2.32804	2.40833	1.78047	2.35655	2.70263	2.14102	2.35505	2.29383	2.05118	2.66545	2.42705	2.11831
ENSMUSG00000033701	Acbd6	121.589	134.046	128.679	132.23	129.508	129.923	126.979	131.339	121.904	137.029	126.544	138.639
ENSMUSG00000026644	Acbd7	0	0	0.0264535	0.08362	0.138948	0.031497	0.218806	0.0315545	0	0.0059515	0.059269	0
ENSMUSG00000040272	Accs	0.567026	0.296295	0.235407	0.427447	0.275938	0.417426	0.40822	0.39184	0.530382	0.458219	0.31517	0.389892
ENSMUSG00000075023	Accsl	0.030096	0.019497	0.0037625	0	0.0113815	0	0.0134095	0.013379	0	0.0048625	0.0091285	0
ENSMUSG00000038000	Acd	27.9259	29.7646	28.5823	29.2069	27.6162	28.95	27.4619	29.2022	28.3141	29.244	28.4944	29.2977
ENSMUSG00000020681	Ace	267.576	293.156	289.688	270.081	274.361	288.923	268.517	292.226	287.21	262.127	269.053	282.313
ENSMUSG00000015405	Ace2	0.117073	0.069077	0.0758785	0.12093	0.0938005	0.115342	0.1296	0.0682165	0.11194	0.076945	0.0381305	0.0566475
ENSMUSG00000101605	Ace3	43.9901	46.7319	44.4534	43.4938	40.9695	43.3773	40.4155	45.7278	43.7794	42.4224	47.9256	42.9673
ENSMUSG00000045019	Acer1	0	0.0056135	0	0.0080555	0	0.0054285	0	0.0075275	0.0097015	0.026377	0	0.01383
ENSMUSG00000038007	Acer2	2.84202	2.95225	3.45111	2.6618	2.89792	2.24315	2.66278	2.70543	3.05654	2.74385	2.91321	3.15865
ENSMUSG00000030760	Acer3	1.04882	1.03035	0.80729	0.996586	1.11374	0.924841	0.753807	0.856612	0.947304	0.903352	0.997524	0.894273
ENSMUSG00000023328	Ache	0.107197	0.020833	0.0451805	0.0735295	0.044878	0.043154	0.0768285	0.0829985	0.044467	0.0254865	0.0103495	0.0655455
ENSMUSG00000022185	Acin1	42.9568	45.8069	47.7373	43.6244	44.8531	46.4539	43.0159	40.9906	44.0191	45.1371	44.8587	43.1733
ENSMUSG00000037872	Ackr1	0	0	0	0	0	0.02245	0	0.002331	0	0	0.0326085	0
ENSMUSG00000044534	Ackr2	0.117205	0.115806	0.127159	0.137974	0.090097	0.135844	0.0479915	0.138059	0.229023	0.0732385	0.164569	0.118849
ENSMUSG00000044337	Ackr3	2.49412	2.22288	1.47715	1.92778	2.40814	2.16203	1.57437	2.42031	2.17671	1.83202	2.32691	1.65488
ENSMUSG00000079355	Ackr4	0.102166	0.175784	0.141547	0.183976	0.168027	0.092293	0.142911	0.148645	0.140989	0.135734	0.153633	0.094032
ENSMUSG00000020917	Acly	14.1801	11.625	10.5969	15.5147	13.2153	13.6298	13.6899	13.0374	13.8071	13.624	14.4871	11.5442
ENSMUSG00000026348	Acmsd	0.046645	0.064429	0.0475085	0.0279595	0.017787	0.008136	0.038556	0.078456	0.0281345	0.0165465	0.069577	0.0481695
ENSMUSG00000070985	Acnat1	0.018224	0.002387	0	0.011357	0.0070075	0.0211	0.015954	0.0084065	0.009824	0.0098785	0.0156045	0.0066945
ENSMUSG00000060317	Acnat2	0.0982865	0.112004	0.169862	0.197191	0.135789	0.117919	0.084416	0.132665	0.143347	0.183175	0.142655	0.0791685
ENSMUSG00000028405	Aco1	4.75861	4.26141	4.22689	4.64036	4.31378	4.99659	4.28814	4.28807	4.98131	4.49567	4.39272	4.08319
ENSMUSG00000022477	Aco2	84.1768	85.1152	84.8653	84.8781	81.0797	85.9338	85.3552	84.738	85.5147	84.9626	81.6038	87.0875
ENSMUSG00000022126	Acod1	0	0	0	0	0.006338	0	0	0.0102165	0	0.0064245	0	0.005014
ENSMUSG00000072949	Acot1	1.02519	1.06261	1.24783	1.42473	0.751945	1.38046	1.2088	1.13986	0.945946	1.10616	0.740596	1.20763
ENSMUSG00000047565	Acot10	6.12845	6.0958	5.41104	7.84104	6.11021	5.70451	5.62138	5.82739	5.51606	6.8511	7.91383	6.86602
ENSMUSG00000034853	Acot11	0.430948	0.327298	0.360975	0.30398	0.344847	0.614484	0.355478	0.464465	0.356835	0.324927	0.459472	0.366704
ENSMUSG00000021620	Acot12	1.0233	0.848228	0.749584	1.06895	0.918993	0.915415	0.698228	0.905171	0.938516	0.765458	0.838766	0.790349
ENSMUSG00000006717	Acot13	2.55144	2.76347	2.05574	2.36051	2.08356	2.21037	2.15147	1.48829	2.31661	2.30493	2.70738	2.21471
ENSMUSG00000021226	Acot2	0.497725	0.478535	0.453635	0.551149	0.278389	0.423708	0.489677	0.414397	0.412247	0.43874	0.376954	0.524701
ENSMUSG00000021228	Acot3	0	0.0202725	0.015312	0.019088	0.0137225	0.0069425	0.007935	0.0065625	0.023194	0.0226875	0.0222365	0.013878
ENSMUSG00000052392	Acot4	0.0135195	0.0307195	0.0258685	0.0102885	0	0.020603	0.008373	0.0164965	0.0364335	0.0209855	0.0311645	0.0191105
ENSMUSG00000042540	Acot5	0.0246285	0.031676	0.051995	0.0404265	0.0345445	0.069906	0.0313655	0	0	0.0494995	0.0169925	0
ENSMUSG00000043487	Acot6	0.204566	0.220232	0.223174	0.257595	0.273137	0.183835	0.128486	0.206519	0.202956	0.188169	0.275772	0.112658
ENSMUSG00000028937	Acot7	656.328	691.695	717.841	644.899	625.122	646.959	669.891	695.909	658.724	654.057	622.018	668.022
ENSMUSG00000017307	Acot8	25.982	29.1818	27.0278	27.1789	24.8972	29.0281	27.4806	27.6799	26.1946	27.9011	26.3645	26.6079
ENSMUSG00000025287	Acot9	12.5689	13.1987	12.1577	14.7974	13.8256	12.795	11.979	12.9333	11.9978	13.6933	13.6822	13.754
ENSMUSG00000020777	Acox1	8.2484	7.82534	7.90178	8.7453	7.05506	8.17607	7.7507	7.8442	8.06863	7.84092	8.60708	7.54682
ENSMUSG00000021751	Acox2	0	0	0	0.037254	0.0556585	0.0282205	0.007589	0.0092555	0.027972	0.0086955	0.0400145	0.037241
ENSMUSG00000029098	Acox3	20.3183	18.6313	18.8204	20.53	19.0381	20.8739	19.732	17.664	20.7681	18.8206	20.8378	19.9957
ENSMUSG00000027380	Acoxl	0.932437	1.06066	0.942623	1.15298	0.741541	1.24872	0.951999	0.92584	0.941727	0.979845	0.983925	0.947422
ENSMUSG00000044573	Acp1	8.44305	8.14374	7.08615	9.50241	9.02066	7.83719	8.53798	8.43388	7.11063	9.77376	9.52497	8.2687
ENSMUSG00000002103	Acp2	5.05534	4.77832	4.76414	4.94994	5.36518	5.07291	5.35667	4.94449	5.06719	4.99474	5.28668	4.62478
ENSMUSG00000012777	Acp4	13.4324	13.9174	16.1611	14.1064	14.7204	12.5244	13.1038	15.4131	13.0484	14.1817	13.6565	14.8281
ENSMUSG00000001348	Acp5	2.07125	1.74819	1.64276	1.90499	1.32588	1.93597	1.58706	1.64624	1.91079	2.00586	1.90381	1.96558
ENSMUSG00000028093	Acp6	3.67406	3.75308	3.54796	3.72892	3.82527	4.10653	3.48042	3.84066	3.57825	3.58107	3.97702	3.85187
ENSMUSG00000037469	Acp7	2.53575	1.70274	2.138	2.61443	2.19942	2.61561	1.69063	2.07543	2.44352	2.02232	1.97672	2.09625
ENSMUSG00000032561	Acpp	0.157945	0.107818	0.119818	0.197474	0.170258	0.149033	0.119554	0.098872	0.117498	0.161187	0.174677	0.170805
ENSMUSG00000022622	Acr	134.846	148.752	147.847	140.114	134.596	151.87	135.673	147.52	138.852	143.817	134.772	150.282
ENSMUSG00000072770	Acrbp	379.777	415.199	390.108	368.184	362.946	384.534	374.473	404.237	373.656	378.217	370.642	365.407
ENSMUSG00000032110	Acrv1	79.0317	87.6546	84.8124	83.7922	85.5499	79.3895	74.5931	85.6674	83.5993	84.0029	86.6255	76.4846
ENSMUSG00000032281	Acsbg1	107.506	93.738	95.2042	92.3064	73.8039	109.685	89.357	93.6599	113.61	89.1629	89.6874	89.3821
ENSMUSG00000024207	Acsbg2	147.603	159.153	150.988	149.359	143.996	145.635	149.072	148.686	148.627	152.966	148.327	148.371
ENSMUSG00000024209	Acsbg3	82.5315	88.3844	87.3874	82.0839	77.841	82.5262	76.2288	82.1941	81.9499	80.755	88.4599	85.3815
ENSMUSG00000076435	Acsf2	5.62466	5.11367	4.42419	5.3518	4.57467	6.81504	5.36407	5.38542	6.67855	5.23135	5.36592	5.23258
ENSMUSG00000015016	Acsf3	14.8625	14.2807	14.711	14.0142	13.9699	14.6043	14.4463	14.1776	14.6092	13.8203	13.2476	15.3947
ENSMUSG00000018796	Acsl1	149.112	153.476	153.214	159.885	163.973	150.511	154.533	147.293	154.34	159.873	165.575	153.298
ENSMUSG00000032883	Acsl3	3.49248	4.35524	5.28452	5.00361	4.31505	3.19337	2.83753	5.24171	3.66986	3.02861	3.17948	3.6925
ENSMUSG00000032883	Acsl3	3.18155	3.31475	3.06891	2.97673	4.00252	2.98735	2.67354	3.81767	3.24265	2.93918	3.89791	2.60729
ENSMUSG00000031278	Acsl4	0.810966	0.576943	0.640681	0.813749	0.957636	0.598684	0.686296	0.778653	0.731688	0.770702	0.820672	0.650393
ENSMUSG00000024981	Acsl5	6.06112	5.02538	5.41953	6.27988	6.29795	6.01133	5.52231	5.3128	6.40312	6.09551	6.49015	5.90573
ENSMUSG00000020333	Acsl6	20.8933	21.2497	19.3113	23.3555	23.7313	20.5072	23.5132	22.1734	20.2684	25.5127	23.0112	21.2256
ENSMUSG00000033533	Acsm1	0	0	0	0	0	0	0	0	0	0	0	0
ENSMUSG00000030945	Acsm2	0	0	0	0	0	0	0	0	0	0	0	0
ENSMUSG00000030935	Acsm3	0.14278	0.10828	0.062218	0.112645	0.170206	0.132648	0.127984	0.110218	0.13134	0.141689	0.21514	0.0364105
ENSMUSG00000047026	Acsm4	0	0.003011	0	0	0	0	0.015619	0	0.020009	0	0	0.007358
ENSMUSG00000030972	Acsm5	0.127363	0.150483	0.152291	0.097467	0.12835	0.187744	0.157155	0.124351	0.181227	0.194598	0.227511	0.140606
ENSMUSG00000027452	Acss1	3.40131	3.09629	3.32299	3.69918	3.18567	3.32399	2.9649	3.00623	3.47613	3.20784	3.15653	3.41929
ENSMUSG00000027605	Acss2	25.6754	23.5033	25.514	26.8223	26.6404	27.1418	24.6669	25.4041	26.8334	25.1797	26.169	27.5635
ENSMUSG00000035948	Acss3	0.175011	0.12751	0.154233	0.16617	0.137575	0.123528	0.116927	0.101775	0.193241	0.201775	0.16236	0.103096
ENSMUSG00000031972	Acta1	0.0228265	0.0642655	0.0824885	0.119817	0.085143	0.101888	0.191289	0.0267125	0.09136	0.105995	0.028101	0.138513
ENSMUSG00000035783	Acta2	31.7851	31.758	30.9164	34.1036	29.1038	32.3822	31.7057	34.3722	33.1656	32.2041	31.3247	31.0088
ENSMUSG00000029580	Actb	424.564	402.986	423.312	416.113	399.328	422.426	404.166	425.452	430.92	404.195	374.719	391.015
ENSMUSG00000055194	Actbl2	0	0	0	0.017532	0.0049895	0.0076065	0	0.023954	0	0.0094355	0	0
ENSMUSG00000068614	Actc1	0.0138765	0	0.055628	0.0389715	0	0	0	0	0.0276855	0	0.0109155	0
ENSMUSG00000031085	Acte1	70.6367	79.7507	71.296	73.0118	70.6093	71.4263	69.717	74.4325	71.0526	75.8734	68.9248	70.0499
ENSMUSG00000062825	Actg1	634.282	612.831	652.937	647.906	632.138	633.496	633.578	631.009	637.005	642.115	606.977	641.545
ENSMUSG00000059430	Actg2	199.954	230.174	212.962	225.466	209.674	211.747	198.573	222.47	209.107	205.203	194.144	207.368
ENSMUSG00000078129	Actl10	29.8511	32.4154	26.5587	25.664	24.05	28.1688	25.7261	29.5324	27.74	25.8453	27.7132	24.8095
ENSMUSG00000066368	Actl11	170.442	177.958	183.25	167.968	180.189	181.837	176.145	175.736	185.07	168.202	174.065	182.195
ENSMUSG00000027671	Actl6a	54.7786	54.3185	52.9908	54.1546	55.7091	52.6426	53.7577	52.0223	51.4659	56.9105	58.579	52.1881
ENSMUSG00000029712	Actl6b	0.0617865	0.1331	0.085837	0.0686465	0.123824	0.0467425	0.113295	0.107354	0.0480885	0.063993	0.154638	0.093062
ENSMUSG00000070979	Actl7a	320.423	344.9	338.933	311.866	305.655	334.459	299.537	329.024	324.377	308.435	314.698	328.886
ENSMUSG00000070980	Actl7b	790.182	892.15	855.408	778.474	717.037	789.669	713.92	829.179	788.407	768.033	762.658	798.734
ENSMUSG00000092519	Actl9	398.796	441.753	425.235	396.216	405.994	428.596	397.264	433.348	404.711	385.143	404.638	425.973
ENSMUSG00000015143	Actn1	2.67839	2.76696	2.89752	2.30653	2.90725	2.62773	2.16847	2.67376	2.94798	2.41599	2.77697	2.70899
ENSMUSG00000052374	Actn2	1.30417	1.22429	1.23794	1.09899	1.27114	1.16968	1.05113	1.23897	1.43094	1.10893	1.20974	1.30017
ENSMUSG00000006457	Actn3	9.03565	10.6096	12.7099	9.12733	8.94143	10.8801	7.65069	10.1268	10.2881	8.75845	9.71605	11.1428
ENSMUSG00000054808	Actn4	16.5858	16.3022	15.8989	16.2152	15.7764	18.0803	15.8429	16.368	17.7216	15.83	15.5193	16.0446
ENSMUSG00000021076	Actr10	74.977	74.1936	75.0215	76.1062	85.1157	75.7602	75.735	73.7584	72.3476	75.0464	82.2852	82.5512
ENSMUSG00000025228	Actr1a	195.829	193.195	208.988	195.135	196.867	202.952	204.756	190.718	201.786	186.939	195.598	208.783
ENSMUSG00000037351	Actr1b	15.8883	17.8215	17.7185	16.5737	16.145	18.7582	16.6492	16.5176	16.4154	16.8834	18.1724	17.3272
ENSMUSG00000020152	Actr2	3.95092	3.68304	3.71839	4.41208	4.30338	3.94238	3.71616	3.66981	4.06643	4.06544	3.97794	3.68623
ENSMUSG00000026341	Actr3	5.78474	5.79227	5.59062	7.15805	7.10659	5.65206	6.12681	5.73459	6.21541	6.80503	7.21092	5.78769
ENSMUSG00000056367	Actr3b	0.867307	0.691273	0.722562	0.897615	0.893136	0.732728	0.604488	0.707404	0.599683	0.827996	0.766968	0.640428
ENSMUSG00000037761	Actr5	10.5261	10.3327	10.3615	9.8522	9.40838	10.7848	9.92295	9.78924	11.4168	10.3763	9.73283	11.2075
ENSMUSG00000019948	Actr6	2.83897	2.44425	2.34486	3.00819	3.35925	2.52245	3.04648	2.92587	2.67305	2.96214	3.2473	2.59684
ENSMUSG00000015971	Actr8	21.5536	22.7354	23.4723	22.6417	22.2364	20.824	21.8637	26.01	23.4302	22.0547	21.5758	22.4745
ENSMUSG00000046615	Actrt1	8.64932	8.26283	8.85628	9.09292	10.5108	8.74291	9.70868	8.90504	9.9199	9.09389	8.84205	9.00661
ENSMUSG00000051276	Actrt2	397.447	418.935	423.062	419.618	421.579	433.127	397.423	415.689	407.443	399.599	390.182	439.964
ENSMUSG00000037737	Actrt3	31.9042	28.4746	29.0112	34.0938	33.4733	34.0704	26.0493	30.7194	30.9148	28.7127	29.1775	34.0608
ENSMUSG00000026836	Acvr1	1.73584	1.10041	0.841685	1.08903	1.19643	1.77833	1.81323	1.28989	1.78351	1.1149	1.12218	1.49192
ENSMUSG00000000532	Acvr1b	5.45117	4.77051	4.89146	4.48324	5.47653	5.38588	4.14718	4.99739	4.8776	4.49032	5.29256	4.92509
ENSMUSG00000026834	Acvr1c	0.0302475	0.0385975	0.0296485	0.020966	0.0070245	0.0212535	0.023234	0.0229645	0.0520345	0.0099425	0.032892	0.0198325
ENSMUSG00000052155	Acvr2a	1.41172	1.26888	1.15948	1.47426	1.73435	1.31126	1.45691	1.32025	1.40552	1.58334	1.6046	1.24379
ENSMUSG00000061393	Acvr2b	0.575162	0.521186	0.486193	0.494539	0.547807	0.536871	0.468148	0.512394	0.541604	0.485938	0.547141	0.433988
ENSMUSG00000000530	Acvrl1	1.73615	1.62011	1.5936	1.52517	1.21044	1.74041	1.30483	1.53308	1.76516	1.41345	1.51548	1.5214
ENSMUSG00000023262	Acy1	2.05446	1.87042	2.12741	2.14094	1.86005	1.95701	1.72314	2.00381	2.21314	2.33915	1.6491	2.4034
ENSMUSG00000024866	Acy3	3.18808	3.55432	2.53577	3.4749	2.81136	3.03306	2.99131	3.59621	3.23875	3.18873	3.10269	3.3791
ENSMUSG00000008822	Acyp1	75.0194	71.5518	62.3595	81.1679	73.9968	68.4598	76.15	72.6587	61.8798	85.0608	69.5941	71.1164
ENSMUSG00000060923	Acyp2	2.43789	2.51988	1.56977	2.354	2.06393	2.09108	2.13504	2.32612	2.14695	2.27764	2.0871	1.86128
ENSMUSG00000017697	Ada	2.20863	2.13649	1.94585	1.92982	1.77214	2.13622	2.24256	1.96304	2.01272	1.92462	1.96672	1.93484
ENSMUSG00000027719	Adad1	1.71669	0.689423	0.742759	0.717843	0.167324	0.797084	1.05038	0.16651	0.921605	2.02333	1.03689	0.739802
ENSMUSG00000027719	Adad1	6.80291	6.83916	4.31549	7.50586	6.64791	5.27341	10.414	7.11664	6.92035	3.15214	7.71075	6.93984
ENSMUSG00000027719	Adad1	15.1316	13.5596	14.0003	15.7576	14.0832	10.6753	15.4437	13.6642	15.5901	13.7093	10.6288	14.1566
ENSMUSG00000027719	Adad1	34.1679	33.4299	31.695	36.0328	42.8338	36.5374	35.8943	33.679	31.3581	42.7703	43.4854	32.8416
ENSMUSG00000024266	Adad2	23.1938	23.5568	23.7593	22.4271	20.9177	22.9659	20.6971	22.3248	21.2911	23.5973	22.3175	25.9312
ENSMUSG00000027259	Adal	0.934151	0.853457	0.97787	0.918166	1.07535	0.937476	1.0278	0.754922	0.773234	0.967965	0.955664	0.923991
ENSMUSG00000054693	Adam10	1.87441	1.7151	1.29867	1.96987	2.02385	1.59504	1.42451	1.38148	1.71782	1.74244	1.8961	1.46511
ENSMUSG00000020926	Adam11	3.65242	3.57473	3.4408	3.69293	3.37766	4.00379	4.02166	3.30913	3.80629	3.2604	3.56913	3.82242
ENSMUSG00000054555	Adam12	0.129827	0.133768	0.100937	0.155898	0.167363	0.150531	0.175523	0.150178	0.212787	0.164809	0.154924	0.103698
ENSMUSG00000028041	Adam15	6.49808	6.6995	7.69374	6.31673	5.1552	6.79762	6.58664	6.66681	6.79336	6.44862	5.58681	5.9529
ENSMUSG00000052593	Adam17	2.24842	2.30691	2.14363	2.45992	2.64631	2.28384	2.31115	2.11273	2.17157	2.22337	2.8836	1.94883
ENSMUSG00000031552	Adam18	28.9761	28.5956	27.9195	31.2344	33.9063	29.0326	30.1739	29.2935	29.6947	31.4763	32.9081	28.3234
ENSMUSG00000011256	Adam19	0.402113	0.282376	0.292944	0.31909	0.283957	0.412386	0.278861	0.272254	0.453323	0.257072	0.301228	0.331378
ENSMUSG00000072647	Adam1a	77.8744	76.0843	78.1042	82.1314	79.3591	74.9894	77.7565	72.777	78.4597	82.4653	80.2719	78.1505
ENSMUSG00000062438	Adam1b	44.262	40.8798	41.1776	45.9305	46.2076	41.5513	45.8739	39.8513	43.7639	47.4589	46.5445	41.9545
ENSMUSG00000022039	Adam2	81.5491	74.318	73.0346	91.0739	93.6047	78.3139	87.3084	79.1054	82.2075	88.0146	86.7286	78.5464
ENSMUSG00000046282	Adam20	6.79971	6.7836	5.89869	7.88794	6.71518	6.04117	6.21213	6.06994	6.14509	6.87914	6.81752	5.46094
ENSMUSG00000008438	Adam21	7.52515	7.27173	6.77999	7.88714	7.66628	7.37184	7.40857	7.01612	7.24035	8.06065	8.03199	7.38723
ENSMUSG00000040537	Adam22	0.553479	1.00118	0.708268	0.707069	0.412272	0.533905	0.602505	0.82878	0.7527	0.952544	0.394386	0.323367
ENSMUSG00000025964	Adam23	0.512071	0.441366	0.416895	0.449524	0.477045	0.406088	0.452719	0.385097	0.466668	0.349637	0.502172	0.501876
ENSMUSG00000025964	Adam23	0.58292	0.590769	0.359463	0.683458	0.285429	0.614097	0.457411	0.594298	0.453494	0.578104	0.549766	0.258615
ENSMUSG00000046723	Adam24	10.4556	8.59211	7.8243	11.2895	10.4526	8.57721	9.31766	8.84837	9.24344	10.5511	10.7235	8.88516
ENSMUSG00000071937	Adam25	4.86951	4.73119	4.15925	5.3127	5.16399	4.31531	4.90236	4.47284	4.61983	5.46507	4.90503	4.00276
ENSMUSG00000048516	Adam26a	4.81326	4.50538	4.02568	5.63706	5.12347	3.90487	4.54091	4.53139	4.14038	5.23095	5.17394	3.9738
ENSMUSG00000063900	Adam26b	1.69284	1.72517	1.40946	1.68507	1.69357	1.496	1.51935	1.46542	1.39138	1.60915	1.84839	1.52291
ENSMUSG00000014725	Adam28	0	0	0	5.22152	0	0	0	0	0	0	0	0
ENSMUSG00000046258	Adam29	3.37969	3.21495	2.45049	3.20995	3.38633	2.56161	2.87009	3.08552	3.52758	3.11774	3.40791	2.88513
ENSMUSG00000031553	Adam3	135.929	130.195	126.7	154.487	160.383	131.84	145.76	135.865	133.762	151.272	144.091	126.006
ENSMUSG00000043468	Adam30	13.6267	12.769	12.8876	15.2455	15.1871	13.2256	14.1084	13.1258	13.5037	14.8881	14.3172	12.9178
ENSMUSG00000037437	Adam32	88.0144	81.1096	75.4817	100.155	101.133	83.2306	91.4651	85.5644	87.0383	97.2556	94.3618	83.9281
ENSMUSG00000027318	Adam33	0.0932155	0.170658	0.089517	0.131233	0.0815265	0.146375	0.181393	0.128419	0.172737	0.135528	0.118418	0.0957275
ENSMUSG00000079058	Adam34	1.97346	1.87109	1.69546	2.23368	2.16452	1.95727	2.05021	1.57802	1.758	2.25121	2.24808	1.82523
ENSMUSG00000050190	Adam34l	0.577244	0.423275	0.3086	0.536291	0.457539	0.395101	0.433009	0.513425	0.599855	0.608041	0.526817	0.506993
ENSMUSG00000054033	Adam39	5.79221	4.99169	5.36196	6.1759	6.04232	4.85999	5.38826	5.12205	4.98519	5.81204	5.90047	5.07029
ENSMUSG00000072972	Adam4	8.2707	6.93664	7.53726	10.3203	9.58633	8.48054	7.73805	7.26009	8.31118	9.39747	8.66137	8.38024
ENSMUSG00000031554	Adam5	105.026	93.8245	90.7968	120.909	121.695	98.4611	114.721	97.7732	103.625	117.845	111.279	97.3054
ENSMUSG00000043945	Adam6a	5.51886	5.86152	3.10132	4.6944	6.69801	3.99521	4.53302	2.97775	5.73211	4.787	5.3768	4.6397
ENSMUSG00000043945	Adam6a	12.9701	11.6937	13.451	17.0911	15.5383	14.959	12.1865	16.0181	14.53	14.1069	15.2237	14.4379
ENSMUSG00000051804	Adam6b	5.24683	4.2371	2.41352	3.40001	7.15983	2.71109	4.6832	3.47711	5.57908	5.39909	4.82215	5.1728
ENSMUSG00000051804	Adam6b	8.02345	6.26217	9.64462	11.2281	8.23648	9.9307	6.87284	8.16296	8.90204	8.03553	10.9247	8.32318
ENSMUSG00000022056	Adam7	0	0.0021805	0	7.31831	0	0	0	0.010415	0.008794	0	0.005652	0
ENSMUSG00000025473	Adam8	2.13993	2.53378	2.37979	2.18263	1.62845	2.29062	2.14793	2.0251	2.34207	2.23611	1.94333	2.57361
ENSMUSG00000031555	Adam9	2.06142	1.74792	1.83346	2.3538	2.46532	1.94096	2.07217	1.78493	2.2101	2.25077	2.48324	1.76707
ENSMUSG00000022057	Adamdec1	0.015184	0	0	0.025334	0	0	0	0	0	0	0	0
ENSMUSG00000022893	Adamts1	0.224037	0.259472	0.28822	0.282966	0.340716	0.335833	0.164213	0.231502	0.297219	0.231624	0.310811	0.319362
ENSMUSG00000024299	Adamts10	0.617886	0.58635	0.543545	0.600402	0.373144	0.639757	0.693082	0.566342	0.795165	0.530981	0.537673	0.489084
ENSMUSG00000047497	Adamts12	0.0720325	0.0704585	0.091504	0.0907025	0.076864	0.071176	0.100146	0.0592225	0.08713	0.060491	0.083423	0.0679125
ENSMUSG00000014852	Adamts13	0.0081585	0.0134375	0.00354	0.0069135	0	0.0027155	0	0	0	0	0.001612	0.0094985
ENSMUSG00000059901	Adamts14	0.335142	0.328783	0.175845	0.156334	0.208062	0.197654	0.175495	0.231407	0.236283	0.190373	0.250715	0.233102
ENSMUSG00000033453	Adamts15	0.263538	0.237612	0.149072	0.203879	0.161701	0.309296	0.318462	0.256949	0.306636	0.188619	0.24304	0.160326
ENSMUSG00000049538	Adamts16	0.036235	0.0736135	0.0125495	0.03195	0.024118	0.0315485	0.027339	0.0262565	0.0252645	0.056424	0.0233515	0.0398415
ENSMUSG00000058145	Adamts17	2.09478	2.29103	2.31557	2.3084	2.16225	2.26981	2.48379	2.23741	2.19336	2.2961	2.38908	2.20939
ENSMUSG00000053399	Adamts18	0.0132015	0.0214255	0.00643	0.0152255	0.017186	0.0118615	0.008962	0	0.011482	0	0.0045365	0.006198
ENSMUSG00000053441	Adamts19	0.059931	0.054971	0.046466	0.0771855	0.0926675	0.037823	0.0491335	0.073641	0.0700205	0.0574945	0.0631715	0.046652
ENSMUSG00000036545	Adamts2	1.48841	1.41102	1.4317	1.53397	1.1418	1.56591	1.49546	1.28748	1.4911	1.35896	1.51131	1.49654
ENSMUSG00000022449	Adamts20	0.284294	0.299832	0.278684	0.233936	0.233892	0.206431	0.238559	0.249272	0.29423	0.252433	0.297342	0.251051
ENSMUSG00000043635	Adamts3	0.155371	0.146466	0.116407	0.124238	0.146213	0.152533	0.140836	0.165666	0.121606	0.146067	0.147794	0.152249
ENSMUSG00000006403	Adamts4	0.101394	0.048254	0.0909695	0.113752	0.100322	0.116046	0.0895885	0.105746	0.100676	0.082305	0.0656665	0.0903765
ENSMUSG00000022894	Adamts5	0.363876	0.155378	0.13585	0.278834	0.205555	0.347209	0.214927	0.185974	0.266171	0.238709	0.245323	0.171202
ENSMUSG00000046169	Adamts6	0.0703465	0.070281	0.0663395	0.0699305	0.09403	0.0433505	0.0514165	0.0409	0.018499	0.07067	0.074118	0.0762795
ENSMUSG00000032363	Adamts7	0.692766	0.805288	0.770082	0.621457	0.443669	0.781343	0.617419	0.738724	0.754453	0.453898	0.567708	0.641169
ENSMUSG00000031994	Adamts8	0.208726	0.184895	0.231993	0.275874	0.230826	0.259325	0.228692	0.264808	0.273023	0.197547	0.241863	0.221546
ENSMUSG00000030022	Adamts9	0.222315	0.145453	0.14298	0.179312	0.174926	0.20435	0.135488	0.231417	0.179688	0.166587	0.21071	0.158377
ENSMUSG00000066113	Adamtsl1	0.541004	0.458307	0.560378	0.613548	0.537458	0.589836	0.562055	0.58697	0.639676	0.528724	0.600237	0.610375
ENSMUSG00000036040	Adamtsl2	0.30698	0.438474	0.559916	0.385338	0.441266	0.297629	0.395458	0.425234	0.269267	0.341482	0.409301	0.321498
ENSMUSG00000070469	Adamtsl3	0.0523135	0.0545725	0.074101	0.058227	0.044772	0.0722665	0.048672	0.069378	0.0493385	0.0425295	0.0676515	0.0538135
ENSMUSG00000015850	Adamtsl4	0.400304	0.497017	0.521963	0.50892	0.480421	0.386946	0.424144	0.40972	0.518843	0.382294	0.423241	0.43139
ENSMUSG00000043822	Adamtsl5	1.41479	1.52018	1.54462	1.40025	1.07533	1.48468	1.76363	1.66492	1.51117	1.33082	1.43822	1.47757
ENSMUSG00000056413	Adap1	6.79302	6.49665	6.80618	5.92467	6.99022	7.3488	6.57563	6.7157	6.94776	6.04079	5.6268	6.81122
ENSMUSG00000020709	Adap2	0.30274	0.227898	0.057841	0.338808	0.316939	0.189098	0.203095	0.233861	0.33275	0.265454	0.195157	0.280501
ENSMUSG00000027951	Adar	2.55258	1.98855	1.83916	2.10631	2.25931	2.4608	2.19864	2.13561	2.35022	1.88372	2.39824	2.05721
ENSMUSG00000020262	Adarb1	2.73976	2.81745	2.51862	2.74427	2.69544	2.68971	2.75485	2.5076	2.39626	2.65895	2.7153	2.51841
ENSMUSG00000052551	Adarb2	0	0.003505	0.013356	0.017418	0	0	0	0	0.0088005	0.0027455	0	0.0140905
ENSMUSG00000031949	Adat1	1.39368	1.37098	1.36099	1.09903	1.35088	1.34575	1.21443	1.41187	1.23747	1.27571	1.12227	1.15561
ENSMUSG00000019808	Adat2	8.05727	7.63503	6.81785	7.63751	7.09247	7.10778	6.69632	7.83416	6.80961	8.20409	8.10369	7.84837
ENSMUSG00000035370	Adat3	19.7376	22.2026	19.376	18.1038	17.5061	19.3793	18.1459	21.6882	18.2111	19.3945	18.642	18.7805
ENSMUSG00000021044	Adck1	6.67002	6.55704	7.66059	6.58515	6.49206	7.48781	6.94744	6.79366	6.68928	6.56784	7.21507	7.4164
ENSMUSG00000046947	Adck2	3.81053	3.63676	4.27762	3.66509	3.47973	4.0275	3.49856	3.31652	3.82786	3.57321	3.66139	4.09098
ENSMUSG00000022550	Adck5	9.37059	9.33499	9.26657	9.2523	8.3163	9.68954	7.93478	9.57595	9.16062	9.12788	8.61026	9.01193
ENSMUSG00000020431	Adcy1	0.720608	0.77554	0.677806	0.603579	0.779718	0.730495	0.696113	0.704232	0.766418	0.644206	0.730831	0.763806
ENSMUSG00000026567	Adcy10	44.9495	40.1252	43.3384	48.725	48.6208	44.1384	44.9196	39.7307	48.5496	48.074	46.9406	44.9178
ENSMUSG00000021536	Adcy2	1.21038	1.21243	1.07841	1.07996	1.0052	1.18298	1.20305	1.05235	1.27007	1.19881	1.0106	1.1106
ENSMUSG00000020654	Adcy3	1.35158	1.3956	1.44211	1.19032	1.26888	1.30754	1.45445	1.19331	1.19751	1.29096	1.30548	1.25098
ENSMUSG00000022220	Adcy4	0.200715	0.127282	0.25626	0.179104	0.135118	0.16932	0.219898	0.212486	0.149377	0.162436	0.142754	0.112241
ENSMUSG00000022840	Adcy5	1.40687	1.24923	1.37774	1.20724	1.22465	1.22915	1.15393	1.22627	1.25763	1.12522	1.45574	1.44015
ENSMUSG00000022994	Adcy6	2.2306	2.28377	3.08416	2.32498	2.50192	2.17675	2.55618	2.30941	2.6301	2.43477	2.304	2.35662
ENSMUSG00000031659	Adcy7	1.46388	1.31336	0.876342	1.22203	1.27629	1.55984	1.18968	1.38262	1.54642	1.09916	1.49954	1.07473
ENSMUSG00000022376	Adcy8	0.006713	0	0.0087635	0.092217	0	0.018939	0.008691	0.0140665	0.0594715	0	0	0
ENSMUSG00000005580	Adcy9	1.43223	1.1985	1.04341	1.13571	1.45755	1.41791	1.07976	1.33203	1.39735	1.03806	1.4681	1.1376
ENSMUSG00000024256	Adcyap1	0	0	0	0	0	0	0	0	0	0	0	0
ENSMUSG00000029778	Adcyap1r1	0.122941	0.119475	0.112948	0.15755	0.100681	0.162343	0.089944	0.138054	0.142606	0.121433	0.0925185	0.0826065
ENSMUSG00000029106	Add1	16.6196	16.7373	17.74	17.1777	15.7985	18.1555	16.4905	16.0448	17.8084	16.7103	16.7542	16.8309
ENSMUSG00000030000	Add2	0.401222	0.324097	0.351168	0.364491	0.261212	0.42126	0.354924	0.284485	0.395739	0.429895	0.329854	0.45234
ENSMUSG00000025026	Add3	14.0067	13.8039	13.1037	14.1156	16.3795	13.8494	13.6714	12.9549	14.2062	14.5415	15.6065	13.4949
ENSMUSG00000050994	Adgb	6.76419	5.876	5.91836	7.48942	7.47512	6.48524	7.07554	6.16044	6.60274	7.84263	7.40438	6.27768
ENSMUSG00000025475	Adgra1	0.117633	0.17245	0.184053	0.157114	0.0832615	0.0973275	0.121923	0.194354	0.161336	0.110386	0.149064	0.146541
ENSMUSG00000031486	Adgra2	0.484758	0.439883	0.359624	0.543728	0.397659	0.498679	0.462242	0.444873	0.49738	0.430412	0.347326	0.559872
ENSMUSG00000029090	Adgra3	5.00647	4.38291	4.90866	5.07967	4.91728	5.063	4.60356	4.63193	5.4253	5.13303	5.27533	4.8196
ENSMUSG00000034730	Adgrb1	1.07994	0.901451	1.24115	1.26508	1.17368	1.65961	1.1856	1.00249	1.39721	1.26913	0.981337	1.27675
ENSMUSG00000028782	Adgrb2	0.0939235	0.043544	0.071555	0.0735685	0.093044	0.0634175	0.0727755	0.0737875	0.100963	0.051259	0.0763695	0.092341
ENSMUSG00000028782	Adgrb2	0.260732	0.347974	0.261663	0.261824	0.210224	0.264585	0.226645	0.340081	0.295017	0.260892	0.285313	0.287002
ENSMUSG00000033569	Adgrb3	0.072094	0.0924305	0.060298	0.0625835	0.0647455	0.137331	0.0402045	0.0481075	0.103767	0.0666865	0.0445905	0.0710215
ENSMUSG00000044017	Adgrd1	1.30066	1.58108	1.48644	1.46891	1.42885	1.39948	1.36833	1.35567	1.40771	1.38313	1.45927	1.32648
ENSMUSG00000004730	Adgre1	0.761119	0.461962	0.526614	0.656878	0.5013	0.871177	0.513795	0.599309	0.758499	0.586307	0.592553	0.525405
ENSMUSG00000032915	Adgre4	0.0125245	0.0042095	0.0064045	0	0.003704	0	0	0	0.0037865	0.0049195	0.0043525	0.0122325
ENSMUSG00000002885	Adgre5	3.49488	3.61834	4.67539	3.22562	3.28085	3.94444	2.92382	3.63994	3.75827	3.39873	3.40052	3.44955
ENSMUSG00000041293	Adgrf1	0.0526345	0.012443	0.0159045	0.0377905	0.0314885	0.04352	0	0.0029415	0.014758	0.0271685	0.0488345	0.045994
ENSMUSG00000057899	Adgrf2	0.004355	0.0152465	0.0053135	0.008886	0.0054395	0.0066275	0.00605	0.0192155	0.009668	0.02422	0.004831	0.0103045
ENSMUSG00000067642	Adgrf3	3.60255	4.21999	3.90778	3.8015	2.90065	3.97162	3.60046	3.61191	3.68556	3.65843	4.12538	3.88996
ENSMUSG00000023918	Adgrf4	0	0.017284	0.014734	0.024222	0.0066015	0.0055115	0.026202	0.0148045	0.025751	0.030119	0.012377	0.010976
ENSMUSG00000056492	Adgrf5	0.395042	0.399987	0.442486	0.590186	0.660351	0.475033	0.450653	0.410126	0.477249	0.450858	0.542642	0.42495
ENSMUSG00000031785	Adgrg1	16.5888	19.5906	19.8384	16.191	16.5581	18.8075	13.4636	19.1858	19.4387	15.8098	17.4422	17.2572
ENSMUSG00000031298	Adgrg2	0.0629075	0.0771335	0.082545	1.69121	0.0238535	0.06787	0.075799	0.074462	0.108915	0.058649	0.106753	0.040606
ENSMUSG00000060470	Adgrg3	0.0581615	0.058096	0.0765145	0.0325125	0.0232575	0.0655215	0.032779	0.104173	0.0491775	0.043773	0.0568125	0.0513165
ENSMUSG00000053852	Adgrg4	0	0.0071735	0	0.001543	0	0.0070955	0.0021875	0.002789	0	0	0.00988	0.0046145
ENSMUSG00000061577	Adgrg5	0	0.0344255	0.041061	0	0.0400175	0.0266815	0.0237795	0.005295	0.0185555	0.0341205	0.012998	0.0272075
ENSMUSG00000039116	Adgrg6	0.0049455	0.0022675	0.0084995	0.0218545	0.0156395	0.019173	0.005928	0.00218	0.021726	0.007384	0.0085855	0.0146255
ENSMUSG00000022755	Adgrg7	0.180411	0.121104	0.103273	0.210284	0.155992	0.223374	0.122463	0.159373	0.154965	0.158431	0.147274	0.203749
ENSMUSG00000013033	Adgrl1	11.0504	10.5999	9.28052	10.5093	9.36122	10.8235	10.4288	9.96307	10.4999	9.32209	10.4191	9.41754
ENSMUSG00000028184	Adgrl2	1.74789	1.54108	1.64559	1.83153	2.03658	1.69122	2.12844	1.75382	1.99068	2.02595	2.07114	1.58479
ENSMUSG00000037605	Adgrl3	1.56643	1.66816	1.70996	1.68728	1.84119	1.66325	1.52993	1.67753	1.68177	1.64498	1.66666	1.6632
ENSMUSG00000039167	Adgrl4	0.129743	0.153516	0.112443	0.145753	0.157519	0.11462	0.119864	0.111432	0.157671	0.0707785	0.137306	0.082201
ENSMUSG00000069170	Adgrv1	0.497956	0.441458	0.472232	0.50583	0.593635	0.471238	0.470278	0.454697	0.494499	0.487795	0.542291	0.445945
ENSMUSG00000074207	Adh1	6.31685	8.49069	8.42584	9.00889	4.98397	6.43997	7.72941	9.81269	6.64729	8.13826	6.49963	5.92747
ENSMUSG00000037797	Adh4	5.38852	5.35282	5.65008	5.9866	6.29554	5.32173	5.47114	5.8231	4.75957	5.92855	5.35257	6.10314
ENSMUSG00000028138	Adh5	9.89175	8.35808	7.29793	9.7301	8.99586	8.61821	10.0518	9.66028	9.25054	10.1949	10.8332	7.81531
ENSMUSG00000053054	Adh6a	0.023648	0.0248005	0.0131395	0	0	0	0.0057795	0.0091895	0	0	0	0
ENSMUSG00000074206	Adh6b	0.036244	0	0.0065325	0.0513905	0	0.0326585	0	0.0060915	0.0289025	0	0	0.006359
ENSMUSG00000055301	Adh7	1.07086	0.991503	0.897523	0.89891	0.749978	0.995745	1.15959	0.941958	1.02245	0.903953	1.16973	0.853205
ENSMUSG00000025911	Adhfe1	0.653099	0.474994	0.54336	0.521153	0.463767	0.567562	0.571375	0.500115	0.538937	0.66748	0.6819	0.43863
ENSMUSG00000020629	Adi1	5.19766	4.30228	4.24492	4.83685	4.39489	5.1117	4.83914	4.40505	4.61389	4.07523	5.02966	4.99821
ENSMUSG00000044405	Adig	42.5827	45.1137	41.2047	39.4724	35.8995	43.4872	31.64	41.2698	41.9966	39.2428	37.149	41.2061
ENSMUSG00000022878	Adipoq	4.93703	5.94585	4.93021	5.40298	4.73002	5.25347	4.90873	6.14903	5.22394	4.79177	4.86318	3.86702
ENSMUSG00000026457	Adipor1	30.9121	32.0342	30.7387	31.62	31.8174	30.5938	29.1885	32.6529	30.5382	30.7103	31.6742	30.8516
ENSMUSG00000030168	Adipor2	10.311	10.8436	10.6118	10.2826	11.2875	10.6431	9.1809	10.7361	10.5532	9.58248	10.7987	8.8076
ENSMUSG00000039197	Adk	5.7864	5.57411	5.13626	5.71707	5.93628	5.88373	4.97266	4.86987	6.07607	5.91614	5.21739	5.74639
ENSMUSG00000030790	Adm	0.087209	0.126209	0.270293	0.123686	0.103225	0.200257	0.114774	0.112615	0.141943	0.0560215	0.18063	0.127212
ENSMUSG00000054136	Adm2	0	0	0	0	0	0	0.0083955	0.024409	0	0	0	0
ENSMUSG00000051149	Adnp	12.1354	10.2873	10.221	12.025	13.4127	11.5788	11.4432	10.7278	11.9267	12.1341	12.8378	10.8638
ENSMUSG00000053950	Adnp2	5.26627	4.89679	4.99682	4.79323	5.20528	5.40213	4.71625	5.13427	4.68142	4.89502	5.36341	4.57875
ENSMUSG00000057134	Ado	4.56158	4.64088	4.44611	4.37271	4.39462	4.43184	3.50137	4.75615	4.29271	4.71729	4.04373	3.74383
ENSMUSG00000057134	Ado	4.67466	4.72269	4.54858	4.48519	4.4652	4.5482	5.79664	4.97457	4.41122	4.85059	4.16386	5.70871
ENSMUSG00000042429	Adora1	13.0873	13.6347	11.3676	11.6033	11.9883	13.4055	10.3964	13.3231	12.7658	11.0309	13.9664	11.3344
ENSMUSG00000020178	Adora2a	0.177805	0.171543	0.155506	0.139184	0.1459	0.118987	0.168596	0.15192	0.214068	0.160448	0.137803	0.098563
ENSMUSG00000018500	Adora2b	0.338913	0.250086	0.204154	0.329647	0.337095	0.275112	0.140526	0.279456	0.233219	0.305634	0.299706	0.342176
ENSMUSG00000000562	Adora3	1.38925	1.42189	2.23625	2.07775	1.3903	1.63948	1.05093	1.183	1.85198	1.40346	1.55173	1.28223
ENSMUSG00000025236	Adpgk	4.78331	5.02113	5.04562	4.88705	4.86727	5.52159	4.45097	4.6318	4.6201	4.9981	5.26827	4.42688
ENSMUSG00000002844	Adprh	52.5215	50.2182	53.4294	49.5412	44.8208	51.6487	48.1221	48.7697	51.813	50.3569	48.0992	52.8595
ENSMUSG00000031448	Adprhl1	0.008868	0.0239595	0.014325	0.007034	0.0081805	0.0275515	0.02274	0.009995	0.0043545	0.0111395	0.0110525	0.0101
None	Adprhl2	6.39855	6.07934	5.70646	5.97709	5.38412	6.48931	5.94879	5.49599	5.97663	5.2061	5.2664	5.80474
ENSMUSG00000020910	Adprm	2.42618	2.18998	2.11738	2.52712	2.26753	1.80456	2.62031	2.16008	2.06218	2.38552	2.07868	2.63923
ENSMUSG00000045875	Adra1a	0.0018605	0	0.0032365	0.006923	0.001235	0.0014295	0	0	0.0011635	0	0.002045	0.004317
ENSMUSG00000050541	Adra1b	0.234893	0.228895	0.126934	0.19727	0.176343	0.219979	0.121001	0.186832	0.18875	0.220271	0.196157	0.202518
ENSMUSG00000027335	Adra1d	2.19657	1.9569	1.54272	2.15787	2.06822	2.69231	1.76647	2.26018	1.86051	2.00758	1.87951	2.06596
ENSMUSG00000033717	Adra2a	0.0790275	0.0490405	0.0339875	0.036384	0.034836	0.0354455	0.0298365	0.0695595	0.047237	0.039891	0.035196	0.0576555
ENSMUSG00000058620	Adra2b	0.066642	0.130788	0.0860185	0.065946	0.099936	0.120733	0.082139	0.091806	0.118022	0.0861165	0.151087	0.061122
ENSMUSG00000045318	Adra2c	0.112071	0.025103	0.0243685	0.170125	0.020837	0.0879405	0.015045	0.009288	0.035327	0.0106085	0.0304255	0.025562
ENSMUSG00000035283	Adrb1	2.37444	1.8557	2.04183	2.27411	2.06397	2.44358	2.39019	2.34515	2.15514	2.62976	1.99831	2.54004
ENSMUSG00000045730	Adrb2	0.125131	0.117336	0.104118	0.080379	0.097038	0.139546	0.0807355	0.094792	0.105628	0.0602205	0.127665	0.0623145
ENSMUSG00000031489	Adrb3	0.049242	0.0137505	0.068597	0.017808	0.0190955	0.0757935	0.04385	0.049812	0.10228	0.022289	0.0148765	0
ENSMUSG00000039041	Adrm1	89.4205	92.1918	88.7558	94.064	82.766	91.3665	86.3738	89.0269	88.4456	90.673	81.542	92.4249
ENSMUSG00000022407	Adsl	16.7573	14.756	14.7922	15.1644	14.4924	16.0584	15.6221	14.8496	15.2413	14.5834	14.4522	15.991
ENSMUSG00000015961	Adss	13.7304	12.8526	11.8768	14.9791	16.4471	13.3802	14.8483	13.7478	13.7897	15.1752	16.1129	13.8498
ENSMUSG00000011148	Adssl1	0.699874	1.07044	1.02149	0.77598	0.99491	0.869009	0.677926	0.732932	0.79913	0.774782	0.81748	0.80082
ENSMUSG00000058022	Adtrp	5.59594	6.63819	6.14682	5.95973	5.2271	5.47978	4.18237	5.57767	5.59198	5.491	6.5624	5.79106
ENSMUSG00000020473	Aebp1	5.24589	5.14256	5.19621	4.6482	3.55758	5.15522	4.88719	5.99346	5.601	4.28959	4.67687	4.63393
ENSMUSG00000030232	Aebp2	2.4425	2.41966	2.32382	2.62795	2.89445	2.23736	2.63228	2.17401	2.1038	2.55535	2.73904	2.5042
ENSMUSG00000030609	Aen	2.52555	2.49404	2.26697	2.40083	2.28311	2.2528	2.44118	2.46983	2.46703	2.29687	2.45011	2.40712
ENSMUSG00000095071	AF067061	0	0	0	0	0	0	0	0	0	0	0	0
ENSMUSG00000063846	AF067063	0.0359535	0	0	0.031167	0	0	0	0	0.0292665	0.0297135	0.032909	0
ENSMUSG00000057116	AF366264	9.12882	8.79439	8.89976	10.2809	11.8961	9.40476	9.91496	8.4871	9.9491	9.23656	10.1825	9.63864
ENSMUSG00000029094	Afap1	18.6264	19.2312	19.1526	18.3266	18.3934	19.1639	16.6019	18.5484	19.62	17.853	18.6643	18.9539
ENSMUSG00000033032	Afap1l1	2.3265	2.01377	1.86035	2.3867	2.45537	2.37591	2.03477	2.24839	2.39512	1.96779	2.18992	2.24226
ENSMUSG00000025083	Afap1l2	0.477528	0.379561	0.335809	0.413874	0.4072	0.571479	0.418857	0.335305	0.449184	0.35362	0.305277	0.335695
ENSMUSG00000068036	Afdn	4.83881	4.07331	4.54162	5.1446	5.28575	5.10094	4.68353	4.18148	4.91135	5.2439	4.79895	4.8942
ENSMUSG00000029313	Aff1	0.80408	0.582689	0.825163	0.94744	0.896499	0.889579	0.745152	0.768376	0.894895	0.942194	0.890229	0.785744
ENSMUSG00000031189	Aff2	0.0788715	0.048518	0.0648085	0.125967	0.110676	0.1194	0.0677225	0.044092	0.0961185	0.0906595	0.0676205	0.0737665
ENSMUSG00000037138	Aff3	1.06626	1.34932	1.59086	1.69554	1.592	1.82495	1.05181	1.31484	1.18521	1.58264	1.31532	1.68003
ENSMUSG00000049470	Aff4	3.43858	2.87156	2.88076	4.09293	3.81106	3.22852	3.39313	3.01676	3.50259	3.87231	3.85882	3.12682
ENSMUSG00000038302	Afg1l	1.08403	1.11797	1.24097	1.01285	1.3372	1.00963	1.28153	1.08413	1.12495	0.753008	1.10149	1.16972
ENSMUSG00000031967	Afg3l1	16.6526	15.2714	15.3867	16.9365	15.9535	17.7301	14.7613	15.408	16.9965	15.4849	15.7811	17.2064
ENSMUSG00000024527	Afg3l2	14.5391	14.5635	14.8416	14.7707	16.1999	13.7022	14.5954	13.4994	13.923	14.7273	14.5866	14.3524
ENSMUSG00000029369	Afm	0.498784	0.496378	0.446447	0.516788	0.431028	0.483586	0.608807	0.469013	0.419978	0.335532	0.519975	0.494053
ENSMUSG00000017718	Afmid	2.01445	1.48545	1.6141	2.1762	1.92611	1.74389	1.80178	2.04727	2.14562	1.83935	2.12413	1.91671
ENSMUSG00000054932	Afp	0.159286	0.09009	0.12502	0.136185	0.101996	0.164575	0.0556525	0.135879	0.0818075	0.13564	0.10137	0.179411
ENSMUSG00000049659	Aftph	6.59663	5.89376	6.13915	7.52035	8.49036	6.60249	7.25836	6.30239	6.81602	8.28053	7.23548	6.68581
ENSMUSG00000031521	Aga	4.5189	3.7269	3.4555	4.3751	4.2764	3.51047	3.61597	4.04375	4.68126	4.82652	3.84655	3.96792
ENSMUSG00000055013	Agap1	2.67379	2.51205	2.60503	2.81393	2.67792	2.6038	2.44373	2.49756	3.02829	2.54639	2.52313	2.33141
ENSMUSG00000025422	Agap2	0.856488	0.925841	0.902625	0.798572	0.772246	0.832961	0.80932	0.903087	0.806735	0.841807	0.900707	0.860324
ENSMUSG00000023353	Agap3	15.7265	16.2794	15.8668	15.8267	14.7765	14.3556	16.1696	15.0762	16.3682	16.02	14.602	16.0731
ENSMUSG00000025754	Agbl1	0.299177	0.347589	0.328008	0.389517	0.333148	0.384205	0.313381	0.449279	0.340673	0.338937	0.409459	0.291992
ENSMUSG00000040812	Agbl2	16.6853	13.8406	15.9907	18.861	19.0002	16.6284	16.7104	15.2374	17.1023	17.5869	19.1576	16.4565
ENSMUSG00000038836	Agbl3	4.30198	3.4553	3.13889	5.24441	4.44419	4.08838	4.43195	4.17361	4.14549	4.37636	4.45035	3.82673
ENSMUSG00000061298	Agbl4	31.1337	31.036	32.9839	32.7146	35.223	33.3797	33.4432	31.1314	32.8274	33.3521	34.0274	33.1261
ENSMUSG00000029165	Agbl5	322.249	314.913	334.36	306.188	327.163	318.147	322.99	311.679	323.381	300.894	336.636	329.723
ENSMUSG00000015452	Ager	0.040004	0.049141	0.0405035	0.0484705	0.0304155	0.0393585	0.066303	0.0811175	0.0139275	0.030568	0.0506155	0.0541185
ENSMUSG00000015452	Ager	0.046536	0.0506485	0.034451	0.0450515	0.0295775	0.050494	0.063315	0.077745	0.030996	0.0226755	0.0495355	0.046078
ENSMUSG00000015452	Ager	0.0465435	0.0467585	0.034451	0.0452295	0.029672	0.042554	0.063381	0.077745	0.031008	0.022785	0.0495355	0.0461205
ENSMUSG00000015452	Ager	0.047929	0.0695995	0.034451	0.0464555	0.0268755	0.050569	0.065604	0.077747	0.031028	0.0227475	0.049719	0.046051
ENSMUSG00000026159	Agfg1	11.661	9.96717	11.4818	11.7198	12.3881	11.0595	11.5855	11.1018	11.276	12.1852	11.9264	10.9644
ENSMUSG00000029722	Agfg2	8.24687	8.17798	8.20128	7.58903	8.39064	8.38253	7.00647	8.63182	8.4975	6.77665	8.75002	7.47363
ENSMUSG00000021681	Aggf1	4.97212	4.19397	4.03869	5.10983	5.22776	4.31094	4.84981	4.353	4.14534	4.84843	5.05163	4.4062
ENSMUSG00000029916	Agk	3.79765	3.41871	3.69866	3.47203	3.33421	3.85426	3.2809	3.94818	3.37522	4.3305	4.37388	3.66827
ENSMUSG00000033400	Agl	1.11922	1.04195	1.03014	1.30202	1.33138	1.13116	1.15743	1.03848	1.21039	1.16971	1.37079	1.0287
ENSMUSG00000040706	Agmat	0.0201675	0.0262145	0.033962	0.009728	0.0727475	0.0968055	0.0456525	0.061283	0.0505895	0.155024	0.0636	0.098455
ENSMUSG00000050103	Agmo	0.224517	0.126067	0.0666765	0.214324	0.221853	0.198489	0.261236	0.109571	0.155149	0.09732	0.273769	0.173584
ENSMUSG00000041530	Ago1	1.15648	1.0831	1.06826	1.21929	1.13148	1.11343	1.0442	1.06076	1.1305	1.09963	1.35081	1.06698
ENSMUSG00000036698	Ago2	1.73565	1.38071	1.56698	1.56899	1.58058	1.47463	1.47848	1.21186	1.64812	1.41668	1.73818	1.55764
ENSMUSG00000028842	Ago3	0.301022	0.266902	0.248399	0.325929	0.323225	0.258221	0.277516	0.253232	0.329141	0.390965	0.277005	0.225695
ENSMUSG00000042500	Ago4	3.15071	2.60317	3.3116	3.57772	3.85633	3.33649	2.89327	2.94138	3.41231	3.48081	3.50695	3.60873
ENSMUSG00000034254	Agpat1	50.9895	51.0992	54.3186	47.0922	45.7643	48.3075	48.8504	46.7944	43.87	48.0351	45.667	48.8467
ENSMUSG00000034254	Agpat1	49.6312	53.6417	53.7884	50.4013	49.2046	49.4943	52.1491	55.6964	52.0437	51.9866	47.3947	49.5966
ENSMUSG00000034254	Agpat1	54.1207	54.2082	57.1985	52.581	48.1634	51.7562	51.825	54.825	52.2985	50.4251	48.2255	51.5838
ENSMUSG00000034254	Agpat1	52.5686	53.9205	54.4146	52.0329	49.6522	52.6524	53.4786	56.1314	53.5474	52.3491	57.0041	52.0737
ENSMUSG00000026922	Agpat2	87.9131	88.3636	86.6621	85.1067	78.9349	94.6768	85.1234	89.4552	88.1816	84.4477	78.2933	88.5209
ENSMUSG00000001211	Agpat3	97.4812	96.4516	97.887	94.6532	96.0427	98.5397	99.9072	98.836	100.77	94.6574	93.8823	99.0804
ENSMUSG00000023827	Agpat4	13.91	15.9471	14.2032	12.9013	13.9664	14.6422	11.3298	15.209	15.1009	11.6608	14.4976	13.7934
ENSMUSG00000031467	Agpat5	1.94997	1.7141	1.36228	1.78067	2.18417	1.45431	1.83287	1.81018	1.76345	1.71533	2.04105	1.34938
ENSMUSG00000042410	Agps	0.385225	0.424171	0.273172	0.461102	0.531774	0.477783	0.452026	0.371716	0.370456	0.45801	0.407136	0.279828
ENSMUSG00000020581	Agr2	0	0	0	0.08108	0	0	0	0	0	0	0	0.0166795
ENSMUSG00000036231	Agr3	0.940675	0.909396	0.981905	1.31815	1.13974	0.767498	0.913702	0.714646	0.885997	0.964581	1.33562	1.38895
ENSMUSG00000041936	Agrn	1.63237	1.35846	1.69027	1.72335	1.09244	1.6064	1.55338	1.27828	1.83579	1.52465	1.65505	1.52804
ENSMUSG00000005705	Agrp	0.896177	0.8839	0.816134	0.861915	0.599749	0.902981	0.936114	0.848748	0.751259	0.718017	0.875687	0.758409
ENSMUSG00000031980	Agt	179.615	165.358	143.595	144.51	122.969	185.256	149.236	164.645	191.164	141.533	150.392	152.042
ENSMUSG00000021557	Agtpbp1	19.3028	17.3331	16.9666	22.3493	23.2271	18.1771	19.8198	18.0553	19.9835	22.6765	21.3786	19.2305
ENSMUSG00000049115	Agtr1a	3.59596	4.34233	3.6817	4.227	4.51095	3.65848	4.72953	4.26965	3.95109	4.58192	4.04079	2.99748
ENSMUSG00000054988	Agtr1b	0.06698	0.086884	0.112735	0.0706365	0.123862	0.100295	0.09996	0.091716	0.068484	0.049042	0.162482	0.0761225
ENSMUSG00000068122	Agtr2	0.0563025	0.131632	0.050415	0.079698	0.0934725	0.0599705	0.0494785	0.038875	0.118642	0.044511	0.0598825	0.0199115
ENSMUSG00000029007	Agtrap	1.88056	1.99465	2.03594	2.18436	1.79878	2.09707	2.16936	1.23754	1.307	2.00544	1.82649	1.86122
ENSMUSG00000029007	Agtrap	10.2231	9.5189	9.84883	9.7735	9.90914	10.2823	9.07466	10.739	10.8399	10.1875	9.68059	10.196
ENSMUSG00000026272	Agxt	0	0.0094625	0	0	0.006767	0	0	0	0.0125135	0.0093855	0.0126255	0
ENSMUSG00000089678	Agxt2	0	0	0	0	0	0.010058	0	0.012546	0	0	0	0
ENSMUSG00000026491	Ahctf1	13.6517	11.9629	11.9933	15.9035	16.8951	13.1757	14.5302	12.2025	13.9294	14.9417	15.0436	13.4862
ENSMUSG00000027597	Ahcy	18.4803	19.7174	20.283	18.4298	19.3391	20.1198	20.5927	19.553	18.7168	18.4275	18.0129	18.8713
ENSMUSG00000027893	Ahcyl1	12.5673	11.0393	11.1417	13.1796	13.1851	12.4698	11.6853	10.9157	11.8674	12.4384	13.6806	11.987
ENSMUSG00000029772	Ahcyl2	14.4293	14.6131	15.0693	15.5103	15.799	13.9694	15.4715	14.2558	15.0398	15.4399	15.1337	14.4282
ENSMUSG00000037692	Ahdc1	28.8109	28.8161	31.4666	26.5838	27.2154	30.2974	28.6216	28.6427	28.7352	25.6276	27.7046	28.9322
ENSMUSG00000019986	Ahi1	24.2945	19.5455	23.1185	26.5343	26.686	22.5711	24.8195	20.3747	23.9877	26.7344	25.0358	23.3128
ENSMUSG00000069833	Ahnak	0.912308	0.949714	0.850318	0.911967	0.989823	0.795436	0.796776	0.983017	0.960523	0.88163	1.0273	0.952763
ENSMUSG00000118667	Ahnak2	0.0966565	0.082405	0.0794765	0.06528	0.0627975	0.092945	0.067666	0.0873545	0.078895	0.069209	0.089189	0.0830625
ENSMUSG00000118667	Ahnak2	0.101136	0.099878	0.0829345	0.0686345	0.0726695	0.09708	0.070902	0.0937395	0.080648	0.0685685	0.113178	0.0814565
ENSMUSG00000019256	Ahr	0.124944	0.0989735	0.0714085	0.073427	0.0949315	0.071564	0.0580485	0.083402	0.067034	0.051696	0.123424	0.0460445
ENSMUSG00000021575	Ahrr	0.036018	0.020549	0.020546	0.034223	0.0580425	0.0224235	0.0476225	0.0255995	0.021644	0.054763	0.031078	0.036386
ENSMUSG00000021037	Ahsa1	44.1769	43.5557	42.6567	43.8893	41.9717	41.8375	42.944	44.3096	42.3862	42.8175	43.6884	41.1259
ENSMUSG00000020288	Ahsa2	1.49706	1.25869	1.3356	1.60272	1.66271	1.47685	1.42119	1.59567	0.978485	1.44206	1.61381	1.31071
ENSMUSG00000022868	Ahsg	0.0862835	0.091684	0.023475	0.150007	0.058303	0.185123	0.134061	0.098066	0.071737	0.112276	0.0239215	0.0808115
ENSMUSG00000035875	AI182371	0.129484	0.105922	0.0195385	0.0958375	0.059472	0.0270605	0.0958295	0.0666625	0.138115	0.054026	0.0453735	0.107603
ENSMUSG00000062753	AI413582	4.28521	4.45242	0.818444	2.52912	2.05286	4.79973	3.8251	3.95638	4.15062	3.42299	4.30629	1.96765
ENSMUSG00000062753	AI413582	4.52354	4.81681	9.21308	8.79944	5.5106	5.05493	4.17216	4.33994	4.73683	6.53745	4.73442	7.05288
ENSMUSG00000074384	AI429214	13.4821	13.0027	12.3744	14.215	16.2842	13.7215	15.3433	12.6499	13.8793	13.7435	15.5598	13.6488
ENSMUSG00000045165	AI467606	3.11102	2.47999	3.00926	3.1667	2.55114	3.43757	2.9099	2.65737	3.49949	2.67487	2.48871	3.25824
ENSMUSG00000078307	AI593442	0.175485	0.0858135	0.131225	0.084684	0.0930005	0.105015	0.116134	0.113569	0.0940805	0.0973325	0.113219	0.108648
ENSMUSG00000010290	AI597479	4.02563	3.33047	3.45853	4.15256	4.57592	3.96873	4.21467	3.57686	3.98805	4.35609	4.25282	3.85818
ENSMUSG00000034382	AI661453	0.365973	0.47577	0.365665	0.390281	0.346371	0.393879	0.352257	0.367024	0.397782	0.359001	0.38654	0.360574
ENSMUSG00000047423	AI837181	44.6084	49.6192	50.1843	42.3517	41.6159	45.9488	44.4062	47.2495	45.2561	44.5188	40.8415	46.783
ENSMUSG00000056383	AI987944	2.35523	2.40608	2.03664	2.59985	2.34259	1.95528	3.04901	2.42659	2.50353	2.4676	2.44874	2.10258
ENSMUSG00000040627	Aicda	0	0	0	0	0	0.0070995	0	0	0	0	0	0
ENSMUSG00000042901	Aida	2.30003	2.09663	2.25118	2.97051	2.76451	2.20872	2.38649	2.08249	2.31291	2.82974	2.69207	2.23596
ENSMUSG00000024397	Aif1	27.0399	41.6448	36.4167	42.1888	41.3454	32.8182	38.3267	38.6448	24.1058	34.2126	28.5038	22.3129
ENSMUSG00000024397	Aif1	42.4437	43.5029	38.6191	43.5951	42.3956	35.0281	39.2864	41.4985	25.4225	35.3381	29.7956	24.1772
ENSMUSG00000024397	Aif1	47.26	47.9377	43.0102	47.4612	45.6101	51.6884	43.5883	48.1248	59.2248	55.5002	56.0409	60.9902
ENSMUSG00000024397	Aif1	53.5534	54.2399	48.4202	52.5233	50.156	57.9292	49.2323	57.1113	64.3733	60.6905	61.0838	73.1245
ENSMUSG00000001864	Aif1l	0.822981	0.817625	0.673952	0.801246	0.586022	0.969834	0.809437	0.678704	0.88289	0.84688	0.93106	0.809225
ENSMUSG00000036932	Aifm1	3.45734	3.57136	2.84719	3.25196	3.09516	3.33627	3.26127	3.4597	3.37574	3.00106	3.70808	2.89295
ENSMUSG00000020085	Aifm2	16.2537	16.5061	16.7939	15.7461	16.077	17.4265	16.9847	16.6646	16.1426	16.7816	15.2718	16.4562
ENSMUSG00000022763	Aifm3	1.99449	2.02274	1.84804	1.78371	1.93776	2.12522	1.94187	1.74893	2.02546	1.78583	1.93427	2.14053
ENSMUSG00000019806	Aig1	0.828559	0.652639	0.563046	0.690467	0.558322	0.592039	0.618891	0.680736	0.780787	0.652738	0.637078	0.68603
ENSMUSG00000037860	Aim2	0.0209345	0.0020935	0.004219	0.007558	0.0105135	0.0124235	0.0221305	0	0	0.0235765	0	0.008441
ENSMUSG00000028029	Aimp1	30.092	32.3104	31.4057	34.1964	33.751	30.0667	31.1366	29.6826	31.7172	34.1045	32.9976	32.5161
ENSMUSG00000029610	Aimp2	23.6015	25.6136	27.2687	24.168	22.9254	25.1726	24.6597	24.8749	24.4403	23.6789	24.0879	24.7593
ENSMUSG00000024847	Aip	5.8554	7.27878	6.83794	6.26705	4.28655	6.96046	5.58142	6.67793	7.0919	6.44437	5.17672	6.71874
ENSMUSG00000024847	Aip	6.2493	6.18002	5.95299	5.64275	5.33176	5.83947	5.46782	5.81342	5.95958	5.64178	5.49423	5.84434
ENSMUSG00000040554	Aipl1	0.860473	0.728116	0.953881	0.662882	0.752837	0.626507	0.865449	0.846625	0.832313	0.450459	0.720307	0.818624
ENSMUSG00000000731	Aire	0.178065	0.114937	0.109906	0.121121	0.089853	0.08684	0.089934	0.07373	0.114834	0.122197	0.093701	0.065204
ENSMUSG00000039546	Ajap1	0.004457	0.0310865	0.0106055	0.010766	0.003853	0.0077925	0	0.012804	0.005526	0.0051685	0.019037	0.0054945
ENSMUSG00000029419	Ajm1	0.059653	0.034967	0.0396065	0.0654495	0.03234	0.0509035	0.021319	0.024923	0.052051	0.036063	0.0598695	0.03583
ENSMUSG00000022178	Ajuba	7.90078	7.71971	8.05991	7.24005	7.55316	7.51653	7.21984	7.79657	7.7679	7.00092	7.86857	7.38751
ENSMUSG00000026817	Ak1	132.957	152.923	141.124	131.047	126.327	132.357	136.152	139.353	135.925	136.479	131.129	131.683
ENSMUSG00000028792	Ak2	7.42708	13.7203	7.07761	13.7006	13.9954	13.5256	8.92905	12.8213	12.3951	14.7285	13.5742	14.5271
ENSMUSG00000028792	Ak2	55.9635	54.6925	55.6995	53.2118	52.2943	52.1272	56.1203	50.8535	50.5334	54.4526	50.1022	53.6143
ENSMUSG00000024782	Ak3	22.2785	20.2641	21.4152	19.8968	21.3411	21.264	21.7993	20.7057	19.5732	20.3233	20.3024	21.3728
ENSMUSG00000028527	Ak4	1.01149	1.08887	0.940074	1.15494	1.12875	1.26354	1.06948	1.18661	1.33672	1.04777	1.15681	1.17415
ENSMUSG00000039058	Ak5	0.579662	0.608271	0.602952	0.587801	0.76743	0.588861	0.410499	0.580162	0.782933	0.513764	0.592268	0.490209
ENSMUSG00000078941	Ak6	8.58398	9.62457	9.24523	9.98009	10.0922	9.44852	9.60604	9.21333	9.27265	10.4726	8.45831	9.96202
ENSMUSG00000041323	Ak7	16.6988	15.2338	15.9156	17.365	17.7953	16.4936	17.4475	16.2804	16.2417	18.0279	16.9748	15.4241
ENSMUSG00000026807	Ak8	208.282	225.615	222.006	205.45	208.621	218.402	199.96	222.582	210.217	203.453	211.812	220.173
ENSMUSG00000091415	Ak9	4.60334	3.85383	4.24608	5.20035	5.43764	4.37841	5.35734	4.02035	4.9535	5.38098	4.71988	4.50994
ENSMUSG00000091636	Akain1	0.014908	0.0138755	0	0.007083	0.0291045	0.042155	0	0	0.015333	0	0.025646	0.013878
ENSMUSG00000018428	Akap1	48.6077	48.751	54.0905	45.2712	48.7323	55.4715	49.327	46.3158	52.4504	50.1469	49.7177	49.7461
ENSMUSG00000018428	Akap1	308.992	326.467	334.57	308.232	316.606	324.566	316.26	316.641	324.388	293.779	300.923	333.503
ENSMUSG00000047804	Akap10	6.97649	6.79304	6.41649	7.03434	7.50031	6.80179	7.01527	6.28392	7.06863	7.42393	7.40298	6.63827
ENSMUSG00000022016	Akap11	1.2419	1.09717	1.28749	1.62621	1.7742	1.38569	1.3401	1.20779	1.39154	1.59097	1.33918	1.28081
ENSMUSG00000038587	Akap12	212.41	191.35	201.748	236.913	230.98	207.297	220.707	186.741	220.451	233.388	225.171	204.754
ENSMUSG00000066406	Akap13	1.54934	1.377	1.44222	1.61235	1.88463	1.70384	1.3597	1.41765	1.83371	1.50606	1.75991	1.50363
ENSMUSG00000036551	Akap14	4.07669	3.84871	4.13786	4.06521	4.20173	3.24438	4.42199	3.86028	3.69925	4.49747	4.6154	4.10013
ENSMUSG00000059708	Akap17b	0.459359	0.308874	0.285865	0.333923	0.41609	0.312292	0.342837	0.343116	0.330028	0.266879	0.384131	0.241864
ENSMUSG00000030344	Akap3	417.5	389.928	439.576	433.885	454.717	450.694	393.75	392.342	443.679	405.556	454.216	466.142
ENSMUSG00000050089	Akap4	355.925	357.797	333.851	385.339	423.871	349.266	395.135	358.016	358.134	396.987	379.975	347.429
ENSMUSG00000021057	Akap5	0.036044	0.025819	0.0129755	0.021874	0.0046145	0.025579	0.0188295	0.025895	0.0240965	0.0260155	0.051342	0.0189735
ENSMUSG00000061603	Akap6	0.111472	0.100621	0.113411	0.126351	0.105101	0.0935165	0.137234	0.0995565	0.133069	0.119362	0.09209	0.100904
ENSMUSG00000039166	Akap7	1.72978	1.70575	1.35065	2.0946	1.71489	1.48285	1.77913	1.62555	2.04764	1.98269	2.03096	1.784
ENSMUSG00000024045	Akap8	6.30933	5.53102	6.62112	7.38348	6.27617	6.22	6.96031	5.69845	6.68455	6.59232	6.82279	6.73962
ENSMUSG00000002625	Akap8l	29.0994	31.9175	32.278	30.5479	29.3898	27.6863	30.3084	30.5425	27.2569	30.0714	31.4048	30.7058
ENSMUSG00000040407	Akap9	0.829232	0.686853	0.564631	0.832158	0.833305	0.711796	0.798512	0.676901	0.684052	0.73654	0.808976	0.642298
ENSMUSG00000031023	Akip1	14.9824	16.6666	14.6815	14.9536	14.5535	13.5782	13.5258	15.7967	13.6155	16.6113	15.9656	14.8919
ENSMUSG00000023075	Akirin1	26.4799	22.7667	24.7379	26.0137	28.3704	23.5589	25.5995	25.404	22.0881	24.7837	25.0704	27.2431
ENSMUSG00000028291	Akirin2	48.4936	42.5198	46.4062	46.9196	54.34	45.0332	49.8234	43.6259	46.2541	48.5657	47.8805	44.7841
ENSMUSG00000039158	Akna	19.7814	18.4979	19.1602	17.5146	18.805	20.5882	17.5342	19.1668	19.6798	18.1027	20.0474	19.4897
ENSMUSG00000049565	Aknad1	4.17281	3.2464	4.01174	4.10854	4.45787	3.78106	3.34049	4.09009	4.10671	4.48243	4.36556	3.74471
ENSMUSG00000036500	Akp3	0.424109	0.296875	0.514085	0.368084	0.331662	0.5007	0.376121	0.336449	0.477209	0.382966	0.411758	0.301719
ENSMUSG00000028692	Akr1a1	86.7356	86.1155	80.6759	90.9934	75.9769	91.1353	86.1461	87.5871	89.1583	84.3613	85.7502	82.513
ENSMUSG00000061758	Akr1b10	1.0254	1.0639	0.857622	1.40877	1.18801	1.63019	1.30099	1.05103	1.25226	1.36019	1.08555	1.01882
ENSMUSG00000001642	Akr1b3	135.954	145.636	138.243	141.032	128.241	141.994	132.543	141.676	138.918	143.182	135.591	137.478
ENSMUSG00000052131	Akr1b7	0.412183	0.278052	0.225315	0.421957	0.371417	0.356084	0.299334	0.452925	0.355078	0.424499	0.425334	0.401025
ENSMUSG00000029762	Akr1b8	28.137	30.0064	26.9094	29.6124	29.1986	30.783	30.5059	33.0533	30.7451	29.5213	32.7332	27.5263
ENSMUSG00000021211	Akr1c12	0.251605	0.316975	0.241275	0.284164	0.343932	0.436581	0.38274	0.476478	0.427788	0.378652	0.386873	0.396784
ENSMUSG00000021213	Akr1c13	2.72806	3.18491	2.31992	3.44568	3.57088	3.09851	3.63111	3.35965	3.13252	3.48149	2.85328	2.49464
ENSMUSG00000033715	Akr1c14	0.0731445	0.06267	0.09495	0.0463115	0.064628	0.117091	0.105817	0.034133	0.086224	0.069416	0.0993045	0.074644
ENSMUSG00000021214	Akr1c18	0	0	0	0	0	0.024065	0	0	0	0.0638265	0	0
ENSMUSG00000071551	Akr1c19	0.288836	0.326802	0.194248	0.401963	0.184913	0.351774	0.186496	0.293993	0.365219	0.282983	0.343627	0.214542
ENSMUSG00000054757	Akr1c20	0	0	0	0	0	0	0	0	0	0	0	0
ENSMUSG00000021207	Akr1c21	0.0212995	0	0	0.062134	0.043846	0	0.041978	0.0567025	0.053393	0.0104055	0.01588	0.0596635
ENSMUSG00000021210	Akr1c6	0	0	0.0132775	0	0	0	0	0	0	0	0	0
ENSMUSG00000025955	Akr1cl	60.862	55.2302	51.8636	58.6175	52.1255	68.856	63.2749	56.4719	65.6995	55.3876	62.8989	53.936
ENSMUSG00000038641	Akr1d1	0	0	0.0032565	0.004449	0	0	0	0	0	0	0	0
ENSMUSG00000045410	Akr1e1	6.88229	6.80962	6.31943	8.40797	7.72669	7.15131	7.22674	6.57169	6.89021	7.51647	7.07656	6.46651
ENSMUSG00000028743	Akr7a5	31.8034	35.8125	33.1041	30.504	29.9401	32.8598	31.3629	32.3486	33.4361	31.0456	30.0053	35.0738
ENSMUSG00000001729	Akt1	22.3375	22.2059	20.5715	20.4566	19.0326	20.7363	21.734	21.1584	20.8615	20.4323	20.8008	19.7758
ENSMUSG00000011096	Akt1s1	41.5153	41.843	43.0237	40.7021	36.4354	42.0427	39.0222	41.5029	40.4405	37.6741	37.5242	43.2664
ENSMUSG00000004056	Akt2	38.7556	37.0733	37.8832	36.4447	35.5059	39.4092	36.7581	36.4554	36.7059	35.9476	36.6147	41.068
ENSMUSG00000019699	Akt3	1.33297	1.25683	1.2829	1.41765	1.47973	1.33762	1.22928	1.25302	1.28531	1.71092	1.59691	1.26465
ENSMUSG00000031667	Aktip	17.9015	16.0948	17.2755	17.7099	16.4736	18.2536	16.8488	16.9374	17.1891	17.2844	16.5407	17.2509
ENSMUSG00000028393	Alad	8.40067	8.10233	7.06271	8.47705	7.0242	8.4715	8.26048	8.15147	7.57538	8.13634	7.99999	7.51657
ENSMUSG00000032786	Alas1	53.6679	45.9521	50.6413	49.8583	48.2345	60.3647	60.0026	48.1843	50.5629	51.2427	47.1564	52.377
ENSMUSG00000025270	Alas2	10.5324	13.1603	12.2428	10.5276	9.4213	11.5676	12.869	11.1795	10.7016	12.1091	10.8214	9.85047
ENSMUSG00000029368	Alb	0	0	0	0	0	0.0173745	0.009058	0	0.034306	0.012994	0.0070735	0
ENSMUSG00000070690	Albfm1	0.0891245	0.113917	0.0849245	0.0653655	0.042583	0.0615325	0.066793	0.080409	0.0417215	0.0523735	0.0436775	0.054451
ENSMUSG00000022636	Alcam	0.227045	0.341292	0.303358	0.389623	0.312971	0.368646	0.286334	0.333217	0.301982	0.361298	0.377348	0.351457
ENSMUSG00000007833	Aldh16a1	6.72093	6.13291	6.42394	5.81603	5.7074	6.79608	5.89539	6.29314	6.191	5.99874	5.63723	6.22124
ENSMUSG00000025007	Aldh18a1	2.93683	2.50547	2.82748	2.5397	2.39334	3.08046	2.17939	2.42005	2.86197	2.18674	2.48948	2.90955
ENSMUSG00000053279	Aldh1a1	72.9901	75.6357	68.2922	86.1498	81.0545	78.0795	85.3624	79.0543	86.8521	76.9999	94.9639	84.5219
ENSMUSG00000013584	Aldh1a2	47.1081	45.3443	49.177	48.5009	53.0518	49.4289	47.1357	45.3456	50.1074	49.1398	48.8671	49.1535
ENSMUSG00000015134	Aldh1a3	0.801934	0.663528	0.599344	0.713994	0.858603	0.752101	0.828077	0.794226	0.861017	0.66115	0.928847	0.673544
ENSMUSG00000024747	Aldh1a7	3.37372	2.58949	1.83661	3.88264	2.6146	3.81662	3.3811	2.6726	4.07342	3.34862	3.75518	2.57835
ENSMUSG00000035561	Aldh1b1	10.0026	9.13642	8.51194	9.10302	8.74291	10.2564	8.24806	10.0703	10.9186	8.6848	9.27483	9.12383
ENSMUSG00000030088	Aldh1l1	18.3538	18.5341	18.8291	18.9681	15.8559	21.2443	19.4131	18.4467	20.5728	17.6188	18.7167	18.8972
ENSMUSG00000020256	Aldh1l2	0.133002	0.0551585	0.063416	0.104289	0.094236	0.120314	0.066798	0.0809995	0.105258	0.120967	0.103251	0.107852
ENSMUSG00000029455	Aldh2	58.5833	65.2164	62.2131	60.9674	51.4532	64.1798	59.3766	62.5378	65.5266	58.4675	58.9378	59.3037
ENSMUSG00000019102	Aldh3a1	1.72021	1.89772	0.731588	1.71717	1.06114	2.40081	1.38135	2.50207	2.3697	1.29087	1.31411	1.23561
ENSMUSG00000010025	Aldh3a2	6.40442	5.64636	5.44136	6.86411	6.84136	6.60602	6.51463	5.95989	6.45343	6.2822	6.67246	5.79503
ENSMUSG00000024885	Aldh3b1	23.6132	27.1427	22.4083	22.8511	21.642	23.9657	24.3296	25.4529	23.8488	23.8314	23.8856	23.2428
ENSMUSG00000075296	Aldh3b2	16.5705	17.793	17.4107	15.8199	15.5044	16.8117	17.4202	18.1567	15.8411	16.1479	16.9296	17.0189
ENSMUSG00000037263	Aldh3b3	1.64849	2.65519	1.53466	1.74361	1.52643	2.1204	1.85995	1.75494	1.5183	1.73184	1.57037	1.89976
ENSMUSG00000028737	Aldh4a1	4.68799	4.05682	3.96456	4.60643	4.00839	4.37326	4.17335	4.18856	5.29734	4.26168	4.2166	4.46666
ENSMUSG00000035936	Aldh5a1	1.03071	0.874424	0.787073	1.02842	0.925161	1.10215	0.963574	1.08058	1.08748	0.955091	1.14658	0.945321
ENSMUSG00000021238	Aldh6a1	3.8316	3.54455	3.60059	4.27394	4.38429	3.57457	3.58531	3.91528	3.96419	4.06814	4.47199	3.591
ENSMUSG00000053644	Aldh7a1	20.4176	19.6562	17.6079	18.8925	17.0083	21.2567	17.2873	18.704	21.5445	18.559	18.3024	18.2624
ENSMUSG00000037542	Aldh8a1	0.408811	0.328759	0.418215	0.544056	0.49409	0.509105	0.551036	0.517132	0.482649	0.600553	0.540419	0.55648
ENSMUSG00000026687	Aldh9a1	28.2575	27.0516	28.3938	29.3724	29.9899	30.4414	28.5936	27.7221	30.4174	29.525	29.0126	30.5466
ENSMUSG00000030695	Aldoa	358.141	393.614	361.128	341.342	321.029	359.499	349.476	382.147	360.816	340.68	356.538	352.502
ENSMUSG00000059343	Aldoart1	34.7502	32.2187	31.1575	35.7248	34.4502	33.0374	32.6664	32.7718	33.3923	36.0003	34.1676	32.2439
ENSMUSG00000063129	Aldoart2	258.426	290.447	262.585	248.461	240.249	258.377	250.48	275.773	252.698	257.509	244.139	253.498
ENSMUSG00000028307	Aldob	0.0666095	0.082807	0	0	0.0213605	0.0886745	0.018136	0.015889	0.080097	0.014291	0	0
ENSMUSG00000017390	Aldoc	3.04717	2.18649	1.72403	3.01328	2.053	3.00757	2.51214	2.75865	3.53232	2.44522	2.46781	2.31908
ENSMUSG00000039427	Alg1	12.3891	12.4288	11.1675	12.048	11.0003	11.4708	10.3275	12.0969	10.9543	11.2091	11.4386	10.1435
ENSMUSG00000075470	Alg10b	0.757632	0.616993	0.498322	0.867997	0.841236	0.620061	0.790107	0.551318	0.664199	0.686967	1.17192	0.820118
ENSMUSG00000063362	Alg11	1.16058	1.10215	0.885059	1.13353	1.31032	1.1083	1.1612	1.13575	0.926665	1.18869	1.33407	0.986523
ENSMUSG00000035845	Alg12	12.1703	13.2924	14.3094	11.7701	11.7883	11.1207	10.3522	13.0361	11.8611	11.5381	12.2088	12.7553
ENSMUSG00000041718	Alg13	1.04143	0.921679	0.972809	1.10074	1.08675	0.889282	1.32576	0.830081	1.15904	1.19836	1.28103	1.0146
ENSMUSG00000039887	Alg14	0.582858	0.464113	0.611778	0.68413	0.636281	0.467338	0.650318	0.418902	0.582287	0.624756	0.732778	0.410004
ENSMUSG00000039740	Alg2	5.24752	4.53831	4.76796	4.71933	4.74023	5.13565	4.28444	4.51524	5.37805	4.8897	5.20141	4.76052
ENSMUSG00000033809	Alg3	14.1468	14.9435	14.0634	13.5097	12.0911	14.1775	13.4897	13.9944	13.7421	12.3494	12.0982	14.4854
ENSMUSG00000036632	Alg5	6.39123	5.40904	4.80472	5.65815	5.95192	6.58818	6.02324	6.30679	6.27389	5.83475	5.71706	5.32987
ENSMUSG00000073792	Alg6	0.136256	0.0566055	0.0521225	0.115535	0.109712	0.0677395	0.060849	0.116499	0.093604	0.0808255	0.128694	0.066719
ENSMUSG00000073792	Alg6	0.201483	0.0918415	0.077985	0.1677	0.270326	0.144611	0.0820795	0.152994	0.107709	0.137278	0.149757	0.116254
ENSMUSG00000035704	Alg8	10.998	10.8424	12.3315	11.598	12.077	11.0986	11.7947	10.8885	11.7437	11.3732	11.5145	11.2864
ENSMUSG00000032059	Alg9	22.0331	21.1565	23.1464	22.9888	22.4023	23.0222	23.4056	21.0419	22.6251	22.462	22.0118	23.5824
ENSMUSG00000055471	Alk	0.270757	0.219009	0.206128	0.259661	0.319186	0.24968	0.290319	0.223141	0.273927	0.153121	0.278438	0.285066
ENSMUSG00000087247	Alkal1	0.0216595	0	0	0	0	0	0	0	0	0.028162	0	0
ENSMUSG00000054204	Alkal2	0	0	0	0.01259	0	0.009859	0	0	0	0	0.005181	0.02155
ENSMUSG00000079036	Alkbh1	3.40381	3.23556	3.55239	4.10503	4.04717	3.38614	3.71174	3.44013	3.71487	4.06392	3.47708	3.21383
ENSMUSG00000044339	Alkbh2	1.96109	2.14554	1.64631	1.57586	1.25351	1.61202	1.70254	1.49811	2.03786	1.81244	1.86841	1.87345
ENSMUSG00000040174	Alkbh3	19.6179	21.216	20.2702	21.4257	20.663	19.6572	21.3375	20.3992	18.4615	20.5628	20.7415	19.052
ENSMUSG00000039754	Alkbh4	11.99	12.4069	11.6938	11.8254	11.8838	13.6212	12.77	13.2787	12.7455	11.7276	13.0867	12.8832
ENSMUSG00000042650	Alkbh5	10.6628	9.904	10.4685	11.2105	12.1959	10.2518	10.4635	10.0887	9.90983	11.0239	10.9531	11.5185
ENSMUSG00000042831	Alkbh6	11.0705	10.2565	9.82534	11.0325	9.13405	8.60751	9.71186	10.8154	9.75208	10.339	8.68884	11.1079
ENSMUSG00000002661	Alkbh7	25.5845	29.5764	26.4626	26.3194	21.8233	26.9751	25.1557	27.8939	23.4228	26.8752	23.5532	30.4055
ENSMUSG00000025899	Alkbh8	0.184261	0.140253	0.167395	0.25846	0.214013	0.221028	0.168606	0.201319	0.163981	0.205823	0.223813	0.207871
ENSMUSG00000020636	Allc	313.051	324.325	333.076	329.401	337.25	330.212	318.643	329.682	323.178	327.238	340.284	337.556
ENSMUSG00000063810	Alms1	4.71895	4.05849	4.04614	5.73361	5.95363	4.5964	5.28247	4.16434	4.7748	5.55897	5.30775	4.66568
ENSMUSG00000000320	Alox12	1.59609	0.883533	0.994454	1.21019	1.27691	1.22421	1.27546	1.08253	1.48849	1.24824	1.0448	1.07809
ENSMUSG00000000320	Alox12	1.1573	0.911276	1.02394	1.30854	1.2946	1.26251	1.49602	1.09788	1.10204	1.25819	1.08738	1.15563
ENSMUSG00000032807	Alox12b	0.270919	0.285212	0.343166	0.248415	0.289868	0.157973	0.318974	0.255254	0.289434	0.291774	0.25144	0.297125
ENSMUSG00000018907	Alox12e	0.011596	0.002588	0.015811	0.045891	0	0	0.011464	0	0	0.0080675	0.002231	0.0125795
ENSMUSG00000018907	Alox12e	0.0151555	0.005876	0.0271805	0.0470325	0.006371	0	0.0114515	0	0	0.0078265	0.009483	0.012299
ENSMUSG00000018924	Alox15	0.0612795	0.0445225	0.064724	0.0428015	0.0605255	0.057154	0.0682045	0.0468265	0.0472875	0.0711785	0.0524315	0.036229
ENSMUSG00000018924	Alox15	0.24449	0.181976	0.203259	0.179947	0.13486	0.119678	0.227722	0.232719	0.115958	0.286961	0.166111	0.14521
ENSMUSG00000025701	Alox5	0.45308	0.63108	0.557486	0.589623	0.523941	0.625862	0.451663	0.73728	0.594341	0.44564	0.54123	0.565497
ENSMUSG00000060063	Alox5ap	1.22617	1.32547	1.44662	1.0441	0.953174	1.16408	0.984349	1.48182	1.18224	1.40369	1.12639	1.2506
ENSMUSG00000020891	Alox8	0.028017	0.0189995	0.0132715	0.0794095	0.024779	0.0479105	0.02404	0.0259375	0.0195545	0.035762	0.0294385	0.0098935
ENSMUSG00000020892	Aloxe3	1.3881	1.05851	1.20025	0.928936	0.753752	1.21086	1.20383	1.0998	1.1998	1.07183	1.47769	1.16122
ENSMUSG00000079440	Alpi	0.144011	0.183144	0.171181	0.179483	0.199189	0.184047	0.187528	0.214186	0.197693	0.197988	0.29093	0.191938
ENSMUSG00000028028	Alpk1	0.642569	0.722086	0.638446	0.663441	0.734538	0.64983	0.452388	0.600188	0.726452	0.775002	0.650999	0.475782
ENSMUSG00000032845	Alpk2	0.119012	0.139805	0.179943	0.116685	0.149554	0.134559	0.095037	0.118069	0.133461	0.140536	0.139739	0.134945
ENSMUSG00000038763	Alpk3	0.111311	0.13872	0.093373	0.136892	0.114833	0.106515	0.12103	0.120818	0.097757	0.119174	0.112872	0.127064
ENSMUSG00000028766	Alpl	4.52655	4.45183	4.4328	4.23471	3.97825	4.57625	3.73697	4.55548	4.77487	4.04518	4.16699	4.18205
ENSMUSG00000026246	Alppl2	2.14185	2.73893	2.40882	2.24766	2.35109	2.29664	2.19055	2.97647	2.44703	2.2158	2.14665	2.51169
ENSMUSG00000026024	Als2	5.32331	5.19449	5.53841	5.59234	5.50068	5.65737	5.48487	4.91879	5.57513	5.83288	5.95698	5.14268
ENSMUSG00000044037	Als2cl	1.33412	1.05744	0.905166	1.12865	0.834059	1.19414	0.93746	0.963446	0.877681	0.912743	0.955442	1.10575
ENSMUSG00000036602	Alx1	9.95115	9.31033	9.89902	9.5441	10.5289	10.0107	10.7125	9.48161	9.84347	9.74988	9.27088	9.06161
ENSMUSG00000014603	Alx3	0.0712495	0.0163505	0.042837	0.0567395	0.032162	0.0128535	0.055425	0.065341	0.045507	0.061994	0.047333	0.052758
ENSMUSG00000040310	Alx4	0.032871	0.025283	0.019094	0.0494795	0.01393	0.035507	0.0276355	0.0144695	0.034112	0.0396085	0.05023	0.0239045
ENSMUSG00000025134	Alyref	20.4343	17.9528	18.2389	19.1788	17.6205	17.5184	17.7485	19.136	16.8681	18.9046	18.6955	17.9692
ENSMUSG00000060244	Alyref2	1.19567	0.968406	0.817698	0.876876	1.1159	0.903648	0.696707	0.981412	0.844948	0.829133	0.740393	0.854841
ENSMUSG00000022244	Amacr	1.947	1.56436	1.14424	1.30648	1.27086	1.43694	1.35684	1.6838	2.01586	1.45138	1.42693	1.18876
ENSMUSG00000029288	Ambn	0.0105645	0	0	0	0	0	0	0	0.0088315	0	0.0301415	0
ENSMUSG00000028356	Ambp	0.67338	0.400274	0.753196	0.50005	0.535833	0.640133	0.562415	0.553916	0.460471	0.525367	0.646638	0.741619
ENSMUSG00000040506	Ambra1	11.2203	10.207	11.1603	11.838	11.0828	12.0917	11.8196	10.6317	11.3518	11.0217	10.9403	11.6691
ENSMUSG00000075232	Amd1	8.1594	6.86502	6.54846	7.75752	9.36405	7.26358	6.65867	7.98083	7.0243	8.20973	8.21898	7.21894
ENSMUSG00000063953	Amd2	1.69745	1.04956	0.534162	1.63732	0.611036	0.946327	1.56507	0.653497	1.17788	1.07523	2.00866	1.32985
ENSMUSG00000015890	Amdhd1	0.0305175	0.023928	0.0227755	0.004469	0.0196135	0.034646	0.019397	0.019249	0.020931	0.0317995	0.0054705	0.0285865
ENSMUSG00000036820	Amdhd2	82.4983	87.5175	87.908	82.0672	80.4695	84.9376	86.0501	91.406	83.1726	80.7015	78.6349	87.5887
ENSMUSG00000031354	Amelx	0	0	0	0	0	0	0	0	0	0	0	0
ENSMUSG00000050332	Amer1	0.327246	0.292428	0.227896	0.368617	0.340483	0.346275	0.291936	0.339383	0.348133	0.278983	0.351765	0.198552
ENSMUSG00000021986	Amer2	5.41638	5.34766	4.97649	5.19905	5.35275	4.88134	5.29031	5.40848	4.76475	5.49807	5.52348	5.34934
ENSMUSG00000045174	Amer3	0.303484	0.192862	0.263668	0.41317	0.318393	0.344105	0.226594	0.348756	0.280446	0.366693	0.375575	0.360813
ENSMUSG00000031751	Amfr	47.1056	44.9582	49.9777	49.5791	48.6017	48.0172	44.7127	46.1281	47.3816	48.6087	48.6537	49.2517
ENSMUSG00000035262	Amh	2.5506	2.03423	2.28506	2.30156	1.89711	2.15233	2.05276	2.22515	2.25253	2.37437	2.34541	2.27694
ENSMUSG00000023047	Amhr2	164.483	179.545	170.573	157.543	145.498	169.819	159.003	178.155	172.274	159.195	167.691	165.22
ENSMUSG00000050947	Amigo1	0.430601	0.408883	0.477336	0.323516	0.390966	0.387634	0.241236	0.396715	0.342678	0.269788	0.388435	0.279914
ENSMUSG00000048218	Amigo2	1.76653	1.55251	1.47263	1.38278	1.43995	1.27389	1.37234	1.56355	1.50559	1.41694	1.83523	1.6503
ENSMUSG00000032593	Amigo3	0.973284	0.626107	1.08068	1.21055	0.724942	1.14297	1.32777	0.845659	1.0854	1.22662	0.857241	1.16701
ENSMUSG00000042225	Ammecr1	0.338952	0.201535	0.275865	0.344197	0.317288	0.35367	0.265735	0.274638	0.348043	0.376074	0.451091	0.294243
ENSMUSG00000041915	Ammecr1l	28.9153	28.2129	29.8106	30.7248	31.5459	30.2733	30.6697	27.7782	31.7391	30.3745	32.6207	31.4276
ENSMUSG00000021278	Amn	6.49733	6.98982	6.54887	6.0485	5.31249	6.51653	5.88172	6.53372	6.06794	6.21078	5.84966	6.19811
ENSMUSG00000068250	Amn1	10.6776	9.44097	9.60403	11.0996	12.608	10.5097	12.2553	5.5441	9.6149	13.0166	12.054	8.89247
ENSMUSG00000068250	Amn1	11.4106	10.2759	10.6061	11.7578	13.8076	11.246	13.1903	14.7643	10.4952	13.825	12.8175	13.3728
ENSMUSG00000041688	Amot	0.737832	0.873131	0.666371	0.674404	0.973664	0.752341	0.650991	0.761923	0.889209	0.695478	0.925357	0.673356
ENSMUSG00000013076	Amotl1	15.4071	16.9258	16.2076	14.874	14.3109	14.1127	14.1601	15.2927	14.3914	15.4708	16.719	14.9258
ENSMUSG00000032531	Amotl2	1.74136	1.94823	2.51235	2.07629	2.10594	1.97256	1.80975	1.85784	2.09276	2.50666	2.02603	2.09583
ENSMUSG00000070385	Ampd1	0.071432	0.0770055	0.080735	0.0754055	0.0452745	0.0713195	0.0347885	0.0774105	0.044975	0.0429815	0.130122	0.0357445
ENSMUSG00000027889	Ampd2	3.12476	2.43121	2.74565	2.91984	2.22728	3.11811	2.68372	2.53862	2.80878	2.46117	2.92065	2.69366
ENSMUSG00000005686	Ampd3	0.368333	0.510755	0.437455	0.32949	0.312729	0.427503	0.406555	0.413159	0.446631	0.305373	0.468085	0.286045
ENSMUSG00000021314	Amph	1.56738	1.35814	1.32736	1.7457	1.40212	1.44633	1.15346	0.951295	1.54854	1.73128	1.47928	1.3752
ENSMUSG00000032607	Amt	0.966173	1.07627	1.02776	1.25209	0.876588	0.976826	0.89962	0.903568	1.20058	0.91898	0.85652	0.964843
ENSMUSG00000029282	Amtn	0	0	0	0	0	0	0	0	0	0	0	0
ENSMUSG00000074264	Amy1	4.14825	4.94919	3.75235	4.85975	4.43286	4.33713	4.30999	4.95249	5.05149	4.75757	4.96499	3.79149
ENSMUSG00000070360	Amy2a1	0	0	0	0	0	0	0	0	0	0	0	0
ENSMUSG00000096569	Amy2a2	0.056765	0.135054	0.0717235	0.096414	0.072971	0.0250855	0.0357355	0	0.113408	0.0493595	0.0584815	0.124449
ENSMUSG00000093931	Amy2a3	0.025945	0.0198735	0.0180685	0.0150875	0.022541	0.0267975	0.015702	0	0.0174365	0.01908	0.034347	0.012022
ENSMUSG00000096770	Amy2a4	0.048288	0.0741015	0.052029	0.066383	0.0175245	0.0377545	0.02429	0	0.0583685	0.028828	0.031294	0.025499
ENSMUSG00000074268	Amy2a5	0.179395	0.182532	0.201402	0.125494	0.118721	0.224566	0.0983335	0	0.153254	0.115585	0.211689	0.135129
ENSMUSG00000083079	Amy2b	0	0	0	0	0	0	0	0	0	0	0	0
ENSMUSG00000050022	Amz1	0.306096	0.216668	0.259686	0.126634	0.171241	0.159494	0.259	0.28521	0.143929	0.170152	0.179482	0.310005
ENSMUSG00000020610	Amz2	96.053	104.261	98.6445	104.432	104.262	97.5685	103.645	102.196	101.869	106.122	102.913	99.7306
ENSMUSG00000014355	Anapc1	7.96634	6.95057	8.29339	7.67055	8.47935	8.61362	7.59522	7.08404	8.18214	7.49693	8.19869	7.70553
ENSMUSG00000036977	Anapc10	2.95235	2.2752	2.21102	3.13225	3.79603	2.44407	2.75019	2.95805	2.37402	3.14319	3.0136	2.911
ENSMUSG00000025135	Anapc11	20.9882	24.728	23.5505	22.8989	20.8807	22.117	22.6656	23.7914	20.8899	23.4751	20.5536	22.9851
ENSMUSG00000035048	Anapc13	32.0562	38.558	29.8984	32.4571	29.1765	28.704	32.0259	33.0143	29.346	35.8007	29.8113	27.1551
ENSMUSG00000030649	Anapc15	17.6899	15.7678	15.5433	21.6125	18.7376	19.1357	16.5687	19.4663	16.9131	21.0653	15.8185	15.8963
ENSMUSG00000020107	Anapc16	8.02018	8.77437	8.14911	8.60075	8.17103	8.11972	7.61902	8.98931	8.03549	8.5427	8.22085	7.76132
ENSMUSG00000026965	Anapc2	28.4118	29.4585	30.1085	26.0732	25.6743	29.2265	25.6388	27.7792	28.1351	25.2209	25.7527	28.9663
ENSMUSG00000029176	Anapc4	5.33	4.80165	4.4603	5.52672	6.03365	4.86277	4.81548	5.01057	4.94702	6.08027	5.66222	4.6638
ENSMUSG00000029472	Anapc5	51.3632	50.5755	49.4558	51.8837	48.6081	53.0136	51.1988	47.5534	49.7927	49.1149	51.6344	51.3358
ENSMUSG00000029466	Anapc7	18.3396	18.8413	19.0008	18.0115	18.5835	19.2066	18.2602	18.2293	18.7774	17.168	18.0783	19.4253
ENSMUSG00000072115	Ang	0.363625	0.299119	0.232357	0.373674	0.191393	0.140333	0.490125	0.283776	0.334031	0.372549	0.127037	0.616302
ENSMUSG00000047894	Ang2	0	0	0	0	0	0	0	0	0	0	0	0
ENSMUSG00000060615	Ang4	0.0438835	0	0	0	0.051305	0	0.0721915	0.0258215	0	0.0957725	0	0.036372
ENSMUSG00000053961	Ang5	0	0	0	0	0	0	0	0	0	0	0	0
ENSMUSG00000072598	Ang6	0	0	0	0	0	0.0291585	0	0	0	0	0	0
ENSMUSG00000021257	Angel1	125.361	139.354	143.496	125.931	121.802	145.507	129.153	129.9	139.991	122.961	122.75	141.199
ENSMUSG00000026634	Angel2	7.5071	6.6694	6.86414	8.8793	8.37954	7.56541	7.83922	7.05433	7.992	8.51584	8.46328	8.66283
ENSMUSG00000022309	Angpt1	0.017235	0.012849	0.00584	0.020392	0.013494	0.018041	0.006973	0	0.007479	0	0.0184695	0.006768
ENSMUSG00000031465	Angpt2	0.234219	0.352037	0.29644	0.40515	0.454315	0.393066	0.1944	0.373568	0.304223	0.311094	0.315013	0.251669
ENSMUSG00000027460	Angpt4	0.51251	0.323374	0.357988	0.244457	0.202061	0.363842	0.268802	0.458151	0.589859	0.310045	0.374933	0.237483
ENSMUSG00000033544	Angptl1	0.144618	0.15234	0.0580065	0.129313	0.0082985	0.0997455	0.119846	0.142889	0.0988085	0.10984	0.100493	0.0576295
ENSMUSG00000004105	Angptl2	0.9775	0.788565	0.895718	0.86912	0.737777	1.16589	0.836449	0.962232	1.01863	0.680133	0.828664	0.869287
ENSMUSG00000028553	Angptl3	0	0	0	0	0	0	0	0.0166035	0	0	0	0
ENSMUSG00000002289	Angptl4	0.696856	0.838361	0.959225	0.345132	0.506125	0.747335	0.179221	0.69723	0.71504	0.505001	0.237681	0.0100145
ENSMUSG00000002289	Angptl4	0.740469	1.06758	0.968629	0.352168	0.636443	0.758302	0.555384	0.902721	0.72299	0.507914	0.3723	0.443978
ENSMUSG00000002289	Angptl4	1.287	1.58394	1.97681	1.2068	1.23527	1.5479	1.09288	1.36333	1.65846	1.08929	1.55753	1.5533
ENSMUSG00000002289	Angptl4	1.28553	1.62033	2.01502	1.23669	1.24743	1.5639	1.12134	1.43835	1.70764	1.11803	1.57225	1.59448
ENSMUSG00000038742	Angptl6	0.601516	0.711431	0.656172	0.512169	0.684105	0.525449	0.798289	0.528793	0.692483	0.562563	0.610011	0.795401
ENSMUSG00000028989	Angptl7	0.140069	0.13861	0.191769	0.391392	0	0.110613	0.216581	0.0736485	0.0573205	0.096489	0.167663	0.264243
ENSMUSG00000028989	Angptl7	2.17407	3.50018	4.97825	3.68957	1.66032	3.5904	3.49744	2.8784	4.05174	2.14416	4.55236	3.79976
ENSMUSG00000047822	Angptl8	0.107298	0.111067	0.126986	0.067839	0.0134185	0.236714	0.0366325	0.168323	0.0683005	0.150079	0.168276	0.121687
ENSMUSG00000022265	Ank	3.7349	2.83739	3.36519	3.47424	3.09402	3.7504	3.08531	2.83127	3.66516	3.13549	3.75106	3.34339
ENSMUSG00000031543	Ank1	0.425026	0.399674	0.342983	0.380354	0.37593	0.366962	0.321213	0.395246	0.34042	0.359957	0.335529	0.436306
ENSMUSG00000032826	Ank2	8.65999	7.61922	7.37577	7.91551	7.58958	7.0728	7.2987	6.76845	7.54408	7.92776	8.14089	7.1095
ENSMUSG00000069601	Ank3	0.620086	0.570485	0.523742	0.548749	0.657119	0.515594	0.538953	0.620294	0.57662	0.625612	0.671342	0.358815
ENSMUSG00000039342	Ankar	5.80997	4.50446	4.76572	6.31511	6.53483	5.44516	6.2117	5.20032	5.60943	6.03668	5.72221	5.44614
ENSMUSG00000066510	Ankdd1a	0	0	0.007433	0.0038	0	0	0	0.0042505	0	0	0.0089025	0
ENSMUSG00000047117	Ankdd1b	0.145114	0.150493	0.047409	0.12216	0.195352	0.0962355	0.121835	0.135758	0.160824	0.126767	0.117332	0.107226
ENSMUSG00000074771	Ankef1	100.095	95.8618	96.3829	111.376	118.001	97.5893	103.779	95.0682	102.427	108.52	110.502	98.1816
ENSMUSG00000047773	Ankfn1	0.0160655	0.0833555	0.08809	0.053143	0.0416705	0.0421355	0.044418	0.104129	0.110551	0.04645	0.068534	0.0321815
ENSMUSG00000047773	Ankfn1	0.829797	0.572548	0.629895	0.665266	0.752584	0.731329	0.667056	0.690578	0.761899	0.666723	0.576828	0.697243
ENSMUSG00000020790	Ankfy1	2.52105	2.12058	2.10877	2.2952	2.82221	2.36159	2.05318	2.22243	2.39495	2.23159	2.52066	2.16982
ENSMUSG00000024483	Ankhd1	4.26686	3.95728	4.10637	4.74808	4.86829	4.46707	4.31435	3.94102	4.52495	4.52036	4.81769	3.9704
ENSMUSG00000040351	Ankib1	2.665	2.09502	2.08362	2.65192	2.77295	2.33088	2.40367	2.21398	2.4316	2.5565	2.76628	2.15314
ENSMUSG00000032257	Ankk1	0.108724	0.0908775	0.0900645	0.125549	0.072432	0.048513	0.101662	0.100155	0.130199	0.191311	0.125906	0.088787
ENSMUSG00000046295	Ankle1	0.241847	0.283059	0.218043	0.171511	0.114038	0.190362	0.198788	0.232884	0.259213	0.24329	0.318088	0.138994
ENSMUSG00000029501	Ankle2	6.90428	6.21159	6.99111	7.17539	7.61909	6.97952	7.55637	6.81084	7.32746	7.38036	7.72742	7.43361
ENSMUSG00000034212	Ankmy1	25.047	26.7651	25.1739	23.6507	24.7891	26.0223	25.0442	24.8423	25.2294	24.237	25.8494	26.2035
ENSMUSG00000036188	Ankmy2	1.3513	1.20049	0.988403	1.06125	1.07396	1.00048	1.15958	1.1763	1.02539	1.03901	1.23618	0.788296
ENSMUSG00000021661	Ankra2	5.08899	4.94427	5.24785	5.98976	6.06854	4.87999	5.10648	5.09597	5.0868	5.6976	5.96156	4.97737
ENSMUSG00000024803	Ankrd1	0.0789075	0	0.009713	0.0273815	0.091167	0.115221	0.024552	0.035926	0.03412	0.03021	0.105697	0.068253
ENSMUSG00000031508	Ankrd10	11.3097	9.97487	9.48726	13.4725	10.6801	10.1837	11.5236	10.3535	11.1462	11.5563	11.6716	11.6984
ENSMUSG00000035569	Ankrd11	5.4232	5.14947	4.92943	5.48418	5.88268	5.29707	5.15038	4.76244	5.73747	5.37636	5.44179	4.88485
ENSMUSG00000034647	Ankrd12	0.709833	0.586738	0.456233	0.669288	0.655849	0.523991	0.701903	0.553005	0.687675	0.590527	0.609337	0.569752
ENSMUSG00000041870	Ankrd13a	110.356	103.46	108.751	113.673	120.74	112.439	115	103.567	109.82	109.914	117.749	116.239
ENSMUSG00000037907	Ankrd13b	0.756534	0.971825	0.685	0.792173	0.683633	0.750745	0.721751	0.803957	0.685005	0.839668	0.830249	0.880157
ENSMUSG00000039988	Ankrd13c	5.3611	4.86625	4.55699	5.50579	5.41456	4.97563	5.42147	4.85741	4.68926	5.71339	5.64725	5.0822
ENSMUSG00000005986	Ankrd13d	1.82735	1.97852	2.02359	2.13444	1.76401	1.73469	1.73795	1.98003	1.78119	1.86865	1.44248	1.97483
ENSMUSG00000047909	Ankrd16	1.56173	1.4004	1.21354	1.64393	1.29914	1.5399	1.36856	1.24172	1.41849	1.38329	1.36093	1.1385
ENSMUSG00000055204	Ankrd17	3.25	2.93518	2.94686	3.80173	3.99392	3.38887	3.24718	3.19979	3.6252	3.82712	3.66919	3.03664
ENSMUSG00000025172	Ankrd2	0.613972	1.12027	0.658205	0.671415	0.495988	0.472601	0.605699	0.615409	0.619206	0.706468	0.82268	0.511925
ENSMUSG00000024774	Ankrd22	0.363238	0.374637	0.256365	0.426768	0.358985	0.398844	0.333627	0.34127	0.254261	0.349936	0.391812	0.321003
ENSMUSG00000067653	Ankrd23	3.13473	2.47209	2.94344	3.14499	2.89203	3.08732	2.66244	2.77225	2.95121	3.27008	2.92131	2.86041
ENSMUSG00000054708	Ankrd24	0.781951	0.656745	0.914862	0.666268	0.561075	0.831702	0.740583	0.538473	0.567489	0.695782	0.816915	0.570444
ENSMUSG00000007827	Ankrd26	0.165849	0.114092	0.109493	0.187569	0.147687	0.195785	0.143411	0.18671	0.11205	0.158173	0.156365	0.120814
ENSMUSG00000034867	Ankrd27	7.11497	5.72091	6.63622	6.62692	7.64666	6.84227	7.16581	6.20674	6.76539	6.35151	6.91986	6.61546
ENSMUSG00000014496	Ankrd28	6.77371	5.54992	5.52411	6.78782	6.88351	6.04047	7.07041	5.51455	6.6442	6.61814	7.13326	6.09105
ENSMUSG00000057766	Ankrd29	0.027989	0.026316	0.0414935	0.042998	0.036969	0.0578125	0.0316155	0.017636	0.0634095	0.040014	0.0289995	0.011799
ENSMUSG00000109561	Ankrd31	1.46674	1.27947	1.21593	1.55303	1.53539	1.33229	1.50445	1.25315	1.55134	1.46135	1.60957	1.34731
ENSMUSG00000047034	Ankrd33	0	0	0	0	0	0	0	0	0	0.0095125	0	0.0079005
ENSMUSG00000022237	Ankrd33b	0.229791	0.249893	0.174911	0.26688	0.253519	0.277593	0.239185	0.212043	0.251515	0.173725	0.32423	0.301851
ENSMUSG00000049097	Ankrd34a	0.005831	0.0676135	0.0589515	0.0526315	0.0461275	0.0462175	0.0568575	0.0118935	0.0274025	0.026799	0.0082325	0.036138
ENSMUSG00000045034	Ankrd34b	0.0146555	0.015097	0.008845	0.0076105	0.009719	0	0.010934	0.0119735	0.0076155	0.019242	0	0.0080945
ENSMUSG00000047606	Ankrd34c	0	0	0	0	0	0	0	0	0	0	0	0
ENSMUSG00000038354	Ankrd35	0.336989	0.381437	0.283564	0.417076	0.301711	0.337595	0.306485	0.348942	0.481325	0.376539	0.319985	0.351899
ENSMUSG00000020481	Ankrd36	65.5774	63.6212	63.2457	69.5798	70.3497	65.4067	67.2754	63.9756	64.1703	68.7643	67.5164	63.8339
ENSMUSG00000050914	Ankrd37	2.6305	2.91923	2.94062	3.31526	2.89712	3.39746	2.593	3.07835	2.86716	2.74511	3.08841	2.79878
ENSMUSG00000079610	Ankrd39	4.68276	3.49834	3.86791	4.09212	3.30051	4.50985	3.68869	4.32253	3.90069	4.05979	3.72187	4.45025
ENSMUSG00000020864	Ankrd40	16.9877	16.6853	16.1304	16.0751	17.6273	16.0755	16.4304	16.1821	15.827	16.0078	16.858	16.7638
ENSMUSG00000041343	Ankrd42	54.8836	49.8583	50.5321	60.102	59.3813	50.8686	56.6376	50.4924	53.0542	60.1695	60.8525	53.8749
ENSMUSG00000052331	Ankrd44	0.404431	0.386761	0.350456	0.408031	0.47417	0.398587	0.460223	0.368486	0.488638	0.490349	0.562162	0.385434
ENSMUSG00000044835	Ankrd45	6.74168	6.33013	6.57896	7.61016	8.8359	7.01139	6.95317	6.14964	7.19998	7.27853	7.69785	7.01486
ENSMUSG00000048307	Ankrd46	5.75113	4.96127	4.92396	5.27144	5.15916	5.44095	5.15732	4.77119	5.65475	5.21993	5.72458	4.80516
ENSMUSG00000031931	Ankrd49	6.14066	5.27044	5.46211	6.96454	6.49312	5.32633	5.91346	5.45195	5.83714	6.37316	6.00286	5.02547
ENSMUSG00000044864	Ankrd50	2.73072	2.48321	2.31911	2.58318	2.31112	2.42412	2.51386	2.25633	2.90205	2.78403	2.75401	2.51275
ENSMUSG00000014498	Ankrd52	3.98704	3.32819	3.95414	3.74525	3.21386	3.73879	3.89843	3.2373	3.77427	4.03194	3.88042	3.77135
ENSMUSG00000014747	Ankrd53	48.5115	51.3185	51.3328	47.5246	48.0188	50.825	47.7481	48.5672	49.1356	49.6814	49.6654	48.9328
ENSMUSG00000033055	Ankrd54	313.855	294.203	342.989	294.058	304.679	310.452	317.92	301.922	303.798	285.287	281.837	321.889
ENSMUSG00000049985	Ankrd55	3.15124	1.40454	2.4815	3.18294	2.95341	1.50086	1.86586	2.57794	3.31205	3.42048	1.55731	3.27232
ENSMUSG00000040183	Ankrd6	0.331731	0.294598	0.233902	0.319093	0.389183	0.326384	0.178534	0.289745	0.333371	0.382683	0.336985	0.256898
ENSMUSG00000027517	Ankrd60	216.005	247.054	220.863	213.63	199.908	212.449	216.402	229.2	210.935	224.113	208.471	221.411
ENSMUSG00000029607	Ankrd61	82.2721	83.7149	87.1815	83.6102	81.4247	83.7996	78.7138	82.4332	85.0817	85.8464	85.1949	82.0823
ENSMUSG00000078137	Ankrd63	1.09882	0.93301	1.01894	1.13309	1.07094	1.0397	1.02226	1.02903	1.12736	1.01117	1.04689	1.23134
ENSMUSG00000078487	Ankrd65	0.042453	0.0672145	0.132532	0.0186185	0.110773	0.027275	0.0464125	0.098506	0.0551775	0.019252	0.0932195	0.0438075
ENSMUSG00000096140	Ankrd66	0.0855285	0.0647445	0.081337	0.0443565	0.0109255	0.0184035	0.043144	0.023126	0.0610025	0.067337	0.072112	0.0396395
ENSMUSG00000029517	Ankrd7	24.9426	24.3975	20.3261	26.5087	27.6007	22.5306	25.1128	23.5231	22.8881	28.144	27.4182	23.2004
ENSMUSG00000037904	Ankrd9	62.9739	72.8801	71.4057	63.1592	57.4904	61.5516	51.2313	66.974	60.0199	60.214	61.1329	66.9119
ENSMUSG00000024219	Anks1	2.79685	2.93876	2.82587	2.63253	2.67688	2.75984	2.36177	2.71039	2.86282	2.47934	2.64961	2.76771
ENSMUSG00000024219	Anks1	2.97577	2.81333	2.9293	2.59359	2.70919	2.95544	2.96198	2.43549	2.83286	2.56319	2.62717	2.44702
ENSMUSG00000058589	Anks1b	0.269572	0.345882	0.282195	0.368201	0.377473	0.278072	0.322137	0.370059	0.379146	0.365537	0.316873	0.357009
ENSMUSG00000022515	Anks3	6.23286	7.57343	6.11863	5.78819	6.63962	6.47883	5.77459	7.33096	6.0982	5.79587	7.07894	6.40649
ENSMUSG00000030909	Anks4b	0.42128	0.369107	0.336483	0.548873	0.724894	0.410318	0.447411	0.559233	0.526234	0.576724	0.461289	0.521869
ENSMUSG00000066191	Anks6	1.00705	0.889787	1.13066	1.00291	0.709614	0.955569	0.902278	1.05158	1.01958	1.07964	0.919773	0.857617
ENSMUSG00000074591	Ankub1	0.171694	0.227516	0.197217	0.0859155	0.258334	0.16348	0.067128	0.157741	0.254328	0.168495	0.14124	0.238623
ENSMUSG00000026199	Ankzf1	2.80337	2.87568	3.30778	2.8457	3.02793	3.49053	3.18839	2.58386	3.33779	2.97762	3.0997	3.2153
ENSMUSG00000036777	Anln	2.86746	2.60054	2.59149	2.93579	3.64626	2.79162	2.87215	2.54937	2.98793	3.37228	3.56762	2.60223
ENSMUSG00000031075	Ano1	3.85131	3.91208	4.28716	4.35706	3.66942	4.41987	3.47703	3.92098	4.38124	4.25828	4.05923	4.63505
ENSMUSG00000037949	Ano10	36.7249	36.3536	40.872	38.0095	38.9482	40.4042	38.2993	35.2347	37.1351	37.022	36.9458	40.5964
ENSMUSG00000038115	Ano2	0.606584	0.596988	0.446888	0.550845	0.434252	0.531979	0.321543	0.580277	0.613223	0.473018	0.652608	0.499022
ENSMUSG00000074968	Ano3	0.0031655	0.0025105	0	0.031906	0.017819	0.022124	0.002387	0	0.016762	0.0057595	0.0045065	0.012653
ENSMUSG00000035189	Ano4	0.062698	0.0694335	0.0462755	0.067346	0.053232	0.080218	0.0427065	0.0839135	0.0677755	0.0565505	0.031284	0.0393475
ENSMUSG00000055489	Ano5	0.388703	0.388762	0.350339	0.447543	0.563152	0.360496	0.398255	0.376672	0.436766	0.395535	0.437366	0.402529
ENSMUSG00000064210	Ano6	2.88538	2.45708	2.69269	2.97159	2.67023	3.39799	2.70411	2.65152	3.06706	2.56397	2.51612	2.72838
ENSMUSG00000034107	Ano7	0.09824	0.093189	0.070253	0.072338	0.0936425	0.051001	0.095336	0.061496	0.0531635	0.0879225	0.041834	0.0281205
ENSMUSG00000034863	Ano8	0.474809	0.246194	0.374172	0.432053	0.32415	0.419129	0.222357	0.449724	0.497386	0.39939	0.379943	0.391217
ENSMUSG00000054662	Ano9	0.458173	0.322931	0.357047	0.511284	0.381366	0.556296	0.529974	0.384124	0.618254	0.50863	0.370611	0.405895
ENSMUSG00000032249	Anp32a	2.81152	2.53847	2.35704	2.97217	2.79842	2.78834	2.58084	2.56018	3.15956	3.17618	2.49191	2.6675
ENSMUSG00000028333	Anp32b	23.6773	24.1451	21.6693	24.8078	24.187	21.8099	22.1108	19.7386	22.2359	26.3342	24.1344	21.3161
ENSMUSG00000015749	Anp32e	3.05227	2.65124	2.67553	3.34294	3.63429	3.0341	2.93162	2.82238	3.19706	3.21407	3.51958	3.34809
ENSMUSG00000039062	Anpep	0.681406	0.521321	0.659466	0.702403	0.642583	0.668735	0.550092	0.536219	0.585831	0.408523	0.636746	0.707263
ENSMUSG00000057411	Antkmt	19.4175	21.7579	16.7722	19.4757	18.1725	19.2325	18.2426	19.4856	17.6162	19.9709	16.921	21.0235
ENSMUSG00000033420	Antxr1	0.64322	0.563859	0.645936	0.738415	0.637714	0.719823	0.628251	0.562991	0.730595	0.632753	0.731931	0.685649
ENSMUSG00000029338	Antxr2	1.78564	1.73952	1.58775	1.93396	2.07255	1.83934	2.09275	1.72223	1.78351	1.9793	2.05785	1.75077
ENSMUSG00000047441	Antxrl	63.7868	62.9566	70.1867	64.6626	63.5666	69.201	57.6441	62.6037	67.6263	62.4193	65.4056	65.5475
ENSMUSG00000024659	Anxa1	0.590191	0.841855	0.748638	1.18336	0.464037	0.439128	0.651513	0.758109	0.54723	0.833821	0.795578	0.939656
ENSMUSG00000031635	Anxa10	0	0.0072525	0	0.0115365	0	0	0	0	0	0	0	0
ENSMUSG00000021866	Anxa11	7.87134	7.43111	7.83958	8.2883	7.5227	8.67148	7.10452	8.05274	8.67835	7.04782	8.35524	8.18508
ENSMUSG00000055114	Anxa13	0.187329	0.112516	0.123328	0.0936935	0.13826	0.126629	0.286696	0.079582	0.412776	0.147381	0.0956845	0.134806
ENSMUSG00000055114	Anxa13	0.519973	0.278626	0.243482	0.355632	0.281489	0.413088	0.480734	0.264889	0.201326	0.25921	0.25403	0.239817
ENSMUSG00000032231	Anxa2	56.0324	58.8313	57.4592	60.0886	49.7388	59.3495	58.383	54.3476	57.2176	57.6382	56.8687	49.7937
ENSMUSG00000029484	Anxa3	1.87467	2.4639	1.91149	2.36787	2.83439	2.05054	2.25919	2.30892	1.97248	2.48873	2.34382	1.60598
ENSMUSG00000029994	Anxa4	3.79676	3.49139	3.1754	3.73097	3.77511	4.1631	3.37115	3.44276	4.02551	3.34022	4.12779	3.98797
ENSMUSG00000027712	Anxa5	7.48584	7.20838	6.64602	7.39512	6.18512	7.15145	6.89733	6.56043	7.9752	6.20164	6.04175	6.14176
ENSMUSG00000018340	Anxa6	5.34712	5.07186	4.95467	4.74605	3.98235	5.51333	4.49867	4.85362	5.65154	4.76711	4.61282	4.71336
ENSMUSG00000021814	Anxa7	5.1429	4.30111	4.92933	5.44625	5.26143	5.2142	5.24074	4.92167	5.34213	4.58496	5.67663	4.76135
ENSMUSG00000021950	Anxa8	0.271056	0.356417	0.316403	0.260772	0.102421	0.178835	0.312038	0.222615	0.284187	0.232728	0.124437	0.248701
ENSMUSG00000015702	Anxa9	2.54786	2.16528	3.286	3.0838	1.97648	3.2452	2.39731	2.13985	2.99227	2.88398	2.29565	3.22513
ENSMUSG00000021322	Aoah	0.197085	0.212944	0.182505	0.150277	0.131364	0.210764	0.137265	0.196155	0.267115	0.254295	0.252225	0.13003
ENSMUSG00000029811	Aoc1	0.315962	0.271222	0.177809	0.267412	0.225255	0.437788	0.242102	0.171436	0.1986	0.14466	0.332189	0.202902
ENSMUSG00000078651	Aoc2	0.850998	0.979125	1.32187	1.33122	1.06842	1.29079	1.09109	1.17576	1.49854	1.46236	1.07116	1.43527
ENSMUSG00000019326	Aoc3	2.32006	1.86851	1.90382	1.97952	1.97462	2.55924	1.92629	2.1486	2.58108	1.876	2.15362	2.22132
ENSMUSG00000021458	Aopep	3.78376	3.91337	3.65033	3.99152	3.9547	3.69542	3.95314	3.89943	3.83621	3.70726	3.74376	3.76083
ENSMUSG00000063558	Aox1	1.40994	1.1028	1.09364	1.1051	1.14061	1.29274	1.11348	1.22702	1.23661	1.08924	1.21386	1.16388
ENSMUSG00000079554	Aox2	0.0624835	0.0534495	0.060309	0.048159	0.108553	0.074254	0.091621	0.0390395	0.040833	0.0522915	0.073012	0.0561
ENSMUSG00000064294	Aox3	3.52586	3.10786	3.99254	4.03017	4.34034	4.0919	3.51875	3.79209	4.47931	3.84734	4.22812	3.4573
ENSMUSG00000038242	Aox4	0.483081	0.378343	0.396506	0.377934	0.424407	0.383099	0.44078	0.36209	0.404522	0.372773	0.414821	0.39007
ENSMUSG00000074238	Ap1ar	3.19762	2.51809	2.74401	3.41806	3.63082	3.16886	3.18825	3.14104	2.94436	3.32151	3.75173	3.03369
ENSMUSG00000009090	Ap1b1	25.895	25.3122	28.7736	25.604	25.9272	27.8433	26.4363	25.3541	27.1059	23.5608	24.724	27.4186
ENSMUSG00000031731	Ap1g1	4.44911	4.44843	4.29957	4.58746	5.57016	4.75194	4.38407	4.41475	4.80004	4.4279	5.25969	4.26609
ENSMUSG00000040701	Ap1g2	0.704972	0.974172	1.04072	0.794066	0.781826	0.723146	0.793103	0.847907	0.818627	0.872229	0.908898	0.91194
ENSMUSG00000003033	Ap1m1	211.794	208.681	223.766	211.905	202.58	211.156	224.168	214.478	212.778	208.925	197.488	210.271
ENSMUSG00000003309	Ap1m2	1.20869	1.10329	1.55522	1.85617	1.22348	1.525	0.931755	0.961816	1.34033	1.07059	1.16546	1.40566
ENSMUSG00000004849	Ap1s1	19.7666	20.6196	19.0819	20.0037	19.7182	20.1	17.9694	19.1977	19.079	18.5908	18.9209	20.8436
ENSMUSG00000031367	Ap1s2	0.944551	0.811234	0.692961	1.20436	0.89851	0.799225	0.954763	0.605181	0.900467	0.955544	0.945875	0.744902
ENSMUSG00000054702	Ap1s3	0.0413385	0	0.105137	0.014429	0.0546675	0.0342325	0.0440845	0.0469025	0.065641	0.011295	0.02251	0.0186675
ENSMUSG00000060279	Ap2a1	182.129	179.456	197.097	178.35	169.973	183.069	166.487	178.354	184.499	171.641	174.243	186.389
ENSMUSG00000002957	Ap2a2	25.1596	24.2996	25.765	23.6495	22.4348	24.3564	23.3598	22.2531	23.9373	23.4636	24.549	23.6071
ENSMUSG00000035152	Ap2b1	10.2131	9.85971	12.3258	7.3619	3.06457	13.9665	5.61966	12.1866	9.18669	11.8865	9.69513	12.4642
ENSMUSG00000035152	Ap2b1	24.53	25.7171	23.3065	34.783	36.0153	35.3334	29.2345	23.4408	22.4774	25.0926	30.2403	22.9993
ENSMUSG00000035152	Ap2b1	117.596	108.574	121.569	125.408	132.488	118.461	122.103	113.072	125.455	120.343	123.405	125.175
ENSMUSG00000022841	Ap2m1	30.7258	31.9549	30.5271	32.0815	26.9976	31.7236	30.3745	29.9388	31.7041	30.1454	29.2051	30.731
ENSMUSG00000008036	Ap2s1	131.32	146.255	137.552	132.978	120.727	130.406	136.087	146.672	130.625	136.396	123.612	135.247
ENSMUSG00000021686	Ap3b1	27.258	25.8638	26.7409	31.9636	31.1818	27.0113	28.814	25.3324	27.5083	30.6965	30.0884	26.9093
ENSMUSG00000062444	Ap3b2	0.0780055	0.0509515	0.056855	0.0336655	0.0341115	0.0408625	0.0647775	0.0350685	0.0331945	0.0352435	0.03189	0.0463745
ENSMUSG00000020198	Ap3d1	82.36	81.0303	91.0466	84.0255	83.504	83.7422	82.1867	80.0177	86.6081	81.8524	84.9347	83.2594
ENSMUSG00000021824	Ap3m1	2.34212	2.09626	1.88002	2.71583	2.66617	2.06343	2.38036	2.37344	2.05862	2.47979	2.41999	1.94239
ENSMUSG00000031539	Ap3m2	3.78852	3.66258	3.66259	3.68769	3.91155	3.89515	3.80733	3.85615	3.83103	3.367	3.77787	3.48421
ENSMUSG00000024480	Ap3s1	13.4813	11.5966	11.4935	12.7357	14.6743	11.4273	12.1451	12.6586	12.004	13.4411	14.6743	11.6864
ENSMUSG00000063801	Ap3s2	5.03314	4.41164	4.79772	4.84981	4.65888	5.07582	4.88492	4.3476	5.18252	4.65456	4.57336	5.4445
ENSMUSG00000032952	Ap4b1	11.6904	12.8211	11.7543	9.9427	13.7468	12.9883	9.09918	11.3877	10.9854	11.7918	12.2678	12.597
ENSMUSG00000032952	Ap4b1	15.0117	16.2079	17.5954	16.8423	15.6907	15.4493	18.243	15.6283	16.147	14.8661	16.699	14.7462
ENSMUSG00000001998	Ap4e1	0.826695	0.811411	0.727821	0.843105	0.90086	0.724087	0.91558	0.743658	0.768143	1.0159	0.942777	0.687998
ENSMUSG00000019518	Ap4m1	22.9487	22.7499	23.4092	22.878	22.8538	23.6232	22.8535	21.9424	22.7045	22.5286	23.5616	24.803
ENSMUSG00000020955	Ap4s1	3.48012	4.38256	4.2436	2.80547	4.30286	4.57326	4.54226	4.78297	4.36364	5.17925	4.35819	0.86638
ENSMUSG00000049562	Ap5b1	11.9789	9.37648	11.407	9.27547	9.77227	11.1899	8.97214	9.64449	11.0473	9.20896	10.2077	10.1941
ENSMUSG00000036291	Ap5m1	0.731185	0.751386	0.72083	0.692019	0.90579	0.630418	0.69497	0.6404	0.726374	0.682065	0.770262	0.571241
ENSMUSG00000068264	Ap5s1	5.32238	5.6479	5.36362	4.4688	4.96074	5.53178	4.04518	5.95163	6.49718	4.19833	4.56191	4.47484
ENSMUSG00000039623	Ap5z1	3.05163	3.22746	3.09883	2.94995	2.96889	3.42587	2.75892	2.90367	2.88197	2.89333	3.01762	3.21395
ENSMUSG00000019979	Apaf1	0.466597	0.380479	0.464479	0.454887	0.460403	0.439586	0.464959	0.407942	0.39797	0.383416	0.532174	0.467422
ENSMUSG00000024897	Apba1	19.8869	17.2666	19.695	21.578	22.2675	20.5151	21.1793	17.965	21.8464	20.2671	21.1666	21.9175
ENSMUSG00000030519	Apba2	0.14138	0.106003	0.155273	0.10541	0.052625	0.124395	0.149023	0.0624975	0.0725445	0.0934705	0.151836	0.1709
ENSMUSG00000004931	Apba3	18.3027	18.587	17.1306	16.7937	15.9116	18.2938	17.5997	18.7023	17.578	18.4008	17.1087	17.13
ENSMUSG00000037032	Apbb1	12.68	13.3997	13.2783	12.2279	14.1075	12.6264	12.2461	12.5255	12.8181	11.6546	12.1306	13.5828
ENSMUSG00000026786	Apbb1ip	3.40033	3.83024	3.64964	3.68394	4.08087	3.68873	3.39897	3.78814	3.88197	3.92148	3.73132	3.57067
ENSMUSG00000029207	Apbb2	0.232295	0.139606	0.164099	0.234016	0.163802	0.186374	0.134484	0.24708	0.242076	0.153506	0.210348	0.13997
ENSMUSG00000117679	Apbb3	5.34188	5.79269	4.90551	5.19485	5.45653	5.29978	5.04741	5.42469	5.08283	4.72886	5.68856	5.51876
ENSMUSG00000005871	Apc	0.577498	0.438245	0.330726	0.539597	0.666978	0.450033	0.471282	0.460342	0.567301	0.44114	0.595929	0.423914
ENSMUSG00000020135	Apc2	0.442528	0.460179	0.436174	0.404987	0.374876	0.426357	0.398644	0.408165	0.423477	0.429686	0.466684	0.364455
ENSMUSG00000071847	Apcdd1	3.12124	2.81115	2.80275	2.81363	2.71292	2.94869	3.00124	2.62261	3.18664	2.5892	2.73209	2.79917
ENSMUSG00000026542	Apcs	0	0	0	0	0	0	0	0	0	0	0	0
ENSMUSG00000032590	Apeh	8.16246	8.3986	9.13857	7.64081	6.87759	9.00119	7.55463	7.79496	8.77243	7.87926	7.111	7.57154
ENSMUSG00000079042	Apela	0	0	0	0	0	0	0	0.0155545	0	0	0	0
ENSMUSG00000035960	Apex1	22.3655	25.4317	23.4347	25.7255	24.4324	24.1995	23.8095	25.7768	23.8482	25.0923	25.987	25.8043
ENSMUSG00000025269	Apex2	0.700155	0.785705	0.754182	0.63754	0.701754	0.691983	0.579106	0.900321	0.651853	0.734305	0.765143	0.606816
ENSMUSG00000015750	Aph1a	6.6387	6.18917	5.59442	6.89005	5.62821	6.51464	6.69903	6.48583	7.07316	6.88355	6.22416	6.59966
ENSMUSG00000032375	Aph1b	0.764136	0.73594	0.55667	0.563964	0.725534	0.675374	0.643861	0.691926	0.578284	0.58717	0.714416	0.67253
ENSMUSG00000053040	Aph1c	2.89135	2.80184	3.02447	2.53023	3.56359	3.30772	2.96825	2.87138	3.13052	2.52439	2.89112	3.02548
ENSMUSG00000027193	Api5	11.4905	9.5483	10.2751	12.0292	13.2192	10.36	11.5995	9.66538	11.092	11.6279	12.2997	10.9335
ENSMUSG00000010911	Apip	3.71594	3.71406	3.75522	3.12615	4.09921	4.09831	4.18302	3.24152	5.46999	4.76353	3.34836	3.88598
ENSMUSG00000010911	Apip	5.55576	4.18028	4.79607	5.4114	3.8305	3.79927	3.90613	5.02412	3.22619	4.82295	5.75226	3.58324
ENSMUSG00000030051	Aplf	1.3676	1.27462	1.21057	1.57351	1.60976	1.24176	1.16361	1.23209	1.07961	1.15793	1.50222	1.25295
ENSMUSG00000037010	Apln	2.61769	1.74921	0.472894	1.59135	1.21993	2.52215	1.76788	1.56479	1.94364	1.54608	2.02781	1.32794
ENSMUSG00000044338	Aplnr	0.149452	0.0604795	0.047094	0.133071	0.062088	0.157472	0.075018	0.085315	0.097288	0.0511675	0.139561	0.017527
ENSMUSG00000006651	Aplp1	8.3457	9.23259	9.59716	8.68416	8.58668	9.29446	8.93425	9.28483	9.79989	8.52195	9.21605	9.34994
ENSMUSG00000031996	Aplp2	63.0006	61.5847	62.7961	69.0041	70.8661	68.8766	65.5201	62.2702	71.3119	66.6356	69.5599	66.3203
ENSMUSG00000033096	Apmap	5.96177	3.68225	3.93961	5.96954	4.3959	5.42672	5.56982	4.83929	4.5489	4.50865	5.24442	4.43259
ENSMUSG00000032083	Apoa1	0.144879	0.033794	0.155347	0.044326	0.0247885	0.090993	0.0838095	0.0330915	0.052433	0.114197	0.063491	0.0388335
ENSMUSG00000005681	Apoa2	1.14519	1.61053	0.7209	0.865962	0.630151	1.04428	0.771092	0.946228	1.27351	0.989766	0.685017	1.28864
ENSMUSG00000032080	Apoa4	0	0	0	0	0	0.0107265	0	0	0	0	0	0
ENSMUSG00000032079	Apoa5	0.0057185	0	0.017757	0.0181325	0	0.0141	0.011643	0	0.01221	0	0.0205095	0
ENSMUSG00000020609	Apob	0.002505	0.0022875	0.008837	0.0018515	0	0.004281	0.0008255	0.0109	0.002912	0.00667	0.0017385	0
ENSMUSG00000040613	Apobec1	0.173216	0.101773	0.207676	0.275552	0.119801	0.258848	0.298673	0.126652	0.237841	0.23629	0.139975	0.15739
ENSMUSG00000040694	Apobec2	0.190848	0.208007	0.178341	0.306949	0.178853	0.286451	0.250358	0.18127	0.19156	0.129835	0.318473	0.252653
ENSMUSG00000040694	Apobec2	0.190848	0.167013	0.166486	0.287338	0.168953	0.248162	0.216034	0.181269	0.190351	0.128648	0.295223	0.230853
ENSMUSG00000009585	Apobec3	0	0	0	0	0	0	0	0.0103525	0.0026145	0.0130215	0.020915	0
ENSMUSG00000009585	Apobec3	1.09847	0.811073	0.873341	1.1564	1.04984	1.07765	0.831912	1.24554	1.13352	0.905051	1.27971	0.9805
ENSMUSG00000055547	Apobec4	13.4	13.0318	12.7188	15.3984	15.0522	12.5153	13.9286	13.3822	12.8217	14.7774	15.1547	13.594
ENSMUSG00000042759	Apobr	0.264166	0.112765	0.109689	0.363561	0.228462	0.144944	0.127659	0.182675	0.115874	0.236696	0.154473	0.118209
ENSMUSG00000040564	Apoc1	9.84113	11.187	9.74773	13.7913	9.0353	9.89544	11.2708	11.0214	10.0849	7.36892	13.8992	9.99111
ENSMUSG00000002992	Apoc2	0.515772	0.278329	0.54847	0.355159	0.284217	0.372707	0.493364	0.846654	0.633029	0.21127	0.670182	0.465977
ENSMUSG00000032081	Apoc3	0	0	0.221849	0.0544155	0	0	0	0.053658	0.0564065	0	0.0638985	0
ENSMUSG00000074336	Apoc4	0	0	0.075594	0.0346305	0	0	0	0	0	0	0.026162	0.052931
ENSMUSG00000022548	Apod	0.358696	0.362397	0.565346	0.676036	0.46473	0.436131	0.287492	0.608065	0.32271	0.37407	0.41941	0.225342
ENSMUSG00000002985	Apoe	150.169	164.285	153.926	153.583	109.404	150.617	137.368	161.92	149.379	137.824	135.92	129.664
ENSMUSG00000047631	Apof	0.225155	0.175195	0.0911205	0.15052	0.153187	0.19371	0.216225	0.112439	0.280539	0.0949935	0.131998	0.09466
ENSMUSG00000000049	Apoh	17.8002	19.3863	19.038	18.2645	20.1251	17.8718	18.5472	19.0801	17.841	19.3031	18.289	19.5075
ENSMUSG00000050982	Apol10a	0.0973865	0.083216	0.0967275	0.086741	0.126737	0.0360685	0.08984	0.0670785	0.0491655	0.118984	0.0869585	0.073182
ENSMUSG00000050014	Apol10b	0.057824	0.0683075	0.042861	0.0338535	0.0628605	0.0550875	0.0720235	0.031026	0.0560535	0.02684	0.0289855	0.013294
ENSMUSG00000091650	Apol11a	0.0294305	0.021634	0	0.024117	0.079752	0.0602735	0.009444	0.072145	0.0772695	0.0550265	0.0899125	0.054656
ENSMUSG00000091694	Apol11b	0	0	0	0	0	0	0	0.007591	0	0	0	0
ENSMUSG00000033576	Apol6	0.516225	0.305418	0.263321	0.455538	0.402156	0.665806	0.457319	0.325268	0.793289	0.3221	0.519361	0.394039
ENSMUSG00000010601	Apol7a	0.013986	0.0258375	0	0.013406	0.019947	0.0047575	0.0059505	0.013012	0.013903	0.0101905	0.006943	0.0267295
ENSMUSG00000068252	Apol7b	2.2589	1.89031	1.84594	2.3474	1.88409	2.18704	2.16117	1.74165	2.23144	1.92505	2.00391	1.97018
ENSMUSG00000044309	Apol7c	0.965682	0.972485	0.812642	0.755938	0.864432	1.06944	1.06646	1.01313	0.693509	1.00473	1.084	0.737553
ENSMUSG00000071716	Apol7e	0.077228	0.0769605	0.21261	0.0642125	0.053012	0.203524	0.0036115	0.222624	0.213896	0.0875005	0.147014	0.179574
ENSMUSG00000056656	Apol8	0.0318475	0.035922	0.061071	0.101124	0.0300525	0.054517	0.0736615	0.09723	0.062525	0.055961	0.0225205	0.0596115
ENSMUSG00000057346	Apol9a	0.055163	0.0513235	0.0547245	0.0820695	0.049496	0.0276305	0.146113	0.028775	0.060765	0.0368105	0.037458	0
ENSMUSG00000068246	Apol9b	0.215206	0.0686115	0.055065	0.0776415	0	0.0975665	0.0408435	0.043843	0.049688	0.06624	0.039565	0.0554005
ENSMUSG00000090698	Apold1	0.133432	0.120446	0.106592	0.0765235	0.124416	0.0720595	0.0524015	0.064506	0.129605	0.0639625	0.177314	0.115558
ENSMUSG00000024391	Apom	0.0508015	0.014944	0.04588	0.040708	0.027237	0.038881	0.026979	0.0294555	0.042463	0.067259	0.0275555	0.102513
ENSMUSG00000024391	Apom	0.058863	0.014627	0.045612	0.040614	0.054285	0.0562725	0.0456415	0.0440585	0.0427145	0.066799	0.032889	0.112648
ENSMUSG00000024391	Apom	0.0686155	0.014416	0.045121	0.0409145	0.0545985	0.062106	0.0457365	0.0437345	0.0431205	0.139272	0.032662	0.112616
ENSMUSG00000024391	Apom	0.068592	0.0142315	0.045111	0.0416545	0.0552825	0.061801	0.0528535	0.043861	0.042731	0.139333	0.032645	0.112378
ENSMUSG00000051716	Apon	0.012596	0	0.058331	0	0	0	0	0.015232	0.020351	0	0.019036	0.006805
ENSMUSG00000079508	Apoo	3.89	3.04562	3.64318	3.72032	3.79964	2.98737	3.434	3.54291	2.96146	3.14775	3.16562	3.32935
ENSMUSG00000025525	Apool	0.568499	0.573257	0.609412	0.550819	0.834496	0.503831	0.804065	0.930738	0.75139	0.936972	0.7874	0.345969
ENSMUSG00000022892	App	24.4411	22.7464	24.7649	27.2862	25.4209	23.9142	24.2199	23.2858	26.1844	25.763	26.6082	25.8297
ENSMUSG00000018481	Appbp2	15.2081	13.6114	14.2752	15.6426	16.4757	13.8327	15.1953	13.3328	15.2373	15.7198	15.8047	14.0644
ENSMUSG00000040760	Appl1	1.04249	0.942636	0.962776	1.0195	1.15136	0.92503	0.958986	0.827101	1.03555	1.14225	1.14615	0.867337
ENSMUSG00000020263	Appl2	11.3117	9.76812	11.7627	11.2792	10.736	11.4756	10.3911	10.2816	12.3002	11.6602	13.0421	11.9954
ENSMUSG00000006589	Aprt	136.552	156.258	150.508	138.751	148.298	146.291	148.429	154.424	139.758	143.183	145.189	155.072
ENSMUSG00000028411	Aptx	18.4684	19.7595	17.6982	19.5811	18.4851	18.2915	16.5827	19.4975	18.0872	19.0439	19.0838	18.4173
ENSMUSG00000004655	Aqp1	0.873331	0.93189	1.18403	1.07297	0.388099	0.98158	0.756587	0.864332	1.49288	0.64786	0.801948	0.541211
ENSMUSG00000042797	Aqp11	280.218	294.937	291.389	281.375	280.401	269.063	288.639	285.887	275.365	291.672	275.407	271.503
ENSMUSG00000045091	Aqp12	0.119163	0.229258	0.248774	0.252348	0.155127	0.304833	0.190132	0.325227	0.091016	0.169083	0.205164	0.294136
ENSMUSG00000023013	Aqp2	7.53877	5.66977	2.24438	7.23519	3.93892	6.14883	7.45712	7.6081	5.07483	5.18777	4.43132	2.83192
ENSMUSG00000028435	Aqp3	0.534868	0.353357	0.397278	0.444148	0.369781	0.299776	0.363952	0.391965	0.381085	0.36417	0.462839	0.526728
ENSMUSG00000024411	Aqp4	0	0	0	0	0	0	0	0	0	0	0	0
ENSMUSG00000044217	Aqp5	0.621667	0.355638	0.451572	0.614054	0.324979	0.632211	0.478834	0.465763	0.425813	0.337469	0.366389	0.441869
ENSMUSG00000043144	Aqp6	0	0	0	0	0	0	0	0	0	0.0047915	0.00189	0
ENSMUSG00000028427	Aqp7	123.081	116.778	128.584	122.053	115.441	124.63	110.167	124.484	128.276	116.328	121.221	131.996
ENSMUSG00000030762	Aqp8	26.5884	32.0211	25.4522	25.2004	22.985	26.6839	24.7711	26.8038	25.8957	25.2939	29.0833	25.5899
ENSMUSG00000032204	Aqp9	18.4459	16.983	18.9247	20.4593	21.9602	20.038	21.0645	17.8178	19.7153	20.579	20.6438	21.1275
ENSMUSG00000040383	Aqr	8.95371	8.75101	9.3858	8.86091	10.2426	9.32613	8.90749	8.40482	9.66022	9.42356	9.83056	8.97073
ENSMUSG00000046532	Ar	0.381243	0.407444	0.231818	0.392672	0.436452	0.342757	0.333706	0.34471	0.405875	0.325435	0.422176	0.306363
ENSMUSG00000001127	Araf	6.27113	5.98623	5.69956	5.95446	4.42996	5.64135	5.53785	5.85462	6.32028	5.54489	5.69713	6.05147
ENSMUSG00000032812	Arap1	1.72022	1.45191	1.23634	1.34903	1.22054	1.55532	1.36211	1.45836	1.16893	1.15743	1.43001	1.37789
ENSMUSG00000037999	Arap2	0.556336	0.528471	0.529591	0.619395	0.674635	0.619148	0.452003	0.45508	0.625123	0.626795	0.706974	0.567605
ENSMUSG00000024451	Arap3	0.315287	0.356726	0.384796	0.29713	0.283648	0.495061	0.291042	0.294746	0.328485	0.317257	0.351872	0.332078
ENSMUSG00000022602	Arc	133.578	143.536	145.648	134.343	133.576	136.636	147.708	138.653	136.853	135.133	135.649	140.974
ENSMUSG00000032096	Arcn1	10.243	9.75503	10.1957	12.5045	12.3974	10.7853	11.5014	10.0274	11.2001	12.0995	11.6967	10.3948
ENSMUSG00000029378	Areg	0.0152955	0	0	0	0	0.0167925	0	0	0	0	0.0161375	0
ENSMUSG00000042350	Arel1	22.1108	21.431	22.1971	22.7766	24.2553	21.5426	22.6297	21.1256	23.3085	22.4342	23.594	21.3753
ENSMUSG00000048076	Arf1	139.805	141.153	144.146	146.932	140.367	140.547	146.96	138.348	140.974	145.608	143.833	144.525
ENSMUSG00000062421	Arf2	6.16935	5.98871	5.89032	5.95959	6.89495	6.06422	6.29417	6.12105	5.59797	6.66551	6.16388	5.88051
ENSMUSG00000051853	Arf3	34.1416	30.8755	32.6198	34.7513	31.3893	32.5612	33.0629	30.5657	33.2165	34.4492	32.3571	31.0932
ENSMUSG00000021877	Arf4	34.1397	35.4296	35.3365	37.7443	36.047	34.8269	31.945	35.2993	32.9814	35.9699	36.9408	35.8056
ENSMUSG00000021877	Arf4	35.7852	36.7298	36.6814	39.2685	37.5873	36.2614	33.2244	36.8799	34.133	37.4579	38.2329	37.4655
ENSMUSG00000020440	Arf5	40.5856	42.9128	43.5838	42.3352	38.7789	40.4202	40.2036	40.4234	39.1317	40.485	36.3599	42.9493
ENSMUSG00000044147	Arf6	8.5659	7.88707	8.96512	8.55189	7.83707	8.06866	9.14042	8.19383	7.47202	8.55004	7.57262	8.81395
ENSMUSG00000027575	Arfgap1	21.0977	21.0257	21.3321	19.4445	18.3266	20.895	20.1953	18.8194	20.1418	19.5694	20.4264	20.7543
ENSMUSG00000027255	Arfgap2	52.3817	50.437	55.7154	50.6804	52.3601	60.3266	53.2034	47.8233	54.7743	48.9406	50.2905	57.3057
ENSMUSG00000054277	Arfgap3	50.8877	52.0367	51.8483	50.9426	53.3906	54.7607	51.8655	49.1582	51.8942	49.4887	55.2518	54.9482
ENSMUSG00000067851	Arfgef1	4.5791	3.83966	3.87502	5.68018	5.25761	4.25524	4.82787	3.59718	4.55534	5.09196	4.9119	4.10112
ENSMUSG00000074582	Arfgef2	14.8832	14.2703	15.295	15.0412	16.2552	14.6898	16.1506	14.3104	15.3377	15.139	15.6783	15.5664
ENSMUSG00000019852	Arfgef3	0.382162	0.298419	0.418102	0.401162	0.391761	0.380113	0.403073	0.327419	0.39019	0.362037	0.38081	0.313369
ENSMUSG00000074513	Arfip1	1.08735	1.00574	0.80574	1.24927	1.57004	1.14633	1.094	1.24745	1.30368	1.23117	1.19683	1.21005
ENSMUSG00000030881	Arfip2	5.04878	4.76089	4.86574	5.14141	3.79269	5.22228	5.40462	4.59327	5.28857	4.5749	5.17783	4.49339
ENSMUSG00000038671	Arfrp1	11.3582	11.9437	10.6682	12.0297	10.5537	11.1053	11.1166	10.9606	11.6431	11.5152	10.5113	11.7346
ENSMUSG00000019987	Arg1	0.100961	0.065871	0.068374	0.120387	0.119036	0.16552	0.0577025	0.046009	0.226862	0.095602	0.125812	0.163454
ENSMUSG00000021125	Arg2	0.235797	0.26951	0.153451	0.367609	0.358657	0.268829	0.336355	0.309717	0.255917	0.24907	0.154554	0.281055
ENSMUSG00000040459	Arglu1	6.65867	6.4915	5.83442	8.09215	7.40593	6.41391	7.03897	6.9837	7.01071	7.98273	7.51809	6.9163
ENSMUSG00000027247	Arhgap1	10.5466	10.9628	10.9606	10.9123	9.62961	11.0782	10.7524	10.6084	11.7839	10.6137	10.4012	10.6141
ENSMUSG00000037148	Arhgap10	2.59001	2.62372	2.5777	2.76419	2.63411	2.55857	2.04847	2.50345	2.39827	2.79909	2.61637	2.62845
ENSMUSG00000041219	Arhgap11a	1.0037	0.890886	0.791457	1.00807	1.14549	1.04596	1.07566	0.957804	0.957763	1.04476	1.29219	0.825467
ENSMUSG00000041225	Arhgap12	2.79256	2.70548	2.2321	2.93863	3.2933	2.62216	2.38411	2.52246	2.51793	2.5139	2.85294	2.49909
ENSMUSG00000049744	Arhgap15	0.120678	0.193138	0.0971935	0.228144	0.152463	0.065119	0.165792	0.176615	0.166406	0.146541	0.104743	0.117133
ENSMUSG00000030766	Arhgap17	4.4506	4.68655	4.26449	4.29107	4.39985	3.86673	3.7362	4.82832	4.14616	4.03394	4.51525	3.70063
ENSMUSG00000039031	Arhgap18	0.678454	0.640609	0.544412	0.629429	0.804192	0.755722	0.683967	0.780626	0.714452	0.685264	0.869607	0.569082
ENSMUSG00000025154	Arhgap19	25.7072	22.3241	26.0499	25.7049	27.5057	26.0085	27.3904	23.0573	25.9064	25.7048	26.7422	27.4529
ENSMUSG00000053199	Arhgap20	2.3169	1.73326	1.74868	2.51707	2.84189	2.04713	1.95839	1.82322	2.43524	2.19221	2.71199	2.04777
ENSMUSG00000036591	Arhgap21	0.223765	0.166268	0.178432	0.431418	0.25122	0.272318	0.249821	0.192789	0.224542	0.237241	0.273309	0.216332
ENSMUSG00000063506	Arhgap22	1.34602	1.20465	0.903243	0.840236	0.822477	1.4469	0.844042	1.26028	1.18777	0.608801	0.870213	0.662412
ENSMUSG00000049807	Arhgap23	11.3499	9.56942	11.052	11.6253	11.5819	11.2246	11.683	10.3131	11.0511	10.6605	11.6622	11.8899
ENSMUSG00000057315	Arhgap24	0.420779	0.405139	0.351875	0.371746	0.565312	0.465752	0.415226	0.348031	0.342538	0.343615	0.379942	0.290928
ENSMUSG00000030047	Arhgap25	0.038002	0.108051	0.0284825	0.072242	0.067991	0.0411	0.0901855	0.094473	0.092331	0.060964	0.066933	0.026062
ENSMUSG00000036452	Arhgap26	1.1558	1.16341	1.17244	1.13441	1.10355	1.22925	0.952039	1.01509	1.15879	1.19328	1.09188	0.996807
ENSMUSG00000034255	Arhgap27	0.332168	0.28595	0.215394	0.291064	0.201032	0.176899	0.202047	0.24265	0.238554	0.272774	0.2903	0.243783
ENSMUSG00000024043	Arhgap28	0.637074	0.604885	0.556184	0.633831	0.62976	0.681806	0.626517	0.56512	0.688406	0.665577	0.710653	0.600612
ENSMUSG00000039831	Arhgap29	20.985	17.7709	17.5087	23.6376	23.7359	19.4866	21.8714	18.6027	20.6811	22.845	22.4327	18.4247
ENSMUSG00000048865	Arhgap30	3.19685	3.10974	3.16387	3.35422	3.45503	3.69695	2.70233	3.00788	3.29269	3.15081	3.19789	3.38644
ENSMUSG00000022799	Arhgap31	1.91036	2.03044	1.92577	1.71601	2.19002	1.77526	1.49639	1.84105	1.98999	1.69364	2.03601	1.74331
ENSMUSG00000041444	Arhgap32	0.964047	1.25724	0.948926	1.47726	1.56154	1.43468	1.6892	0.91128	1.87265	1.73356	1.57038	0.896629
ENSMUSG00000036882	Arhgap33	26.2444	27.7288	31.3658	26.7419	24.4224	28.3109	27.4916	26.248	28.1924	27.3448	27.0265	30.8401
ENSMUSG00000058230	Arhgap35	12.7433	12.1489	13.1653	13.9674	14.2258	13.1527	12.7974	11.4505	14.0969	12.8165	13.8939	13.0884
ENSMUSG00000036198	Arhgap36	0	0.0054035	0.0062345	0.0148615	0	0.006743	0	0.017503	0.03135	0.0226195	0.0132055	0.020016
ENSMUSG00000033697	Arhgap39	17.6743	16.9055	19.8013	17.1536	17.8633	18.4683	19.2953	17.2112	18.1237	17.4458	17.2222	18.7026
ENSMUSG00000031389	Arhgap4	0.163417	0.128278	0.086692	0.0988195	0.0255685	0.071185	0.0890615	0.0898595	0.104405	0.060973	0.0606335	0.05417
ENSMUSG00000074625	Arhgap40	0.275464	0.410408	0.322337	0.314435	0.265923	0.307742	0.406811	0.344869	0.310335	0.473222	0.459091	0.456203
ENSMUSG00000050730	Arhgap42	0.131432	0.151761	0.149075	0.208238	0.135246	0.150921	0.221593	0.108639	0.20708	0.200226	0.151578	0.146232
ENSMUSG00000033389	Arhgap44	7.06773	7.01499	7.49217	6.82818	7.10836	7.32501	6.80288	6.85534	7.03727	6.75385	7.18148	7.08611
ENSMUSG00000035697	Arhgap45	0.930542	0.647701	0.763091	0.686516	0.670771	0.788708	0.827377	0.718724	0.850789	0.665929	0.781753	0.699342
ENSMUSG00000035133	Arhgap5	1.95355	1.47795	1.49984	2.04441	2.23892	1.57943	2.07317	1.68481	1.82162	1.84908	2.01321	1.88597
ENSMUSG00000031355	Arhgap6	0.0069965	0.0222785	0.034723	0.02041	0.02985	0.013432	0	0.0181715	0.019315	0.038193	0.0204205	0.016852
ENSMUSG00000078954	Arhgap8	1.19779	0.639196	0.676732	1.33594	0.754799	1.11122	0.928084	1.02793	0.987839	0.782898	0.781297	1.10412
ENSMUSG00000040345	Arhgap9	0.278717	0.515891	0.429302	0.405833	0.313472	0.373178	0.337085	0.401617	0.360561	0.277297	0.487713	0.254555
ENSMUSG00000025132	Arhgdia	68.1397	72.0806	71.5865	67.9461	61.2237	71.1023	65.5653	67.5507	69.9364	65.324	62.9766	67.016
ENSMUSG00000030220	Arhgdib	3.73459	4.43197	3.92396	4.41438	2.51681	4.90358	4.16393	4.02603	4.65249	3.99822	3.7782	3.68456
ENSMUSG00000073433	Arhgdig	3.00231	3.39405	2.40402	2.40056	2.44098	3.39145	3.39017	3.04432	2.82667	3.07393	2.55471	3.13042
ENSMUSG00000040940	Arhgef1	8.16332	6.77056	7.47676	8.26969	6.00824	7.91997	8.27681	7.38001	7.67565	7.58414	7.20517	7.67229
ENSMUSG00000071176	Arhgef10	8.30275	7.73215	8.68779	8.5021	8.7281	7.91701	8.33519	7.4946	8.28396	8.20912	7.67707	7.60473
ENSMUSG00000040964	Arhgef10l	4.57577	5.26519	4.06514	4.55137	4.12655	4.88657	4.71871	4.95973	4.49979	4.13138	4.51018	4.6552
ENSMUSG00000041977	Arhgef11	6.57455	5.69558	6.92981	6.3374	6.45134	6.7347	6.32387	5.59952	6.67948	6.36824	6.16156	6.52915
ENSMUSG00000059495	Arhgef12	2.65496	2.62554	2.44803	3.00663	3.30541	2.81038	2.83017	2.49076	2.56629	2.99867	3.11647	2.4916
ENSMUSG00000052921	Arhgef15	1.69164	1.59726	1.36808	1.63953	1.31997	1.64156	1.44094	1.62349	1.6071	1.62611	1.55376	1.60856
ENSMUSG00000029032	Arhgef16	0.138142	0.140189	0.13165	0.169892	0.107704	0.155999	0.135191	0.111922	0.161449	0.0549525	0.172328	0.242856
ENSMUSG00000032875	Arhgef17	1.15186	1.01943	1.11547	1.16609	1.0128	1.13488	1.05056	1.07408	1.12796	1.02333	1.08692	0.999171
ENSMUSG00000004568	Arhgef18	5.4248	4.5446	5.2714	4.97541	5.06589	5.26721	4.37555	5.02904	5.03274	4.45168	4.9832	5.16074
ENSMUSG00000028919	Arhgef19	0.25525	0.133661	0.190556	0.262994	0.121921	0.417737	0.291013	0.184079	0.293718	0.217993	0.153746	0.136845
ENSMUSG00000028059	Arhgef2	84.6445	87.9801	95.1347	85.3512	89.2644	91.7267	83.0522	84.3258	90.1583	83.7999	91.163	95.6419
ENSMUSG00000019467	Arhgef25	8.3825	7.85209	7.91371	7.93972	6.60592	8.30661	8.75351	7.90184	7.67558	8.71153	7.49623	8.01455
ENSMUSG00000036885	Arhgef26	0.0865095	0.132281	0.164337	0.204504	0.103078	0.188571	0.110788	0.118866	0.11482	0.185046	0.143804	0.135176
ENSMUSG00000021662	Arhgef28	0.203211	0.164136	0.207701	0.290426	0.31842	0.232915	0.167093	0.286573	0.197319	0.228495	0.246112	0.196698
ENSMUSG00000021895	Arhgef3	2.85412	2.78756	2.87181	3.15236	3.30869	3.15982	2.6887	3.22278	3.25454	2.5667	3.60099	2.57607
ENSMUSG00000054901	Arhgef33	2.20305	1.99701	1.65268	2.17096	2.40246	2.21096	2.11494	2.19664	1.78515	2.35929	2.28042	2.17735
ENSMUSG00000045094	Arhgef37	1.39519	1.24203	1.15138	1.27953	1.29728	1.54753	0.996083	1.27207	1.39692	1.23502	1.4108	1.28067
ENSMUSG00000040969	Arhgef38	0.001734	0.0095055	0	0.0085155	0.005172	0.0085715	0	0.006671	0	0	0.007831	0.0020715
ENSMUSG00000051517	Arhgef39	3.96586	3.86776	3.86573	3.79568	4.02596	4.40598	4.85037	4.39412	4.24741	4.09227	3.88791	4.25163
ENSMUSG00000037509	Arhgef4	0.581955	0.396632	0.277205	0.291592	0.218721	0.608723	0.338174	0.360928	0.445354	0.294043	0.372442	0.322198
ENSMUSG00000004562	Arhgef40	0.736463	0.874012	0.841784	0.958621	0.787587	0.990578	0.642287	0.751372	0.921212	0.836158	0.717452	0.857707
ENSMUSG00000033542	Arhgef5	0.704409	0.466032	0.574622	0.603771	0.436459	0.766274	0.592702	0.461141	0.609869	0.56134	0.586815	0.512568
ENSMUSG00000031133	Arhgef6	2.95987	2.96781	2.88688	3.34051	3.87522	3.26762	3.46082	2.91588	3.14892	3.39397	3.13282	2.98747
ENSMUSG00000031511	Arhgef7	15.5357	13.3224	16.2758	15.959	16.4523	15.1224	15.601	14.3719	16.1214	14.4623	14.6148	15.0893
ENSMUSG00000025656	Arhgef9	0.073934	0.0876485	0.0351855	0.0801395	0.059382	0.110732	0.056452	0.0708705	0.0620585	0.070708	0.0568195	0.0409235
ENSMUSG00000007880	Arid1a	12.7771	13.2276	14.0202	12.6588	14.5217	13.8063	12.3127	12.2658	13.6226	12.7205	15.0163	12.7394
ENSMUSG00000069729	Arid1b	2.23313	1.69685	2.1547	1.93068	2.16005	2.04845	1.67647	1.70444	2.3828	2.15288	2.11488	2.55071
ENSMUSG00000033237	Arid2	15.301	12.2217	13.1796	18.4252	17.3002	14.5433	16.0666	13.2585	15.8263	16.931	16.838	14.4922
ENSMUSG00000019564	Arid3a	4.98166	5.08513	4.93263	4.63674	4.28956	4.3067	4.49779	4.55522	4.58504	4.99279	5.10696	4.81415
ENSMUSG00000004661	Arid3b	23.0687	23.3764	24.1534	22.3043	22.9125	23.1574	23.5125	22.9089	23.6741	22.7715	24.0509	23.3387
ENSMUSG00000066224	Arid3c	0.0855175	0.0835975	0.081723	0.0451695	0.0335475	0.025049	0.100104	0.0384855	0.114534	0.103046	0.0393085	0
ENSMUSG00000048118	Arid4a	1.40429	1.44403	1.26013	1.60479	1.75003	1.38462	1.4381	1.43247	1.48961	1.39445	1.71649	1.44568
ENSMUSG00000039219	Arid4b	2.58792	2.15288	2.30211	2.27495	2.69002	2.62499	2.40304	2.21064	2.40002	2.26242	2.07378	2.45319
ENSMUSG00000037447	Arid5a	1.06252	1.01064	1.03197	0.892759	1.03455	1.01899	0.86958	1.03256	0.915202	0.864789	1.13299	1.0002
ENSMUSG00000019947	Arid5b	2.19649	1.92506	1.92533	2.14212	2.36234	2.19015	1.69043	1.90975	2.51422	1.7815	2.74488	1.63638
ENSMUSG00000025234	Arih1	15.9596	14.9298	15.3562	17.9512	17.4049	15.1075	15.1424	14.9861	15.7169	17.0533	17.2625	15.238
ENSMUSG00000064145	Arih2	49.9995	50.1226	51.4788	53.0728	54.592	51.258	52.6603	49.2707	50.3268	52.8803	56.4043	53.2584
ENSMUSG00000060904	Arl1	26.2073	27.0415	27.6781	32.5451	31.8607	27.8874	26.8062	27.6763	27.5472	29.9919	28.0514	29.2607
ENSMUSG00000025870	Arl10	0.865946	0.388861	0.402266	0.75285	0.929645	0.576426	0.55737	0.567793	0.586577	0.456671	0.511579	0.461842
ENSMUSG00000043157	Arl11	4.27782	4.04106	3.88924	4.064	4.19254	4.04971	4.00981	3.99245	3.79852	4.54943	4.19515	4.10654
ENSMUSG00000052549	Arl13a	2.63451	2.6141	2.47056	3.22606	2.93954	1.89821	2.93534	2.82889	2.54991	2.87056	2.51497	2.37281
ENSMUSG00000022911	Arl13b	5.5509	5.98474	5.67861	6.31289	6.31147	5.31346	5.81927	5.58676	5.68418	6.57039	6.24285	5.58905
ENSMUSG00000098207	Arl14	0	0	0	0	0	0	0	0	0	0	0.0163395	0
ENSMUSG00000027122	Arl14ep	2.80755	2.58695	2.03043	2.31828	2.81671	2.50179	2.62398	2.39883	2.5729	2.63408	2.69157	2.41667
ENSMUSG00000073568	Arl14epl	9.92902	9.03003	9.05832	10.2954	10.9714	9.23191	8.30056	8.44896	9.35005	9.71958	9.88992	9.76778
ENSMUSG00000042348	Arl15	0.643883	0.471818	0.490078	0.502553	0.730784	0.606193	0.376574	0.395076	0.459959	0.493666	0.510984	0.450434
ENSMUSG00000057594	Arl16	2.47688	2.28993	2.24352	2.38646	2.49672	2.59895	2.21142	2.90138	2.86104	2.38319	2.72158	2.48982
ENSMUSG00000024944	Arl2	26.8188	28.8354	26.2981	23.8722	22.7648	24.1687	23.5447	27.0122	23.4463	24.9571	25.6837	23.8773
ENSMUSG00000031776	Arl2bp	125.141	120.293	122.781	126.774	130.681	124.591	132.118	124.644	125.049	129.215	123.403	127.686
ENSMUSG00000025035	Arl3	125.421	142.816	132.342	132.743	132.758	128.081	131.483	139.611	130.218	146.254	136.373	132.303
ENSMUSG00000047446	Arl4a	50.1455	50.7035	47.9665	53.5964	60.9748	49.4492	55.1952	51.8218	50.5654	53.6286	56.7675	53.7279
ENSMUSG00000049866	Arl4c	2.44347	2.14382	1.81104	2.1534	2.0916	2.16186	2.6635	2.17373	2.39918	2.59811	2.26158	2.25636
ENSMUSG00000034936	Arl4d	10.2051	11.5169	5.8721	7.34671	10.1184	10.2765	7.51071	11.5028	7.96757	7.38279	9.82665	7.11606
ENSMUSG00000036093	Arl5a	0.324506	0.264278	0.220269	0.322263	0.399599	0.293875	0.321016	0.268695	0.249821	0.359955	0.30792	0.245377
ENSMUSG00000017418	Arl5b	1.68423	1.50083	1.5368	1.63261	1.75286	1.53985	1.61982	1.57383	1.46062	1.63594	1.77347	1.60185
ENSMUSG00000038352	Arl5c	0.153917	0.185036	0.0915115	0.188364	0.093296	0.240076	0.088471	0.192895	0.227275	0.082185	0.0476205	0.123478
ENSMUSG00000022722	Arl6	5.58529	5.35505	4.62949	5.55207	6.39322	4.7416	5.48485	5.35124	5.40189	6.6113	6.13134	4.79071
ENSMUSG00000030654	Arl6ip1	69.6	64.43	68.4609	77.9324	75.1264	68.1535	71.3746	64.7954	70.9762	76.9493	75.272	73.7197
ENSMUSG00000029404	Arl6ip4	25.4446	25.3311	25.4182	28.9121	24.9933	25.3901	25.2293	26.467	25.733	27.4109	25.0695	24.5748
ENSMUSG00000035199	Arl6ip5	6.19559	5.53587	5.755	6.08148	4.77234	5.54416	5.91879	5.0136	5.47706	5.77356	5.58391	5.90189
ENSMUSG00000026960	Arl6ip6	17.1736	18.0392	15.7744	17.3456	18.1203	16.1031	16.419	17.2487	14.1856	18.1303	18.1829	16.1296
ENSMUSG00000026426	Arl8a	7.404	6.65165	6.90488	6.63075	6.46115	6.2005	6.062	6.26236	7.39384	6.489	6.90659	5.9497
ENSMUSG00000030105	Arl8b	19.3358	18.5763	18.706	21.384	23.6985	19.9404	20.5544	18.649	19.5806	20.6424	21.8773	19.9857
ENSMUSG00000063820	Arl9	17.9828	20.5447	17.6164	20.506	19.5775	17.6252	19.4735	19.4217	19.5859	21.7712	19.2393	18.2717
ENSMUSG00000027599	Armc1	2.04895	1.81085	1.6003	1.98239	2.05186	1.98712	2.1014	1.77795	1.84388	2.21696	2.22245	1.74939
ENSMUSG00000038525	Armc10	1.99619	2.08837	1.80673	1.63688	1.69376	1.98266	1.79127	1.88933	1.90579	1.6878	1.89735	1.82786
ENSMUSG00000024223	Armc12	128.914	140.712	137.652	125.878	124.254	136.011	101.642	136.02	134.401	125.386	133.352	137.791
ENSMUSG00000024223	Armc12	131.965	144.176	141.36	128.859	127.477	139.933	157.466	140.277	137.496	128.441	136.984	141.447
ENSMUSG00000071324	Armc2	10.7469	10.5152	10.6184	11.161	11.7294	11.0354	10.7713	10.1107	10.6914	11.2468	11.7001	10.9124
ENSMUSG00000037683	Armc3	39.6915	36.2416	39.8907	42.0482	43.7854	38.064	40.1259	36.3292	38.856	42.1311	41.3648	39.5724
None	Armc4	8.33576	7.30257	7.70282	8.13477	8.48771	7.38414	8.06262	7.16397	8.75492	8.61657	8.71715	7.11914
ENSMUSG00000042178	Armc5	8.79691	8.89911	9.14819	8.83955	8.33562	9.70374	8.94118	8.90585	9.53695	8.80071	8.61493	9.37129
ENSMUSG00000002343	Armc6	2.75974	2.53821	2.37902	2.2344	2.30192	2.70342	2.03012	2.56574	2.93206	2.02495	2.71105	2.62348
ENSMUSG00000057219	Armc7	2.65381	3.07639	2.07709	2.57154	2.61137	3.04013	2.11753	2.63179	2.39093	2.17325	2.45668	2.12994
ENSMUSG00000032468	Armc8	4.18938	3.77594	3.863	4.81494	4.8218	3.94761	4.09628	3.99528	3.84458	4.37447	4.47504	3.8624
ENSMUSG00000062590	Armc9	34.7595	33.3695	32.1494	35.835	34.6249	31.5006	38.7285	31.1653	35.7624	36.0564	33.5934	36.1755
ENSMUSG00000033460	Armcx1	0.10861	0.130282	0.069386	0.291849	0.324791	0.234421	0.204306	0.204336	0.260366	0.222347	0.198287	0.121592
ENSMUSG00000033436	Armcx2	1.95087	1.39087	1.32586	1.71487	1.42237	1.9848	1.58675	1.49866	2.13139	1.68723	1.73673	1.51508
ENSMUSG00000049047	Armcx3	0.4709	0.223693	0.335979	0.606257	0.462756	0.290276	0.357278	0.303724	0.334086	0.271574	0.356367	0.318448
ENSMUSG00000049804	Armcx4	0.0576105	0.031672	0.0287335	0.099541	0.0360985	0.040569	0.0506765	0.036614	0.0315525	0.0333165	0.062712	0.03457
ENSMUSG00000072969	Armcx5	0.561145	0.267696	0.390495	0.498244	0.59266	0.385751	0.590877	0.294003	0.556285	0.537336	0.586754	0.558243
ENSMUSG00000050394	Armcx6	3.12265	2.34365	2.23457	2.95737	2.11345	2.96377	2.74924	2.32266	3.39107	2.206	2.55531	2.46192
ENSMUSG00000060268	Armh1	64.9861	69.4011	67.1175	63.7568	68.3317	65.5757	69.8227	66.523	64.1589	64.3481	69.1492	64.8002
ENSMUSG00000085861	Armh2	53.2505	58.3075	50.023	50.3251	55.2331	50.4542	53.6171	55.0873	48.3303	54.4869	59.4305	56.1983
ENSMUSG00000039901	Armh3	4.98174	5.07421	5.11	4.415	5.22867	5.12084	4.24883	4.89546	5.00981	5.23145	5.30062	4.06793
ENSMUSG00000036242	Armh4	0.0460315	0.028461	0.0536545	0.0568945	0.0278635	0.029844	0.03855	0.074154	0.059286	0.0684175	0.090371	0.0344375
ENSMUSG00000061759	Armt1	34.6771	34.3891	33.8378	36.3698	39.9665	35.0919	33.5243	34.9329	33.8085	34.6017	39.6604	36.0194
ENSMUSG00000015522	Arnt	3.89085	3.87525	3.46714	4.06366	4.60735	4.22302	3.76004	4.12245	3.91431	4.02578	4.30432	3.97069
ENSMUSG00000015709	Arnt2	0.751613	0.820717	0.857344	0.922931	0.663561	0.77402	0.805368	0.708012	0.739353	0.759808	0.942168	0.862509
ENSMUSG00000055116	Arntl	1.14536	0.80349	1.077	1.19288	0.988109	1.02227	1.02927	0.884964	1.04687	1.01311	0.642893	0.729685
ENSMUSG00000040187	Arntl2	0	0	0.00293	0	0.01216	0.014948	0.028486	0.0060885	0.008357	0	0	0.005965
ENSMUSG00000040187	Arntl2	0.141116	0.155759	0.036029	0.155725	0.159208	0.117329	0.116798	0.107992	0.114568	0.088972	0.107451	0.0877575
ENSMUSG00000029621	Arpc1a	71.2657	75.2601	68.7283	70.531	65.1176	68.2995	71.2895	69.6212	66.937	73.0647	67.8961	66.8383
ENSMUSG00000029622	Arpc1b	15.6426	14.7951	12.4516	19.154	13.45	13.4327	15.4434	15.7551	13.9297	16.952	14.1641	13.3627
ENSMUSG00000006304	Arpc2	56.8153	57.7128	54.2488	62.848	67.4507	59.7327	59.0856	58.6322	56.1847	62.7337	62.2264	58.9598
ENSMUSG00000029465	Arpc3	18.8045	21.4876	20.3197	21.2107	19.7783	20.9597	20.3924	21.9301	21.4412	21.02	22.379	17.2251
ENSMUSG00000079426	Arpc4	16.5804	17.1657	16.5928	16.8167	15.246	18.3783	16.779	17.332	17.3325	16.368	16.2205	17.1581
ENSMUSG00000008475	Arpc5	8.15889	7.40768	6.48605	9.01399	8.07323	6.6976	9.10182	8.34079	7.69938	8.66961	7.99354	7.22469
ENSMUSG00000026755	Arpc5l	82.8503	94.5283	86.1138	85.9624	93.6905	87.397	86.7099	90.2006	81.9951	90.2901	86.7251	95.0242
ENSMUSG00000039043	Arpin	0.629058	0.640639	0.768695	0.574843	0.340738	0.713079	0.664485	0.458514	0.807326	0.575268	0.697696	0.463183
ENSMUSG00000007656	Arpp19	4.96628	5.04714	4.34589	5.12778	5.51963	5.2871	5.15805	4.96861	4.62125	5.63504	4.51698	4.75576
ENSMUSG00000032503	Arpp21	0.0852685	0.0891105	0.084818	0.077241	0.116305	0.0481925	0.0598915	0.066854	0.0301935	0.131332	0.0456225	0.0399205
ENSMUSG00000060890	Arr3	0.0147195	0	0	0.0376495	0	0	0.017689	0.009297	0	0.017379	0.0066725	0
ENSMUSG00000018909	Arrb1	4.01863	3.3128	3.3888	3.30582	3.1269	3.95364	3.42766	3.20755	3.87453	3.13043	3.79663	3.11278
ENSMUSG00000060216	Arrb2	1.87733	2.18	2.185	2.29805	1.98333	2.44813	2.3752	2.09838	2.13545	1.59085	2.2049	2.04704
ENSMUSG00000060216	Arrb2	1.52859	1.34289	1.22636	1.48119	1.05121	1.0535	1.18254	1.07931	1.65104	1.53982	1.42182	1.01646
ENSMUSG00000026972	Arrdc1	2.28886	2.69299	2.00994	2.38014	2.18036	2.23156	2.48713	2.57824	2.09843	2.70893	1.98675	2.09786
ENSMUSG00000002910	Arrdc2	2.70927	2.55711	3.54717	2.76097	2.9149	3.16359	2.83271	3.22767	3.5253	3.08634	3.05408	3.24744
ENSMUSG00000002910	Arrdc2	2.65934	2.45502	1.78823	2.324	2.28984	2.37732	1.99654	1.74852	1.61932	1.58642	1.89864	2.06066
ENSMUSG00000074794	Arrdc3	7.91349	6.89326	6.94053	9.18219	9.19488	7.41019	8.101	7.3168	8.23656	8.15585	8.62096	6.94516
ENSMUSG00000042659	Arrdc4	1.27122	1.33643	1.7848	1.49137	1.2532	1.40597	1.51476	1.84611	1.50623	1.88911	2.28842	1.62266
ENSMUSG00000073380	Arrdc5	122.094	133.675	132.805	125.884	119.323	119.216	110.891	124.906	121.634	120.153	125.093	126.096
ENSMUSG00000022620	Arsa	95.5474	95.6633	99.9998	94.4957	98.2717	94.4119	103.262	93.6991	95.9467	96.9154	96.5857	99.3103
ENSMUSG00000042082	Arsb	2.52621	1.93935	1.8999	2.35507	2.1958	2.36264	2.1971	1.94529	2.4212	2.0774	2.17979	2.13298
ENSMUSG00000020604	Arsg	1.15496	0.907145	0.870937	1.14507	1.17127	1.15385	1.09043	1.26323	1.57618	1.15135	1.1206	0.786955
ENSMUSG00000036412	Arsi	0.130303	0.052883	0.0427015	0.011035	0.065517	0.0397865	0.0153365	0.073685	0.031192	0.053291	0.050436	0.016592
ENSMUSG00000046561	Arsj	0	0	0	0.0085235	0.003084	0.0042305	0	0	0.004486	0	0	0.015298
ENSMUSG00000021592	Arsk	0.760312	0.591073	0.625028	0.756817	0.817389	0.691105	0.704999	0.656455	0.876197	0.773621	0.742392	0.625131
ENSMUSG00000030996	Art1	4.89825	6.29788	5.24755	4.88257	5.36836	4.901	5.3651	5.72614	4.75398	5.19464	4.8431	5.10714
ENSMUSG00000030651	Art2b	0.003395	0	0	0	0	0	0	0	0.0068025	0	0	0
ENSMUSG00000034842	Art3	77.7657	78.3723	80.4859	85.7256	94.0021	76.6875	86.1026	82.9578	82.5481	94.6862	88.5558	79.4895
ENSMUSG00000030217	Art4	0.589302	0.62059	0.834255	0.419973	0.599801	0.632439	0.625567	0.529144	0.800178	0.708576	0.761025	0.644651
ENSMUSG00000070424	Art5	55.712	61.1141	56.5785	55.2944	56.835	57.849	56.337	59.1151	57.2743	56.3161	54.9227	60.1718
ENSMUSG00000028539	Artn	1.20155	1.44122	1.01299	1.3538	1.09716	1.30496	1.45787	1.78794	1.23271	1.47475	1.21558	1.06923
ENSMUSG00000031982	Arv1	2.3385	2.09247	2.14418	2.2474	2.3236	2.23056	2.24341	2.18235	2.34803	1.98127	2.19472	2.22578
ENSMUSG00000118669	Arvcf	0.680427	0.544134	0.602704	0.442078	0.499005	0.439631	0.423392	0.565546	0.545233	0.55037	0.57245	0.457288
ENSMUSG00000118669	Arvcf	0.689385	0.637878	0.610039	0.58822	0.693032	0.603993	0.541554	0.622144	0.653343	0.541683	0.647768	0.480932
ENSMUSG00000118669	Arvcf	0.727106	0.780502	0.740628	0.640788	0.711912	0.679526	0.55623	0.698954	0.674451	0.61868	0.764373	0.739382
ENSMUSG00000035277	Arx	0.892853	0.547598	0.716638	0.679847	0.663233	0.64224	0.708638	0.746223	0.689877	0.703631	0.655655	0.768757
ENSMUSG00000048040	Arxes1	0.799377	0.763111	0.6333	0.856019	0.616539	0.831019	0.96491	0.648722	0.825701	0.732862	0.872283	0.810838
ENSMUSG00000048040	Arxes2	1.95995	2.25768	1.50743	2.30389	2.32833	2.05316	1.96598	1.74269	2.19157	2.43172	2.34549	2.18897
ENSMUSG00000003559	As3mt	4.05302	4.51347	4.26559	4.42244	4.49337	4.23329	4.40311	4.53255	4.15067	5.00148	4.43739	4.13511
ENSMUSG00000031591	Asah1	0.591023	0.673218	0.454896	0.109245	0.381015	0.29067	0.188498	0.061738	0.418818	0.661057	0.365195	0.418511
ENSMUSG00000031591	Asah1	5.96219	4.93827	4.80909	6.86629	5.54314	6.08996	6.11333	5.5201	6.15808	6.16578	6.87265	5.8512
ENSMUSG00000024887	Asah2	0.3621	0.331735	0.323153	0.426714	0.424669	0.421876	0.335558	0.264838	0.412126	0.373269	0.350645	0.318883
ENSMUSG00000022377	Asap1	16.6312	15.9781	16.1674	18.3144	18.8832	16.8462	17.1844	16.2851	16.9756	18.7026	17.8831	15.9283
ENSMUSG00000052632	Asap2	0.230019	0.229419	0.284225	0.346286	0.281586	0.331643	0.28617	0.277381	0.321359	0.282354	0.335563	0.236916
ENSMUSG00000036995	Asap3	3.89055	3.00918	3.84474	3.60056	3.44187	4.02413	3.25379	3.22723	4.1697	3.25223	3.17914	4.01675
ENSMUSG00000026311	Asb1	27.6218	25.5029	27.5822	27.736	27.3901	28.3457	27.6209	26.6658	28.4771	26.9979	25.4317	28.8316
ENSMUSG00000038204	Asb10	0.27744	0.167357	0.193182	0.158833	0.161261	0.190358	0.18182	0.144264	0.177859	0.115498	0.107099	0.15332
ENSMUSG00000031382	Asb11	0.200731	0.190613	0.181681	0.166614	0.148055	0.211846	0.239355	0.135444	0.269808	0.166242	0.141256	0.168493
ENSMUSG00000031204	Asb12	4.03242	4.67503	4.57118	4.45801	4.49122	4.17204	5.13594	4.21858	3.84243	4.03315	4.39468	3.96778
ENSMUSG00000033781	Asb13	0.198396	0.109868	0.214259	0.121753	0.220796	0.208623	0.138091	0.124095	0.120508	0.140968	0.144446	0.075044
ENSMUSG00000021898	Asb14	0.0648215	0.0217875	0.0816365	0.0993365	0	0.079185	0.045432	0.0805045	0.072722	0.048242	0.0196415	0.129502
ENSMUSG00000021898	Asb14	0.526745	0.427366	0.421195	0.547749	0.470547	0.413528	0.520597	0.51041	0.634872	0.498678	0.508657	0.599633
ENSMUSG00000029685	Asb15	4.42106	4.78877	4.92534	5.61769	4.66797	4.47716	4.69776	4.86574	4.61323	5.34659	5.34874	5.01775
ENSMUSG00000034768	Asb16	0.0818465	0.0813055	0.036217	0.068781	0.0590125	0.0952655	0.069133	0.072891	0.0830015	0.100774	0.0841675	0.0407155
ENSMUSG00000038997	Asb17	81.5867	80.0762	89.7362	90.0482	93.4588	89.1748	84.4348	81.5973	90.0451	84.4066	86.4716	89.6165
ENSMUSG00000067081	Asb18	0.086538	0.174371	0.0643665	0.219963	0.0407225	0.0692605	0.069541	0.0798615	0.0535585	0.126611	0.0678045	0.038725
ENSMUSG00000021200	Asb2	2.39327	2.41615	2.26933	2.31206	1.84163	2.44138	2.38385	2.94886	2.34128	2.1803	2.39852	2.45833
ENSMUSG00000020305	Asb3	2.98234	3.0386	2.95578	3.47273	3.65253	3.05891	3.19408	3.26474	2.86866	3.28491	3.44714	3.0699
ENSMUSG00000042607	Asb4	4.64315	4.47142	4.23596	4.94026	5.77824	4.51766	5.35447	4.14303	5.07552	5.36996	4.70806	4.52008
ENSMUSG00000031519	Asb5	1.00096	0.516824	0.712292	0.706627	0.935274	0.698879	0.702409	0.895486	1.16376	0.96379	0.842276	0.711907
ENSMUSG00000039483	Asb6	9.11795	9.48061	9.94729	8.27351	8.34173	9.3357	7.77996	9.21623	9.14649	7.62523	7.62756	9.12037
ENSMUSG00000030509	Asb7	1.77883	1.71019	1.66479	1.99721	2.19513	1.78373	1.91945	1.74423	1.7939	1.79085	1.85096	2.00359
ENSMUSG00000048175	Asb8	49.8113	53.6261	51.8785	52.7562	49.9363	51.3995	50.7771	52.6712	50.9469	49.9245	47.5296	52.7783
ENSMUSG00000031384	Asb9	84.7981	83.2296	87.8113	91.2352	87.5495	88.1862	89.9428	85.0961	84.6854	80.8009	80.8466	90.5164
ENSMUSG00000044475	Ascc1	71.7115	81.093	78.8066	71.7647	72.8561	71.3504	67.6654	75.791	71.4492	72.0687	76.4619	79.4291
ENSMUSG00000020412	Ascc2	35.6754	34.729	37.2658	35.9074	36.868	37.2901	35.3485	33.7835	36.7668	35.0038	36.9831	37.1308
ENSMUSG00000038774	Ascc3	1.97108	1.5863	1.55834	1.94691	2.05462	1.68095	1.97165	1.53446	1.89735	1.82153	1.90021	1.50793
ENSMUSG00000020052	Ascl1	0	0.008776	0	0.0234025	0	0.028186	0	0	0	0	0.0248285	0
ENSMUSG00000009248	Ascl2	0.425142	0.516648	0.30261	0.312582	0.509914	0.438156	0.384334	0.710813	0.264446	0.227229	0.483799	0.348818
ENSMUSG00000035951	Ascl3	0.513323	0.398823	0.459171	0.371766	0.413328	0.535863	0.672174	0.740137	0.44618	0.519181	0.60711	0.824178
ENSMUSG00000085111	Ascl4	0.270338	0.41903	0.355265	0.427702	0.208998	0.180697	0.411031	0.209754	0.266782	0.284535	0.300037	0.350166
ENSMUSG00000097918	Ascl5	0	0	0.003441	0	0	0	0	0	0	0.024569	0.005187	0
None	Asdurf	0.0411635	0.010734	0.012032	0.091079	0.162756	0.0955985	0.0109675	0.0782095	0.018046	0.046216	0.107955	0.021188
ENSMUSG00000019857	Asf1a	2.11355	2.22402	1.62743	2.26633	2.3808	1.82013	2.08704	1.92257	1.94561	2.02472	2.45056	1.9234
ENSMUSG00000005470	Asf1b	27.4778	28.0351	32.2369	28.4522	30.7445	29.0858	28.8364	27.5124	28.7649	28.5002	27.4773	29.9753
ENSMUSG00000020884	Asgr1	0.314358	0.0228025	0.074395	0.063617	0.0744455	0.05641	0.125975	0.121013	0.119393	0.083189	0.083649	0.063795
ENSMUSG00000020884	Asgr1	0.552515	0.492005	0.293475	0.325377	0.238594	0.470507	0.516413	0.357005	0.448149	0.244671	0.224282	0.239184
ENSMUSG00000040963	Asgr2	0.0253295	0.0340545	0	0.0178945	0.008809	0	0	0.0234295	0.0364935	0.024324	0.0265045	0.0287065
ENSMUSG00000040963	Asgr2	0.0231335	0.0512345	0	0.015728	0.0050235	0	0	0.0234295	0.0247705	0.023545	0.0148035	0.025318
ENSMUSG00000028053	Ash1l	1.1843	1.01513	0.971019	1.1098	1.40849	1.05613	1.18714	1.01351	1.08514	1.11732	1.31336	0.91305
ENSMUSG00000031575	Ash2l	43.0542	40.4796	41.8814	46.2858	48.4817	43.2066	43.6418	40.1014	45.2858	46.3543	46.0222	45.1576
ENSMUSG00000023017	Asic1	0.360533	0.484676	0.354622	0.349679	0.304102	0.354955	0.309688	0.363763	0.38151	0.348625	0.430279	0.349587
ENSMUSG00000020704	Asic2	0.129369	0.0949155	0.08127	0.144015	0.041206	0.131819	0.0910685	0.197483	0.115294	0.115177	0.118268	0.181391
ENSMUSG00000038276	Asic3	0.205828	0.150369	0.158888	0.25072	0.066946	0.108176	0.270258	0.130854	0.168791	0.283598	0.166463	0.185334
ENSMUSG00000033007	Asic4	0.437994	0.613974	0.464707	0.479186	0.509764	0.531707	0.429565	0.45241	0.618193	0.526614	0.646989	0.598011
ENSMUSG00000028008	Asic5	0	0	0.006855	0	0.0056505	0.007559	0	0	0.00628	0	0	0
ENSMUSG00000025533	Asl	12.9599	11.416	11.3674	12.8637	10.672	13.9989	11.0778	12.6734	12.4784	10.9281	11.6103	12.8202
ENSMUSG00000093806	Asmt	0	0	0.016284	0	0	0.0060015	0.025513	0.0130845	0	0	0	0
ENSMUSG00000029752	Asns	86.0088	83.047	89.9896	92.3321	95.1282	96.9191	75.8369	81.587	91.1094	81.8839	87.892	100.194
ENSMUSG00000026095	Asnsd1	39.3941	36.8121	34.2866	44.4722	45.4234	36.1591	42.8495	36.3817	36.7373	45.0572	41.3493	38.1205
ENSMUSG00000020774	Aspa	0.223899	0.329153	0.151941	0.348244	0.301878	0.287884	0.255845	0.293129	0.19126	0.201344	0.112036	0.168278
ENSMUSG00000020774	Aspa	0.499718	0.383711	0.533244	0.395042	0.459226	0.473149	0.569684	0.461033	0.527945	0.460954	0.679354	0.329909
ENSMUSG00000038704	Aspdh	1.01215	0.957394	0.640777	1.05732	1.04862	1.30355	0.828876	1.00374	0.86603	0.922358	0.868024	0.990785
ENSMUSG00000037686	Aspg	0.299229	0.365501	0.410942	0.251975	0.375833	0.441818	0.319434	0.324107	0.397248	0.309646	0.43887	0.556835
ENSMUSG00000028207	Asph	0.93912	0.676141	0.718713	0.983161	0.837009	1.00534	0.895842	0.668562	0.927093	0.817597	0.852475	0.818465
ENSMUSG00000046378	Asphd1	0.439315	0.603276	0.726056	0.781127	0.648287	0.522646	0.604286	0.407017	0.624092	0.562513	0.580724	0.680176
ENSMUSG00000029348	Asphd2	0.162915	0.158596	0.115072	0.189206	0.129381	0.127422	0.135019	0.191424	0.150216	0.154463	0.198653	0.227912
ENSMUSG00000033952	Aspm	0.884055	0.73158	0.693576	0.948636	0.968378	0.788814	0.815	0.710215	0.809376	0.874239	0.948354	0.868544
ENSMUSG00000021388	Aspn	0.0296065	0.105038	0.010316	0.057314	0.0417005	0.115985	0.039317	0.072442	0.075402	0.0550905	0.027641	0.0633275
ENSMUSG00000033508	Asprv1	0.123004	0.201314	0.214755	0.164297	0.116401	0.249151	0.39827	0.295834	0.31311	0.165894	0.263265	0.249875
ENSMUSG00000025142	Aspscr1	189.358	206.847	208.009	184.144	187.071	211.074	195.139	202.731	195.4	185.683	193.738	217.998
ENSMUSG00000024654	Asrgl1	588.723	576.657	595.993	595.834	608.879	578.356	616.687	576.37	585.415	590.86	584.677	621.277
ENSMUSG00000076441	Ass1	24.1526	15.199	4.39959	23.2411	15.261	27.0338	26.6509	22.5234	20.9452	17.4261	19.7725	10.09
ENSMUSG00000032567	Aste1	21.143	21.1428	20.593	21.677	21.0252	19.724	22.052	20.872	20.307	21.188	22.091	21.4914
ENSMUSG00000050468	Astl	0	0.0204215	0	0	0	0.008744	0.009979	0.0074265	0.007165	0.031715	0	0
ENSMUSG00000026587	Astn1	0.0418055	0.0307965	0.0348425	0.0192435	0.021675	0.045602	0.0332005	0.028225	0.0224185	0.025019	0.03142	0.033449
ENSMUSG00000028373	Astn2	0.149173	0.157655	0.152135	0.168789	0.223305	0.219704	0.109011	0.150909	0.172339	0.180052	0.276046	0.147322
ENSMUSG00000042548	Asxl1	28.1827	28.1739	30.5149	29.5591	32.5554	30.2241	30.5246	27.6613	29.0934	28.7522	31.1917	31.4798
ENSMUSG00000037486	Asxl2	1.32849	1.06264	1.10909	1.41592	1.46376	1.25551	1.23171	1.064	1.32177	1.32043	1.34042	1.30865
ENSMUSG00000045215	Asxl3	0.0533405	0.0825455	0.030764	0.077258	0.035666	0.064061	0.0303865	0.042177	0.0989095	0.041032	0.063552	0.0514315
ENSMUSG00000010796	Asz1	3.1502	2.68623	2.93324	3.46132	3.29659	2.27452	2.52839	2.53548	2.66096	3.43144	3.06661	2.43152
ENSMUSG00000013662	Atad1	15.9518	15.8089	14.735	18.2016	18.985	15.6895	16.0173	16.6114	16.9359	17.6299	18.3063	15.7865
ENSMUSG00000022360	Atad2	0.909417	0.66765	0.708816	0.971478	0.949105	0.823808	0.808036	0.81108	0.868914	0.993464	1.01002	0.80666
ENSMUSG00000022360	Atad2	1.11876	0.79279	0.925753	1.25745	1.28265	1.05377	0.997024	0.858745	1.1203	1.0252	1.07807	1.00124
ENSMUSG00000052812	Atad2b	0.434866	0.343308	0.354222	0.403894	0.51076	0.35882	0.370725	0.356538	0.324881	0.395419	0.446183	0.310756
ENSMUSG00000029036	Atad3a	9.65379	9.12849	9.92647	9.09835	8.26111	9.23404	8.91286	8.41875	8.93621	8.97588	9.18817	8.74238
ENSMUSG00000017550	Atad5	0.305581	0.262724	0.173697	0.329642	0.462958	0.263605	0.285721	0.284849	0.234436	0.271709	0.334877	0.227564
ENSMUSG00000024426	Atat1	5.71984	4.75905	4.90924	5.32139	5.36301	5.1814	5.10339	5.84098	5.64117	6.68111	4.7654	5.68279
ENSMUSG00000024426	Atat1	6.11921	5.51768	5.67544	6.26076	6.05583	6.02629	5.38378	6.91111	5.96825	6.99699	5.60117	6.72353
ENSMUSG00000024426	Atat1	10.8098	11.2355	12.7878	10.876	10.8947	11.6054	9.97911	10.6284	9.27885	8.98936	10.6279	10.5728
ENSMUSG00000034958	Atcay	0.535686	0.425633	0.333678	0.343451	0.600106	0.473011	0.461613	0.394401	0.377112	0.448609	0.535735	0.383728
ENSMUSG00000030850	Ate1	5.26032	5.41014	5.11547	6.35535	6.42459	5.24945	6.11805	5.60709	5.74747	6.18408	6.20883	5.57669
ENSMUSG00000023027	Atf1	20.3779	19.6989	21.0941	22.5993	22.5369	20.5391	21.2237	20.8046	20.6193	22.7267	22.5346	21.674
ENSMUSG00000027104	Atf2	10.2419	9.99406	9.20304	11.2628	11.6703	10.1193	11.5528	10.234	10.4317	11.308	11.3308	9.82362
ENSMUSG00000026628	Atf3	0.117286	0.133936	0.063654	0.0703875	0.0358715	0.13028	0.132448	0.0549105	0.181769	0.153112	0.145042	0.064755
ENSMUSG00000042406	Atf4	17.3132	16.1886	16.5203	18.4642	15.915	18.4886	16.9814	15.8386	17.0233	18.483	17.8505	17.2677
ENSMUSG00000038539	Atf5	5.60567	6.2968	5.76116	5.78786	4.63371	5.98929	5.48577	6.53529	5.95877	5.44961	5.66252	5.08775
ENSMUSG00000026663	Atf6	2.04385	1.66841	2.00588	2.00215	2.15104	2.17184	1.90034	1.96288	2.02241	1.92923	2.32671	2.02389
ENSMUSG00000015461	Atf6b	2.05173	2.49339	2.24869	1.91769	1.85984	2.36225	2.15044	2.11658	2.13729	2.32814	2.14126	1.57544
ENSMUSG00000015461	Atf6b	2.9589	2.70656	2.70084	2.06589	1.96545	2.68903	2.26282	2.26637	3.28636	3.38862	2.87622	2.19993
ENSMUSG00000015461	Atf6b	6.16059	5.54976	7.11515	3.23223	5.25006	5.372	5.0048	5.84106	5.77321	5.8427	5.21482	5.84452
ENSMUSG00000015461	Atf6b	6.35113	6.01392	8.40087	10.0241	6.39324	7.90983	6.22944	6.15666	6.48981	6.11627	6.0514	8.6947
ENSMUSG00000099083	Atf7	3.47608	3.16965	3.06792	3.35068	3.71071	3.43975	3.00589	2.94624	3.56129	2.79584	3.88195	3.05696
ENSMUSG00000030213	Atf7ip	8.25753	8.13633	7.86146	6.98575	8.95884	8.71714	7.02264	6.87872	8.88814	7.22375	9.06596	7.26793
ENSMUSG00000039200	Atf7ip2	2.34373	1.79306	2.03872	2.33483	2.78553	2.06905	2.652	1.85633	2.28753	2.57037	1.99735	2.02365
ENSMUSG00000021619	Atg10	0.327235	0.297704	0.209582	0.265553	0.285586	0.19909	0.34372	0.145769	0.355809	0.344859	0.18535	0.235296
ENSMUSG00000037204	Atg101	10.7472	12.2569	12.0964	10.4477	9.25788	10.7036	9.42845	11.4879	10.5276	10.3074	10.6289	10.1244
ENSMUSG00000032905	Atg12	10.7566	10.2426	10.2396	11.2387	12.8598	10.2938	11.5468	10.2131	10.1067	11.8348	12.0919	10.331
ENSMUSG00000027244	Atg13	20.5556	21.1973	21.228	19.6637	22.0898	21.4305	20.3122	20.8955	21.6814	19.8347	21.1866	21.3999
ENSMUSG00000037526	Atg14	2.44886	2.35639	2.69173	2.38301	2.68087	2.51519	2.32226	2.45246	2.60044	2.28076	2.64146	2.28069
ENSMUSG00000026289	Atg16l1	3.70949	3.75027	3.45304	3.51893	3.61091	3.68851	3.66404	3.68986	3.70781	3.65079	4.00562	3.40238
ENSMUSG00000047767	Atg16l2	0.458759	0.367952	0.401167	0.238933	0.324449	0.522234	0.284055	0.386045	0.534497	0.373547	0.511304	0.3597
ENSMUSG00000024773	Atg2a	13.2821	12.2573	14.8432	12.7293	12.7865	12.1194	12.7032	13.049	14.216	12.8063	13.312	15.0183
ENSMUSG00000024773	Atg2a	17.3544	17.4656	18.7799	15.8742	15.1678	18.7078	16.0856	15.8232	17.3211	14.833	15.2319	17.1118
ENSMUSG00000041341	Atg2b	8.95005	8.21653	9.49798	8.94341	9.7212	9.6512	8.37529	8.37248	9.71342	8.80831	9.58847	9.52195
ENSMUSG00000022663	Atg3	4.21799	3.78279	3.81669	5.08317	4.41428	3.97758	4.24359	3.94456	4.01134	4.86019	4.07421	3.44476
ENSMUSG00000079418	Atg4a	0.139166	0.164891	0.143294	0.303997	0.243618	0.133736	0.142605	0.164723	0.13546	0.214572	0.262726	0.12927
ENSMUSG00000079418	Atg4a	0.188283	0.171423	0.167222	0.297887	0.252108	0.133647	0.149946	0.168479	0.188574	0.224505	0.245968	0.129588
ENSMUSG00000026280	Atg4b	18.4646	17.9936	19.0855	15.9532	17.8402	18.649	16.0489	17.122	17.9943	16.7015	16.8175	16.9891
ENSMUSG00000028550	Atg4c	2.37743	2.83234	2.02489	2.26729	2.85893	2.31007	2.55838	2.24777	2.3939	2.5627	2.08127	2.15957
ENSMUSG00000002820	Atg4d	23.0859	22.274	24.5878	21.2309	21.4618	24.4588	21.5508	22.0288	22.3752	20.5669	21.2252	25.2087
ENSMUSG00000038160	Atg5	1.1504	1.00888	0.810029	1.19847	1.11043	0.888892	1.29927	0.937335	0.878362	1.1135	1.14055	0.904243
ENSMUSG00000030314	Atg7	28.4806	29.3503	30.4874	29.0589	28.6339	29.6687	28.2404	29.3533	29.8978	27.5749	29.0213	28.9393
ENSMUSG00000033124	Atg9a	203.481	220.206	224.636	201.855	196.312	206.322	206.324	210.228	214.125	196.219	204.377	210.025
ENSMUSG00000038295	Atg9b	0.374279	0.3302	0.230769	0.299329	0.232711	0.257396	0.27381	0.283585	0.241277	0.261046	0.255187	0.239914
ENSMUSG00000026192	Atic	8.31352	7.62553	7.98458	8.2243	8.59232	8.46151	7.35728	8.09013	8.54049	7.64963	8.39429	7.4368
ENSMUSG00000021066	Atl1	13.0905	11.3805	12.2176	14.0147	13.9078	12.9202	12.1235	12.042	12.3761	12.9929	13.8573	13.1545
ENSMUSG00000059811	Atl2	5.69851	5.14657	5.05445	5.81849	6.8366	5.28715	5.21795	5.50142	5.31256	6.60706	6.00307	4.71145
ENSMUSG00000024759	Atl3	61.5236	63.9858	59.935	63.8973	67.2353	63.2927	64.0234	58.9258	62.3848	65.0552	71.8475	71.8555
ENSMUSG00000034218	Atm	0.39174	0.312284	0.232758	0.397369	0.40886	0.34872	0.373144	0.282467	0.380811	0.339427	0.460656	0.291975
ENSMUSG00000047388	Atmin	18.6294	17.9563	18.964	18.4956	19.995	19.3006	19.0619	17.3633	19.6186	18.2539	19.1469	19.6336
ENSMUSG00000004263	Atn1	6.52468	6.88106	6.62313	6.68884	5.90955	6.40766	6.37993	6.24991	6.78082	6.19792	6.49005	6.47719
ENSMUSG00000073043	Atoh1	0	0	0	0	0	0	0	0	0	0	0	0
ENSMUSG00000036816	Atoh7	0.051002	0	0	0.038978	0.0048555	0.0135615	0	0	0.0008205	0.021412	0.034657	0.0230235
ENSMUSG00000037621	Atoh8	78.9717	92.2018	84.4964	81.1655	76.817	78.4582	82.7105	88.8504	80.6955	81.2928	78.7712	82.0024
ENSMUSG00000018585	Atox1	40.5393	43.7571	35.526	41.0051	34.0748	43.2853	41.4265	44.0446	38.3496	45.5181	35.2711	40.19
ENSMUSG00000025324	Atp10a	13.4486	12.2686	11.868	12.6293	13.5647	11.7267	13.0276	12.0565	12.4001	12.8774	15.3481	12.8068
ENSMUSG00000055415	Atp10b	0.0479	0.032139	0.0570735	0.277348	0.065437	0.0801695	0.0653305	0.050695	0.0847545	0.0793855	0.0838555	0.069126
ENSMUSG00000031441	Atp11a	10.2592	9.62291	10.6168	9.93341	10.1757	10.2757	10.0703	9.4493	10.5422	10.1818	10.3063	10.1715
ENSMUSG00000037400	Atp11b	4.5015	4.1249	3.82823	4.28155	5.01959	4.0105	4.34486	3.99253	4.32132	4.55726	4.62925	4.10624
ENSMUSG00000062949	Atp11c	0.257543	0.337506	0.182882	0.326383	0.350789	0.21586	0.324747	0.202033	0.275978	0.310986	0.327751	0.298234
ENSMUSG00000062949	Atp11c	0.275156	0.309947	0.11557	0.338492	0.28345	0.166171	0.278479	0.155168	0.146348	0.211184	0.241372	0.275902
ENSMUSG00000022229	Atp12a	0.0909495	0.107748	0.043614	0.0646605	0.069875	0.115672	0.108729	0.093397	0.139316	0.0929275	0.16156	0.094975
ENSMUSG00000031862	Atp13a1	15.0319	15.0784	16.5837	13.8885	13.2204	15.813	15.0415	14.5603	15.3564	13.8447	13.6162	15.5513
ENSMUSG00000036622	Atp13a2	19.3136	19.2439	20.8222	16.363	16.3445	18.575	16.5582	17.8331	18.9543	16.1884	17.0021	18.0635
ENSMUSG00000022533	Atp13a3	1.05611	0.932583	1.00339	1.33358	1.35401	0.866829	0.999937	0.930039	1.05896	1.25879	1.28273	0.998537
ENSMUSG00000038094	Atp13a4	0.263078	0.329102	0.417963	0.395985	0.242907	0.247508	0.287899	0.277021	0.351519	0.419826	0.32199	0.279844
ENSMUSG00000048939	Atp13a5	0.027593	0.0123845	0.0239495	0.0429465	0.025693	0.0109385	0.0142295	0.0078635	0	0.0051865	0.021071	0.009798
ENSMUSG00000033161	Atp1a1	52.6166	46.9583	49.1032	52.591	46.3839	51.6527	50.169	49.5006	51.596	47.8104	50.8196	48.515
ENSMUSG00000007097	Atp1a2	10.269	9.69262	10.8483	10.2246	9.08298	11.3208	8.99558	9.27765	11.4098	10.0656	9.94276	10.6527
ENSMUSG00000040907	Atp1a3	0.279826	0.383427	0.231837	0.318577	0.22025	0.307923	0.366166	0.337176	0.343577	0.326051	0.242698	0.267036
ENSMUSG00000007107	Atp1a4	184.576	182	193.429	195.551	203.176	197.955	182.733	184.85	200.03	191.254	198.119	200.258
ENSMUSG00000026576	Atp1b1	8.31457	7.31614	7.91774	9.28203	10.2758	7.90926	8.02528	7.90603	9.08306	8.78513	9.34305	7.99628
ENSMUSG00000041329	Atp1b2	18.7877	17.3778	16.9313	17.2112	18.6238	19.1431	16.9448	18.5846	20.0164	15.3848	18.5045	18.4776
ENSMUSG00000032412	Atp1b3	97.5546	94.226	93.9551	105.407	106.663	94.2292	100.392	97.8604	96.4607	104.518	101.951	95.4972
ENSMUSG00000016327	Atp1b4	0	0	0	0	0	0.0048665	0	0.0021815	0	0	0.0037585	0.0039395
ENSMUSG00000025436	Atp23	2.66302	2.80672	3.12771	3.12894	3.08569	2.77318	2.42079	3.12526	2.48265	3.0848	3.34353	2.5786
ENSMUSG00000030730	Atp2a1	0.202186	0.330767	0.288739	0.325018	0.130696	0.311142	0.313215	0.240371	0.267179	0.24323	0.39145	0.359587
ENSMUSG00000029467	Atp2a2	40.5209	37.8669	38.544	42.1903	44.5279	39.6791	38.1572	38.0346	40.0166	41.0072	45.5233	39.6133
ENSMUSG00000020788	Atp2a3	0.545145	0.477554	0.533941	0.657849	0.53779	0.473922	0.471863	0.526855	0.701964	0.514792	0.548025	0.563493
ENSMUSG00000020788	Atp2a3	0.538629	0.498506	0.538443	0.590396	0.529776	0.612635	0.583283	0.586451	0.767392	0.514517	0.498503	0.628912
ENSMUSG00000019943	Atp2b1	0.928164	0.735074	0.553412	0.857917	0.965329	0.754472	0.704696	0.638572	0.756583	0.786094	0.903307	0.65603
ENSMUSG00000030302	Atp2b2	0.338841	0.320779	0.306897	0.336632	0.284788	0.293202	0.336865	0.349572	0.401786	0.309767	0.299565	0.303013
ENSMUSG00000031376	Atp2b3	0.890379	0.815816	0.754999	0.953302	0.718952	0.916743	0.884896	0.641365	1.01835	0.967597	0.852754	0.622852
ENSMUSG00000026463	Atp2b4	14.1166	11.3127	13.4408	14.765	15.6118	14.3951	13.5711	11.2915	15.3847	13.9693	15.1744	14.4255
ENSMUSG00000032570	Atp2c1	3.35563	2.96564	2.92578	3.2909	3.76847	2.95498	2.85076	2.9764	3.32541	3.12876	3.54025	2.99715
ENSMUSG00000034112	Atp2c2	1.43166	1.68743	1.49889	1.36033	1.19241	1.57494	1.49267	1.22908	1.31966	1.45951	1.2699	1.28876
ENSMUSG00000005553	Atp4a	0.522689	0.491038	0.555468	0.74787	0.565134	0.767519	0.648079	0.552744	0.666434	0.598418	0.639097	0.584134
ENSMUSG00000031449	Atp4b	0.0187345	0	0	0.0318765	0	0.0246315	0.0119575	0.0112245	0.025458	0.0397585	0.0177355	0
ENSMUSG00000025428	Atp5a1	89.1459	88.4986	90.3443	92.3063	87.3503	91.6985	80.6108	86.6119	92.983	88.7559	88.4712	84.1515
ENSMUSG00000025428	Atp5a1	92.2292	91.4813	93.7849	95.4201	90.2095	95.1454	99.1199	89.2222	95.9365	91.979	91.2561	100.313
ENSMUSG00000025393	Atp5b	401.636	418.459	416.255	409.056	395.64	412.731	390.541	411.69	407.101	403.974	405.692	423.727
ENSMUSG00000025781	Atp5c1	88.7586	86.6507	87.0073	91.214	92.4313	87.0281	91.7163	87.4599	86.6194	89.5613	89.523	93.3201
ENSMUSG00000003072	Atp5d	140.058	108.945	99.9942	136.687	120.354	125.826	107.876	144.34	138.654	128.526	111.09	137.176
ENSMUSG00000016252	Atp5e	129.83	140.867	118.132	126.797	123.104	125.597	130.468	140.656	114.809	133.852	122.336	133.675
ENSMUSG00000006057	Atp5g1	42.4935	50.0074	44.4953	46.4699	34.0137	45.5252	42.2181	47.9431	40.2494	43.9598	38.4762	46.1325
ENSMUSG00000062683	Atp5g2	33.6845	37.4137	32.0016	36.3713	29.4132	33.9391	35.012	36.897	33.6294	34.7131	30.6496	32.7893
ENSMUSG00000018770	Atp5g3	59.3111	60.0482	50.9987	63.4111	54.2358	58.0122	57.4214	58.4813	56.9135	61.5899	53.6489	57.3356
ENSMUSG00000034566	Atp5h	104.165	100.837	101.304	99.8108	102.022	95.2902	95.0724	98.52	98.15	103.204	106.164	101.165
ENSMUSG00000022890	Atp5j	51.2899	52.3397	45.6378	53.9851	49.2867	46.3141	51.3668	49.7183	45.7238	56.0607	47.4017	47.5557
ENSMUSG00000038690	Atp5j2	90.7746	96.2322	75.618	83.8175	83.1015	82.6631	83.8202	92.2959	77.0462	89.714	86.8657	84.1677
ENSMUSG00000050856	Atp5k	21.2054	18.6698	19.4237	20.1921	16.9687	17.7756	21.4464	20.7089	18.3207	21.6208	17.3984	18.5871
ENSMUSG00000038717	Atp5l	38.9689	40.6239	32.5802	40.2455	32.9996	35.9646	38.8264	42.3565	35.7879	35.7898	35.7833	37.6351
ENSMUSG00000071528	Atp5md	30.3644	33.0337	23.577	30.8883	30.7859	25.6164	26.2627	30.1027	26.4247	28.7379	28.7441	28.4819
ENSMUSG00000021290	Atp5mpl	47.4027	46.6526	40.2837	45.5168	47.26	43.0157	43.9045	46.2327	44.0137	48.1054	46.8554	43.6101
ENSMUSG00000022956	Atp5o	169.172	173.081	169.349	169.108	161.089	169.317	167.652	168.634	160.841	169.257	160.469	173.488
ENSMUSG00000000563	Atp5pb	46.3561	46.1643	42.759	51.4235	51.3723	45.7632	49.3429	46.1176	47.1608	49.5755	50.5463	46.3309
ENSMUSG00000019087	Atp6ap1	14.3564	13.1699	13.6208	15.2365	11.543	15.3954	13.4981	14.4	15.4945	12.8938	14.4466	13.1274
ENSMUSG00000078958	Atp6ap1l	41.2104	34.5486	33.9629	41.9094	35.0973	27.3122	33.6286	43.0238	39.5109	42.3547	32.3743	40.2642
ENSMUSG00000031007	Atp6ap2	1.70734	1.59634	1.57685	2.30479	1.88277	1.71232	1.8877	1.61607	1.66566	1.98013	1.78982	1.63915
ENSMUSG00000019302	Atp6v0a1	10.0991	8.9831	10.2772	10.6439	9.29453	10.5671	10.0732	9.00365	10.361	10.34	9.88221	10.5843
ENSMUSG00000038023	Atp6v0a2	6.52376	6.26487	6.36694	6.13623	6.58498	6.43123	6.57981	6.36336	6.31475	6.14066	6.97779	6.35144
ENSMUSG00000038600	Atp6v0a4	0.194522	0.291116	0.167772	0.220809	0.188127	0.21728	0.233944	0.250262	0.381405	0.204555	0.197974	0.237925
ENSMUSG00000033379	Atp6v0b	48.618	52.2703	53.1309	49.2227	45.2148	49.4541	50.0787	51.3517	46.3624	47.745	47.4344	50.341
ENSMUSG00000024121	Atp6v0c	126.595	137.43	124.629	127.91	111.596	118.08	124.718	136.332	118.328	128.645	119.493	127.698
ENSMUSG00000013160	Atp6v0d1	33.6011	35.4363	36.3532	36.3736	33.063	35.8576	34.9218	34.8936	36.2559	33.4101	35.0147	36.1151
ENSMUSG00000028238	Atp6v0d2	0	0	0	0.140461	0.008841	0	0.006464	0	0	0	0	0
ENSMUSG00000015575	Atp6v0e	27.5663	28.9838	24.8907	31.3274	24.3498	28.8235	27.2244	28.4694	29.9967	28.4568	26.9785	26.6192
ENSMUSG00000039347	Atp6v0e2	10.5567	9.87563	9.8984	10.066	9.43517	10.8949	9.42892	9.31614	9.92467	10.7972	9.96571	9.46089
ENSMUSG00000052459	Atp6v1a	10.7531	9.66913	8.86529	11.809	12.3796	9.55994	10.6201	9.70382	10.4487	12.3793	11.3643	9.03256
ENSMUSG00000006269	Atp6v1b1	6.27298	7.51199	6.45936	6.26865	6.30358	6.20302	5.68891	6.30411	6.08931	6.05281	7.04288	6.51949
ENSMUSG00000006273	Atp6v1b2	22.6473	23.1195	24.4872	23.2092	25.4025	23.9629	22.1111	22.2695	23.289	21.7598	24.5207	24.3578
ENSMUSG00000022295	Atp6v1c1	5.18284	4.08397	5.8275	6.41426	5.4056	6.27547	5.07447	8.60994	7.12089	5.45638	7.94951	7.69523
ENSMUSG00000022295	Atp6v1c1	12.3122	13.0488	10.8078	12.2703	14.1284	10.438	12.8003	8.83383	9.72718	13.5193	11.5587	8.30192
ENSMUSG00000020566	Atp6v1c2	0.189127	0.191769	0.363775	0.356846	0.129637	0.236459	0.371168	0.376228	0.448954	0.276968	0.496873	0.436292
ENSMUSG00000021114	Atp6v1d	35.0208	32.6879	33.6632	39.8095	39.753	34.22	39.6848	35.2959	35.8309	41.735	38.8768	34.9061
ENSMUSG00000019210	Atp6v1e1	8.59118	12.1593	11.4059	12.3415	9.93151	11.281	9.48037	11.7606	8.10985	8.96884	12.1577	7.59133
ENSMUSG00000019210	Atp6v1e1	13.8304	12.2906	11.5127	12.1904	15.2268	11.341	14.7662	11.803	14.5932	14.0806	12.3991	15.0896
ENSMUSG00000053375	Atp6v1e2	108.056	115.777	107.296	113.117	107.267	107.203	99.493	111.303	102.584	109.663	109.411	112.581
ENSMUSG00000004285	Atp6v1f	124.588	130.781	123.827	124.228	105.839	114.887	111.624	131.096	107.644	130.903	114.096	124.291
ENSMUSG00000090685	Atp6v1fnb	25.6792	29.4567	28.4789	26.6429	24.1265	29.1346	21.3762	26.6607	27.2418	24.5524	23.9969	27.7517
ENSMUSG00000039105	Atp6v1g1	85.8151	92.6035	86.1376	90.1038	88.8171	85.1242	89.3322	89.7269	83.4522	95.1262	89.1346	93.4878
ENSMUSG00000024403	Atp6v1g2	0.817867	0.597741	0.886232	0.937955	0.681688	0.891217	0.731753	0.856836	0.80697	0.862788	0.836166	0.85312
ENSMUSG00000024403	Atp6v1g2	0.863841	0.812228	0.947214	0.94764	0.766633	0.943848	0.748493	0.881633	0.952727	0.901714	0.884668	0.914017
ENSMUSG00000024403	Atp6v1g2	1.00786	0.843043	0.959388	1.01509	0.823295	0.975569	0.814765	0.986679	1.00137	0.982698	0.958306	0.949408
ENSMUSG00000024403	Atp6v1g2	1.02197	0.85974	0.997827	1.05982	0.910077	0.979741	0.861436	1.21483	1.04558	1.00066	1.04409	0.987557
ENSMUSG00000026394	Atp6v1g3	0	0	0	0.0069625	0	0	0	0	0	0	0	0
ENSMUSG00000033793	Atp6v1h	14.0828	13.0408	13.125	15.007	16.4936	13.6244	13.7947	13.2165	14.1876	15.9009	16.3087	14.3492
ENSMUSG00000033792	Atp7a	0.431686	0.467693	0.451167	0.511711	0.803263	0.436219	0.422309	0.459682	0.503565	0.53734	0.731614	0.393765
ENSMUSG00000006567	Atp7b	1.89348	1.32991	1.73985	1.63606	1.45045	1.44089	1.54574	1.38862	1.65562	1.53147	1.49254	1.62562
ENSMUSG00000037685	Atp8a1	0.336157	0.288022	0.301727	0.390425	0.355621	0.343143	0.295034	0.308183	0.335507	0.305211	0.385937	0.358339
ENSMUSG00000021983	Atp8a2	13.5795	12.8794	13.5979	14.7804	14.2976	12.686	12.5697	12.8465	13.5122	13.7369	13.8624	13.9016
ENSMUSG00000039529	Atp8b1	0.178668	0.17295	0.210964	0.164967	0.138543	0.225953	0.182205	0.159637	0.165283	0.156606	0.203587	0.146046
ENSMUSG00000060671	Atp8b2	7.54527	8.03333	6.73291	6.57392	7.51527	7.58801	6.53635	7.38329	7.58406	6.66439	8.30415	6.65537
ENSMUSG00000003341	Atp8b3	1126.23	1137.8	1223.42	1120.67	1102.48	1174.77	1183.06	1105.79	1194.29	1105.03	1119.14	1208.36
ENSMUSG00000060131	Atp8b4	0.0786395	0.0583285	0.108892	0.0833235	0.0356725	0.065037	0.076068	0.069781	0.0575815	0.0685605	0.0737555	0.043487
ENSMUSG00000028457	Atp8b5	9.84053	8.27627	9.51609	10.0467	10.009	9.15265	10.2007	8.96544	10.1463	10.3025	9.76901	9.52945
ENSMUSG00000027546	Atp9a	47.7231	45.8362	50.2768	49.1083	45.0086	47.885	44.7329	44.8559	48.7391	46.507	43.5035	48.0021
ENSMUSG00000024566	Atp9b	41.6662	44.9921	44.1823	44.9788	45.6991	45.3322	44.4915	45.9768	46.659	40.1938	46.3996	45.3147
ENSMUSG00000028710	Atpaf1	2.75971	2.74675	2.30265	3.08744	2.77411	2.1619	2.41762	2.70322	2.47535	2.63749	2.73388	2.76548
ENSMUSG00000042709	Atpaf2	31.2266	34.8027	35.206	33.2514	32.2589	35.8041	29.3355	35.2751	32.4112	30.8743	34.3709	36.4447
ENSMUSG00000054428	Atpif1	67.2077	73.7807	62.4206	70.0712	61.5786	64.6099	68.0299	73.0712	63.011	72.4395	63.5418	66.219
ENSMUSG00000039065	Atpsckmt	2.33369	2.06486	2.0155	1.54022	2.23742	2.23358	1.80656	1.81233	2.62981	2.08796	1.65171	2.07586
ENSMUSG00000032409	Atr	5.94923	5.22895	4.99985	6.96296	6.9916	5.92202	6.09555	5.2825	5.71618	6.71606	6.16756	5.85369
ENSMUSG00000013622	Atraid	19.253	18.4777	16.1139	20.3304	16.5967	18.4515	18.4643	19.0859	18.2505	18.669	18.9912	17.6909
ENSMUSG00000025646	Atrip	5.21618	4.61892	4.99587	5.53574	4.67686	4.5556	4.8704	4.67964	4.69842	5.23152	5.19774	5.17588
ENSMUSG00000027312	Atrn	1.4285	1.14888	1.34182	1.45648	1.56558	1.22078	1.12885	1.28076	1.43531	1.27618	1.63882	1.28618
ENSMUSG00000054843	Atrnl1	1.42802	1.15557	1.34905	1.42101	1.38596	1.39376	1.33	1.10092	1.36259	1.58348	1.46057	1.12983
ENSMUSG00000031229	Atrx	0.25131	0.150819	0.12791	0.229457	0.235328	0.165582	0.240789	0.16366	0.223913	0.17223	0.210486	0.200186
ENSMUSG00000046876	Atxn1	0.220297	0.289681	0.177957	0.227517	0.223742	0.324811	0.206336	0.221645	0.213017	0.259571	0.259046	0.182455
ENSMUSG00000016541	Atxn10	75.8654	77.6952	79.6985	78.8638	82.9793	77.9355	76.5142	79.0796	77.0745	79.0048	80.6071	80.6438
ENSMUSG00000069895	Atxn1l	12.1325	11.0775	12.8015	12.9316	13.2559	12.0336	12.845	11.446	12.714	12.6456	14.153	13.0879
ENSMUSG00000042605	Atxn2	17.8713	17.2696	19.476	19.4698	20.4034	17.9342	18.2493	17.2932	19.6794	18.9291	20.2862	17.6773
ENSMUSG00000032637	Atxn2l	160.686	198.973	171.724	187.195	159.092	197.968	196.489	158.376	198.302	183.184	207.152	185.686
ENSMUSG00000021189	Atxn3	16.1176	17.9131	16.4687	17.026	15.5464	15.6595	16.0948	16.6499	13.1692	16.9241	17.4141	17.4056
ENSMUSG00000021738	Atxn7	1.48721	1.18479	1.17294	1.36432	1.40218	1.18188	1.13628	1.33442	1.16223	1.44753	1.71366	1.18814
ENSMUSG00000020564	Atxn7l1	31.4741	33.9525	36.5695	32.7772	34.5625	33.6207	32.8452	31.8487	35.5146	34.3851	33.4438	32.0183
ENSMUSG00000048997	Atxn7l2	4.81784	4.82501	4.98618	4.62638	3.86092	4.30816	4.54296	4.55882	4.1279	4.46198	4.32763	4.77161
ENSMUSG00000059995	Atxn7l3	12.0951	11.0236	12.2455	11.4854	10.887	11.7859	12.4297	11.8079	11.5706	10.8684	11.6519	11.2992
ENSMUSG00000074748	Atxn7l3b	73.4939	55.2274	62.9377	78.6799	81.7296	71.0424	74.8918	59.8923	71.62	71.6857	75.2464	73.5694
ENSMUSG00000074804	AU015228	0	0.0131535	0	0.017053	0.009744	0.011822	0.039184	0.044118	0.008215	0.0055755	0	0.0149205
ENSMUSG00000054753	AU018091	0.239651	0.183988	0.18367	0.188591	0.149315	0.188224	0.187637	0.177623	0.201375	0.19497	0.247191	0.190329
ENSMUSG00000054753	AU018091	0.243766	0.223363	0.184771	0.20664	0.137099	0.188224	0.140872	0.154573	0.190804	0.202805	0.262888	0.133061
ENSMUSG00000051669	AU021092	17.5234	15.5791	15.2706	15.8188	13.6614	17.474	15.2781	17.8596	17.143	15.8131	16.2755	15.0574
ENSMUSG00000078584	AU022252	6.45995	6.28708	6.45845	6.3449	6.49395	7.04442	6.71269	6.77609	6.71883	6.50942	6.29797	7.05514
ENSMUSG00000028830	AU040320	35.6777	35.6588	38.1977	34.9801	36.0149	36.6241	36.6168	33.7411	36.6648	35.0305	35.1433	36.9277
ENSMUSG00000078435	AU041133	0.070467	0.026702	0.038375	0.0771015	0.032213	0.0192735	0.046713	0.0485685	0.019217	0.0797545	0.0849895	0.0333515
ENSMUSG00000021460	Auh	3.11763	2.63269	3.257	3.69055	3.52992	3.0875	2.96714	2.96633	2.51274	3.18441	3.37625	3.66742
ENSMUSG00000078521	Aunip	3.23669	3.8171	3.26101	3.24177	3.79365	3.95557	3.05865	4.042	3.07161	3.37652	3.92761	3.43115
ENSMUSG00000068328	Aup1	83.3273	85.2614	88.4939	82.3203	80.6303	84.2798	85.5376	84.5886	84.1736	78.9398	86.7884	90.1953
ENSMUSG00000027496	Aurka	112.486	115.979	122.513	111.985	123.396	122.104	131.477	111.632	120.704	114.279	119.269	123.336
ENSMUSG00000065990	Aurkaip1	53.9749	54.8353	52.95	52.8637	50.6246	53.3541	51.7248	54.1027	51.264	51.6565	48.3235	55.8384
ENSMUSG00000020897	Aurkb	6.93609	6.09438	6.4237	7.08772	7.4257	6.47252	7.53245	6.78047	6.73466	6.53063	7.25634	6.55182
ENSMUSG00000070837	Aurkc	19.1098	19.1987	19.134	20.2662	17.8727	19.4725	20.8657	19.7578	19.4595	20.5364	19.2522	20.0442
ENSMUSG00000029673	Auts2	0.512523	0.539702	0.431497	0.572396	0.509484	0.608431	0.474996	0.511507	0.515668	0.457016	0.422006	0.525693
ENSMUSG00000029673	Auts2	0.485805	0.424371	0.361608	0.428009	0.476133	0.453585	0.479099	0.450414	0.408528	0.424996	0.415716	0.392218
ENSMUSG00000054994	AV320801	0.757107	0.690651	0.533748	0.678694	0.893358	0.65427	0.776898	0.514926	0.630211	0.768825	0.741361	0.785837
ENSMUSG00000003604	Aven	120.781	127.118	124.724	120.514	124.191	125.042	123.44	125.487	122.998	117.466	125.335	126.715
ENSMUSG00000025432	Avil	0.251323	0.305341	0.275278	0.182682	0.220385	0.282937	0.22322	0.203913	0.261107	0.212844	0.315822	0.245581
ENSMUSG00000029787	Avl9	1.48403	1.50229	1.19291	1.31715	1.50837	1.34705	1.40548	1.41379	1.3753	1.64132	1.64598	1.38705
ENSMUSG00000037727	Avp	0	0.276299	0.041167	0.168144	0.0775165	0.052871	0.104593	0.0920285	0.182729	0.0429935	0.0429715	0.175951
ENSMUSG00000018821	Avpi1	9.66078	12.1244	9.88775	9.14202	10.323	9.28783	9.94257	10.8491	8.79254	9.25482	10.478	10.7647
ENSMUSG00000020123	Avpr1a	0.452164	0.252297	0.203856	0.308493	0.27324	0.232334	0.177022	0.299692	0.342121	0.264919	0.247879	0.274249
ENSMUSG00000026432	Avpr1b	0	0	0	0	0	0	0	0.012135	0	0	0	0
ENSMUSG00000031390	Avpr2	0	0	0	0	0	0	0	0	0	0	0	0.0044595
ENSMUSG00000074166	AW146154	0.118778	0.115065	0.057918	0.060486	0.0532835	0.084918	0.056491	0.047473	0.077314	0.072227	0.068134	0.074227
ENSMUSG00000039182	AW209491	3.61868	3.41359	2.89567	3.9411	3.29946	3.48238	3.35679	3.20603	3.33779	3.36321	3.50854	3.08885
ENSMUSG00000041935	AW549877	1.32085	0.894588	0.874653	1.28712	1.48549	1.25058	1.19844	1.04896	1.03689	1.11568	1.24805	1.12928
ENSMUSG00000038112	AW551984	0	0	0.005784	0	0	0	0	0	0.0022245	0	0.0038885	0.0060835
ENSMUSG00000033632	AW554918	6.72092	5.93827	6.30907	6.8676	7.75807	6.38501	6.71881	6.15516	6.94966	6.75623	7.22189	6.53548
ENSMUSG00000015665	Awat1	0.014533	0	0	0	0	0.024239	0.023805	0.0430895	0	0	0	0.014039
ENSMUSG00000031220	Awat2	1.23239	1.42708	1.1631	1.55406	1.54706	1.74437	1.05188	1.58675	1.31702	1.31197	1.49051	1.38303
ENSMUSG00000026601	Axdnd1	15.0282	13.3118	12.8891	17.2717	17.2918	14.0131	16.2706	14.3788	16.3747	16.1266	15.4095	14.109
ENSMUSG00000024182	Axin1	20.7696	19.9605	22.2018	20.6442	20.2483	20.9217	22.509	19.6619	21.8475	21.8966	21.8966	23.0406
ENSMUSG00000000142	Axin2	0.901765	0.62243	0.61268	0.668751	0.724464	0.821825	0.784892	0.631711	0.789931	0.777957	0.727146	0.60546
ENSMUSG00000002602	Axl	12.0626	11.2153	12.4696	11.0513	12.2417	12.7929	11.5034	11.6886	13.1989	11.347	11.5504	11.4329
ENSMUSG00000044820	AY074887	0.016212	0.055099	0.0091815	0.110193	0.0405575	0.0410625	0.107898	0.0781305	0.0670315	0.049674	0.018526	0.010016
ENSMUSG00000050961	AY358078	0.200458	0.330149	0.191518	0.204201	0.217454	0.187473	0.215624	0.161884	0.270203	0.176496	0.222877	0.253578
ENSMUSG00000079120	AY761185	0	0	0	0	0	0.0439105	0	0	0	0	0	0
ENSMUSG00000053873	Aym1	1.46042	0.911775	1.08903	1.64176	0.891479	1.23806	1.63252	0.692595	1.7136	1.65764	1.50324	1.21641
ENSMUSG00000037053	Azgp1	0.125765	0.18428	0.0636745	0.169239	0.144978	0.241912	0.13364	0.186972	0.264988	0.14069	0.144595	0.197715
ENSMUSG00000039285	Azi2	9.64924	9.68088	8.97834	10.3473	10.8997	8.76177	9.5787	9.70308	9.38786	10.9038	12.048	9.42199
ENSMUSG00000037458	Azin1	11.5729	9.97723	8.88979	11.5405	12.2616	11.4009	11.3014	10.645	10.514	10.8696	12.1779	10.829
ENSMUSG00000028789	Azin2	103.605	115.939	113.613	96.3122	97.8212	112.737	100.692	85.083	102.697	98.3866	85.8653	84.7324
ENSMUSG00000028789	Azin2	170.373	201.182	204.039	170.081	172.818	187.848	177.989	203.877	180.765	171.938	176.694	229.179
ENSMUSG00000096144	B020004C17Rik	0	0	0	0	0	0	0	0	0	0.013942	0	0
ENSMUSG00000101303	B020011L13Rik	0	0	0	0	0	0	0	0	0	0	0	0
ENSMUSG00000078537	B020031M17Rik	0	0	0	0	0	0	0	0	0	0	0	0
ENSMUSG00000045767	B230219D22Rik	0.851535	0.783763	0.502153	1.01806	1.07303	0.728187	0.933952	0.666214	0.691993	0.877257	0.944215	0.910566
ENSMUSG00000080717	B230307C23Rik	0.389244	0.242928	0.343604	0.378373	0.268807	0.212004	0.271722	0.236536	0.234782	0.271209	0.230283	0.169764
ENSMUSG00000060802	B2m	22.6661	20.9031	17.2652	27.8404	18.1113	23.923	23.2276	20.1693	24.716	20.1909	22.9524	19.9529
ENSMUSG00000043300	B3galnt1	3.0332	3.30118	2.90452	2.589	3.17326	2.52834	2.66645	2.76256	2.5102	2.93767	3.1776	2.1098
ENSMUSG00000039242	B3galnt2	2.45964	2.29686	2.68083	2.61604	2.98187	2.239	2.6593	3.04104	2.44585	3.09901	2.94214	2.39564
ENSMUSG00000034780	B3galt1	0.067767	0.0293495	0.0145885	0.050754	0.084541	0.0553335	0.0200735	0.0556235	0.060627	0.023949	0.0446915	0.036604
ENSMUSG00000033849	B3galt2	0.0166995	0.004056	0	0	0	0.005552	0.0107385	0	0.0037665	0	0.0031245	0.0084485
ENSMUSG00000067370	B3galt4	0.212905	0.0772245	0.135049	0.161872	0.126449	0.175748	0.207397	0.157494	0.154786	0.177641	0.156726	0.159436
ENSMUSG00000067370	B3galt4	0.21557	0.094009	0.244263	0.170422	0.184651	0.179361	0.207391	0.161478	0.156755	0.1836	0.156726	0.168025
ENSMUSG00000067370	B3galt4	4.49881	4.01997	4.38403	3.65787	4.40794	4.22684	3.44928	4.0175	4.14778	3.86465	3.61928	4.37281
ENSMUSG00000067370	B3galt4	4.56963	4.08823	4.45711	3.69546	4.52066	4.30559	3.61232	4.05606	4.22736	3.88196	3.66286	4.50803
ENSMUSG00000074892	B3galt5	0	0	0.002529	0.004601	0.0021355	0.0031115	0	0.0051445	0.0092465	0	0.005641	0
ENSMUSG00000050796	B3galt6	1.30044	1.25486	1.40731	1.18425	1.19501	1.08494	1.049	1.01112	1.19194	1.25645	1.13011	0.92566
ENSMUSG00000045994	B3gat1	0.0194655	0.022836	0.041752	0.0187495	0.0395765	0.041091	0.03748	0.022968	0.04584	0.0132085	0.01546	0.055969
ENSMUSG00000026156	B3gat2	0.330942	0.350241	0.314331	0.394992	0.350308	0.362092	0.31703	0.335818	0.258189	0.44035	0.390042	0.368733
ENSMUSG00000071649	B3gat3	9.43022	9.26039	9.02421	10.0936	8.40549	10.2328	9.35699	9.25188	9.66773	8.22372	8.69158	9.15494
ENSMUSG00000051950	B3glct	0.413075	0.343078	0.356112	0.405622	0.441994	0.478472	0.374506	0.2737	0.381845	0.322419	0.419089	0.456495
ENSMUSG00000051650	B3gnt2	0.745313	0.656559	0.887007	0.751449	1.0523	1.10907	0.868573	0.746412	0.791505	0.837802	0.888508	0.725583
ENSMUSG00000031803	B3gnt3	0.231077	0.477926	0.276577	0.227085	0.228046	0.446709	0.248763	0.489708	0.280149	0.194542	0.19489	0.236356
ENSMUSG00000029431	B3gnt4	7.85446	8.25267	7.78073	7.48878	7.63185	7.77607	6.70788	7.5494	7.18132	8.09059	7.22209	6.92036
ENSMUSG00000022686	B3gnt5	0	0	0	0	0.002475	0	0.004158	0.0032695	0	0	0.0031505	0
ENSMUSG00000074004	B3gnt6	0.0332995	0.0057065	0.0061775	0.009447	0.0350475	0.0228325	0.032098	0.036923	0.023565	0.0251705	0	0.061077
ENSMUSG00000079445	B3gnt7	0.12105	0.0962785	0.0994405	0.133404	0.110217	0.111226	0.093964	0.100646	0.105658	0.13281	0.055269	0.072829
ENSMUSG00000059479	B3gnt8	2.05496	2.184	1.74909	1.90454	2.05056	1.92358	1.5165	2.15042	1.82034	1.602	1.89965	1.84981
ENSMUSG00000069920	B3gnt9	1.64567	1.76558	1.69564	1.69548	2.05957	1.99393	2.09586	1.9555	1.96408	2.066	1.99673	2.25185
ENSMUSG00000046605	B3gntl1	2.3674	2.10054	2.30783	2.67889	2.32767	2.46055	2.09912	2.43254	2.29542	2.09417	2.2768	2.2084
ENSMUSG00000043740	B430306N03Rik	1.53962	1.33448	1.47846	1.3898	1.48542	1.43359	1.44172	1.30436	1.33249	1.32338	1.49088	1.28805
ENSMUSG00000043740	B430306N03Rik	1.92568	1.81426	2.36545	1.80909	1.98149	2.44661	2.22236	1.6487	1.74296	1.97864	2.22614	1.73707
ENSMUSG00000006731	B4galnt1	27.8259	27.4429	26.5995	28.2263	22.7043	29.6428	28.4965	27.941	29.0883	26.1669	26.3085	27.5884
ENSMUSG00000013418	B4galnt2	0.164562	0.155996	0.118879	0.398572	0.165974	0.226432	0.134609	0.103914	0.16689	0.168685	0.23104	0.110994
ENSMUSG00000041372	B4galnt3	3.19094	3.37897	3.02185	2.63728	2.7737	3.24993	2.70437	2.83039	2.87407	2.91022	2.94471	2.95372
ENSMUSG00000055629	B4galnt4	4.06106	3.41894	4.03956	4.26559	3.35718	4.61067	3.58865	3.14973	4.10854	3.65758	3.64301	4.5316
ENSMUSG00000028413	B4galt1	5.60989	5.27263	5.49389	5.15271	5.7619	5.64452	4.9964	5.7357	5.8891	4.8611	5.71538	5.13346
ENSMUSG00000028541	B4galt2	14.5927	15.7228	14.6095	14.7732	13.425	14.9389	14.5685	15.4233	14.3353	14.2759	14.0364	14.9154
ENSMUSG00000052423	B4galt3	10.8772	10.3407	8.82556	10.2962	10.1068	10.2348	9.90628	10.1546	10.1167	9.15593	11.098	9.55325
ENSMUSG00000022793	B4galt4	0.80758	0.538872	0.514714	0.596064	0.603754	0.606124	0.444377	0.546654	0.591294	0.609656	0.677283	0.492922
ENSMUSG00000017929	B4galt5	4.80778	4.305	4.62495	4.47757	4.61446	4.84006	4.253	4.25104	4.68339	4.2684	4.54935	4.9557
ENSMUSG00000056124	B4galt6	0.269223	0.185063	0.25823	0.290981	0.374157	0.240444	0.265247	0.262302	0.248105	0.300814	0.276927	0.283225
ENSMUSG00000021504	B4galt7	6.84796	7.36395	6.65253	5.51957	7.4397	7.51957	6.05123	7.5135	7.33521	6.04438	7.21591	5.98778
ENSMUSG00000047379	B4gat1	4.23732	3.90101	3.98805	4.57715	4.15259	4.40497	4.20407	3.81341	4.90978	4.14771	4.15126	4.22489
ENSMUSG00000001039	B9d1	112.098	121.907	114.694	112.761	104.121	112.109	105.208	114.461	110.189	108.902	102.4	112.911
ENSMUSG00000063439	B9d2	7.01563	8.12134	7.56933	7.37928	5.9475	8.46565	6.8448	8.40876	7.53037	8.35383	6.84227	7.77896
ENSMUSG00000022296	Baalc	0.045093	0.0399145	0.0612975	0.0631505	0.0365225	0.0377855	0.053373	0.0416895	0.056698	0.049424	0.054385	0.04145
ENSMUSG00000022296	Baalc	0.0082395	0.0452765	0.076007	0.0683475	0.026123	0.042862	0.040211	0.044034	0.072267	0.0491625	0.0185045	0.030259
ENSMUSG00000039653	Baat	0	0	0	0.005718	0	0	0	0	0	0	0	0
ENSMUSG00000031820	Babam1	49.3267	51.7547	52.123	51.6239	47.041	49.581	50.1716	53.0027	46.4703	51.9883	49.864	52.1272
ENSMUSG00000052139	Babam2	29.963	33.1675	31.7702	30.2825	30.7043	31.9411	31.8735	30.9067	33.2119	29.3287	33.5956	32.1713
ENSMUSG00000032086	Bace1	0.147981	0.141857	0.157954	0.238152	0.153215	0.0877825	0.168055	0.151053	0.158186	0.109167	0.183628	0.110435
ENSMUSG00000040605	Bace2	0.250722	0.224261	0.183593	0.237212	0.152277	0.211707	0.193507	0.179032	0.242932	0.219985	0.199527	0.188285
ENSMUSG00000025612	Bach1	0.226461	0.188081	0.124403	0.31903	0.30819	0.243518	0.303941	0.260204	0.222927	0.257002	0.233373	0.234019
ENSMUSG00000040270	Bach2	0.672052	0.882133	0.642532	0.590054	0.696188	0.74716	0.578577	0.659353	0.746646	0.683898	0.675693	0.51929
ENSMUSG00000024959	Bad	44.8272	51.7541	56.1531	50.6633	46.0135	54.0567	53.6902	49.3651	43.806	54.0102	49.6432	55.7078
ENSMUSG00000028416	Bag1	154.987	155.916	151.503	154.442	166.645	152.393	159.435	156.573	149.478	161.521	160.077	153.308
ENSMUSG00000042215	Bag2	4.48309	5.2205	4.58361	4.96339	4.24172	4.51185	4.28667	4.56619	4.24202	5.28856	4.65191	4.70053
ENSMUSG00000030847	Bag3	17.4122	16.4151	16.5171	17.3869	17.9237	18.5261	17.9905	17.0878	16.4484	16.4594	17.7964	17.457
ENSMUSG00000037316	Bag4	7.83035	7.91208	8.02972	7.79577	8.82653	7.46716	7.69975	7.41254	7.76336	7.83231	8.19901	7.96598
ENSMUSG00000049792	Bag5	208.452	205.706	206.6	224.505	227.032	203.582	217.388	207.221	205.585	224.315	220.026	214.044
ENSMUSG00000024392	Bag6	134.43	137.735	145.564	121.394	122.677	140.895	130.475	136.216	124.894	124.978	130.995	149.053
ENSMUSG00000024392	Bag6	143.743	143.118	159.022	141.902	146.552	151.034	148.008	146.54	147.04	134.77	144.871	159.807
ENSMUSG00000024392	Bag6	155.276	161.962	175.496	155.799	161.972	166.049	161.035	160.179	170.294	153.305	159.863	175.745
ENSMUSG00000024392	Bag6	170.415	180.803	195.548	172.935	178.194	186.389	178.141	175.895	187.94	177.023	175.986	195.306
ENSMUSG00000039741	Bahcc1	0.9846	0.791883	0.919759	0.862699	0.909593	0.910633	0.964581	0.806285	0.799154	0.829791	0.886099	0.867833
ENSMUSG00000040007	Bahd1	9.20835	8.60115	9.68346	8.79208	8.52239	8.88529	8.50813	8.6637	8.96983	9.05363	8.41842	8.97275
ENSMUSG00000025372	Baiap2	75.8447	78.7158	79.4825	78.1226	82.2291	78.9248	76.8023	81.6959	81.9543	76.1307	76.0312	79.7566
ENSMUSG00000038859	Baiap2l1	1.32624	1.28948	1.44342	1.34846	1.50185	1.55105	1.11228	1.27015	1.47961	1.39038	1.28617	1.23322
ENSMUSG00000018126	Baiap2l2	0.257383	0.16305	0.187356	0.185999	0.19375	0.132414	0.0843065	0.226346	0.121449	0.210446	0.265291	0.19945
ENSMUSG00000047507	Baiap3	0.625443	0.738668	0.65483	0.575754	0.575654	0.814102	0.72251	0.646586	0.721118	0.655039	0.496447	0.699329
ENSMUSG00000057789	Bak1	10.2563	9.47211	9.41779	11.2976	8.75254	11.1062	11.1692	9.75123	10.492	10.7426	10.286	11.5783
ENSMUSG00000024232	Bambi	13.1844	13.5055	12.8699	12.4322	12.032	13.8148	11.5795	13.9439	12.7127	11.8379	12.2555	13.3356
ENSMUSG00000024844	Banf1	39.3596	44.1623	42.654	40.3364	36.9123	39.4671	37.9895	39.8757	38.0044	41.8731	40.5903	40.3819
ENSMUSG00000037307	Banf2	67.2653	67.2609	62.1841	63.5752	57.2127	64.088	51.8469	69.451	61.1024	59.7313	57.7825	62.405
ENSMUSG00000037922	Bank1	0.149243	0.039747	0.0563025	0.0573635	0.056259	0.082467	0.0638005	0.106281	0.0749975	0.021212	0.111833	0.0311385
ENSMUSG00000025316	Banp	1.54599	2.61737	1.62212	1.57139	1.6944	1.62557	1.28552	1.58944	1.62767	1.86709	1.80081	1.47388
ENSMUSG00000021901	Bap1	63.0329	67.0145	70.1137	60.3188	63.2223	61.9639	66.4035	63.0825	62.4468	63.3852	63.7797	63.6721
ENSMUSG00000026196	Bard1	2.23488	2.49921	2.4501	2.58742	2.85762	2.04932	2.22228	2.26846	2.52064	2.72803	2.33917	2.69585
ENSMUSG00000026805	Barhl1	0.197047	0.124909	0.152437	0.198174	0.145067	0.170424	0.24114	0.165215	0.195769	0.19347	0.145513	0.220812
ENSMUSG00000034384	Barhl2	0.154743	0.122288	0.087768	0.11314	0.147028	0.092597	0.192012	0.129862	0.120637	0.117871	0.066662	0.108446
ENSMUSG00000021381	Barx1	0.159042	0.074303	0.121813	0.13105	0.192772	0.156124	0.074062	0.126407	0.100468	0.162206	0.165217	0.26837
ENSMUSG00000032033	Barx2	0.0858855	0.107656	0.08851	0.147655	0.067287	0.0832775	0.0150355	0.0543225	0.07902	0.0283055	0.0617375	0.0816995
ENSMUSG00000045763	Basp1	13.2226	11.6488	10.7708	13.1998	12.4559	11.7384	12.2955	11.815	12.6783	13.542	12.8756	12.221
ENSMUSG00000034266	Batf	0.250024	0.127012	0.247649	0.124366	0.305202	0.119308	0.132756	0.201975	0.154556	0.068554	0.344355	0.166059
ENSMUSG00000039699	Batf2	0.265071	0.112707	0.11345	0.0878965	0.116737	0.164461	0.0914935	0.125097	0.148479	0.099445	0.13174	0.131845
ENSMUSG00000026630	Batf3	0.494806	0.233315	0.28388	0.585949	0.399045	0.40506	0.528465	0.501706	0.396057	0.694407	0.422358	0.757013
ENSMUSG00000003873	Bax	8.07352	10.4356	9.02348	9.49598	7.11126	9.71475	8.50508	8.43102	8.52686	10.0325	7.52924	8.29966
ENSMUSG00000035021	Baz1a	14.0709	11.7144	12.2435	16.0347	15.9952	14.1598	12.8004	12.3328	14.5123	15.0819	14.1344	12.7203
ENSMUSG00000002748	Baz1b	3.23262	3.93662	3.74359	3.11146	4.17032	3.49959	3.05314	3.6464	3.45855	3.52005	4.34366	3.41513
ENSMUSG00000040054	Baz2a	49.4739	45.4293	50.6327	52.5317	52.4708	50.5457	49.4858	45.5292	51.095	49.1091	55.2058	51.0315
ENSMUSG00000026987	Baz2b	3.16054	2.78173	2.55802	3.13227	3.74161	2.99257	3.01712	2.65081	3.21976	3.34311	3.60828	2.39319
None	BB287469	0.335675	0.219888	0.169322	0.297902	0.536734	0.285768	0.241437	0.221191	0.27099	0.332352	0.339899	0.217562
ENSMUSG00000002083	Bbc3	1.50058	1.5283	1.98862	1.40972	1.22595	1.49405	1.51369	1.46697	1.5449	1.32153	1.05495	1.62554
ENSMUSG00000084957	Bbip1	5.08064	5.39524	4.23332	5.88852	5.63687	5.16383	5.52977	5.60536	4.79821	6.05396	5.66411	4.09999
ENSMUSG00000057265	Bbof1	22.4256	20.269	18.7677	22.9981	23.8129	20.0984	24.9425	20.6397	21.0835	23.1265	21.7639	19.6622
ENSMUSG00000041660	Bbox1	0.715383	0.5722	0.442371	0.426812	0.691796	0.528256	0.559849	0.584178	0.386	0.594426	0.601209	0.560378
ENSMUSG00000006464	Bbs1	5.78097	5.12795	5.38532	5.4615	5.43994	5.61871	5.45482	4.98747	5.27711	5.25557	5.39621	5.43507
ENSMUSG00000035759	Bbs10	2.71083	2.25659	2.28617	3.06071	2.94098	2.20003	2.88547	2.32599	2.59087	3.02809	2.83147	2.51959
ENSMUSG00000051444	Bbs12	0.083258	0.0455265	0.0483265	0.0632005	0.01349	0.001776	0.0416365	0.099632	0	0.062112	0.0600735	0.0697155
ENSMUSG00000051444	Bbs12	0.083258	0.044461	0.052086	0.0693625	0.01349	0.001776	0.03874	0.099632	0	0.0634695	0.058824	0.0697155
[truncated: 21,504 more rows]

## Sheet:  Metacycle analysis mouse
MetaCycle analysis of mouse testular transcripts in two consecutive days with a 4-hour interval
Gene_name	meta2d_pvalue	meta2d_phase
Rnaseh2b	1.39662e-07	7.72949
Cacnb3	2.4823e-07	21.0672
Rasl10a	4.55608e-07	23.0602
Spock2	7.92785e-07	22.0198
Setmar	7.93646e-07	8.2731
Ddx11	1.22841e-06	20.3679
Mrpl43	1.71705e-06	0.954958
Rs1	1.82561e-06	23.6529
Ndufa8	2.00549e-06	5.52293
Id3	2.01265e-06	2.48698
Btbd18	3.00484e-06	9.44925
Manbal	3.0469e-06	23.7387
Cenpw	3.23144e-06	7.37584
Anxa9	4.54977e-06	21.0304
Dact2	6.20508e-06	22.6033
Krt20	6.44872e-06	25.1123
Rmc1	6.47858e-06	9.82299
Ankzf1	6.58459e-06	18.2656
Gnb3	6.72519e-06	19.6396
Scly	8.09114e-06	20.8605
Anks3	8.15451e-06	9.84063
Rpl23a	9.31822e-06	7.29568
Nat2	1.03785e-05	10.2248
Pigx	1.091e-05	9.44763
Tcf19	1.1161e-05	23.2742
Slc6a8	1.18393e-05	21.5555
Slc22a13	1.22677e-05	9.94553
Dnajc19	1.28674e-05	5.87883
Tle2	1.3626e-05	20.9221
Sec16b	1.45081e-05	5.0726
Zmynd10	1.5047e-05	20.6294
Mical2	1.59287e-05	15.4964
Lhx2	1.59342e-05	6.70981
Ppil2	1.73172e-05	19.5082
Iscu	1.75651e-05	5.45214
Rasd1	1.80807e-05	9.21481
Bcl11b	1.94001e-05	5.98716
Kcnk6	1.97378e-05	10.4081
1700029P11Rik	2.03997e-05	23.2608
Pcmtd1	2.1917e-05	0.781514
Slc25a27	2.30605e-05	23.7604
Btbd35f15	2.4472e-05	3.35467
Mfsd8	2.65454e-05	7.1944
Slc25a16	2.72004e-05	25.1535
Pvr	2.76786e-05	10.0007
Cetn4	2.7758e-05	26.3509
Maged1	3.06904e-05	19.8333
Ccdc87	3.28163e-05	15.5936
Fbxl19	3.49753e-05	12.2751
Bud23	3.67734e-05	2.58083
Mylk3	3.75552e-05	8.08562
Stard8	3.78541e-05	12.3296
9930012K11Rik	3.95499e-05	23.7797
Zfp703	4.16262e-05	19.9423
Cd244a	4.20569e-05	7.97884
Clcn2	4.2438e-05	21.7154
Csnk1d	4.30753e-05	17.3035
Aym1	4.66745e-05	24.7727
Sec14l1	4.89514e-05	15.0709
Gabrq	4.97251e-05	13.6338
Slc16a14	4.98705e-05	25.0589
Hoxd9	5.06354e-05	22.0711
Dmgdh	5.5806e-05	0.89422
Hivep2	5.83972e-05	9.30792
Ccbe1	5.87236e-05	7.8681
H1f2	5.94337e-05	22.8048
Cdk5r1	5.98935e-05	9.99117
Actg1	6.16925e-05	22.7004
Arpc1b	6.17922e-05	4.86204
Sorbs3	6.2246e-05	16.1253
Shroom2	6.56629e-05	6.47617
Gm867	6.58397e-05	20.77
Cemip2	6.66762e-05	7.82914
Suds3	7.03344e-05	17.7826
Slirp	7.10692e-05	7.82238
Dph2	7.15926e-05	11.8527
Kif21b	7.9514e-05	16.4552
Ush2a	8.0432e-05	17.5241
Rhoj	8.26645e-05	23.8606
Rasl11a	8.34286e-05	21.341
Gml	9.20609e-05	10.291
Snai1	9.22683e-05	22.1843
Ino80e	9.35685e-05	19.3826
Eola1	9.40138e-05	3.57973
Gsdma	0.000102642	19.8288
Bnc1	0.000112062	8.85605
Spry4	0.000125167	15.4539
Mc4r	0.000130169	10.0869
Zfp58	0.0001302	8.15471
Bbs12	0.00013044	7.51067
Akr1c13	0.000130506	6.17948
Elmo2	0.000131386	20.8992
Txlna	0.000132871	20.3109
Nploc4	0.000134378	20.514
Rnase13	0.000134688	18.1762
Uchl4	0.000136137	2.47247
Lef1	0.000138576	2.84698
Zscan30	0.000141616	3.13282
E2f3	0.00014235	7.61498
Spocd1	0.000146735	17.2132
Zfp46	0.000148006	10.343
Bscl2	0.000148474	16.13
Sh2d4a	0.000149136	11.011
Erg	0.00015051	1.67718
Actl11	0.000150638	16.1435
Traf4	0.000151414	22.2521
Srsf5	0.000151749	24.6453
S1pr1	0.000151974	11.9367
Atpif1	0.000152734	7.08237
Zfp764	0.00015345	9.19229
Rhob	0.000155256	10.6301
Myot	0.000155868	4.14313
Slc9b2	0.000164541	11.5791
Syngap1	0.000169361	22.8344
Sh2b1	0.000171768	21.8838
Sdcbp2	0.000174418	22.9921
Magohb	0.000175684	5.99429
Bag6	0.000186767	16.7855
Ypel2	0.000189425	6.45608
Prrc2a	0.00019176	19.0322
Tonsl	0.000192425	20.1939
Cdca8	0.000197883	23.8763
Bnip5	0.000199318	23.4304
Mroh2a	0.000200199	19.5455
Gramd1a	0.000201996	20.9998
Smn1	0.000203522	23.7603
Cdsn	0.000205302	19.5702
Lrrc43	0.000210286	11.8036
Mphosph6	0.000211832	24.0776
Chst1	0.00021204	23.6554
Ccdc51	0.00021738	12.1649
Stk38l	0.000220853	7.82954
Ndufa12	0.000222205	7.80594
Gm21573	0.000226125	23.1126
Kdsr	0.000227158	7.31833
Bpifa1	0.000230417	21.1464
2310022B05Rik	0.00023379	21.5847
Frg2f1	0.000234077	11.6943
Taf6	0.00023878	19.139
Wipf3	0.000239324	13.314
Atf6b	0.000240582	20.5892
Mfsd4b4	0.000241893	7.88427
Ubl7	0.000250579	15.9551
Fstl3	0.000252564	20.4704
Vcpkmt	0.000254766	3.76091
Fam107a	0.00025518	12.0653
Tex13b	0.000257328	7.91549
Scyl1	0.000262514	19.471
Dusp12	0.000271809	1.69581
Map4	0.000283678	18.0195
Zfp532	0.000284559	11.5665
Gbf1	0.000285173	16.9839
Sh3tc2	0.000286164	13.0442
Chtf8	0.000291162	13.0563
Odf3b	0.000295636	17.5931
Cmpk2	0.000298855	13.1443
Dnajc22	0.000301204	9.57902
Tmed4	0.000302184	0.0752574
Klk1b8	0.000307702	6.052
Tshz1	0.000308415	2.91623
Insyn2b	0.000309345	15.646
Prrc2a	0.000314361	17.8241
Mbd3l2	0.000315103	0.564481
Daam2	0.000343013	14.1792
Lgals4	0.000354256	23.2516
Hopx	0.000357216	4.1472
Amigo3	0.000370037	21.7895
Clk2	0.00037779	19.9199
Zfp334	0.000378765	6.52737
Arf6	0.000383967	1.38888
Cbx4	0.000389235	21.7903
Gm7102	0.000391445	4.77975
Nacc1	0.000398828	19.9903
Rpl21	0.000399968	7.50895
Tlr8	0.000410066	8.13993
Dlgap4	0.000410827	15.8273
Trim6	0.00041106	24.8578
Hes5	0.000422307	12.3553
Zfp949	0.000426925	7.49569
Eftud2	0.000433774	19.2012
Nr0b2	0.00043418	10.3043
Cpox	0.000448052	11.0241
Olfr703	0.000449337	2.28979
Try4	0.000455029	21.183
Il17rb	0.000457154	20.2
Mnd1	0.000460345	4.18036
Slc19a3	0.000467044	13.5112
Rps23	0.00047474	6.99746
Tex44	0.00049124	13.6993
Stmn4	0.000492317	15.5538
Gpr3	0.000497241	2.38909
Gas8	0.000497666	23.2259
Slc45a3	0.000500944	21.1435
Pced1b	0.000511107	10.3591
Olfr554	0.000515594	8.62169
Smim10l2a	0.000523583	9.64587
Ythdf2	0.000524082	7.59586
Rnf166	0.000527488	19.8962
CK137956	0.000543657	19.6575
Fam163a	0.000552322	11.8547
Btg2	0.000559673	6.71486
Nudt12	0.00056503	5.16498
Eya3	0.000566576	13.7027
Pwwp2a	0.000572407	6.82826
H2az1	0.000573142	6.5628
Usp21	0.00058037	17.3609
Lipe	0.000583049	17.0087
Rela	0.000590568	20.7179
Dtd1	0.000598223	2.08575
Armcx4	0.000609054	3.63777
Gm46427	0.000611955	16.9786
Gm44812	0.000626556	6.194
Ogfrl1	0.000633412	25.7616
Irf2bp2	0.000637497	23.7825
Rps6ka1	0.000640615	14.672
Trim8	0.000643213	23.3973
Haus8	0.000654073	13.5091
Samt1c	0.000656501	8.93836
Tspyl2	0.000664206	12.9723
Col11a1	0.000670234	7.84709
Nap1l3	0.000673782	6.36522
Lrrc36	0.000681134	19.5532
Rgs2	0.000682921	9.08957
Rsrp1	0.000691083	8.3424
Dhrs3	0.000691726	14.5083
Mycs	0.000692431	9.81163
Atp8b2	0.000695658	10.6422
C4a	0.000697276	18.2634
Iqcn	0.000701218	17.4171
Gm14692	0.000708833	7.14682
Cmtr2	0.000714448	8.31495
Rbms2	0.000715988	11.5464
Mcm5	0.000716979	15.5774
Peli1	0.000719476	4.28663
Phf8	0.000720316	12.6475
Ncoa5	0.000720864	17.2464
Gm272	0.000732616	0.334618
Tigd3	0.000734028	10.4975
Pdp2	0.000740712	8.75328
Birc3	0.000743267	7.97922
Map6	0.000745959	19.7503
Arhgap39	0.000750014	18.7835
Gjc1	0.000751403	7.72146
Wtip	0.000753757	22.8821
B3gat1	0.000780241	17.3083
Calcoco1	0.000784571	16.9021
Sox9	0.000785196	8.12975
Actl9	0.000785196	13.7535
Fbxl4	0.000793215	4.2668
Ropn1	0.000797483	7.3184
Amigo1	0.000802125	13.6014
Nfya	0.000806423	10.923
Gpr84	0.000816455	12.0887
Ubqln4	0.000817054	16.0331
Med18	0.000819676	9.0005
Timm44	0.000822314	0.810037
Asic3	0.000825143	23.776
Arl4d	0.000826388	9.22424
Stk11ip	0.000828451	19.9051
Phf19	0.000829574	6.70101
Trdmt1	0.000852396	7.83116
Vps52	0.000858585	16.9919
Nfasc	0.000870666	9.2746
Avil	0.000888518	16.6842
Kcnh5	0.000889086	16.2319
Grhl2	0.000896161	9.73332
Bcar1	0.000896225	20.8213
Vps28	0.000900033	5.00108
Gm525	0.000901776	13.9523
Cdr2l	0.000904807	12.7437
Avl9	0.000909579	6.53933
LOC100862470	0.000926748	5.73037
Cdh9	0.00094489	8.91791
Nek2	0.000961896	0.592048
Gpc4	0.000962918	11.3422
Serpina3b	0.000977183	13.5723
Prr5l	0.000977779	11.9425
Immp1l	0.000992466	3.75321
Brpf3	0.000993173	17.1528
Catsper1	0.00099956	13.9531
Necab3	0.00100322	11.7175
Nrde2	0.00101385	18.4343
Ak8	0.00102267	13.6397
Adcy1	0.0010304	12.2717
Gm14391	0.00104365	6.6006
Prrc2a	0.00105816	16.8871
Gm7361	0.00106283	23.9455
Slc6a9	0.00106352	13.9634
Ncf1	0.00106491	12.9998
Gja3	0.00106686	10.9116
Fbxo17	0.00107816	23.7362
Abcg1	0.0010802	12.7252
Denn2b	0.00110233	11.6624
Chrm2	0.00110692	24.8737
Disp2	0.00114521	10.0295
Utf1	0.00114561	10.3417
Mon1a	0.00115456	18.0451
Foxo3	0.00115918	10.7583
Pspn	0.00117578	17.0111
Sf3b3	0.00120042	16.0448
Ppp1r32	0.00122809	12.3508
Clock	0.00123828	3.70323
Rtca	0.00124287	5.59355
Brms1l	0.00125485	6.75128
Gpr139	0.00127404	8.01229
Gm42323	0.00129026	0.735411
Pfdn4	0.00129777	6.90992
Atp6v0a1	0.00129848	21.362
Zmym3	0.00130307	21.0477
Tcf23	0.00130689	13.7606
Slc12a5	0.00131723	22.8309
Hoxb3	0.00132618	6.61545
Nova1	0.0013298	5.47136
Bicdl1	0.00133219	21.2891
Syt1	0.0013365	0.199318
4930578I06Rik	0.00133723	7.8983
Ppp1r15a	0.00134527	22.7512
Pcbp1	0.00134752	24.7358
Ripor3	0.00135482	10.9833
Abcb10	0.00136603	21.107
Reck	0.00137756	7.4041
Cbfa2t3	0.00138627	21.2671
Tgfbr2	0.0013944	0.0928478
Ovca2	0.00140077	10.5171
Tmie	0.00141009	12.1427
BC055324	0.00141576	10.9791
Tafa4	0.00142726	11.8827
Ern1	0.00145486	11.1185
Soga1	0.0014634	15.4725
Pcbp3	0.00146387	20.5336
Elp5	0.0014852	2.54802
Ppp1r26	0.00148561	9.32225
Ddx56	0.00148617	14.4661
Gm38664	0.0014919	9.58044
Bex3	0.00149839	4.66743
Selenov	0.00149917	13.2416
Gm20881	0.00152724	9.40014
Prelp	0.00153453	14.1363
Stkld1	0.00153524	13.2411
Fbrs	0.00155503	20.8957
Arnt	0.00155542	9.12051
Dhx38	0.00156338	22.7882
P2rx7	0.001572	12.7974
Atp5j	0.0015765	5.23127
Kctd14	0.00157747	8.47399
Zfp275	0.00157811	10.1374
Rpl39l	0.00158191	6.2796
Rgmb	0.00159914	5.40113
Zdhhc14	0.00161317	13.1069
Pramel	0.00161377	8.71915
Mrpl41	0.00163306	5.68621
Zbed5	0.0016346	9.65895
Olfr128	0.00165342	7.31944
Pelo	0.00168442	21.197
Mtx1	0.00169764	15.5253
Cntrob	0.00171303	23.9062
LOC105244150	0.00172342	5.91635
Prr30	0.0017274	15.435
Zfp280b	0.00173614	7.40363
Cnpy1	0.00174772	22.1886
Sirt7	0.00177259	21.9102
Trpv3	0.00177672	23.1929
Dlx1	0.00178183	12.8174
Brsk2	0.00178476	11.8515
Etfrf1	0.00182791	8.27799
Gm648	0.00183187	10.282
Wnt3a	0.00183517	11.1605
Fan1	0.00183708	8.34152
Map6d1	0.00185637	1.195
Cep131	0.00185796	21.7473
Agpat4	0.00186359	12.1154
Tmem71	0.0018654	2.6913
Car1	0.00187681	10.1836
Orc1	0.00188923	9.42887
Id1	0.00191519	22.3036
Gm16867	0.00191971	18.2324
Gm46238	0.00192029	17.7438
Hdac4	0.00192311	13.0256
Polr3d	0.00193192	7.65505
Rpl34	0.00193422	7.66151
Cetn4	0.00193539	25.8309
Laptm4b	0.00194964	25.7557
Atp9b	0.00195296	12.8272
Hpgds	0.00196926	2.19636
Intu	0.00197824	21.6348
Pipox	0.00198245	1.95037
Ndufs4	0.00199423	5.0998
Serpina3f	0.0019943	16.0062
Pdcd6	0.00199967	0.35226
Prox2	0.00200293	13.4725
Cox7a2l	0.0020241	7.4378
Polr2h	0.00203089	10.8357
Rsbn1l	0.00208151	1.84634
Fam174a	0.00208458	3.89042
Tmem243	0.00208922	4.86794
Lsm2	0.00210923	10.0894
Dsel	0.00215433	1.96958
Slc13a5	0.00215504	20.2567
Elapor1	0.00217104	16.0299
Dnah17	0.00218241	17.6246
LOC100862043	0.00218394	8.83972
Qars	0.00219022	15.9212
Seh1l	0.0021905	5.13162
Bhlhe40	0.00219194	6.25414
Rabep2	0.00222695	21.0729
Egln1	0.00222939	23.8976
Lrrc47	0.00223627	22.8218
Zfp644	0.00225345	7.73735
Spata21	0.00225701	15.9043
Gabrg3	0.00227119	4.61857
Cys1	0.00227697	13.4186
LOC100504180	0.00227867	7.28274
Slc13a2	0.00228675	12.4006
Slc36a2	0.00228742	19.3918
Mosmo	0.00229117	5.58453
Tmem221	0.00229599	13.1982
Zfp3	0.00229632	5.93542
Tchh	0.00229969	10.9315
Mical3	0.00230162	18.9723
Perp	0.00233029	5.05081
Thoc2l	0.0023612	5.52062
Chst10	0.00237577	16.7151
Kcna5	0.00239411	11.5662
Rpl30	0.00240107	5.74168
Gm9222	0.00241901	24.5117
Atp6v1e1	0.0024348	11.0645
Hpx	0.00243665	19.1094
Dhx8	0.00243666	16.8823
Fzd5	0.00244379	8.86811
Arhgef2	0.00247887	16.9372
Dnajc5	0.00248064	25.0147
Timeless	0.00249606	12.0334
Nfkbid	0.00250666	8.42937
Nup93	0.00251641	16.2791
Ccdc187	0.00253173	16.3354
Thoc3	0.00253747	2.19526
Hes1	0.00254749	13.1002
B4galnt4	0.00259604	21.1646
Mat2a	0.00266896	9.91918
Olfr13	0.00270504	5.79884
Grin3a	0.00272177	1.02864
Cops7b	0.00272238	15.505
Luc7l	0.00273577	9.32462
Rhbdl3	0.0027522	11.9245
Mfsd6l	0.00275224	11.8892
Nanog	0.00275339	16.5163
Krt24	0.00275423	24.5038
Kcnk7	0.00276888	22.7845
Rnf111	0.00278011	6.53029
Clec11a	0.00281773	2.53868
Zbtb14	0.00282213	9.41834
Bag6	0.00282242	16.5344
Hbb-bs	0.00282429	5.14266
Rps17	0.00283183	7.28325
Phospho1	0.00284141	0.753853
Vamp2	0.00288203	23.222
1700017B05Rik	0.00289244	13.8396
Scd4	0.00289551	16.7275
Gm10410	0.00291493	6.2909
Zfp955a	0.0029236	5.94616
Jun	0.00294234	24.4326
Tmem185b	0.00295144	11.1003
Pnmal1	0.00298313	3.22338
Dhx30	0.00302287	17.7112
2810006K23Rik	0.00304653	9.12502
Heatr9	0.00304792	9.55817
Bpi	0.00308796	15.6921
Vwce	0.00312003	12.5613
Dyrk1b	0.0031809	15.8737
Palm	0.00318467	20.5693
Ajap1	0.0032066	11.6365
Vezf1	0.00323071	5.9286
Ibsp	0.00323888	9.85405
Tedc1	0.00325842	22.1176
Arhgap33	0.00326453	19.6652
Zfp41	0.00327211	16.6795
Pim3	0.00327377	22.5756
Xrra1	0.00327511	15.8939
Rrn3	0.00328459	6.15914
Aunip	0.0032966	10.7308
Spns1	0.00333052	17.1865
Myl6b	0.00333399	14.2307
Zfand2a	0.00333553	2.23249
Wdr17	0.00334949	0.288946
Gramd4	0.00336946	25.096
Pcsk7	0.00337078	22.2016
Ncapd2	0.00338418	16.395
Reln	0.00338873	19.5121
Atg7	0.00340364	15.842
Sem1	0.00343958	6.71879
Myo18b	0.00344662	15.9384
Cyp27a1	0.00344758	19.5637
Cgref1	0.00345074	14.859
Akip1	0.00347371	8.33328
Klf8	0.0034799	6.09124
Rab42	0.00348532	3.86165
Baz1b	0.00349957	11.8493
Magea6	0.00350612	8.86265
Apom	0.0035282	0.524475
Kdm4b	0.00352997	14.8696
Tti1	0.00353511	15.7358
4932411N23Rik	0.00353814	25.634
AU040320	0.0035634	17.6296
Foxp4	0.00357976	18.948
Tgif1	0.00359067	22.7897
Zc3hc1	0.00360222	18.5657
Ddx55	0.00362744	12.1116
Sertm1	0.00367063	1.34699
Pacc1	0.00367552	9.94323
Ascc1	0.00368362	13.5336
Arhgap17	0.00368565	10.4889
Pacsin1	0.00368756	3.74786
Mindy2	0.00374014	5.64668
Zbtb16	0.00375122	14.4348
Fcgr2b	0.00376565	15.3731
Ccnjl	0.00376761	7.53322
Rtp2	0.00378438	2.00597
Rhpn2	0.00380214	8.07548
Socs7	0.00380276	17.1915
Iqcf4	0.00381025	4.22685
Gpat4	0.0038395	16.971
Chia1	0.00384014	8.97001
Flywch1	0.00385331	19.4026
Lgmn	0.00386348	24.8583
Cdkn2aipnl	0.00389859	1.34102
Grpel1	0.00392022	5.63256
Lin7b	0.00392429	21.1172
Apom	0.00394351	0.591136
Trim30a	0.00394916	6.53748
Olfr412	0.00399553	2.717
Selenok	0.00399956	11.5763
Paqr7	0.00400872	11.552
Esx1	0.00401665	15.6084
Rusc2	0.00403337	16.7291
Gm36028	0.00405041	1.08753
Fars2	0.00410402	16.4187
Pde9a	0.00412971	11.4166
Crmp1	0.00415982	1.6788
Rcan2	0.00418562	1.11225
Anxa1	0.00420086	7.28706
Zbtb2	0.00421784	23.3746
Rpl26	0.00422083	7.16009
Alg11	0.00423328	5.35072
Mroh7	0.00425092	15.9839
Trpc7	0.00427619	6.91004
Clec4g	0.00429474	10.6539
Mfap3	0.00429748	8.34666
4933412E24Rik	0.00430136	20.8417
Ms4a18	0.00433227	14.5828
N4bp1	0.00433483	9.4952
Irgm1	0.00433959	9.24188
Slc35e4	0.0043425	21.1422
Smarcd1	0.0043625	20.9157
Wdfy4	0.00439221	18.2112
Cdt1	0.00440828	12.6461
Paqr6	0.00441854	19.0768
Pclaf	0.00443498	2.19221
Sike1	0.00447089	5.60212
Gp6	0.00449929	9.20047
Mmel1	0.00451679	13.7964
Sp2	0.00453188	21.3368
Mfsd11	0.0046146	15.9423
Ccdc116	0.00461489	12.3496
Lancl3	0.00464345	9.39589
Prrc2a	0.0046519	18.7959
Gdpgp1	0.00467617	13.1785
Malsu1	0.00468329	4.10474
Pinx1	0.00472595	0.284084
Srp19	0.00473453	5.24932
Olfr412	0.00474268	2.71243
Tnp1	0.00474859	3.46378
Fli1	0.00474888	7.56634
Slc16a6	0.0047696	2.01346
Rnf5	0.00478217	11.7023
Foxq1	0.00481279	7.71534
Sft2d1	0.00481317	0.287532
Spata33	0.00482329	7.05836
Ciart	0.00482366	23.4693
Vps54	0.00484732	5.13681
Tob2	0.00485699	7.68645
Arhgap9	0.00488992	11.9892
Ep400	0.00489494	21.5237
Tspan3	0.00495498	0.718661
Vegfb	0.00495934	14.9534
Btbd3	0.00495976	6.86001
Kctd10	0.00497225	20.5855
Adad1	0.00497686	0.150108
Agtr2	0.00498176	14.4286
Spata45	0.00498351	7.65248
Lratd1	0.00500894	7.8981
Bcas3	0.00504187	17.5849
Phkg2	0.00504691	15.6576
Ccn1	0.00505672	22.4715
Prkag1	0.00507524	22.8282
Wdcp	0.00509921	7.52588
Rps20	0.00513772	7.77457
Sh3bgrl	0.00515288	4.33121
Gkn2	0.00516203	18.3379
Tmem219	0.0051753	3.16763
Hpcal1	0.00517594	19.4643
Irf1	0.00518021	8.97034
5730409E04Rik	0.00518448	19.8962
C4a	0.00519089	19.4194
Padi6	0.00519719	10.9064
Gnaz	0.00523351	8.34419
Trim65	0.00523859	9.82858
Idh3b	0.00526566	3.69735
Fam136a	0.00528122	7.20184
Slc51a	0.00528746	23.6911
Foxm1	0.00529146	16.7443
Myt1l	0.00530163	0.951224
Dock10	0.00531333	11.4983
Bcorl1	0.00531904	14.1975
Actn3	0.00533646	15.41
Ssx9	0.00534407	8.71633
Zfp84	0.00536097	8.52551
Slc35b3	0.00538698	8.74213
Msl3l2	0.00542335	2.43562
Bend4	0.00546771	8.71952
Haus2	0.00547913	1.10388
Adprm	0.00548069	4.31291
Ppcs	0.00549088	9.09797
Msantd4	0.00552112	7.32272
Ndufa6	0.00554885	5.08981
Endod1	0.00562719	1.92754
Spg20	0.00566124	9.55068
Gimap1	0.00566529	7.79616
Slc15a4	0.00569436	12.6028
Slit3	0.00570101	21.1091
Fbxl20	0.00573343	8.94661
Hsdl1	0.00573764	22.129
Rhox9	0.00573861	10.308
Cypt15	0.00575408	6.27906
Rabgef1	0.00577932	7.90641
Sult2a7	0.00579899	11.1963
Tecta	0.00580293	8.46823
Adgrg1	0.00581176	14.3064
Gsto2	0.00582838	19.6834
Gm14625	0.00583518	3.72435
St8sia2	0.00585203	12.7811
Dcun1d2	0.00585995	10.4599
Olfr324	0.0058638	13.2206
Ran	0.00587482	5.37106
Hps4	0.00587757	19.2306
Slc6a7	0.00589277	19.6422
Jrkl	0.00590026	6.73209
Dock6	0.00590148	19.2601
Tekt5	0.00596356	15.3214
Snapc2	0.0060343	19.2706
Slc22a14	0.0060444	14.2678
Iba57	0.00606639	11.5904
Tshz3	0.00606678	13.0013
Commd8	0.00606952	26.2075
Zbtb39	0.00613893	14.3485
Dek	0.00615248	0.41968
Pcsk2	0.00616252	15.7957
Rab11fip3	0.0061916	10.5052
Olfr32	0.00621674	15.6986
Gltpd2	0.006244	9.01215
Dvl2	0.00626995	20.4128
Ubap2l	0.00629182	16.1621
Sox4	0.00634427	7.57253
Ttc9c	0.00635195	7.30984
Hspb3	0.00637536	20.7256
Ppm1d	0.00639817	9.63604
Tuft1	0.00640767	0.543959
Zgpat	0.00642714	16.7542
Det1	0.00648874	9.94351
Slc5a1	0.00650007	8.47345
Esrp1	0.00651782	9.36367
Tex43	0.00653426	9.63958
Nbl1	0.00656439	19.3834
Gm20918	0.00658024	6.87097
LOC115485924	0.00662528	3.04446
Plod3	0.00664605	16.1363
Usp19	0.0066771	18.5326
Evc2	0.00668481	21.1754
Kif3c	0.00668867	8.29915
Arhgap18	0.00669549	7.52976
Rpl12	0.0067174	4.65137
Sat1	0.00672147	25.8961
Poldip3	0.00672821	17.302
Ssxb1	0.00678268	8.10073
Serpina3g	0.00681393	16.9941
Slc30a6	0.00684096	10.6984
Foxk1	0.00684207	18.1842
Ift140	0.00685447	17.7903
Tap1	0.00687186	4.98347
Nova2	0.00688356	18.1034
Stambpl1	0.00691034	7.33504
B4galt1	0.00691799	14.8224
Gm5797	0.0069831	5.58452
Dpysl2	0.00700373	11.0685
Trim26	0.00703788	15.5629
Tada3	0.00706031	15.7455
Oca2	0.00706118	8.44569
Ciao1	0.00706244	11.8351
Serp2	0.00708578	8.6016
Tulp2	0.00709447	13.3422
Samd4b	0.00711971	17.8195
Stk32a	0.00712973	15.7598
Ripply3	0.00714882	7.33248
Dync1h1	0.00718531	17.5472
Zfp866	0.00718735	7.83188
Hoxc4	0.00719371	16.1202
Ambra1	0.00721776	21.4596
Pxdc1	0.00722496	8.40001
Pip4k2c	0.00726336	25.373
Rpl31	0.00726783	6.86423
Tbx15	0.00727236	4.45251
Tcf19	0.00728864	22.6671
Rrs1	0.00729726	10.6219
Rnpep	0.00729859	16.4326
Gpr108	0.00730599	21.0188
Cldn23	0.00735927	13.0689
Ccdc103	0.00737839	12.8011
Hpse	0.00740539	7.69277
Ctnna2	0.00741572	24.6597
Mapre3	0.00743529	21.5709
Gar1	0.00745063	9.24279
Cyp2a12	0.00745183	6.52282
Gpn2	0.00746381	21.6433
Gm4984	0.00753474	4.91513
Zfp511	0.00755331	23.1671
Sec61g	0.00755443	5.12268
Rgl2	0.00755869	21.2427
Cpvl	0.00756434	5.54852
Fgf13	0.00763868	9.17591
Irgq	0.00766225	11.2346
V1ra8	0.0076634	12.2872
Cdkn2d	0.00767069	4.23603
Lgals12	0.00767298	8.96768
Manba	0.00768783	11.8563
H2bc22	0.00769219	8.97559
Midn	0.00770635	19.941
Fbxo27	0.00771458	9.40287
Srrm4	0.00773783	20.0177
Pygm	0.00779955	16.6756
Sapcd1	0.00781885	21.0649
Gm21184	0.00781904	10.1112
Pdcd5	0.0078319	5.97863
Rassf1	0.00784508	1.4032
Pank3	0.00786182	6.47511
Ess2	0.00786544	13.885
Srl	0.00787581	11.2721
Tma7	0.00789778	5.81933
4930558C23Rik	0.00792605	9.73059
Pcdhgb5	0.00799323	15.4707
Zdhhc9	0.00800307	15.6921
Fam8a1	0.00803769	6.19966
Kcnmb2	0.0080456	12.5462
Scg2	0.0080551	7.46048
Timm23	0.00806346	4.5148
Kcnh2	0.00811981	22.1227
Gm38999	0.00812468	19.7214
Pole3	0.00815815	3.665
Tbc1d10b	0.00822928	11.5071
Sf3a1	0.0082656	15.5752
Trpc1	0.00827925	2.96604
Gsx1	0.00832061	21.7678
Serinc4	0.00836261	21.2906
Tnnc2	0.00836743	7.06465
Flt4	0.00837416	16.387
Disc1	0.00841671	11.207
Taf8	0.0084288	23.2265
Angptl4	0.00843189	16.1264
Slfn3	0.00843316	13.0267
1700031F05Rik	0.00848214	17.8775
Katna1	0.00848282	6.89773
Cyp4f37	0.00849709	8.79727
Pdcl	0.00851812	6.39325
Gata3	0.0085249	5.7761
Gm21680	0.00852981	25.9529
Hk2	0.00854006	9.94274
Rnf112	0.00856478	0.247204
Gpm6b	0.00857767	3.30934
Rheb	0.00858562	8.39566
Rabep1	0.00860078	5.13322
Gm21247	0.00861682	8.17893
Cept1	0.00862114	13.0796
Setd1b	0.0087143	21.0538
Slc25a15	0.00873431	9.73484
D17H6S53E	0.00873472	10.6672
Abtb2	0.0087512	13.0447
Fosl1	0.00876281	15.7395
Ripk2	0.00877744	3.4663
Hbegf	0.00881746	3.26365
Btnl10	0.00883615	12.3028
Boc	0.00891049	10.677
Mst1	0.0089179	8.30389
Gpr137b	0.00891881	21.0714
Kctd20	0.00894507	19.7577
Arid3b	0.00895185	17.0195
Ubl3	0.00895905	11.7662
Slc22a15	0.00908519	15.7164
Olfr543	0.00908559	21.309
Timm8b	0.00910149	6.80827
8030462N17Rik	0.00912985	7.97143
Bcl2l1	0.00913384	17.1681
Zfp937	0.00914222	8.03686
Fam89a	0.00914412	9.42388
Cass4	0.00916561	9.32235
Pramel12	0.00918265	15.9326
Ccdc12	0.00921661	4.86264
Lcorl	0.00921859	5.64103
Defb23	0.00922378	6.30824
Cd40lg	0.00923386	13.9815
Ptma	0.00928677	3.49922
Gm21163	0.00930673	11.7531
Klhl12	0.0093733	6.09731
Rprd2	0.00941267	6.11227
Rangrf	0.00941368	6.98764
Srcin1	0.00946287	16.0609
Atf4	0.00948484	1.16387
Zfp119b	0.00948511	6.4026
Wfdc6b	0.0095287	12.8794
Ccr2	0.00953336	14.1715
Gm52429	0.0095407	12.3023
Slc5a3	0.00955075	6.83688
Chaf1a	0.0096096	18.8649
Pclo	0.00963249	18.7194
Ulk4	0.00964551	16.2721
Nit2	0.00966467	2.31152
Bbc3	0.00969025	19.5945
Ppp1r3f	0.0096991	16.7806
Ier5	0.00970068	10.843
Tomm7	0.00972583	7.96964
Kcnq3	0.00974976	1.09465
Arid1b	0.00978678	19.7586
Ttll10	0.00979774	16.0643
Bcl7b	0.00981836	0.0366938
Cldn34b2	0.00988554	7.18104
Tsfm	0.00991642	9.31586
Rassf2	0.00995915	11.1103
Stim1	0.0099599	19.5207
Pdap1	0.00996995	4.62263
Slc9a5	0.0100034	19.9472
Pabpc1l	0.0100473	5.23286
Mapkapk2	0.0100871	21.2675
Cacna1e	0.0101825	21.0688
Zkscan4	0.010201	9.36743
Mapk8ip3	0.0102379	22.2262
Fam24a	0.010249	3.64499
Spryd4	0.0102648	22.6696
Mst1r	0.0102866	24.9036
C2cd4c	0.0102963	18.1792
Crebl2	0.0103425	7.87571
Pdk2	0.0103513	17.1811
Gps2	0.0103789	5.05552
Btbd8	0.0103958	5.50564
Samd9l	0.010402	15.319
Ube2t	0.0104153	24.828
Ndst2	0.0104488	13.1859
Plaat1	0.0104634	4.91251
Asgr2	0.010529	8.2074
Krt28	0.0105421	7.05459
Map3k14	0.0105533	14.3516
Supv3l1	0.0105694	20.6249
Rnf222	0.010576	9.61195
Urgcp	0.0105824	14.1553
Xylb	0.0105931	13.2516
Calhm2	0.0105976	9.96831
Hspd1	0.0106888	6.86633
Znfx1	0.0106919	15.4432
Ddx24	0.0107759	17.6807
Ing5	0.0107925	9.81335
Mcm7	0.0108267	15.9496
Fam222b	0.0108615	12.6327
Rab3il1	0.0108632	15.7288
Usp39	0.0109266	23.6888
Aspa	0.0109619	7.85445
Smarca4	0.0109994	20.5191
Pop1	0.0110215	10.2524
Adssl1	0.0110378	15.1712
Myo10	0.0110419	12.7724
Actl6b	0.0110561	12.1793
Spata31d1d	0.0110656	17.8536
Gpr25	0.0110893	22.2105
Zfp595	0.0111012	5.66059
Tex29	0.0111397	18.7721
Emc4	0.011226	5.27007
Yae1d1	0.0112608	2.1705
Drg2	0.0112784	19.3168
Spag1	0.0112808	1.31788
Txnip	0.0112872	20.6697
Ace3	0.0112881	13.0495
Gm5936	0.0113169	16.6817
Casp2	0.0113487	9.64144
Prep	0.0113537	14.5114
Vps18	0.0113633	10.9104
Hhipl2	0.0113751	12.4508
Mapk9	0.0114233	5.35654
Eef1g	0.0114476	14.2586
2300009A05Rik	0.0114699	5.54179
Tmprss13	0.0114763	12.1432
Ccdc130	0.0115012	21.7534
Tmcc2	0.011557	17.3719
Elfn1	0.0116183	25.4657
Stk36	0.0116207	16.0292
Psme3ip1	0.0116226	3.35434
Gm29758	0.0116405	5.60647
Trappc12	0.0116637	16.1761
Ccdc71	0.0117799	15.6037
Ints3	0.0118416	13.5949
Nr1d2	0.011844	5.55546
Fiz1	0.01188	16.9513
Rnf135	0.0118877	10.3743
Tlnrd1	0.0119687	12.3279
9430015G10Rik	0.0119858	0.10462
Capns2	0.0119898	6.39795
Arhgap8	0.0120137	3.0114
Slc4a4	0.0120161	4.85042
Iqcf1	0.0120286	6.99524
Trit1	0.012047	10.6906
Zfp988	0.0120791	5.67436
Smarcad1	0.0120918	7.44326
Tgif2lx1	0.0121094	7.30277
Il1rl2	0.0121269	6.4283
Clec2d	0.0121465	9.15202
Eci3	0.01217	16.9213
Ewsr1	0.012347	4.04432
Bcl6	0.0123496	11.7904
Ablim1	0.012364	22.9304
Ostf1	0.0123676	2.79157
Zfp60	0.0123984	8.5148
Herpud1	0.0124139	17.1449
Gle1	0.0124505	15.2225
C77080	0.0124521	0.283976
Rundc1	0.0124617	10.2946
Espl1	0.0124668	17.9497
4930432K21Rik	0.0124798	16.4279
Fam110a	0.0125378	16.0486
Qtrt2	0.0125441	8.20279
Tsr3	0.0126035	20.6714
Ace	0.0126102	14.2729
Pigk	0.0126291	7.33981
Mnt	0.012684	2.44181
Lrch4	0.0126851	16.665
Gemin4	0.0127199	14.7319
Ubl4a	0.0127298	7.66151
Rgs14	0.0127324	13.7665
Fam162a	0.0127338	6.66421
Lrrc23	0.0127408	21.4204
Zfp825	0.012757	5.93492
Zfp36l2	0.0127755	7.60849
Gm7932	0.012801	0.241067
Dbp	0.0128144	7.57554
Zfat	0.0128166	14.8672
Arpc5	0.0128368	3.63247
Acsl3	0.0128568	9.0307
Krtap24-1	0.0129103	6.51018
Zfp277	0.0129214	3.48869
Kctd7	0.012935	22.4428
Retreg3	0.0130219	15.4034
Mlc1	0.0130555	1.94043
Srprb	0.0131072	16.4843
Zfp641	0.0131232	2.20458
Rcc1	0.0131492	14.3374
Vamp1	0.0131553	23.5746
Hlf	0.0131893	7.77776
Angptl4	0.0132569	16.7247
Numa1	0.0132887	16.387
Foxi1	0.0132958	7.12463
Fam102a	0.013319	20.9843
Gm32916	0.0133668	4.19575
Osbpl11	0.013419	8.07832
Npffr1	0.0134356	15.8435
Clec4n	0.0135075	11.4432
Vmn1r53	0.0135142	3.47196
Abcf3	0.0135596	16.0329
AU041133	0.0136382	1.29964
Crtac1	0.0136423	20.6506
Bloc1s1	0.013714	5.2329
Zfp169	0.0137595	10.7042
Gm51776	0.0137801	6.10621
Zfp26	0.0137896	4.0288
Nsun4	0.0138034	17.1181
Grp	0.0138222	22.1271
Ptprs	0.0138441	23.2735
Mctp1	0.0138731	16.8797
H2-Ob	0.01389	19.3983
Ubfd1	0.0139094	11.8997
Cracdl	0.0139742	19.0908
Tnfaip8l1	0.0139805	10.1686
Tcam1	0.0140094	19.6299
Afg1l	0.0140436	17.3195
Gm53057	0.0140762	4.04645
Wfikkn1	0.0141374	21.835
Pigh	0.0142211	7.6235
Fastkd5	0.0142477	10.0187
Egln3	0.0142544	6.55741
Hexa	0.0142571	16.1223
Gpr68	0.0142585	3.89271
Gimap5	0.0142648	9.83446
Eif3i	0.01427	7.12802
Marveld1	0.0142788	11.9221
1700010B08Rik	0.0143058	5.36257
Dcst2	0.0143321	15.4489
Paf1	0.014441	14.4669
Gm8165	0.0144417	23.4246
Ptcd1	0.0144456	19.4302
Gja5	0.0144914	7.42914
Catsper2	0.0145026	1.18392
Spg21	0.0145506	20.8481
Troap	0.0145637	20.2415
Sh3bp4	0.0145644	16.4764
Trappc9	0.0146015	16.0821
Zfp536	0.0146256	15.5272
Sinhcaf	0.0146757	11.6182
Smim40	0.0146904	7.56654
Med4	0.0147028	6.22662
Mta2	0.01472	19.4694
Wdtc1	0.0147343	16.1062
Dynlt1f	0.0147505	2.91487
Gdpd5	0.01476	14.5994
Tsnax	0.0148216	2.19684
Cnnm3	0.0148403	15.4526
Tpi1	0.0148433	14.5437
Il17ra	0.0148675	16.0725
Doc2g	0.0148708	24.4024
Psg19	0.0148808	17.7778
Cebpzos	0.0148834	0.788308
P2ry14	0.0148835	7.94672
Dimt1	0.0148971	26.3326
Myo5a	0.0149146	3.83532
Gask1a	0.0149222	12.0087
Ptpn7	0.0149296	9.96419
Elmod3	0.014976	17.6769
Serpina7	0.0149981	16.2033
Phf1	0.0150151	21.3675
Wfdc2	0.0150177	3.49641
Slc39a8	0.0150372	3.76737
Gpx3	0.0150803	18.6502
Hip1r	0.0150826	20.1297
Med31	0.0151184	10.0606
A830018L16Rik	0.0151243	7.15731
Plxna2	0.0151434	3.07439
Evl	0.0151503	21.7273
Rab8a	0.0151755	19.9847
Has3	0.0151926	8.59203
Mtmr4	0.0152989	16.7324
Rhox11	0.0153133	9.72384
Rps27	0.0153169	3.90502
Gm5640	0.0153356	16.5
Kcnc2	0.0153687	6.06333
Hspa1l	0.0153701	20.1448
Slc10a7	0.0154005	7.86103
Lrp6	0.015403	7.76642
Tnrc6a	0.0154516	5.96432
Gm15127	0.0156759	8.8861
LOC101056300	0.0157091	15.6115
Tex37	0.0157134	4.92871
4933428M09Rik	0.0157257	2.99092
Ddx50	0.0157731	3.60196
2010315B03Rik	0.0158209	18.373
Gja6	0.0158541	11.8452
Zfp52	0.0158865	7.82237
Pot1a	0.015921	7.7262
Slc16a10	0.0159725	11.8287
Rep15	0.0160849	15.5844
Htra3	0.0161265	18.8252
Ess2	0.0161296	2.30284
Usp36	0.0161342	11.1861
Tm2d1	0.016151	1.34943
Msantd1	0.0161742	4.82693
Flad1	0.0162081	16.3484
Myo15b	0.0162917	16.0932
Csrnp2	0.0163219	8.01455
Gtf3c6	0.0163789	5.15202
Gfod2	0.0163972	10.1053
Epha10	0.016424	19.5489
Cfc1	0.016441	5.17699
Zbtb1	0.0165301	0.92357
Rnf114	0.0165412	20.6021
Hira	0.0165511	11.5346
Cxcl1	0.0165585	4.37276
Coq6	0.0166531	17.8054
Tmem140	0.0166672	11.2817
Snx19	0.0166941	18.5478
Slc15a5	0.0166978	24.6577
Ptger2	0.016737	11.4216
4921536K21Rik	0.0167635	20.9555
Lgalsl	0.0168279	1.09507
Sec11c	0.0168644	8.45244
Hnrnpl	0.0168885	23.8244
Ccl4	0.016954	7.56074
Nat8f4	0.0170144	17.2638
Nr1i3	0.0170192	17.066
Trim26	0.0170265	14.2773
Gdf9	0.0170315	2.61659
Cpt1b	0.0170662	18.0482
Lsm5	0.0171057	8.14569
Bcl2l13	0.0171306	8.79015
Nudt11	0.0171781	4.98954
Gm30447	0.0172158	8.33356
Creb1	0.0172192	2.48315
Ppme1	0.0172685	18.5768
Kdm5c	0.0173186	11.9444
Ift46	0.0173194	18.757
Mycbpap	0.0173727	11.7686
Rbfox2	0.017417	23.996
Fyco1	0.0174228	0.957714
Dio1	0.0174327	11.696
Ttll4	0.0174335	14.7233
Slc7a8	0.0174544	17.3011
Chsy1	0.017576	9.16122
Hexim1	0.0176208	9.69872
Tdrkh	0.0176307	9.78286
Rbfox1	0.0176497	1.84989
Gata4	0.0176679	17.1705
Gpr37	0.0176697	12.1269
Khdc4	0.0176933	9.84038
Cflar	0.0177714	7.94613
Elovl3	0.0177915	10.2411
Atp6v1b2	0.0178363	15.0054
Rp9	0.0178854	4.78251
Chic1	0.0179426	5.78065
Cc2d1a	0.018028	15.1192
Ifih1	0.018061	6.90342
Cd177	0.0181082	13.2369
Gm21396	0.0181596	8.9241
Aurka	0.018227	20.2991
Ryr1	0.018238	17.4852
Snrk	0.0182386	9.45069
Nlrp1b	0.0182909	18.4674
Acta2	0.0182914	8.21411
Alox5	0.0183094	12.3705
Lrit2	0.0183136	9.15101
Tfe3	0.018331	13.5021
Zfp362	0.0183649	22.3899
Thbs1	0.0183955	9.4019
Luc7l2	0.0184465	6.12787
Spata20	0.0184487	15.7518
Tmem37	0.0184504	20.611
Hectd4	0.0184704	18.8534
Zfp600	0.0186031	0.745954
Cpeb1	0.0186108	13.0141
Vmn2r26	0.0187103	4.44808
Faxc	0.0187407	15.4949
Marveld3	0.0187469	13.5178
Mxd3	0.0187481	3.58353
Cyp2c65	0.0187855	26.4913
Slc39a13	0.0188692	14.2288
Gfap	0.0189027	22.3641
Olfr1445	0.0189096	8.69889
Tbx5	0.0189445	8.82292
Fstl4	0.0189583	15.0812
Fgfr1op2	0.0189656	2.19692
Utp25	0.0190341	9.85902
Xdh	0.0190634	16.3773
Sele	0.0190711	6.387
Zan	0.0191055	15.8372
Parp9	0.0192104	17.8708
Adrb1	0.0192204	1.44686
Rnf170	0.0192301	3.59529
Plekhm3	0.019238	9.35915
Gm16506	0.0192649	0.0628781
D17H6S53E	0.01929	10.0322
Pcdhga12	0.0192994	19.0183
Nupl2	0.0193183	10.1248
Fam47c	0.0193279	5.11383
Tnfaip2	0.0193795	15.4728
Vsir	0.0194386	12.9486
Anxa3	0.0194527	8.35198
Rab4a	0.0194699	0.0351165
Bag6	0.0194702	17.8916
Exosc7	0.0195138	8.58198
Unc93a2	0.0195189	9.58197
Kank3	0.0195548	18.305
Lrtm1	0.0195648	4.93743
Slc6a21	0.0195916	15.861
Actl7a	0.0196146	14.1086
Csf3	0.0196192	23.3133
Higd1a	0.0196616	6.65812
Kcnk13	0.0196637	12.0895
Srgap3	0.0196825	11.0256
Irak4	0.0197202	2.98071
Rasef	0.0197344	4.5415
Sptan1	0.0198297	18.163
Pcsk4	0.0198638	18.4022
Rbm7	0.0198832	7.17341
Nipal2	0.0199341	9.26572
Narf	0.0200182	9.27508
Adora1	0.0200197	10.7281
Ott	0.0200218	5.62412
Ift172	0.0200329	17.422
Lrrc56	0.0201005	16.4932
Gatad2a	0.02015	14.6117
Mlxipl	0.0201781	21.2533
Dcbld2	0.020209	8.65973
Tmem87b	0.0202174	6.55783
Gdpd3	0.0202243	23.1393
Lhfp	0.0202245	3.58075
Strc	0.0202446	14.9479
Tctn3	0.0202602	15.9679
Strada	0.0202727	20.5042
Fam43b	0.0203543	18.1199
Gm21977	0.0203761	23.6892
Apom	0.0203824	0.94568
Rbm24	0.0203847	12.5404
Mapk11	0.0204182	8.58814
C330007P06Rik	0.0204367	1.0325
Txk	0.0204404	11.5766
Adipor1	0.0205617	9.5459
Usp10	0.0205661	16.9767
Gm20907	0.0206313	8.20899
Zfp579	0.0206609	21.1386
Slc25a19	0.0206684	19.2998
Cdsn	0.0206734	7.30089
Sema6b	0.0206921	12.6983
Nfil3	0.0207182	19.108
Ltk	0.0207873	15.1918
Zfp568	0.0209216	3.39887
Spata5l1	0.0209437	11.9046
Eif3d	0.0210277	17.1624
Pbx2	0.0210468	11.2759
Mrm1	0.0211064	11.6474
LTO1	0.0211295	9.60847
Ficd	0.0211504	12.6411
Cyb561a3	0.0211959	15.1709
Clip1	0.0212115	4.16178
Tab2	0.0212559	5.53
Cracd	0.0212858	21.9464
Nsg2	0.0213214	2.10938
Zfp709	0.0213846	13.1538
Sp7	0.0214093	12.7924
Ankrd53	0.0214357	15.8996
Spring1	0.0214781	15.5713
Rab11fip1	0.0215826	9.0486
Csgalnact2	0.0216928	3.59102
Amot	0.0217285	9.98674
Sh3pxd2b	0.0217888	19.6859
Dusp8	0.0217991	9.62881
Kbtbd4	0.0218001	0.849605
Pdzd2	0.021803	9.6023
Gtf3c2	0.0218328	17.5182
Asic1	0.0218669	12.175
Ndrg1	0.0219348	13.6467
Serpina10	0.021978	16.6774
Dguok	0.0220376	11.9053
Lmtk3	0.0220785	3.34667
Zfx	0.0221914	4.78006
E430018J23Rik	0.0221916	10.3613
Nup214	0.0221992	15.1822
Eef1akmt1	0.022242	11.1658
Cldn7	0.0222916	2.79031
Cox7b2	0.0222933	3.88895
Rtel1	0.0222967	20.0443
Atg4a	0.0223055	8.44922
Vmo1	0.022372	5.50338
Zzef1	0.0224153	10.0106
Phrf1	0.0224685	15.5418
Pelp1	0.0224914	17.22
Creg1	0.022504	7.7806
Npm3	0.022522	5.21172
Nudcd2	0.0225378	6.08189
Tmbim1	0.0225763	22.8062
Mtfr2	0.022578	10.1858
Pcdha5	0.0225965	12.481
Ptpn6	0.0226154	25.9503
Npas2	0.0226241	15.638
St3gal6	0.0226486	6.69056
Nckipsd	0.0228419	11.2929
Nppa	0.0228485	17.3984
Fbxo24	0.0228738	16.7487
Smpd5	0.0228767	19.0046
Ndufs5	0.0229044	6.19225
Tuba4a	0.0229976	15.9225
Serp1	0.0230151	6.05517
Amd2	0.0230173	1.61032
Srp14	0.023021	5.28797
D130037M23Rik	0.0230373	7.45065
Ndfip2	0.0230384	7.56247
Fcgr3	0.0230827	0.718975
Zfpl1	0.0231215	19.5267
Kctd11	0.0231539	10.1474
Klhl5	0.0231899	3.40835
Prrt1	0.023253	17.7133
Zscan10	0.0232554	15.642
Tyw3	0.0232746	9.48061
Abcc1	0.0233513	16.7293
Slc24a4	0.0234014	3.43025
B4galt7	0.0234073	11.9641
Gm6408	0.0234523	8.80717
Ap3s2	0.0234634	20.1692
Mfn2	0.0235118	20.9442
Syde2	0.0235291	9.48181
Nme6	0.0235561	14.4868
Rbm46	0.0235813	5.98406
Isg20l2	0.0235911	15.0184
Zfp112	0.0236355	11.6201
Best3	0.0236489	5.92092
Shisa7	0.0237528	19.602
Plekho2	0.0237769	15.1195
Eif4e1b	0.0237954	14.7526
4933405O20Rik	0.0239629	2.50236
Nelfe	0.0240517	19.0864
Trpm7	0.0240578	3.37027
Etfbkmt	0.0240668	5.96187
Cabin1	0.0241281	16.6859
Btbd35f19	0.0241572	0.00895242
Cideb	0.0241774	11.6601
Erh	0.0241794	5.03817
Gm13194	0.0241794	7.31616
Garnl3	0.0242167	19.5364
Prrt1	0.0242693	20.7126
2610507B11Rik	0.0242996	18.6289
Uqcrb	0.0243025	7.23555
Nmrk2	0.0243079	9.05729
Rasgrp1	0.024387	20.9423
Pex6	0.0243943	16.0834
Trim11	0.0244086	20.7288
Rpl22	0.0244709	5.79572
Got1l1	0.0244914	11.4998
Rhbdd1	0.0245334	13.6319
Micall2	0.0246338	21.0162
Hbb-bt	0.0246449	4.90633
Klc2	0.024735	18.0565
Gm52782	0.0247376	1.70105
Sgce	0.024739	9.51534
Mpv17l	0.0248078	5.46368
Tcte1	0.0248098	19.1414
Cd2ap	0.0248223	4.77052
Fam53c	0.0248645	14.6337
Terf1	0.0248649	5.23469
Arid1a	0.0249923	15.0249
Pou3f1	0.0250019	14.227
Thap11	0.025011	12.7234
Olfr361	0.0250412	8.58784
Nabp1	0.0250446	8.99805
Sapcd2	0.0250714	10.0647
Cdhr2	0.0250915	11.7304
Spo11	0.025119	4.08205
Elf1	0.0251201	2.14139
Hcfc1	0.025175	15.8185
Gm51793	0.025195	25.3828
Pou5f1	0.0252778	5.19426
Rras2	0.0252903	7.02473
Cyp11b2	0.0252967	4.80521
Lrp8	0.0252977	4.26687
Tedc1	0.0254119	19.9379
Hinfp	0.0254453	9.03432
4833420G17Rik	0.0255226	8.1825
Rnf7	0.0256184	0.209211
Dnajc24	0.0256185	5.77657
Angel1	0.0256453	16.8924
Polr3k	0.0256647	5.5676
Kctd18	0.0256846	8.9454
Calca	0.025696	9.08372
Lrp11	0.0257104	0.40916
Lsm11	0.0257207	10.7262
Hnrnpdl	0.0257926	0.290388
Swsap1	0.0258085	11.6813
Klhl9	0.0258166	8.47495
Rpl32	0.0258234	6.45638
Cd72	0.0258452	3.56598
Tns1	0.0258503	15.4307
Gucy2g	0.0259249	15.5845
Wdr46	0.0259734	12.7309
Plpp5	0.0259828	3.08221
Togaram2	0.0259833	7.42144
Fchsd1	0.0260058	14.3431
Ccdc97	0.0262162	19.3777
Dmwd	0.0262317	18.4666
Mpp3	0.0262594	21.5617
Gm15085	0.0262594	8.67697
Pdlim2	0.0264254	19.718
Gga3	0.0264589	12.2687
Dntt	0.0264806	2.71769
Rpl17	0.0264874	0.00644884
Fam122a	0.0264962	12.7645
Gm5681	0.0265603	8.8635
Bcs1l	0.0265679	15.6399
Clspn	0.0265822	9.8048
Ttf1	0.0266294	6.37976
Cln6	0.0266841	16.0987
Nxpe3	0.0267848	7.6944
Slc5a10	0.0267912	19.6919
Krt87	0.0268189	19.8276
Pheta1	0.0269179	12.4257
Gtsf1	0.0270383	7.01791
Pdgfc	0.0271153	7.08038
Mansc1	0.0271606	14.5173
Fam120c	0.0271732	8.95142
Zdhhc8	0.0271841	16.0278
Rgl2	0.0272002	21.3461
Slfn3	0.0272343	6.82453
Cers6	0.0272605	7.59407
Mid1ip1	0.0273	11.7074
Gm9195	0.0273141	15.5927
Tomm20	0.027383	5.50761
Tdg	0.0273942	5.55572
Btbd35f18	0.02743	5.83912
Trappc10	0.0274348	21.394
Nrn1	0.0274859	7.54246
Cmklr1	0.0275295	15.1874
Frmpd1	0.0275714	15.8993
Itga5	0.0276241	11.4845
Tec	0.0276346	8.52792
Snapc1	0.0276965	5.18254
Vamp7	0.02779	24.3237
Piezo2	0.0278555	23.5821
Tafa5	0.027864	15.4724
Gas7	0.0279316	12.3267
Wwp2	0.0279363	16.3622
Kcnj2	0.0279935	14.8186
Pde4dip	0.0280571	21.2327
Snx18	0.0281049	6.52498
Cpxm2	0.028118	18.0455
Pdp1	0.028161	5.76991
Ythdf1	0.0281941	13.7896
Knl1	0.0282068	4.0845
Gm2506	0.028292	0.166921
Atad5	0.0284224	4.78208
Bod1	0.0284675	24.2834
Dtd2	0.0284888	5.48528
Ttc28	0.0285533	21.7861
Hapln4	0.0285876	16.4954
Rgs3	0.0286206	17.0747
Jaml	0.028651	6.67409
Cfap61	0.0286637	17.2296
Rbm33	0.0287509	26.0202
Alyref	0.0287611	5.40411
Ip6k3	0.0287759	18.5647
Bloc1s4	0.028822	24.3144
Cdk5rap1	0.0288472	18.4637
Pick1	0.0288999	16.7116
Ginm1	0.028913	5.20144
Larp4	0.02892	6.46879
Ctag2l1	0.0289238	6.89623
Otogl	0.0289465	8.36155
Fbxo5	0.0289972	5.71297
Inppl1	0.0290183	18.479
Uspl1	0.0290365	8.59065
Tmub2	0.0290629	20.7949
Pofut1	0.0290792	10.6198
Chchd2	0.0291549	5.07259
Cdc25b	0.0291784	14.4258
Tgfbi	0.0291929	18.8832
Zfp101	0.0291953	10.156
Pcnx3	0.0292329	17.0593
Aplf	0.0292776	7.21025
Psen1	0.0293547	16.0417
Astn2	0.0294159	10.8949
Yy1	0.0294654	6.0231
Josd1	0.0294677	20.2897
D17H6S53E	0.029557	11.0905
Rffl	0.0296233	12.0335
Ift20	0.0297102	3.03805
Supt4a	0.0297126	14.7528
Them6	0.0297166	20.6525
Brd8dc	0.0297237	6.60409
Ajuba	0.0297942	16.3804
Rarb	0.0298017	16.4172
Smox	0.0298058	22.2706
Akap9	0.0298178	4.83321
Fmnl1	0.0298284	16.1499
Pex26	0.0298967	9.10979
Dusp2	0.0299023	8.03355
Pdcd11	0.0299446	11.7817
Cyp4f39	0.029969	10.3096
Zfp935	0.0299887	7.38839
Aspscr1	0.0300261	15.5746
Rrp7a	0.0300536	17.5513
Elp4	0.0300954	9.11814
Ctdsp2	0.0300986	20.4492
Get1	0.030108	9.13629
Lipi	0.0301226	3.50632
Usp9y	0.0301227	0.608349
Itga8	0.0301625	6.41862
Prss36	0.030168	18.5733
1700092M07Rik	0.0301729	6.29551
A4galt	0.0301879	11.213
Sirt2	0.0302257	19.654
Hr	0.0302293	13.9804
Inpp5b	0.030272	12.8669
Tcof1	0.0302724	11.5589
LOC115489311	0.0302892	8.92434
Psmb1	0.030329	6.28645
Dcst1	0.030408	14.2415
Nol10	0.0304601	8.81024
2010315B03Rik	0.0304681	17.1864
Krt39	0.0305347	5.16718
Ston1	0.0306687	12.1544
Gm42226	0.0307588	14.5445
Rala	0.0307603	4.17584
Itm2b	0.0307661	1.97996
Morc3	0.0308008	2.72024
Mapkapk3	0.0308134	14.9702
Trim9	0.0309531	13.2014
Atpaf1	0.0309725	7.62362
Il17c	0.0309753	24.6588
Prss2	0.0310475	1.98794
Eif3m	0.031132	4.61127
Kazald1	0.031214	14.3282
LOC108167368	0.0312827	20.299
Smim20	0.0313139	23.5241
Cdc40	0.0313534	7.55806
Drc3	0.0313787	26.1448
Nfe2l2	0.0314375	7.27363
Zfp422	0.0314789	9.12736
Tnfrsf12a	0.0314886	20.5365
Lrrc7	0.0315831	0.631904
Tagln2	0.0315931	13.8364
Orai2	0.0315934	0.46086
Zfp931	0.0316956	7.89953
Akap1	0.031698	15.9845
Ptbp2	0.0318019	5.99961
Atp8b3	0.0318193	18.5124
Zfp541	0.0318193	17.6119
Mfsd1	0.0318245	2.80729
Cox7c	0.0318555	3.82383
Slc2a9	0.031886	11.7343
Dot1l	0.0318887	17.2731
Tbc1d24	0.0319198	4.32909
Atp6v1b1	0.032004	11.7768
Aspg	0.0320284	16.0564
Rpgrip1	0.0320707	1.46646
Syt7	0.0320951	0.431503
Gm3336	0.0320987	24.0501
Pou2f2	0.0320996	5.45031
Htr1d	0.0321705	11.1343
Rack1	0.0322411	10.859
Atp12a	0.0322505	8.67515
Nr4a2	0.0322887	8.83957
Mark2	0.032311	21.465
Raver1	0.0324301	17.7217
Clca3a1	0.0324921	5.06283
Atg13	0.0326093	16.1545
Rps15a	0.0327275	5.44101
C77080	0.0327883	0.846577
Gm21763	0.0329854	7.76849
Gm21155	0.0330944	14.9121
Ptpn23	0.0331285	16.2396
Tmprss2	0.0331357	13.2809
Trappc4	0.0332252	19.2521
Smg5	0.0332473	16.0183
Usp43	0.0332718	24.185
Rimkla	0.0332858	7.36784
Slc16a1	0.0333434	7.46816
Dmac2	0.0333763	17.4212
Ggt1	0.0333783	15.7946
Defb36	0.0334315	6.28083
Rsph3b	0.0334575	25.0569
Slc8a2	0.033474	19.0133
Gpr183	0.0335123	6.11013
LOC115486419	0.0335132	2.98692
Gm38525	0.033559	24.2868
A2m	0.033631	10.9547
Chmp2a	0.0336398	6.86325
Jph2	0.0336402	21.5016
Gpr182	0.0336489	12.0928
Sipa1l3	0.0336773	13.8603
Tmc2	0.033698	7.60632
E130309D02Rik	0.0337107	18.4313
Ascl2	0.033736	9.46105
Ctc1	0.0337464	16.6948
Med24	0.0337732	17.0331
Artn	0.0338185	8.96175
Nmnat1	0.0338595	5.61783
Gsdmc4	0.0338633	6.82925
Isg20	0.0340683	4.4296
Fam216a	0.0341199	1.73986
Kif7	0.0341338	0.383171
Cpeb3	0.0342216	16.8154
Aim2	0.0342263	0.286488
Nf2	0.0343346	22.4008
Rce1	0.0343878	19.0132
Itpkc	0.0343884	16.5296
Gm21127	0.0344097	9.55338
Slc25a43	0.0344217	5.49939
Speer4b	0.0345893	23.6534
Amd1	0.0346002	6.55004
Ankrd10	0.0347007	2.00535
Bach2	0.0347513	12.9456
Ints9	0.0347799	16.7946
Lrrc41	0.0350412	16.5123
Edem3	0.035043	6.5715
Tmem62	0.0351032	5.66544
Mis18a	0.0351809	8.86718
Srp68	0.0352152	22.137
Agfg2	0.0352174	12.4691
Ggnbp2	0.0352922	0.992058
Capn11	0.0353131	17.5278
Plec	0.0353332	17.4797
Syn3	0.0353362	5.067
Trem3	0.0353718	7.33252
Rab3d	0.0354025	21.6593
Eme1	0.0354357	15.8106
Slc2a3	0.035447	20.9569
Pcdhb19	0.0354621	15.85
Ppip5k1	0.0355223	21.1442
Caprin2	0.035604	7.31549
Hax1	0.0356758	12.0006
Tmem28	0.0357171	12.3135
Wdr76	0.0357862	12.8522
Vdr	0.0358099	13.347
Nfx1	0.0359113	21.0993
Rpl4	0.0359593	5.03352
Asrgl1	0.0359631	0.655758
Evpl	0.0359888	16.6508
Padi1	0.0360399	11.8879
Cpa5	0.0360619	17.1322
Alg9	0.0360975	21.2057
Tcte3	0.0361522	2.35454
Spg7	0.0361628	20.0244
Smpdl3a	0.036192	2.44622
Dynll1	0.0362195	4.45493
Tspyl5	0.0362661	8.68611
Kcnn3	0.0362719	1.43567
Cep95	0.0362861	0.627363
Mpp4	0.0363281	7.62032
Zswim3	0.0363322	16.9732
Usp30	0.0364319	21.6044
Hs1bp3	0.0364534	11.1847
Sgcb	0.0364707	3.86476
Zfy1	0.0365024	2.10404
Gps2	0.0365172	15.3144
Slc66a2	0.0365704	11.9075
Nfam1	0.0366647	9.68174
Ubr4	0.036684	16.8427
Gfpt2	0.0366929	10.9522
Jazf1	0.0367179	5.03353
Oasl1	0.036761	9.12065
Serpind1	0.0367678	7.06135
Apbb3	0.0367982	10.1873
Snx33	0.0368264	11.0838
Zbtb42	0.0368277	19.6831
Nav2	0.036831	16.113
Abra	0.036993	6.81139
Ankrd12	0.0370021	1.10458
Ggact	0.0370268	6.0371
Sema3g	0.0371177	14.284
Eps8l3	0.0372096	17.2622
Pou6f1	0.0372461	10.6075
Ip6k1	0.0372811	16.515
Oas1c	0.0373416	0.0922846
Gm9631	0.0373676	9.89658
Adh6b	0.0374372	3.15412
Map3k20	0.0374502	4.97298
Gnai1	0.0374612	4.14771
Flrt1	0.0374782	12.4006
Pfkfb3	0.0375033	8.14597
Traf6	0.0375481	23.7998
Rpusd2	0.0375611	10.5627
Zfp335	0.037572	20.9811
Farsb	0.0376374	3.38483
Elf4	0.0376466	11.9073
Rpl29	0.0376652	6.06967
Adam26b	0.0376873	5.67012
Lrrc46	0.0376887	15.8993
Dcaf12l1	0.0377294	9.93079
Tmem158	0.0377827	0.0920477
H2-Q7	0.0378009	15.7911
Slc6a14	0.0378953	9.02573
B4galt3	0.037963	7.60946
Rap1gap2	0.0380708	18.3732
Tex13b	0.0381923	5.90647
Tmeff2	0.0382706	25.3118
Scml4	0.0383771	12.4088
Borcs7	0.0383856	25.2569
Exosc8	0.0383959	0.104997
Ergic2	0.0384373	4.0811
Mrpl22	0.0384876	10.1069
Psmg1	0.038597	9.27874
Dnajb3	0.0386012	5.60455
Slc25a14	0.0386658	9.59315
Hs3st1	0.0386838	8.99878
Tax1bp3	0.0386937	12.8652
Ticrr	0.0387272	11.7105
Sdr9c7	0.0387473	10.9485
Zfp598	0.0387735	23.5477
Gpn1	0.0388336	5.88153
Ptgis	0.03885	14.9279
Gm39774	0.038871	11.5721
Tifa	0.0389035	11.4467
Rgs12	0.0390702	18.3512
Crhr2	0.0391365	7.05043
Sap25	0.0391726	19.375
Ripk3	0.0394285	12.1615
Osbpl5	0.0395073	11.0481
Popdc3	0.0395235	2.04445
Rad51b	0.0395318	9.08191
Gm21281	0.0395582	3.35453
Polr1b	0.0395982	12.3887
Mas1	0.0396006	16.2137
Mybbp1a	0.0398069	17.8285
Chd5	0.0398682	16.5396
Fancm	0.0400003	5.73422
Uba1	0.0400716	15.7198
Bin3	0.0402188	19.0724
Dus3l	0.0402373	19.8962
Gm10654	0.0402843	22.2884
D17H6S53E	0.0404369	10.0435
Efna2	0.0405013	17.2978
Rdm1	0.0407093	15.5778
Rpl23	0.0407135	7.54613
Irx2	0.0407161	3.00456
Cplx3	0.0407216	6.13322
Uvssa	0.0407704	14.3501
Hrob	0.0408445	15.9177
Zadh2	0.0408927	2.41895
Trank1	0.04092	17.0056
1700022I11Rik	0.040936	6.50272
Mrtfa	0.0409403	17.0803
Cypt12	0.0410577	6.75097
1700001K19Rik	0.0410648	12.2439
Zfp882	0.0411107	7.55111
Acsbg3	0.0411437	14.3383
A330070K13Rik	0.0411898	9.85192
Terf2ip	0.0412172	5.18169
Vwc2	0.0412772	4.96651
H2-T-ps	0.0413983	1.14737
Mettl27	0.0415014	1.28808
Zfp988	0.0415522	8.2973
Pcdhb12	0.0416105	11.9134
Ddx23	0.0416525	15.3609
Gm40864	0.0416874	4.44519
Trim66	0.0417297	15.9452
3110082I17Rik	0.0417376	4.60258
Cnppd1	0.0417926	18.7726
Gm52009	0.0418396	5.94597
C87436	0.0418556	12.4922
Pprc1	0.041873	12.0755
Stoml1	0.0420722	8.48059
Fbxo22	0.0421047	7.99846
Zpr1	0.0421142	15.8218
Septin1	0.0422633	18.2312
Zcwpw2	0.0423756	7.01083
Lsm1	0.0423996	1.17389
Spin2g	0.042411	15.2157
Hpdl	0.0424312	9.49468
Gins4	0.0424607	5.1024
Hey1	0.0424825	3.23995
Ncf4	0.042532	14.7457
Apold1	0.0426611	15.245
Slco3a1	0.0426668	20.8622
Impact	0.0426711	6.46537
Prss22	0.0426731	15.1405
Lpcat3	0.0427211	19.6969
Lat2	0.042737	0.693017
Tro	0.0428128	14.9124
H2-Ob	0.0428189	19.4805
Jak2	0.0428474	2.52293
Gltpd2	0.0428761	9.01339
U2af2	0.0428832	21.6306
Uhmk1	0.0429231	8.80392
Fam214b	0.0429516	14.5253
Mmadhc	0.0429834	7.40326
Adam17	0.042986	7.48677
Slc9a7	0.0429965	7.27871
Fbxo34	0.0430533	10.0441
Plekhm1	0.0430779	16.5172
Pin4	0.0430962	7.06909
Spag16	0.0431269	4.43806
Casp1	0.0433282	17.7674
Wdr74	0.043331	18.31
Rnf145	0.0433614	5.63288
Lrrc10	0.0434138	15.4111
Sgo1	0.0434221	26.6399
Gm9495	0.0435274	2.85015
Zc3h12c	0.0435366	4.09664
A730046J19Rik	0.0435371	13.6896
Olfr545	0.0435467	17.3075
Slc16a9	0.0435926	17.1163
Orc3	0.0436076	3.41242
Gm10778	0.0436533	9.08382
Ephx2	0.0436896	21.1261
Lin37	0.044036	16.3101
Cox17	0.0441366	2.46851
Gcc1	0.0441554	15.402
Scaper	0.0441908	4.95875
Ndrg2	0.0441942	0.10028
Lpcat1	0.0441959	23.537
Spag17	0.0442696	2.05213
Gm31186	0.0443127	7.85002
Gipc3	0.0443353	14.6349
Crebzf	0.0443525	7.8096
Sgca	0.0443733	23.9774
Gm21257	0.0443785	6.73398
Spdya	0.0443953	0.488866
Lrit3	0.0445852	7.17298
Slc47a2	0.0446689	20.4516
Ppm1e	0.044741	12.0531
Stambp	0.0448246	1.71109
Eif2b5	0.0449003	16.5983
Ptprm	0.0449064	5.9631
Krit1	0.0449285	6.72539
Stx1a	0.0449369	18.6481
Slf2	0.044952	6.32721
Clcn1	0.0450393	4.89783
Cdo1	0.0450507	25.0353
E030030I06Rik	0.0451195	23.0001
Ap4b1	0.0452108	11.2488
Phf23	0.0452329	17.0328
Ccnq	0.0452463	9.659
Odr4	0.0453926	1.83415
Gtpbp2	0.045496	16.7581
4931417E11Rik	0.0455314	2.67913
B3gnt8	0.0455525	10.8356
Trim71	0.0456153	9.16075
Ric3	0.0456963	0.689044
Fndc1	0.0456978	7.83774
Rnf6	0.0457109	5.06069
Tomm40l	0.0457142	19.6229
Hipk1	0.0457764	25.003
Lsm14a	0.0458035	4.07562
Surf2	0.045808	5.1885
Chrm4	0.045901	12.3627
Slc6a16	0.0459419	16.8152
Col7a1	0.0460183	21.4852
Sdf2l1	0.0461066	3.38833
Ranbp3	0.0461521	18.9667
Grtp1	0.046177	4.1173
Gm9	0.0462009	5.00962
Zfp954	0.0462869	3.84678
Bak1	0.0463118	0.851624
Map3k1	0.046398	9.49102
Otud6a	0.04646	17.06
Zyx	0.0467095	19.6111
Bend7	0.0467669	3.41636
Cnot6l	0.0467864	6.10086
Gnl1	0.0467888	16.3028
Wdr43	0.0467948	5.87722
Szrd1	0.0468408	20.1709
Csf2ra	0.0469423	22.7663
Naa50	0.0469903	4.82552
Tcp11l1	0.0470193	15.7292
Reg4	0.0470677	8.23185
Acap2	0.0470735	2.13494
Duxbl3	0.0471028	4.19597
Nop2	0.0471036	14.4737
Pou3f2	0.0471162	3.05239
Cryz	0.0471635	0.554014
Sipa1l2	0.0471646	18.9429
Tex13a	0.0472016	2.53555
Grin2c	0.0473397	11.2754
Defb37	0.047402	7.53202
Vmn1r224	0.0475116	2.27808
Tbata	0.0475933	15.6165
Ror1	0.0476042	5.82756
Fam210b	0.0476214	20.0098
Ube2h	0.047636	8.44591
4930433I11Rik	0.047771	0.68592
Tnni1	0.0479415	15.6912
D630003M21Rik	0.0481203	15.7756
Klhl23	0.0481792	7.15104
Mycn	0.0482019	12.0472
Gm6650	0.0482285	23.0371
Trmt1	0.0482555	17.1258
Stac	0.0483857	7.87204
Gm21065	0.048395	7.86967
Coq10a	0.0484189	5.47645
Itga10	0.0484512	17.2971
Itgb5	0.0484542	18.596
Acot6	0.0484867	12.9871
Oprl1	0.0485014	11.0234
Gm5741	0.0485157	19.7578
Nop9	0.0485919	16.3596
1700067K01Rik	0.048595	14.5096
Nfkb1	0.0485961	8.35218
Nkapl	0.0487515	0.561249
Myo1b	0.048755	6.30209
Dusp28	0.0487645	23.6179
Irf2	0.0488034	12.5026
Zfp7	0.0488713	6.54567
Nop10	0.0490548	4.74235
Tnik	0.0490946	7.18605
Acta1	0.0491373	23.041
Vcl	0.0492001	12.0859
H2-M5	0.0492039	9.47147
Cd101	0.0492378	8.20508
Vnn3	0.0493081	14.4172
Sdhaf3	0.0493315	6.95698
Agpat5	0.0494591	4.64869
Rnf168	0.0495144	5.19055
Spaar	0.0495708	8.1803
Shank1	0.0496379	21.2644
Gstt4	0.0497532	6.04495
Hs3st3b1	0.0497976	8.1794
Lysmd2	0.0498736	11.0064
Prmt9	0.0499376	10.1689
Nol9	0.0500419	11.0367
Ap3m1	0.0500856	4.79079
Gm2a	0.0501415	17.7168
Supt5	0.0501454	17.5194
Cldn20	0.0502423	3.63126
Lig1	0.0502942	17.4217
Mettl3	0.0503794	14.3127
Map2	0.0504849	5.46063
Ttc21a	0.0505643	17.3057
Vmo1	0.05057	3.68418
Cog5	0.050593	3.75037
Rubcn	0.0506442	17.6524
Dnaaf3	0.0506532	15.3624
Sp4	0.0507084	3.21823
Lrrc71	0.0507191	20.0391
Wdr33	0.050827	15.6895
Pigg	0.0508826	7.89269
Smarcd2	0.0509405	19.7267
Gm6721	0.0510665	21.8388
Zfp385a	0.0510899	15.9127
Sf3a3	0.0513473	5.64971
Taok1	0.051408	2.91955
Dynlt1a	0.0514152	2.8047
Col4a1	0.051431	17.0264
Haao	0.0514556	0.0260027
Gm47189	0.051474	1.7101
Has1	0.0515872	21.569
Zfp184	0.0516904	4.20171
Ehhadh	0.0517544	25.5224
Mapk12	0.0518337	1.13158
Zbtb33	0.0518876	4.56398
Fez1	0.0519453	10.8498
Tox4	0.0520144	21.9681
Adm	0.052115	17.3538
Utp15	0.0521743	6.5411
Ppp1r3d	0.0523147	9.87184
Rps13	0.0523428	5.26573
C130074G19Rik	0.0524253	0.215148
Slc25a44	0.0524394	15.8795
Tram2	0.0525172	16.2747
Inpp5f	0.0526638	4.88779
Mageb17-ps	0.0527507	3.83629
Gm7903	0.0527936	5.39926
Sytl3	0.0529656	19.1713
Rabl6	0.0530198	0.00829892
Irf8	0.0530865	0.598437
Gstp3	0.0531017	19.9448
Gm7697	0.0531452	24.945
Zbtb40	0.0531539	15.7631
Uggt2	0.0531717	6.02846
Mrpl30	0.0531852	7.06521
Gm5134	0.0532477	17.1515
Alox15	0.0532761	5.59979
Adra2b	0.0533198	11.7725
Ackr2	0.0533655	16.2091
Kbtbd8	0.053416	6.25203
Meis1	0.0534166	9.34919
Scube3	0.0534886	17.3051
Six6	0.0536024	3.47919
Rtl8a	0.0536099	7.80345
Slc25a24	0.0536335	6.09973
Cbfb	0.0536998	1.828
Ddx3x	0.0538547	2.33496
Arl6ip4	0.0539229	5.4789
Gm48350	0.0539281	18.3717
C3ar1	0.0540168	12.4279
Asb1	0.0540356	20.8949
Acp1	0.054058	4.88578
Sugp2	0.0540818	16.6414
A430033K04Rik	0.0541084	8.80062
Ppp1r14d	0.0541416	3.47889
Adam39	0.0541999	4.11558
Adam8	0.0542034	19.0009
Gpi1	0.0542579	15.5803
Ier3	0.0542956	21.2617
Ubac2	0.0544772	19.4084
Adamts14	0.0545242	9.51738
Carnmt1	0.0545703	3.38608
Hba-a1	0.0545921	5.92564
Gprc5b	0.0546178	12.7268
Pdgfa	0.0546631	3.12483
Phf3	0.0546632	9.08427
Pcdhgb1	0.0547934	24.9003
Fgfr3	0.0548123	24.0474
Gm38564	0.0548175	15.4249
Cstl1	0.0549992	4.13331
Mblac1	0.0552532	7.29343
Tcerg1l	0.0554268	19.286
Plk1	0.0556101	17.9304
Zfp354a	0.0556847	5.11272
Mcm9	0.0557004	0.23022
Babam2	0.0557642	15.7528
Ids	0.0557995	3.81922
Asf1a	0.0558736	4.96758
Abi3	0.0559078	12.7945
Cacna1i	0.0559254	0.405677
Klhl20	0.0559307	7.69463
Rps10	0.0560198	10.3947
Sdccag8	0.0560273	1.15274
Mad1l1	0.05608	18.4371
Rab11fip5	0.0561026	17.586
Qsox2	0.0563304	6.84751
Trafd1	0.056367	18.9662
Zfp157	0.0564287	9.42964
Smyd4	0.0564378	8.06011
Zbtb11	0.0564546	4.61505
Minpp1	0.0564588	5.98246
Lysmd3	0.0566095	0.787391
Smim24	0.0566898	15.1226
Atp2a3	0.056704	18.473
Runx3	0.0568309	10.9072
Theg	0.0569209	13.3468
Gm7980	0.0569385	20.8861
H2-Q2	0.0572397	7.03841
Pik3r4	0.0573842	15.8413
Dctn6	0.0574294	2.09218
[truncated: 21,504 more rows]

## Sheet: key genes mouse
List of rhythmically expressed genes involved in circadian regulation, transcription, testicular functions, and retinoic acid signalling in the mouse testis
	Gene_name
Circadian clock genes	Clock
	Timeless
	Csnk1d
	Nfil3
	Ciart
Testicular functions	Adad1
	Catsper2
	Tcte3
	Wfdc2
	Pou5f1
	Ran
	Defb36
	Gtsf1
	Sox9
	Acta2
	Fgf13
	Agpat4
	Inpp5b
	Cpeb1
	Vdr
	Ak8
	Catsper1
	Ace
	Zbtb16
	B4galt1
	Tekt5
	Zan
	Gata4
	Odf3b
	Sirt2
	Aurka
	Slc47a2
	Smarca4
	Gas8
Transcriptional factors	Lef1
	Chchd2
	Hoxb3
	E2f3
	Creg1
	Crebzf
	Crebl2
	Tbx5
	Hivep2
	Zbtb14
	Rnf222
	Pbx2
	Rnf5
	Hes5
	Hes1
	Rps6ka1
	Supt4a
	Stk36
	Hoxc4
	Mrtfa
	Pelp1
	Bcas3
	Zfp541
	Mybbp1a
	Arid1b
	Atf6b
	Trim11
	Id1
	Rbfox2
	Trim6
Retinoic acid singalling	Rarb

## Sheet: PCA mouse
PCA (Principal component analysis) of all the genes detected in the mouse testis
Gene name	PCA1	PCA2
0610009B22Rik	-21.5812	-3.1138
0610010F05Rik	-43.5596	-1.3736
0610010K14Rik	-46.6971	-3.10306
0610010K14Rik	-34.1387	-2.01902
0610012G03Rik	-12.8357	-0.988348
0610030E20Rik	-55.9008	-1.95231
0610030E20Rik	-55.4807	-1.85683
0610040J01Rik	-61.7971	-2.29068
1110002E22Rik	-61.9091	-2.29935
1110004F10Rik	18.7432	-0.889946
1110008P14Rik	32.3227	-5.99589
1110017D15Rik	1109.79	24.5731
1110025L11Rik	-61.7703	-2.36693
1110032A03Rik	82.8121	2.54279
1110032F04Rik	-61.9194	-2.28912
1110038F14Rik	-46.2017	-2.03085
1110051M20Rik	29.2886	4.40048
1110059E24Rik	-49.3609	-1.57708
1110059G10Rik	-60.5101	-2.17503
1110065P20Rik	258.531	-2.15562
1190005I06Rik	-43.8983	3.85141
1190007I07Rik	-52.8187	-2.19787
1300017J02Rik	-25.0547	-0.50092
1500009L16Rik	-46.1309	-1.69414
1520401A03Rik	-55.7468	-1.88738
1600012H06Rik	-57.0355	-2.26597
1600014C10Rik	-56.8651	-2.03153
1600014C23Rik	-58.8602	-2.49039
1700001C19Rik	160.929	4.77103
1700001C19Rik	170.11	3.89564
1700001F09Rik	-36.1212	-2.01077
1700001J03Rik	639.621	9.26053
1700001K19Rik	820.938	26.1663
1700001L19Rik	35.4664	-4.71743
1700001O22Rik	848.257	32.2378
1700001P01Rik	235.269	-5.6003
1700003E16Rik	2002.35	107.284
1700003F12Rik	2936.12	-2.94669
1700003H04Rik	91.7431	4.61425
1700006A11Rik	-12.2934	2.53922
1700007K13Rik	66.3967	-2.32876
1700008O03Rik	30.1812	1.11791
1700008P02Rik	51.5217	4.94804
1700009N14Rik	1374.51	78.9318
1700010B08Rik	450.061	8.91658
1700010I14Rik	348.447	10.6964
1700011L22Rik	458.476	15.0928
1700012A03Rik	670.757	21.5765
1700012B07Rik	298.526	8.00347
1700012B09Rik	115.267	-4.47304
1700012P22Rik	54.7289	2.74716
1700013F07Rik	656.06	25.3727
1700013G24Rik	1919	66.6188
1700013H16Rik	-48.6024	-1.60397
1700014D04Rik	-2.72849	3.44986
1700015G11Rik	174.184	-11.1488
1700016C15Rik	85.3619	2.08695
1700016D06Rik	5.75007	-0.787362
1700016H13Rik	937.929	20.2918
1700016K19Rik	366.035	-6.52623
1700017B05Rik	111.062	11.3391
1700017N19Rik	-1.58686	0.035933
1700018B08Rik	596.801	7.26933
1700018F24Rik	189.016	4.16413
1700019A02Rik	25.9169	0.0687162
1700019D03Rik	73.9389	0.89579
1700019N19Rik	1107.91	53.9262
1700020A23Rik	164.878	-2.78112
1700020D05Rik	706.852	31.3884
1700020L24Rik	260.018	2.95806
1700020N15Rik	-0.483663	0.0346459
1700021F07Rik	663.196	2.63863
1700022I11Rik	-48.082	-1.42298
1700024G13Rik	150.702	-5.67263
1700024J04Rik	-36.289	-0.832701
1700025G04Rik	-56.3454	-2.22326
1700028K03Rik	-50.6885	-1.32061
1700028P14Rik	204.859	3.15547
1700029F12Rik	2120.25	59.5415
1700029H14Rik	933.634	21.8499
1700029I15Rik	82.3617	-3.74184
1700029J07Rik	18.7796	4.89656
1700029P11Rik	411.247	23.6663
1700030J22Rik	386.714	21.108
1700030K09Rik	23.1937	2.18988
1700031F05Rik	-57.7789	-1.70329
1700034E13Rik	133.502	-2.0993
1700034I23Rik	1.38955	0.305818
1700034I23Rik	9.86691	1.16465
1700034J05Rik	-37.8375	-1.30507
1700034J05Rik	96.6594	4.75158
1700037C18Rik	177.472	0.690664
1700037H04Rik	1126.63	30.5966
1700040F15Rik	-61.9347	-2.28926
1700042G07Rik	425.18	-12.176
1700049E17Rik1	-60.4472	-2.11031
1700049E17Rik2	-60.3753	-2.36453
1700056E22Rik	91.2694	5.15554
1700057G04Rik	-8.965	-0.879242
1700065D16Rik	-36.1628	-2.32156
1700066B19Rik	-59.001	-2.15189
1700066M21Rik	-52.2313	-1.87202
1700067K01Rik	54.1454	3.19893
1700071K01Rik	-29.5334	-1.0496
1700074P13Rik	179.064	9.12234
1700080O16Rik	-19.3409	0.548347
1700088E04Rik	54.0658	-1.60058
1700092M07Rik	215.513	-17.2284
1700093K21Rik	93.6598	2.91492
1700094D03Rik	-47.8367	-1.63498
1700102P08Rik	140.587	9.30797
1700109H08Rik	-9.45727	2.31483
1700113H08Rik	150.343	9.67447
1700122O11Rik	-48.1382	-1.51455
1700122O11Rik	-45.2893	-1.64236
1700123K08Rik	-18.1808	-0.868526
1700123O20Rik	-32.9628	-1.18747
1700125H20Rik	4.8709	1.47405
1700129C05Rik	426.351	15.2992
1810009A15Rik	82.2799	-1.56095
1810009J06Rik	-61.9226	-2.29448
1810010H24Rik	-60.9614	-2.36058
1810013L24Rik	-7.76645	0.628851
1810020O05Rik	-33.261	0.20761
1810024B03Rik	-58.6365	-2.04898
1810030O07Rik	-59.4091	-2.00265
1810037I17Rik	-7.98368	-3.06751
1810046K07Rik	-60.0473	-2.18896
1810055G02Rik	155.451	5.56444
1810058I24Rik	55.7064	-1.10349
1810062G17Rik	-61.4316	-2.29512
1810065E05Rik	-56.6059	-2.27404
2010003K11Rik	-60.7969	-2.44876
2010106E10Rik	-61.928	-2.28938
2010109A12Rik	-11.3446	-0.157703
2010315B03Rik	-61.8649	-2.24809
2010315B03Rik	-61.877	-2.26633
2200002D01Rik	-60.2015	-2.25823
2200002J24Rik	50.8314	2.14391
2210010C04Rik	-61.9271	-2.28951
2210016F16Rik	-51.6564	-1.88674
2210016L21Rik	-48.0381	-1.6411
2210407C18Rik	-61.9198	-2.29629
2210408I21Rik	-53.0885	-1.7453
2210418O10Rik	-61.8918	-2.29121
2300002M23Rik	-61.9326	-2.29115
2300002M23Rik	-61.9055	-2.28088
2300002M23Rik	-61.9331	-2.28865
2300002M23Rik	-61.9331	-2.28865
2300003K06Rik	-61.9347	-2.28926
2300009A05Rik	29.3647	-3.79593
2310002L09Rik	-61.9347	-2.28926
2310009B15Rik	-54.6238	-2.04137
2310011J03Rik	-29.2358	-1.53617
2310022A10Rik	0.175723	1.71197
2310022B05Rik	-31.3661	0.00520117
2310030G06Rik	-59.166	-2.32498
2310033P09Rik	-32.1673	-2.54149
2310034C09Rik	-61.9248	-2.29155
2310039H08Rik	38.6343	-6.54433
2310050C09Rik	-61.9347	-2.28926
2310057J18Rik	-61.9314	-2.29083
2310057M21Rik	-50.58	-1.7124
2310057N15Rik	-61.914	-2.2862
2310061I04Rik	-31.6877	-0.47836
2310061I04Rik	-26.7847	-0.033402
2310061I04Rik	116.393	3.05463
2310061N02Rik	-61.932	-2.28399
2310079G19Rik	-61.9347	-2.28926
2410002F23Rik	2.18929	0.695538
2410004B18Rik	-41.4798	-2.23374
2410004P03Rik	-61.6232	-2.23818
2410137M14Rik	-61.8711	-2.2748
2410137M14Rik	-61.8551	-2.28011
2410137M14Rik	-61.8355	-2.29075
2410137M14Rik	-61.85	-2.27677
2410141K09Rik	-61.3197	-2.33761
2510002D24Rik	-60.0341	-2.27558
2510002D24Rik	-59.9507	-2.28164
2510009E07Rik	-61.5003	-2.23275
2510039O18Rik	-56.0055	-2.66568
2510039O18Rik	-10.1646	-0.50124
2610001J05Rik	-57.0297	-2.21166
2610002M06Rik	-60.9178	-2.28285
2610008E11Rik	-61.2365	-2.1791
2610028H24Rik	-60.8599	-2.14145
2610042L04Rik	-61.6244	-2.2863
2610044O15Rik8	-61.6372	-2.25355
2610301B20Rik	-27.4549	-0.180012
2610318N02Rik	3075.65	77.2514
2610507B11Rik	227.168	27.0708
2610524H06Rik	-45.5629	-1.35568
2610528A11Rik	-25.4992	-1.01086
2610528J11Rik	-61.8223	-2.33968
2700049A03Rik	-35.2844	-0.60374
2700062C07Rik	-36.6181	-0.636826
2700081O15Rik	-59.4765	-2.33372
2700097O09Rik	-59.3625	-2.23095
2810004N23Rik	-28.1095	-1.10585
2810006K23Rik	-55.6769	-2.04279
2810021J22Rik	-58.0102	-2.01989
2810408A11Rik	207.011	17.8514
2810408A11Rik	249.731	3.32001
2810459M11Rik	-61.6106	-2.29957
2900026A02Rik	-56.7167	-1.8562
2900092C05Rik	-38.8079	-0.81646
3110009E18Rik	-53.0642	-2.07275
3110040M04Rik	-61.7554	-2.25456
3110040N11Rik	-39.2093	-2.5996
3110082I17Rik	-35.9234	-2.05091
3110082J24Rik	-61.8905	-2.2917
3300002I08Rik	-61.1038	-2.22379
3425401B19Rik	-61.8724	-2.28762
3830403N18Rik	-59.9926	-2.18401
3830406C13Rik	-35.1075	-1.44449
3830417A13Rik	-49.9032	-2.01644
4430402I18Rik	269.539	21.652
4833420G17Rik	-43.2297	-1.46968
4833439L19Rik	-10.2023	0.954891
4921504E06Rik	-49.3627	-1.49209
4921507P07Rik	153.698	9.61236
4921509C19Rik	-44.4448	-0.799703
4921517D22Rik	-46.767	-1.44335
4921524J17Rik	-44.4351	-1.5707
4921524L21Rik	-33.6338	-0.773466
4921528I07Rik	-39.9418	-0.412558
4921536K21Rik	64.8215	5.57737
4921539E11Rik	-36.461	-1.23597
4930402F06Rik	-57.8129	-1.83535
4930402H24Rik	-14.046	2.57804
4930402K13Rik	-58.4764	-2.01698
4930404N11Rik	102.127	-1.19357
4930407I10Rik	127.538	14.639
4930415L06Rik	-61.7295	-2.26029
4930415O20Rik	18.0269	-4.06759
4930426D05Rik	-60.5698	-2.22467
4930430F08Rik	-52.1916	-1.89182
4930432K21Rik	145.187	8.7524
4930432M17Rik	-61.9347	-2.28926
4930433I11Rik	-41.0982	-0.831938
4930438A08Rik	-61.6259	-2.24159
4930438A08Rik	-61.0817	-2.2015
4930444G20Rik	-50.1679	-1.47412
4930444P10Rik	22.2202	0.807064
4930447A16Rik	-61.3641	-2.22074
4930447C04Rik	-59.2578	-2.06129
4930449I24Rik	-47.4032	-1.87184
4930451I11Rik	51.9597	-0.190911
4930453N24Rik	528.329	33.2327
4930467E23Rik	-53.5003	-1.28259
4930474N05Rik	-44.0508	-2.58005
4930480E11Rik	-60.0008	-2.35002
4930486L24Rik	-61.0498	-2.40736
4930488N24Rik	-43.2385	-1.27944
4930503B20Rik	64.2285	2.61237
4930503E14Rik	-56.5121	-1.88246
4930503L19Rik	-8.64348	-0.894497
4930505A04Rik	53.6312	0.51341
4930512M02Rik	-60.073	-2.07955
4930513O06Rik	-56.3308	-2.1054
4930519F16Rik	-56.3451	-2.06495
4930519G04Rik	16.3022	1.5569
4930519L02Rik	-61.7102	-2.29672
4930522H14Rik	-11.8205	-1.28989
4930522L14Rik	-61.8868	-2.30189
4930523C07Rik	-51.3797	-2.04702
4930524B15Rik	23.0045	3.32349
4930524J08Rik	-39.7653	-1.51154
4930544D05Rik	250.432	-2.59345
4930544D05Rik	263.093	0.57484
4930544G11Rik	194.667	13.1279
4930548H24Rik	-47.9876	-1.71019
4930550C14Rik	-46.6124	-1.41333
4930550L24Rik	-35.8367	-0.789847
4930555G01Rik	-61.4357	-2.26419
4930558C23Rik	82.3859	1.71468
4930558K02Rik	-34.6037	-0.905402
4930562C15Rik	31.5363	3.91419
4930563E22Rik	-60.1229	-2.18053
4930563M21Rik	-50.5353	-1.7947
4930564C03Rik	-25.2077	-1.56684
4930564D02Rik	-59.0527	-2.01676
4930568D16Rik	-56.1324	-2.14909
4930571K23Rik	747.776	29.6232
4930578I06Rik	344.061	6.00025
4930579F01Rik	41.0591	1.27021
4930579G24Rik	-16.6352	0.766902
4930583I09Rik	-61.7128	-2.23874
4930590J08Rik	45.7239	7.22645
4930591A17Rik	-38.8832	-2.20238
4930595M18Rik	-60.6339	-2.27147
4930596D02Rik	20.3833	-0.270266
4931406B18Rik	-47.3358	-1.04016
4931406C07Rik	-43.4316	-1.3937
4931408C20Rik	-49.7587	-1.48103
4931414P19Rik	-57.7764	-2.01575
4931417E11Rik	23.0458	-1.50283
4931422A03Rik	22.2872	0.211819
4931428F04Rik	78.527	9.15187
4931429L15Rik	88.5401	7.41218
4932411N23Rik	-60.3574	-2.32591
4932414N04Rik	-42.7922	-0.999007
4932429P05Rik	-60.7438	-2.29729
4932438A13Rik	-59.4827	-2.07947
4932438A13Rik	-52.4811	-1.68775
4932438H23Rik	-33.0519	-1.98796
4933402D24Rik	-54.1133	-2.1209
4933402E13Rik	-43.089	-1.57581
4933402J07Rik	489.081	10.1829
4933402N03Rik	6.1489	2.50331
4933402N22Rik	-39.0962	-0.60015
4933403O08Rik	-60.9237	-2.24663
4933405L10Rik	127.793	3.49735
4933405O20Rik	48.4034	-1.19623
4933407O12Rik	-38.6369	-1.20037
4933409G03Rik	14.5625	-0.901875
4933411K16Rik	2875.79	87.0021
4933412E24Rik	-11.6309	2.25597
4933416I08Rik	-59.4756	-2.27578
4933416I08Rik	-53.8091	-1.98313
4933417A18Rik	38.0097	-0.387529
4933421I07Rik	-38.1809	-1.2724
4933424G06Rik	3.52287	-1.05576
4933427D14Rik	-27.0673	0.0562455
4933428G20Rik	-32.2414	-0.504865
4933428M09Rik	-29.9616	-2.24129
4933430I17Rik	-34.9087	-1.14314
4933434E20Rik	5.50115	1.46644
4933436I01Rik	-54.8861	-2.00199
4933440N22Rik	-37.832	-1.50393
5031410I06Rik	-57.9963	-2.00906
5031439G07Rik	49.0073	2.89447
5430401F13Rik	-61.6504	-2.28493
5430402E10Rik	-61.9347	-2.28926
5430403G16Rik	-61.916	-2.28166
5430427O19Rik	-61.933	-2.29065
5530400C23Rik	-61.9347	-2.28926
5730409E04Rik	-57.52	-1.86415
5730455P16Rik	-59.582	-2.1341
5730507C01Rik	-61.8553	-2.28461
5830411N06Rik	-61.8511	-2.28921
6030458C11Rik	-56.7647	-2.04215
6030468B19Rik	-61.8942	-2.2418
6030498E09Rik	-61.7747	-2.30705
6330403K07Rik	-61.8145	-2.30932
6330403K07Rik	-61.8609	-2.28489
6330409D20Rik	-61.7823	-2.23969
6430548M08Rik	-45.7339	-1.3279
6430550D23Rik	-54.0032	-1.89606
6430571L13Rik	-60.7982	-2.27947
6430628N08Rik	-61.8863	-2.27257
6720489N17Rik	-61.9172	-2.29079
6820408C15Rik	76.5329	9.53281
7420426K07Rik	-61.9294	-2.28696
7530416G11Rik	-61.8252	-2.2997
8030462N17Rik	-56.4902	-2.1398
8030462N17Rik	-55.9178	-1.96263
8030474K03Rik	-47.2913	-1.26048
9030025P20Rik	-51.11	-1.65575
9030624G23Rik	-60.3591	-2.25314
9130008F23Rik	-61.8793	-2.29609
9130019O22Rik	-61.4968	-2.2758
9130023H24Rik	-44.6362	-1.04216
9130401M01Rik	-55.771	-2.37072
9130401M01Rik	-55.6355	-2.33368
9130409I23Rik	-61.9324	-2.29035
9230019H11Rik	-61.9347	-2.28926
9230112D13Rik	-61.9347	-2.28926
9330159F19Rik	-61.8462	-2.29565
9330182O14Rik	-61.5593	-2.25731
9430015G10Rik	-30.0957	-0.311375
9430038I01Rik	-59.7927	-2.33154
9430069I07Rik	-61.9209	-2.27856
9430078G10Rik	-61.8722	-2.27639
9530002B09Rik	-58.4583	-2.02999
9530003J23Rik	-61.7439	-2.29082
9530053A07Rik	-61.8294	-2.28069
9530057J20Rik	-51.5372	-1.7544
9530068E07Rik	45.5335	4.15105
9530077C05Rik	55.7636	5.91673
9830107B12Rik	-61.934	-2.2898
9830107B12Rik	-61.9347	-2.28926
9930012K11Rik	-57.5961	-2.01049
9930021J03Rik	-54.6605	-1.70294
9930104L06Rik	-56.1145	-1.82004
9930111J21Rik1	-61.9056	-2.29376
9930111J21Rik2	-61.9279	-2.29175
9930111J21Rik2	-61.9185	-2.29385
a	-35.5958	0.0881231
A130010J15Rik	-54.0144	-1.99509
A1bg	-61.8262	-2.28023
A1cf	-61.3825	-2.2303
A230072I06Rik	-61.9347	-2.28926
A26c2	-57.7852	-1.86791
A26c3	-45.1444	-1.6734
A2m	-59.9082	-2.11338
A2ml1	-61.8128	-2.29373
A330070K13Rik	-60.6515	-2.33663
A3galt2	-61.9173	-2.28842
A3galt2	-61.8993	-2.28682
A430005L14Rik	128.359	6.65852
A430033K04Rik	-61.5061	-2.32461
A430057M04Rik	-61.331	-2.31756
A4galt	-59.9177	-2.22912
A4gnt	-61.9301	-2.28608
A530016L24Rik	-61.7761	-2.3202
A530021J07Rik	-61.4324	-2.25917
A530032D15Rik	-61.8815	-2.31872
A530064D06Rik	-61.9241	-2.2871
A530064D06Rik	-61.9145	-2.28239
A630001G21Rik	-61.8236	-2.27578
A630023A22Rik	-54.2248	-2.39582
A630073D07Rik	-61.9347	-2.28926
A630076J17Rik	-61.9347	-2.28926
A630095N17Rik	-54.4556	-2.18209
A730046J19Rik	-61.8922	-2.27165
A830018L16Rik	-61.7219	-2.2925
A930007A09Rik	-45.6171	-0.796047
A930009A15Rik	-61.9347	-2.28926
A930017K11Rik	-61.7494	-2.27005
A930018O16Rik	-61.8026	-2.2695
A930018P22Rik	167.147	5.78702
A930033H14Rik	-60.1701	-2.27489
AA414768	-52.7317	-1.6717
AA467197	147.206	5.95493
AA467197	241.576	10.3846
AA623943	-61.9347	-2.28926
AA792892	-61.9093	-2.27993
AA986860	-57.8844	-1.98083
Aaas	22.0664	2.75448
Aacs	-41.0799	-1.10739
Aadac	-61.9203	-2.28571
Aadacl2	-61.9256	-2.29507
Aadacl2fm1	-61.9347	-2.28926
Aadacl2fm2	-61.1083	-2.25735
Aadacl2fm3	-61.9347	-2.28926
Aadacl3	-61.8842	-2.2915
Aadacl4	-61.9347	-2.28926
Aadacl4fm1	-61.9339	-2.28863
Aadacl4fm2	-61.9117	-2.30129
AAdacl4fm3	-61.9052	-2.28556
Aadacl4fm4	-61.9347	-2.28926
Aadacl4fm5	-61.9289	-2.28958
Aadat	-61.9154	-2.28801
Aagab	-41.4961	-0.976917
Aak1	-39.2637	-0.229272
Aamdc	-8.84401	-1.78788
Aamp	1366.51	70.5388
Aanat	-61.8436	-2.2683
Aar2	-6.07348	1.98705
Aard	97.3533	2.73867
Aars	163.668	13.2423
Aars2	3.64792	1.24212
Aarsd1	1.2089	-0.427099
Aasdh	-58.4202	-2.1334
Aasdhppt	-48.2186	-1.48298
Aass	-60.7833	-2.1049
Aatf	16.2931	3.04884
Aatk	-61.3167	-2.24018
AB010352	-61.7825	-2.28148
AB124611	-59.1705	-2.19172
Abat	-31.6803	0.0692136
Abca1	-56.5198	-1.45186
Abca12	-61.4844	-2.27067
Abca13	-61.8287	-2.27204
Abca14	-32.2339	0.390637
Abca15	-49.7541	-1.33347
Abca16	-48.3515	-1.65758
Abca17	-14.2817	2.26431
Abca2	-47.7418	-1.37533
Abca3	-51.4592	-1.74641
Abca4	-61.2849	-2.225
Abca5	-56.9302	-1.70546
Abca6	-61.3915	-2.24503
Abca7	-57.7102	-2.00832
Abca8a	-61.0734	-2.18077
Abca8b	-61.7193	-2.24573
Abca9	-54.6398	-1.50317
Abcb10	-55.364	-1.68705
Abcb11	-61.4933	-2.29344
Abcb1a	-60.2732	-2.21128
Abcb1b	-61.6175	-2.27891
Abcb4	-60.8077	-2.17489
Abcb5	-61.9162	-2.29404
Abcb6	54.9054	3.4952
Abcb7	-61.3518	-2.226
Abcb8	-6.31149	0.93746
Abcb9	32.8107	1.10062
Abcc1	-24.1376	1.024
Abcc10	-50.765	-1.52375
Abcc12	0.139166	2.62335
Abcc2	-61.7509	-2.27701
Abcc3	14.9828	0.673669
Abcc4	-59.3277	-2.10301
Abcc5	-55.1288	-1.71137
Abcc6	-61.616	-2.26668
Abcc8	-61.1427	-2.30297
Abcc9	-61.0314	-2.21423
Abcd1	-30.995	-0.391297
Abcd2	-61.2128	-2.2605
Abcd3	-51.3323	-1.47687
Abcd4	-61.0526	-2.30146
Abce1	-41.7053	-1.36568
Abcf1	-34.291	-4.05702
Abcf1	-16.0878	2.61797
Abcf1	58.0636	6.10103
Abcf2	435.034	29.2518
Abcf3	132.463	10.9455
Abcg1	-60.8733	-2.24366
Abcg2	-34.1547	-0.112624
Abcg3	-61.7984	-2.28859
Abcg4	-61.5432	-2.2205
Abcg5	-61.6977	-2.32841
Abcg8	-55.6531	-2.0325
Abhd10	-39.8535	-1.44081
Abhd11	65.8137	1.70105
Abhd12	97.4611	7.5962
Abhd12b	-61.8215	-2.28421
Abhd13	-59.0066	-2.15128
Abhd14a	232.648	8.54941
Abhd14b	-37.3875	-0.835739
Abhd15	-61.4685	-2.247
Abhd16a	-24.1052	1.91071
Abhd16a	-10.8524	1.62439
Abhd16a	3.84495	-2.28242
Abhd16a	8.23758	-2.7465
Abhd16b	101.927	3.86744
Abhd17a	247.734	-3.16862
Abhd17b	-28.3657	-0.0406436
Abhd17c	-43.9055	-1.42581
Abhd18	-60.7758	-2.24988
Abhd18	-60.0921	-2.08893
Abhd2	149.964	12.5022
Abhd3	-55.6628	-1.93964
Abhd4	477.068	32.5188
Abhd5	120.728	11.2454
Abhd6	-44.341	-0.936621
Abhd8	622.097	16.0185
Abi1	-54.2809	-1.72582
Abi2	-53.3922	-2.0771
Abi3	87.187	1.10446
Abi3bp	-61.4053	-2.23083
Abitram	-51.021	-1.40452
Abl1	80.9901	10.1538
Abl2	-53.9838	-1.51893
Ablim1	-59.5209	-2.13159
Ablim2	-61.2866	-2.26538
Ablim3	-54.4142	-1.72357
Abo	-58.7189	-2.03717
Abr	-50.3508	-1.51712
Abra	-61.8593	-2.27673
Abracl	-58.8717	-2.31306
Abraxas1	-42.6193	-1.21694
Abraxas2	-46.679	-1.43253
Abt1	-51.9182	-1.94301
Abtb1	13.6274	1.25146
Abtb2	-46.2496	-1.26944
Acaa1a	-30.2766	-1.11068
Acaa1b	-58.4007	-2.19161
Acaa2	23.709	0.763865
Acaca	-38.6616	0.203382
Acacb	-56.6777	-1.94222
Acad10	-42.2672	-0.194038
Acad11	-45.9704	-1.32765
Acad12	-55.231	-1.7748
Acad8	-49.3676	-1.72544
Acad9	-54.0665	-1.92856
Acadl	-61.3283	-2.26496
Acadl	-32.6237	-0.996057
Acadm	-46.3907	-1.4423
Acads	-27.2678	-0.991572
Acadsb	-55.1819	-2.07339
Acadvl	-38.3734	1.86367
Acadvl	-18.2149	-2.70432
Acan	-61.1839	-2.21849
Acap1	-55.7147	-1.9649
Acap2	-59.2612	-2.23377
Acap3	-44.2008	-1.47825
Acat1	-33.6051	-1.3462
Acat2	-36.7954	-1.37182
Acat3	-55.0326	-1.97902
Acbd3	-35.0971	-0.609248
Acbd4	-56.4181	-2.0674
Acbd5	-53.9849	-2.10484
Acbd6	387.945	7.25914
Acbd7	-61.7659	-2.25977
Accs	-60.5769	-2.24084
Accsl	-61.9035	-2.30401
Acd	37.3753	0.965608
Ace	903.226	46.723
Ace2	-61.627	-2.26558
Ace3	89.7724	5.92137
Acer1	-61.9123	-2.29074
Acer2	-52.0529	-1.79546
Acer3	-58.6946	-2.07442
Ache	-61.7479	-2.30199
Acin1	91.4423	8.10789
Ackr1	-61.919	-2.27144
Ackr2	-61.5045	-2.22437
Ackr3	-54.8413	-1.87512
Ackr4	-61.4496	-2.30637
Acly	-16.2377	0.518385
Acmsd	-61.792	-2.2931
Acnat1	-61.8984	-2.289
Acnat2	-61.4744	-2.26464
Aco1	-46.4566	-1.39219
Aco2	230.857	11.3257
Acod1	-61.9265	-2.29126
Acot1	-58.1033	-2.17524
Acot10	-40.0952	-1.36427
Acot11	-60.5816	-2.11811
Acot12	-58.918	-2.20976
Acot13	-54.1056	-1.77546
Acot2	-60.3901	-2.30541
Acot3	-61.8848	-2.29749
Acot4	-61.8674	-2.28104
Acot5	-61.8339	-2.28226
Acot6	-61.2254	-2.20033
Acot7	2233.92	75.1206
Acot8	32.0763	0.178441
Acot9	-16.5866	-0.565442
Acox1	-34.3822	-0.948052
Acox2	-61.8639	-2.26018
Acox3	5.97926	3.19242
Acoxl	-58.5209	-2.23984
Acp1	-32.6395	-2.09568
Acp2	-44.5856	-1.35427
Acp4	-13.1546	-0.405819
Acp5	-55.6855	-2.2187
Acp6	-48.9865	-1.53788
Acp7	-54.4199	-1.65102
Acpp	-61.4346	-2.23534
Acr	431.128	22.1878
Acrbp	1256.92	30.2932
Acrv1	223.64	10.864
Acsbg1	265.973	18.692
Acsbg2	455.368	13.8115
Acsbg3	225.115	14.6159
Acsf2	-43.1647	-0.715679
Acsf3	-12.2958	0.506907
Acsl1	474.935	30.1038
Acsl3	-50.8131	-1.46812
Acsl3	-48.2396	-2.96237
Acsl4	-59.4026	-2.08677
Acsl5	-41.5755	-0.662706
Acsl6	14.3266	-0.361473
Acsm1	-61.9347	-2.28926
Acsm2	-61.9347	-2.28926
Acsm3	-61.5091	-2.25008
Acsm4	-61.922	-2.27732
Acsm5	-61.3993	-2.20604
Acss1	-50.6299	-1.66118
Acss2	27.621	4.27896
Acss3	-61.4287	-2.24642
Acta1	-61.6302	-2.26124
Acta2	48.8723	0.231027
Actb	1357.34	53.4383
Actbl2	-61.9158	-2.30075
Actc1	-61.8925	-2.28129
Acte1	188.505	-1.49547
Actg1	2130.83	103.344
Actg2	667.968	9.81796
Actl10	32.9098	-1.05293
Actl11	549.688	42.0092
Actl6a	125.092	8.48635
Actl6b	-61.6182	-2.25448
Actl7a	1051.93	56.3048
Actl7b	2678.41	77.3908
Actl9	1365.47	71.8829
Actn1	-52.7599	-1.53518
Actn2	-57.715	-1.99903
Actn3	-27.6339	1.12165
Actn4	-5.37461	0.858739
Actr10	203.556	18.1507
Actr1a	624.096	48.1408
Actr1b	-2.873	1.03501
Actr2	-48.3607	-1.5518
Actr3	-40.3853	-1.11395
Actr3b	-59.3573	-2.2217
Actr5	-26.2636	0.197099
Actr6	-52.1723	-1.74818
Actr8	16.2963	-0.0114033
Actrt1	-30.3781	-0.599349
Actrt2	1369.84	69.5494
Actrt3	44.8394	4.01258
Acvr1	-57.226	-2.02479
Acvr1b	-44.9079	-0.946706
Acvr1c	-61.8458	-2.27132
Acvr2a	-57.058	-2.02823
Acvr2b	-60.1648	-2.16121
Acvrl1	-56.5995	-2.06089
Acy1	-54.9082	-1.89577
Acy3	-50.9275	-1.9879
Acyp1	188.971	-9.34051
Acyp2	-54.4472	-2.8186
Ada	-54.9712	-1.84739
Adad1	-58.8489	-2.05272
Adad1	-39.0541	-0.883342
Adad1	-13.9052	-2.71695
Adad1	62.8981	7.50479
Adad2	16.8016	2.24655
Adal	-58.7535	-1.92435
Adam10	-56.1638	-1.94151
Adam11	-49.3957	-1.43075
Adam12	-61.4171	-2.25381
Adam15	-39.6231	-1.71113
Adam17	-53.9666	-1.76319
Adam18	42.0179	4.66926
Adam19	-60.8191	-2.12967
Adam1a	208.355	11.4578
Adam1b	89.2479	6.07436
Adam2	223.82	13.9177
Adam20	-39.5477	-2.00258
Adam21	-36.1361	-0.941647
Adam22	-59.6671	-2.69425
Adam23	-60.3938	-2.14201
Adam23	-60.1885	-2.48852
Adam24	-28.9665	-0.65892
Adam25	-45.5513	-1.90131
Adam26a	-45.9337	-2.017
Adam26b	-56.4481	-2.12927
Adam28	-60.4208	-3.46674
Adam29	-51.2552	-1.94621
Adam3	420.327	20.2416
Adam30	-14.2218	0.18712
Adam32	245.464	9.64827
Adam33	-61.4873	-2.29151
Adam34	-55.1615	-1.80629
Adam34l	-60.2401	-2.26565
Adam39	-43.0869	-1.63195
Adam4	-32.9756	-0.126693
Adam5	304.141	14.0591
Adam6a	-45.2892	-1.69663
Adam6a	-12.4496	1.67639
Adam6b	-46.3721	-0.954849
Adam6b	-31.9544	1.28943
Adam7	-59.8047	-3.94253
Adam8	-54.2955	-2.0857
Adam9	-54.7776	-1.58596
Adamdec1	-61.9232	-2.29337
Adamts1	-60.9928	-2.11078
Adamts10	-59.9191	-2.26322
Adamts12	-61.6675	-2.26263
Adamts13	-61.9213	-2.29236
Adamts14	-61.149	-2.26554
Adamts15	-61.1282	-2.24142
Adamts16	-61.8156	-2.3029
Adamts17	-54.0749	-2.03234
Adamts18	-61.9012	-2.28871
Adamts19	-61.725	-2.28769
Adamts2	-56.9727	-1.99653
Adamts20	-61.0359	-2.24763
Adamts3	-61.4399	-2.27343
Adamts4	-61.6172	-2.25138
Adamts5	-61.129	-2.22058
Adamts6	-61.7205	-2.28267
Adamts7	-59.6516	-2.23532
Adamts8	-61.1226	-2.2354
Adamts9	-61.3154	-2.27087
Adamtsl1	-59.966	-2.20853
Adamtsl2	-60.6074	-2.26805
Adamtsl3	-61.7372	-2.26176
Adamtsl4	-60.3811	-2.21099
Adamtsl5	-56.8395	-2.13481
Adap1	-39.1447	-0.513757
Adap2	-61.0844	-2.34739
Adar	-54.3947	-1.64115
Adarb1	-52.7807	-1.9595
Adarb2	-61.9174	-2.28504
Adat1	-57.5115	-2.15311
Adat2	-35.9923	-2.02929
Adat3	4.91685	-1.43769
Adck1	-38.0218	-0.206609
Adck2	-49.016	-1.13751
Adck5	-30.5504	-1.18639
Adcy1	-59.4598	-2.09157
Adcy10	94.1742	9.681
Adcy2	-58.0111	-2.08663
Adcy3	-57.4243	-2.08149
Adcy4	-61.337	-2.29908
Adcy5	-57.5165	-1.89702
Adcy6	-53.5198	-1.74564
Adcy7	-57.4736	-2.00827
Adcy8	-61.8751	-2.28217
Adcy9	-57.5845	-1.95716
Adcyap1	-61.9347	-2.28926
Adcyap1r1	-61.518	-2.26831
Add1	-3.47184	1.68208
Add2	-60.6751	-2.20779
Add3	-13.1864	1.82209
Adgb	-38.5636	-0.793197
Adgra1	-61.4425	-2.28851
Adgra2	-60.3555	-2.26191
Adgra3	-44.8945	-0.959129
Adgrb1	-57.7908	-1.72913
Adgrb2	-61.6742	-2.25991
Adgrb2	-60.9778	-2.29229
Adgrb3	-61.6859	-2.262
Adgrd1	-57.0402	-2.09796
Adgre1	-59.8205	-2.05877
Adgre4	-61.9197	-2.2883
Adgre5	-49.5918	-1.38412
Adgrf1	-61.8396	-2.27183
Adgrf2	-61.8996	-2.29219
Adgrf3	-48.955	-1.73492
Adgrf4	-61.8802	-2.28977
Adgrf5	-60.2933	-2.10182
Adgrg1	-1.30563	2.4006
Adgrg2	-61.2203	-2.62966
Adgrg3	-61.745	-2.26844
Adgrg4	-61.9245	-2.28742
Adgrg5	-61.859	-2.26802
Adgrg6	-61.8968	-2.28374
Adgrg7	-61.375	-2.30741
Adgrl1	-26.8484	-0.883924
Adgrl2	-55.5967	-1.90477
Adgrl3	-56.175	-1.94996
Adgrl4	-61.5058	-2.25406
Adgrv1	-60.2474	-2.13502
Adh1	-36.2778	-3.28514
Adh4	-42.4851	-1.56359
Adh5	-30.0655	-1.54951
Adh6a	-61.9116	-2.30472
Adh6b	-61.8853	-2.30711
Adh7	-58.5784	-2.13312
Adhfe1	-60.0277	-2.19717
Adi1	-45.8066	-0.981468
Adig	76.8954	-0.958728
Adipoq	-44.2701	-2.91466
Adipor1	45.7403	1.62892
Adipor2	-26.3325	-0.0927818
Adk	-42.7043	-1.07886
Adm	-61.4647	-2.14514
Adm2	-61.9244	-2.29852
Adnp	-21.856	0.944404
Adnp2	-44.694	-1.13052
Ado	-46.943	-1.90191
Ado	-45.3651	-2.27868
Adora1	-19.2868	-0.497851
Adora2a	-61.404	-2.26188
Adora2b	-60.9723	-2.27904
Adora3	-56.6327	-1.60997
Adpgk	-45.0867	-1.12936
Adprh	111.758	7.48213
Adprhl1	-61.8884	-2.29176
Adprhl2	-41.8313	-0.901053
Adprm	-54.0569	-2.32714
Adra1a	-61.9284	-2.28677
Adra1b	-61.2717	-2.25213
Adra1d	-54.8836	-2.03959
Adra2a	-61.7757	-2.30205
Adra2b	-61.6024	-2.22982
Adra2c	-61.7723	-2.29714
Adrb1	-54.1189	-2.00767
Adrb2	-61.5897	-2.28341
Adrb3	-61.7982	-2.24712
Adrm1	246.08	7.09462
Adsl	-9.25409	0.768598
Adss	-12.8803	1.13777
Adssl1	-59.0445	-1.98987
Adtrp	-42.2468	-1.37193
Aebp1	-44.8644	-1.8638
Aebp2	-53.4129	-1.74989
Aen	-53.6404	-1.99483
AF067061	-61.9347	-2.28926
AF067063	-61.8892	-2.2932
AF366264	-28.6744	0.569701
Afap1	2.39346	1.8614
Afap1l1	-54.3106	-1.71645
Afap1l2	-60.5603	-2.16678
Afdn	-45.3638	-0.729681
Aff1	-59.0721	-2.00178
Aff2	-61.6522	-2.25675
Aff3	-56.974	-1.76488
Aff4	-50.1311	-1.58062
Afg1l	-58.1095	-1.85991
Afg3l1	-6.16643	1.49369
Afg3l2	-11.7739	0.891792
Afm	-60.2861	-2.20797
Afmid	-55.3502	-2.01112
Afp	-61.5122	-2.25517
Aftph	-37.8655	-0.69167
Aga	-47.8575	-2.10754
Agap1	-52.939	-1.63034
Agap2	-58.985	-2.19229
Agap3	-7.93324	0.0762982
Agbl1	-60.7134	-2.28788
Agbl2	-3.56735	2.68851
Agbl3	-47.534	-1.77412
Agbl4	51.5396	6.38319
Agbl5	1045.76	87.1351
Ager	-61.7764	-2.30288
Ager	-61.7759	-2.29328
Ager	-61.7793	-2.29435
Ager	-61.7692	-2.30056
Agfg1	-22.4502	0.296748
Agfg2	-34.2383	-0.800106
Aggf1	-45.9722	-1.63989
Agk	-49.0995	-1.77206
Agl	-57.9355	-1.91699
Agmat	-61.7237	-2.27448
Agmo	-61.3311	-2.16919
Ago1	-58.0443	-2.04596
Ago2	-56.6689	-1.65317
Ago3	-60.934	-2.28906
Ago4	-50.5446	-1.02218
Agpat1	105.226	5.06018
Agpat1	115.662	3.68221
Agpat1	119.192	2.42755
Agpat1	122.535	7.7882
Agpat2	237.096	8.02405
Agpat3	274.881	14.7158
Agpat4	-13.7071	0.425056
Agpat5	-55.9034	-2.10609
Agps	-60.5287	-2.24848
Agr2	-61.9064	-2.303
Agr3	-58.4147	-2.00589
Agrn	-56.6139	-1.82781
Agrp	-59.0955	-2.25786
Agt	483.767	21.8433
Agtpbp1	6.60986	1.51097
Agtr1a	-47.9292	-2.06101
Agtr1b	-61.6179	-2.2257
Agtr2	-61.7032	-2.26826
Agtrap	-55.464	-2.31009
Agtrap	-27.2668	-0.36328
Agxt	-61.9201	-2.28989
Agxt2	-61.9278	-2.29012
Ahctf1	-13.7976	1.21194
Ahcy	4.56553	1.02834
Ahcyl1	-19.9407	0.883866
Ahcyl2	-10.3639	0.725056
Ahdc1	36.4575	5.14706
Ahi1	20.4721	4.52245
Ahnak	-58.7604	-2.17716
Ahnak2	-61.6593	-2.27341
Ahnak2	-61.6374	-2.26826
Ahr	-61.6581	-2.26823
Ahrr	-61.8181	-2.27363
Ahsa1	86.682	2.58541
Ahsa2	-56.9864	-2.06556
Ahsg	-61.6129	-2.30133
AI182371	-61.6612	-2.30063
AI413582	-50.1721	-2.65008
AI413582	-41.9224	-1.22344
AI429214	-13.6914	1.39478
AI467606	-51.7727	-1.66648
AI593442	-61.5555	-2.26939
AI597479	-48.2242	-1.10972
AI661453	-60.6165	-2.22233
AI837181	95.0004	3.97413
AI987944	-53.6711	-2.02809
Aicda	-61.9327	-2.28733
Aida	-53.5621	-1.90853
Aif1	55.7357	-1.14318
Aif1	65.5255	-3.91327
Aif1	113.109	-0.0665749
Aif1	135.126	1.27411
Aif1l	-59.1617	-2.07456
Aifm1	-50.6364	-1.61078
Aifm2	-5.05339	-0.343328
Aifm3	-55.2293	-1.75299
Aig1	-59.6397	-2.26926
Aim2	-61.9028	-2.2865
Aimp1	48.6397	3.11316
Aimp2	23.2717	1.10831
Aip	-40.1293	-2.75452
Aip	-41.8925	-1.64877
Aipl1	-59.3033	-2.0627
Aire	-61.5715	-2.27634
Ajap1	-61.9006	-2.29385
Ajm1	-61.7877	-2.25913
Ajuba	-35.6957	-0.609005
Ak1	408.246	7.85776
Ak2	-19.7531	0.588061
Ak2	122.682	0.769113
Ak3	10.214	2.48935
Ak4	-58.0265	-2.03513
Ak5	-59.8914	-2.08899
Ak6	-29.0765	-1.13793
Ak7	-4.40149	0.425962
Ak8	675.431	35.8533
Ak9	-45.6665	-1.11672
Akain1	-61.8893	-2.26119
Akap1	110.444	13.5576
Akap1	1035.13	65.0541
Akap10	-38.0049	-0.0895102
Akap11	-57.1841	-1.87012
Akap12	677.413	45.5542
Akap13	-56.4981	-1.63846
Akap14	-47.9147	-1.34803
Akap17b	-60.7805	-2.19708
Akap3	1416.54	142.945
Akap4	1216.11	60.2965
Akap5	-61.8513	-2.28085
Akap6	-61.5505	-2.28462
Akap7	-55.7882	-2.26734
Akap8	-39.544	-0.873578
Akap8l	42.2591	2.17142
Akap9	-59.4051	-2.16335
Akip1	-10.002	-2.16867
Akirin1	24.9381	4.41288
Akirin2	100.437	8.93399
Akna	3.82238	3.10361
Aknad1	-48.1608	-1.53754
Akp3	-60.5764	-2.14311
Akr1a1	234.391	10.3213
Akr1b10	-57.8316	-2.19056
Akr1b3	417.344	12.4354
Akr1b7	-60.6603	-2.27942
Akr1b8	41.5267	1.55865
Akr1c12	-60.688	-2.21399
Akr1c13	-51.1611	-2.58392
Akr1c14	-61.6708	-2.20913
Akr1c18	-61.9091	-2.29304
Akr1c19	-60.9413	-2.25625
Akr1c20	-61.9347	-2.28926
Akr1c21	-61.8303	-2.28338
Akr1c6	-61.9307	-2.29115
Akr1cl	141.004	12.9978
Akr1d1	-61.9325	-2.28811
Akr1e1	-37.4433	-1.7227
Akr7a5	49.9017	2.96884
Akt1	10.257	-0.351932
Akt1s1	78.0995	4.16372
Akt2	67.4149	5.65866
Akt3	-57.2047	-2.06906
Aktip	-2.6326	0.215676
Alad	-34.4688	-1.3966
Alas1	116.165	6.50555
Alas2	-22.9414	-1.57845
Alb	-61.9115	-2.28836
Albfm1	-61.702	-2.3294
Alcam	-60.7961	-2.23914
Aldh16a1	-40.627	-1.21254
Aldh18a1	-52.9173	-1.34274
Aldh1a1	217.042	17.8461
Aldh1a2	105.607	11.4928
Aldh1a3	-59.3117	-2.05407
Aldh1a7	-51.0533	-1.57514
Aldh1b1	-29.6095	-0.724229
Aldh1l1	3.09338	2.18342
Aldh1l2	-61.6034	-2.24867
Aldh2	147.898	7.74349
Aldh3a1	-56.231	-2.45946
Aldh3a2	-40.2376	-0.625553
Aldh3b1	20.794	-1.39942
Aldh3b2	-3.78468	-0.271622
Aldh3b3	-55.6913	-2.4105
Aldh4a1	-46.8588	-1.32998
Aldh5a1	-58.4982	-2.13176
Aldh6a1	-48.4903	-1.29005
Aldh7a1	3.65214	1.1728
Aldh8a1	-60.2232	-2.20346
Aldh9a1	38.6439	5.04233
Aldoa	1173.27	37.4696
Aldoart1	54.0377	1.72732
Aldoart2	831.614	15.5207
Aldob	-61.8227	-2.28144
Aldoc	-52.9756	-1.99401
Alg1	-22.4859	-0.733023
Alg10b	-59.3914	-1.99238
Alg11	-58.0721	-2.1805
Alg12	-19.7313	-0.658718
Alg13	-58.2561	-1.97906
Alg14	-59.9616	-2.23489
Alg2	-45.1954	-0.963862
Alg3	-14.8523	-0.335933
Alg5	-41.6775	-1.45464
Alg6	-61.6235	-2.28377
Alg6	-61.4495	-2.22666
Alg8	-22.3685	0.962977
Alg9	15.7625	3.5039
Alk	-61.0664	-2.16678
Alkal1	-61.92	-2.29871
Alkal2	-61.9206	-2.28216
Alkbh1	-49.4425	-1.93808
Alkbh2	-55.8675	-2.28987
Alkbh3	8.30265	-1.16466
Alkbh4	-18.7149	0.449729
Alkbh5	-24.945	0.629975
Alkbh6	-27.1682	-1.89155
Alkbh7	28.9849	-2.78379
Alkbh8	-61.2573	-2.23925
Allc	1074.07	70.4602
Alms1	-45.0464	-1.06877
Alox12	-57.7849	-2.17151
Alox12	-57.8663	-1.94099
Alox12b	-60.9836	-2.22524
Alox12e	-61.9028	-2.29633
Alox12e	-61.8935	-2.29374
Alox15	-61.747	-2.27755
Alox15	-61.2852	-2.36822
Alox5	-59.9949	-2.16063
Alox5ap	-57.7075	-2.46338
Alox8	-61.8312	-2.30849
Aloxe3	-57.9754	-1.92167
Alpi	-61.26	-2.22494
Alpk1	-59.7101	-2.20013
Alpk2	-61.4737	-2.25321
Alpk3	-61.5297	-2.29003
Alpl	-47.027	-1.7172
Alppl2	-53.6329	-2.38816
Als2	-43.0301	-0.889834
Als2cl	-58.4067	-2.28926
Alx1	-28.1458	-0.632085
Alx3	-61.7724	-2.31831
Alx4	-61.8302	-2.27059
Alyref	1.55932	-0.0660368
Alyref2	-58.8152	-2.28941
Amacr	-56.7987	-2.18959
Ambn	-61.921	-2.28164
Ambp	-59.9241	-2.10988
Ambra1	-23.0416	0.332491
Amd1	-35.6976	-0.571339
Amd2	-57.8364	-2.0979
Amdhd1	-61.8592	-2.28593
Amdhd2	230.686	6.14743
Amelx	-61.9347	-2.28926
Amer1	-60.8659	-2.27603
Amer2	-43.7725	-1.72772
Amer3	-60.8441	-2.16449
Amfr	103.015	10.1474
Amh	-54.2157	-1.98564
Amhr2	512.311	23.4251
Amigo1	-60.6854	-2.17481
Amigo2	-56.6892	-1.92191
Amigo3	-58.4011	-1.96714
Ammecr1	-60.8331	-2.23171
Ammecr1l	42.7785	5.55556
Amn	-40.347	-2.04434
Amn1	-26.0208	1.05767
Amn1	-19.4358	-1.31839
Amot	-59.2724	-2.0453
Amotl1	-9.21938	0.158621
Amotl2	-54.8109	-1.76627
Ampd1	-61.7074	-2.28013
Ampd2	-52.5331	-1.44711
Ampd3	-60.5772	-2.20163
Amph	-57.0232	-1.92344
Amt	-58.4906	-2.23975
Amtn	-61.9347	-2.28926
Amy1	-46.2709	-2.04414
Amy2a1	-61.9347	-2.28926
Amy2a2	-61.6929	-2.27254
Amy2a3	-61.87	-2.2773
Amy2a4	-61.8004	-2.29373
Amy2a5	-61.4321	-2.24736
Amy2b	-61.9347	-2.28926
Amz1	-61.1866	-2.2611
Amz2	290.312	9.73881
Anapc1	-34.8773	0.739731
Anapc10	-52.1889	-1.55495
Anapc11	15.9953	-1.86247
Anapc13	47.4791	-7.49649
Anapc15	-0.128385	-0.982631
Anapc16	-33.3404	-1.87982
Anapc2	33.3947	4.02717
Anapc4	-44.0608	-1.34732
Anapc5	112.556	8.22211
Anapc7	2.0374	1.82589
Ang	-60.8307	-2.17281
Ang2	-61.9347	-2.28926
Ang4	-61.8415	-2.30076
Ang5	-61.9347	-2.28926
Ang6	-61.9265	-2.28532
Angel1	395.763	33.6643
Angel2	-34.8113	-0.195421
Angpt1	-61.8988	-2.27746
Angpt2	-60.8162	-2.25007
Angpt4	-60.7064	-2.23595
Angptl1	-61.5764	-2.39103
Angptl2	-58.8736	-1.989
Angptl3	-61.9294	-2.29402
Angptl4	-60.0639	-2.2676
Angptl4	-59.606	-2.17164
Angptl4	-56.9985	-1.50506
Angptl4	-56.8907	-1.51457
Angptl6	-59.7251	-2.0719
Angptl7	-61.3984	-2.33975
Angptl7	-50.2481	-0.85414
Angptl8	-61.5358	-2.26185
Ank	-50.4234	-1.10043
Ank1	-60.641	-2.25043
Ank2	-35.7288	-1.19046
Ank3	-59.9765	-2.09956
Ankar	-42.5199	-0.963898
Ankdd1a	-61.9278	-2.28573
Ankdd1b	-61.4963	-2.26314
Ankef1	293.864	21.1279
Ankfn1	-61.7223	-2.29218
Ankfn1	-59.5667	-2.05426
Ankfy1	-53.9511	-1.44535
Ankhd1	-46.863	-0.972883
Ankib1	-53.5721	-1.74255
Ankk1	-61.5678	-2.28072
Ankle1	-61.1812	-2.2713
Ankle2	-37.1858	-0.140262
Ankmy1	25.3254	4.17612
Ankmy2	-58.159	-2.23678
Ankra2	-43.479	-1.33444
Ankrd1	-61.7586	-2.23907
Ankrd10	-23.6015	-1.09552
Ankrd11	-43.668	-1.12321
Ankrd12	-59.829	-2.22565
Ankrd13a	324.067	27.3314
Ankrd13b	-59.2136	-2.30638
Ankrd13c	-44.0721	-1.41127
Ankrd13d	-55.495	-2.32767
Ankrd16	-57.1574	-2.22133
Ankrd17	-50.1848	-1.34404
Ankrd2	-59.6409	-2.38519
Ankrd22	-60.7326	-2.28302
Ankrd23	-51.8155	-1.84497
Ankrd24	-59.5346	-2.05274
Ankrd26	-61.4164	-2.30176
Ankrd27	-38.7729	-0.139138
Ankrd28	-39.9247	-0.866194
Ankrd29	-61.8132	-2.25367
Ankrd31	-57.0224	-1.89931
Ankrd33	-61.9297	-2.28941
Ankrd33b	-61.0859	-2.19225
Ankrd34a	-61.8062	-2.27578
Ankrd34b	-61.9013	-2.30254
Ankrd34c	-61.9347	-2.28926
Ankrd35	-60.7095	-2.26184
Ankrd36	166.5	8.34493
Ankrd37	-51.7663	-1.75315
Ankrd39	-48.043	-2.01856
Ankrd40	-4.99985	0.533646
Ankrd42	128.063	8.08158
Ankrd44	-60.4492	-2.15284
Ankrd45	-37.4122	-0.237993
Ankrd46	-43.8636	-0.967176
Ankrd49	-41.7328	-1.5095
Ankrd50	-53.1305	-1.78575
Ankrd52	-49.1104	-1.25104
Ankrd53	108.477	8.07289
Ankrd54	996.68	70.0091
Ankrd55	-53.1231	-1.76981
Ankrd6	-60.8789	-2.22691
Ankrd60	695.613	1.33173
Ankrd61	226.657	12.5125
Ankrd63	-58.2532	-2.12781
Ankrd65	-61.718	-2.22121
Ankrd66	-61.7575	-2.30072
Ankrd7	23.4331	-0.940235
Ankrd9	156.512	4.56959
Anks1	-52.5767	-1.62652
Anks1	-52.4733	-1.64086
Anks1b	-60.7723	-2.25329
Anks3	-39.6376	-1.30021
Anks4b	-60.2377	-2.1617
Anks6	-58.6073	-2.13498
Ankub1	-61.323	-2.17531
Ankzf1	-51.3629	-1.16571
Anln	-51.7888	-1.44194
Ano1	-47.7467	-1.43013
Ano10	69.5044	8.24949
Ano2	-60.1142	-2.21079
Ano3	-61.9006	-2.28606
Ano4	-61.7315	-2.30971
Ano5	-60.5132	-2.20189
Ano6	-52.3388	-1.65615
Ano7	-61.6906	-2.29065
Ano8	-60.6054	-2.21741
Ano9	-60.3829	-2.08933
Anp32a	-52.4641	-1.89451
Anp32b	17.5721	0.509317
Anp32e	-51.1811	-1.57806
Anpep	-59.8379	-2.01674
Antkmt	4.0338	-2.80137
Antxr1	-59.6573	-2.0958
Antxr2	-55.5163	-1.84781
Antxrl	161.371	15.744
Anxa1	-59.3869	-2.49977
Anxa10	-61.9291	-2.29493
Anxa11	-34.5932	0.469817
Anxa13	-61.378	-2.22277
Anxa13	-60.8429	-2.26183
Anxa2	132.957	5.31534
Anxa3	-54.3009	-2.3159
Anxa4	-49.166	-0.867917
Anxa5	-38.3259	-1.3921
Anxa6	-44.9958	-1.39071
Anxa7	-44.4309	-1.08855
Anxa8	-61.0863	-2.36944
Anxa9	-52.6464	-1.37741
Aoah	-61.2664	-2.2406
Aoc1	-61.0795	-2.13468
Aoc2	-57.7295	-1.98918
Aoc3	-54.5963	-1.43066
Aopep	-48.7155	-1.5234
Aox1	-57.845	-2.1085
Aox2	-61.7175	-2.26102
Aox3	-48.5845	-1.39129
Aox4	-60.5476	-2.17326
Ap1ar	-51.0016	-1.52551
Ap1b1	28.4977	4.98132
Ap1g1	-45.9596	-0.646858
Ap1g2	-59.0063	-2.01856
Ap1m1	670.082	33.2638
Ap1m2	-57.5205	-1.92805
Ap1s1	5.54817	0.752554
Ap1s2	-58.9349	-2.10781
Ap1s3	-61.8042	-2.24009
Ap2a1	558.218	40.6702
Ap2a2	20.6985	2.88101
Ap2b1	-27.849	-0.232221
Ap2b1	33.7466	6.75026
Ap2b1	356.109	32.2178
Ap2m1	43.7261	1.81452
Ap2s1	402.879	3.53086
Ap3b1	35.65	3.29217
Ap3b2	-61.7793	-2.28436
Ap3d1	227.368	18.4891
Ap3m1	-54.0477	-2.11544
Ap3m2	-49.0477	-1.60904
Ap3s1	-18.2256	-0.102786
Ap3s2	-45.2583	-0.908217
Ap4b1	-21.28	-0.154616
Ap4b1	-6.35107	2.52039
Ap4e1	-59.0859	-2.18645
Ap4m1	17.8116	2.8025
Ap4s1	-48.1214	-2.34552
Ap5b1	-26.7533	1.20406
Ap5m1	-59.4927	-2.06091
Ap5s1	-44.2927	-1.70945
Ap5z1	-51.4484	-1.54829
Apaf1	-60.4064	-2.15588
Apba1	8.63984	4.43396
Apba2	-61.5371	-2.22678
Apba3	-0.846426	-0.383493
Apbb1	-17.7478	0.703625
Apbb1ip	-49.0716	-1.7693
Apbb2	-61.287	-2.2613
Apbb3	-43.6296	-1.29725
Apc	-60.2244	-2.17156
Apc2	-60.4809	-2.24997
Apcdd1	-52.1022	-1.60485
Apcs	-61.9347	-2.28926
Apeh	-34.2792	-0.237574
Apela	-61.9297	-2.29372
Apex1	23.461	1.18104
Apex2	-59.477	-2.25958
Aph1a	-39.584	-1.90535
Aph1b	-59.6565	-2.12471
Aph1c	-51.7175	-1.18482
Api5	-23.4361	0.839893
Apip	-48.3251	-0.825349
Apip	-46.3712	-2.74598
Aplf	-57.4308	-2.04633
Apln	-56.0817	-2.16465
Aplnr	-61.6269	-2.27354
Aplp1	-30.5501	-0.20261
Aplp2	167.438	18.064
Apmap	-45.0944	-1.4779
Apoa1	-61.6804	-2.32299
Apoa2	-58.457	-2.50297
Apoa4	-61.9317	-2.28781
Apoa5	-61.9062	-2.28226
Apob	-61.9222	-2.28687
Apobec1	-61.2632	-2.26771
Apobec2	-61.165	-2.25131
Apobec2	-61.2238	-2.24307
Apobec3	-61.9211	-2.2911
Apobec3	-58.3593	-1.98292
Apobec4	-14.2477	-0.0224173
Apobr	-61.3131	-2.33227
Apoc1	-25.288	-0.612964
Apoc2	-60.2853	-2.47793
Apoc3	-61.8029	-2.30706
Apoc4	-61.8808	-2.2573
Apod	-60.4596	-2.33204
Apoe	440.096	-6.80385
Apof	-61.3826	-2.26092
Apoh	2.94449	0.336831
Apol10a	-61.6459	-2.23525
Apol10b	-61.7764	-2.28524
Apol11a	-61.7704	-2.26308
Apol11b	-61.9323	-2.29247
Apol6	-60.386	-1.91865
Apol7a	-61.8896	-2.28806
Apol7b	-54.9058	-1.7901
Apol7c	-58.7565	-2.14585
Apol7e	-61.4872	-2.26379
Apol8	-61.7338	-2.33335
Apol9a	-61.7525	-2.3242
Apol9b	-61.7	-2.30662
Apold1	-61.581	-2.22578
Apom	-61.7867	-2.26565
Apom	-61.758	-2.25809
Apom	-61.7326	-2.27019
Apom	-61.7305	-2.26966
Apon	-61.8974	-2.26458
Apoo	-50.2095	-2.19007
Apool	-59.5702	-2.34823
App	24.4741	4.15306
Appbp2	-10.6536	0.930036
Appl1	-58.4836	-2.06804
Appl2	-22.8351	1.41632
Aprt	446.903	18.9497
Aptx	2.42229	-0.942634
Aqp1	-58.8911	-1.99743
Aqp11	914.778	28.7293
Aqp12	-61.1845	-2.29014
Aqp2	-42.965	-4.78467
Aqp3	-60.5269	-2.23006
Aqp4	-61.9347	-2.28926
Aqp5	-60.341	-2.26643
Aqp6	-61.9328	-2.28961
Aqp7	359.877	21.4923
Aqp8	29.3938	1.36999
Aqp9	6.40739	3.76448
Aqr	-30.1375	1.07744
Ar	-60.6902	-2.24118
Araf	-42.0309	-1.47871
Arap1	-57.1756	-2.1209
Arap2	-59.9402	-2.0497
Arap3	-60.7712	-2.16531
Arc	417.566	19.8084
Arcn1	-23.7695	0.0582517
Areg	-61.9212	-2.28484
Arel1	15.3875	2.8461
Arf1	431.901	21.4709
Arf2	-40.7078	-1.34118
Arf3	50.7434	2.82406
Arf4	59.8502	1.80872
Arf4	64.8289	1.79681
Arf5	79.0604	1.12441
Arf6	-33.1946	-1.44713
Arfgap1	7.83621	1.78557
Arfgap2	120.613	15.6687
Arfgap3	118.408	11.8508
Arfgef1	-46.2776	-1.14972
Arfgef2	-9.40346	1.79134
Arfgef3	-60.6576	-2.146
Arfip1	-57.8688	-2.04808
Arfip2	-45.0995	-1.60465
Arfrp1	-22.915	-1.52995
Arg1	-61.549	-2.15398
Arg2	-61	-2.30519
Arglu1	-37.6326	-1.89651
Arhgap1	-24.7542	-0.648371
Arhgap10	-53.0796	-1.79835
Arhgap11a	-58.4802	-2.07379
Arhgap12	-52.7695	-1.75698
Arhgap15	-61.4318	-2.34137
Arhgap17	-47.2479	-1.82772
Arhgap18	-59.5342	-2.13771
Arhgap19	27.0378	5.80818
Arhgap20	-54.3846	-1.40186
Arhgap21	-61.0982	-2.23628
Arhgap22	-58.4569	-2.36985
Arhgap23	-23.5069	1.42729
Arhgap24	-60.5852	-2.21443
Arhgap25	-61.7066	-2.30199
Arhgap26	-58.0845	-2.1095
Arhgap27	-61.0702	-2.2925
Arhgap28	-59.7483	-2.15117
Arhgap29	9.29031	1.99528
Arhgap30	-50.7993	-1.41598
Arhgap31	-55.5076	-1.8035
Arhgap32	-57.2637	-1.7692
Arhgap33	33.8003	4.58142
Arhgap35	-16.6549	2.05949
Arhgap36	-61.8941	-2.30135
Arhgap39	0.222021	2.75927
Arhgap4	-61.634	-2.33171
Arhgap40	-60.6785	-2.26986
Arhgap42	-61.3706	-2.26734
Arhgap44	-37.5725	-0.691575
Arhgap45	-59.3347	-2.123
Arhgap5	-55.5849	-1.76129
Arhgap6	-61.8656	-2.28146
Arhgap8	-58.6688	-2.16626
Arhgap9	-60.6534	-2.22803
Arhgdia	172.01	8.31613
Arhgdib	-47.9774	-2.44166
Arhgdig	-51.7971	-2.28112
Arhgef1	-35.8638	-1.0515
Arhgef10	-33.8801	-0.518306
Arhgef10l	-46.0589	-1.77939
Arhgef11	-39.97	-0.280787
Arhgef12	-52.3581	-1.6372
Arhgef15	-56.5223	-2.31851
Arhgef16	-61.4386	-2.22496
Arhgef17	-58.1976	-2.08495
Arhgef18	-44.7863	-0.93703
Arhgef19	-61.1688	-2.26186
Arhgef2	243.914	23.8504
Arhgef25	-34.345	-1.59036
Arhgef26	-61.449	-2.26497
Arhgef28	-61.1468	-2.23754
Arhgef3	-51.571	-1.49684
Arhgef33	-54.5746	-2.10907
Arhgef37	-57.4696	-1.93963
Arhgef38	-61.92	-2.29088
Arhgef39	-47.6173	-1.57901
Arhgef4	-60.6347	-2.14955
Arhgef40	-59.0726	-2.14629
Arhgef5	-59.9595	-2.07666
Arhgef6	-50.9155	-1.54111
Arhgef7	-9.3139	2.12082
Arhgef9	-61.7012	-2.30772
Arid1a	-16.0135	1.8457
Arid1b	-54.813	-1.37082
Arid2	-9.01501	1.68549
Arid3a	-45.555	-1.82471
Arid3b	18.5002	3.05526
Arid3c	-61.7181	-2.28818
Arid4a	-56.8299	-1.94663
Arid4b	-53.7564	-1.77032
Arid5a	-58.5173	-2.01195
Arid5b	-54.7558	-1.58266
Arih1	-6.68713	0.731538
Arih2	117.99	10.7361
Arl1	36.7166	2.08646
Arl10	-59.9134	-2.12582
Arl11	-47.7685	-1.79994
Arl13a	-52.7417	-2.48031
Arl13b	-41.6012	-1.49666
Arl14	-61.9304	-2.28291
Arl14ep	-53.1968	-1.75052
Arl14epl	-29.1488	-0.043586
Arl15	-60.176	-2.13844
Arl16	-53.2704	-1.76252
Arl2	25.1311	-1.42341
Arl2bp	373.889	16.6676
Arl3	402.823	7.42555
Arl4a	120.65	7.98485
Arl4c	-54.1078	-2.06327
Arl4d	-31.1476	-2.13231
Arl5a	-60.9068	-2.24528
Arl5b	-56.3775	-1.96911
Arl5c	-61.4356	-2.32299
Arl6	-42.9617	-1.29296
Arl6ip1	184.473	15.7116
Arl6ip4	27.5343	-0.784787
Arl6ip5	-42.4658	-1.28642
Arl6ip6	-3.46999	-0.894203
Arl8a	-39.0887	-0.943153
Arl8b	7.87957	2.98138
Arl9	4.91016	-1.75069
Armc1	-55.2062	-1.99682
Armc10	-55.5381	-1.96289
Armc12	389.08	16.3104
Armc12	415.537	22.4696
Armc2	-24.1839	0.438122
Armc3	75.5154	7.46236
Armc4	-34.4101	-0.323854
Armc5	-30.8027	-0.622125
Armc6	-53.3484	-1.61022
Armc7	-53.3068	-1.81807
Armc8	-47.5486	-1.37367
Armc9	57.2039	4.70751
Armcx1	-61.2551	-2.2429
Armcx2	-56.1964	-1.88022
Armcx3	-60.6955	-2.19903
Armcx4	-61.7784	-2.2953
Armcx5	-60.2713	-2.0304
Armcx6	-52.8784	-1.85657
Armh1	168.078	9.89261
Armh2	123.982	2.89048
Armh3	-45.0348	-1.34144
Armh4	-61.7598	-2.29219
Armt1	60.8516	6.19747
Arnt	-48.0571	-1.34751
Arnt2	-59.1697	-2.12489
Arntl	-58.6037	-2.10416
Arntl2	-61.9124	-2.2817
Arntl2	-61.5335	-2.30597
Arpc1a	179.036	2.47569
Arpc1b	-10.3258	-4.00535
Arpc2	144.296	9.76127
Arpc3	9.28941	0.517261
Arpc4	-3.63401	0.374815
Arpc5	-34.5841	-2.42855
Arpc5l	244.418	6.7914
Arpin	-59.8219	-2.19894
Arpp19	-44.646	-2.14557
Arpp21	-61.683	-2.30498
Arr3	-61.9046	-2.30273
Arrb1	-49.9526	-1.16236
Arrb2	-57.4488	-2.05736
Arrb2	-54.6061	-1.86591
Arrdc1	-53.9005	-2.70564
Arrdc2	-54.7767	-2.31212
Arrdc2	-51.3827	-1.22826
Arrdc3	-34.6699	-0.449836
Arrdc4	-56.401	-2.07423
Arrdc5	365.697	12.146
Arsa	273.456	17.1568
Arsb	-54.3947	-1.70608
Arsg	-58.0656	-2.25357
Arsi	-61.7654	-2.31653
Arsj	-61.9244	-2.28605
Arsk	-59.4591	-2.03899
Art1	-43.8249	-2.63152
Art2b	-61.9317	-2.29114
Art3	227.905	13.789
Art4	-59.7054	-1.99183
Art5	136.559	5.41452
Artn	-57.3952	-2.59796
Arv1	-54.2863	-1.87151
Arvcf	-60.1117	-2.21451
Arvcf	-59.83	-2.15525
Arvcf	-59.5325	-2.14059
Arx	-59.5126	-2.09904
Arxes1	-59.2413	-2.23429
Arxes2	-54.6703	-1.85539
As3mt	-46.7514	-1.95004
Asah1	-60.6101	-2.12028
Asah1	-41.5572	-1.06148
Asah2	-60.6889	-2.17296
Asap1	-2.74741	1.18921
Asap2	-60.9435	-2.22308
Asap3	-49.593	-1.01288
Asb1	32.6539	3.34966
Asb10	-61.3499	-2.27702
Asb11	-61.294	-2.28969
Asb12	-46.965	-1.60951
Asb13	-61.4138	-2.24605
Asb14	-61.7198	-2.2774
Asb14	-60.186	-2.12924
Asb15	-44.9934	-1.69454
Asb16	-61.6827	-2.29494
Asb17	237.56	20.4696
Asb18	-61.6144	-2.407
Asb2	-53.733	-2.10472
Asb3	-50.9249	-1.61807
Asb4	-45.3385	-1.28339
Asb5	-59.1034	-2.10359
Asb6	-31.6309	-0.516394
Asb7	-55.5478	-1.79462
Asb8	115.299	2.96623
Asb9	236.481	10.5772
Ascc1	194.881	11.4065
Ascc2	62.6546	7.09019
Ascc3	-55.7837	-1.85274
Ascl1	-61.9103	-2.28532
Ascl2	-60.5106	-2.24574
Ascl3	-60.0577	-2.31736
Ascl4	-60.87	-2.30853
Ascl5	-61.9253	-2.29097
Asdurf	-61.7362	-2.24086
Asf1a	-54.8059	-2.04421
Asf1b	37.9861	5.7814
Asgr1	-61.5889	-2.29913
Asgr1	-60.6604	-2.31549
Asgr2	-61.8684	-2.30605
Asgr2	-61.8734	-2.31754
Ash1l	-58.1002	-1.97819
Ash2l	90.4414	9.90316
Asic1	-60.6654	-2.26653
Asic2	-61.5153	-2.32251
Asic3	-61.3142	-2.30854
Asic4	-60.1222	-2.09846
Asic5	-61.9273	-2.28327
Asl	-20.1229	-0.160619
Asmt	-61.9169	-2.29181
Asns	243.525	26.9817
Asnsd1	75.2964	2.4693
Aspa	-61.1045	-2.3351
Aspa	-60.2724	-2.22733
Aspdh	-58.6198	-2.19217
Aspg	-60.645	-2.06918
Asph	-59.0243	-2.08436
Asphd1	-59.8718	-2.00142
Asphd2	-61.3722	-2.30545
Aspm	-59.0539	-2.07548
Aspn	-61.7323	-2.32479
Asprv1	-61.1397	-2.26809
Aspscr1	623.845	39.4817
Asrgl1	1989.59	105.748
Ass1	3.46132	-4.27264
Aste1	11.0149	1.41449
Astl	-61.9093	-2.30291
Astn1	-61.8285	-2.2906
Astn2	-61.3314	-2.20643
Asxl1	40.9909	6.99963
Asxl2	-57.5626	-1.94866
Asxl3	-61.7403	-2.30437
Asz1	-52.0328	-1.81525
Atad1	-4.20315	0.674669
Atad2	-58.9693	-2.09543
Atad2	-58.349	-1.92843
Atad2b	-60.6133	-2.17461
Atad3a	-30.664	-0.721687
Atad5	-60.9496	-2.20416
Atat1	-43.1804	-1.80901
Atat1	-40.7813	-1.85296
Atat1	-24.9581	0.0345459
Atcay	-60.4109	-2.12785
Ate1	-42.0061	-1.37133
Atf1	11.8568	2.22058
Atf2	-25.3555	-0.349891
Atf3	-61.5628	-2.29105
Atf4	-2.46226	0.575433
Atf5	-42.2093	-1.8247
Atf6	-54.987	-1.61481
Atf6b	-54.5966	-2.16986
Atf6b	-52.8862	-1.97215
Atf6b	-42.8607	-0.775696
Atf6b	-37.4952	-0.0316116
Atf7	-50.6083	-1.0641
Atf7ip	-34.5944	0.719652
Atf7ip2	-54.2604	-1.61915
Atg10	-61.0163	-2.25092
Atg101	-24.9246	-1.46936
Atg12	-24.0727	0.214878
Atg13	10.4834	3.50466
Atg14	-53.4031	-1.58834
Atg16l1	-49.3031	-1.56289
Atg16l2	-60.5613	-2.18791
Atg2a	-16.1053	2.22625
Atg2a	-4.33676	1.60695
Atg2b	-30.5083	0.968487
Atg3	-47.5684	-2.21824
Atg4a	-61.3099	-2.26863
Atg4a	-61.2694	-2.2756
Atg4b	-1.52558	1.91859
Atg4c	-53.6822	-1.92887
Atg4d	15.9258	3.225
Atg5	-58.3552	-2.26738
Atg7	38.5713	3.82651
Atg9a	657.551	35.7751
Atg9b	-60.9848	-2.34722
Atic	-34.1244	0.030974
Atl1	-17.6284	1.06826
Atl2	-42.6237	-1.35046
Atl3	160.683	15.1755
Atm	-60.7257	-2.17277
Atmin	3.21137	3.07054
Atn1	-39.5291	-1.50199
Atoh1	-61.9347	-2.28926
Atoh7	-61.8815	-2.27731
Atoh8	223.118	2.06764
Atox1	77.8147	-4.04854
Atp10a	-17.6733	1.34829
Atp10b	-61.6503	-2.29045
Atp11a	-26.9472	0.586022
Atp11b	-47.0855	-1.10505
Atp11c	-60.9553	-2.22864
Atp11c	-61.13	-2.28742
Atp12a	-61.5948	-2.25361
Atp13a1	-10.7351	1.63563
Atp13a2	0.181595	1.39537
Atp13a3	-58.1847	-1.9949
Atp13a4	-60.8288	-2.28237
Atp13a5	-61.8771	-2.2863
Atp1a1	110.224	9.38755
Atp1a2	-26.8661	0.582138
Atp1a3	-60.8822	-2.36291
Atp1a4	603.943	49.3362
Atp1b1	-32.6272	0.512674
Atp1b2	0.220554	3.48187
Atp1b3	280.334	12.6667
Atp1b4	-61.9305	-2.28753
Atp23	-51.9711	-1.65445
Atp2a1	-60.9532	-2.20565
Atp2a2	77.6336	9.9601
Atp2a3	-60.0487	-2.14052
Atp2a3	-59.9525	-2.06669
Atp2b1	-59.2895	-2.0661
Atp2b2	-60.8129	-2.28408
Atp2b3	-59.0466	-2.15856
Atp2b4	-13.9092	3.50225
Atp2c1	-50.991	-1.6047
Atp2c2	-57.0757	-2.26079
Atp4a	-59.8231	-2.10545
Atp4b	-61.8823	-2.30091
Atp5a1	243.793	18.164
Atp5a1	262.612	16.4007
Atp5b	1350.26	61.9465
Atp5c1	246.8	12.5632
Atp5d	371.187	6.78056
Atp5e	383.584	-9.95002
Atp5g1	89.3523	-7.39476
Atp5g2	55.7231	-4.76087
Atp5g3	137.78	-0.7944
Atp5h	285.365	14.1302
Atp5j	110.343	-4.62504
Atp5j2	234.546	-3.70406
Atp5k	5.20264	-2.54486
Atp5l	67.5269	-5.8288
Atp5md	37.1197	-3.3093
Atp5mpl	94.7175	-0.728113
Atp5o	518.433	17.459
Atp5pb	102.903	7.14296
Atp6ap1	-13.745	0.754768
Atp6ap1l	66.9963	-9.24671
Atp6ap2	-55.7912	-2.10294
Atp6v0a1	-27.3397	0.188225
Atp6v0a2	-39.7643	-0.591341
Atp6v0a4	-61.1294	-2.2402
Atp6v0b	108.807	2.67378
Atp6v0c	372.377	-3.0587
Atp6v0d1	59.5748	3.90413
Atp6v0d2	-61.8896	-2.31989
Atp6v0e	34.4458	-1.3559
Atp6v0e2	-27.4575	-0.536635
Atp6v1a	-25.5494	-0.793037
Atp6v1b1	-39.8009	-1.3819
Atp6v1b2	18.9504	4.85073
Atp6v1c1	-40.3741	0.34125
Atp6v1c1	-22.2349	-2.47684
Atp6v1c2	-60.8201	-2.12767
Atp6v1d	65.107	2.64349
Atp6v1e1	-26.2301	-1.28382
Atp6v1e1	-16.116	-0.23348
Atp6v1e2	314.263	8.34374
Atp6v1f	355.755	-8.88702
Atp6v1fnb	29.1043	0.618398
Atp6v1g1	246.487	4.60158
Atp6v1g2	-59.1224	-2.16884
Atp6v1g2	-58.8885	-2.14036
Atp6v1g2	-58.6719	-2.15409
Atp6v1g2	-58.4776	-2.16174
Atp6v1g3	-61.9327	-2.29083
Atp6v1h	-12.2198	2.06262
Atp7a	-60.18	-2.0277
Atp7b	-56.5481	-1.82406
Atp8a1	-60.7863	-2.16968
Atp8a2	-15.2483	0.885667
Atp8b1	-61.3291	-2.24499
Atp8b2	-36.8453	-0.813346
Atp8b3	3915.03	278.088
Atp8b4	-61.6985	-2.28189
Atp8b5	-28.6321	-0.452858
Atp9a	100.18	6.23432
Atp9b	92.5005	6.91865
Atpaf1	-52.8371	-2.09038
Atpaf2	53.8242	3.71624
Atpif1	171.109	-6.50746
Atpsckmt	-54.8886	-1.45646
Atr	-41.2992	-0.924775
Atraid	1.68096	-1.26077
Atrip	-44.8152	-1.14115
Atrn	-57.2869	-1.80149
Atrnl1	-57.3127	-1.90827
Atrx	-61.254	-2.25005
Atxn1	-61.1244	-2.24484
Atxn10	210.551	14.4391
Atxn1l	-18.4985	1.71485
Atxn2	2.61591	2.7526
Atxn2l	574.129	18.2926
Atxn3	-5.22464	-2.55177
Atxn7	-57.4019	-2.02381
Atxn7l1	54.1361	5.85463
Atxn7l2	-46.2799	-2.08282
Atxn7l3	-21.8221	0.203766
Atxn7l3b	182.093	19.4589
AU015228	-61.8862	-2.31148
AU018091	-61.2813	-2.27552
AU018091	-61.2634	-2.26084
AU021092	-6.32538	-0.25652
AU022252	-39.1159	-0.976841
AU040320	62.287	6.6251
AU041133	-61.7687	-2.29826
Auh	-51.0082	-1.48306
Aunip	-49.7521	-1.98283
Aup1	230.586	14.6025
Aurka	349.599	27.8117
Aurkaip1	120.482	1.75001
Aurkb	-38.3869	-0.677646
Aurkc	5.88666	-0.914965
Auts2	-60.181	-2.22317
Auts2	-60.438	-2.18447
AV320801	-59.5192	-2.09593
Aven	365.808	20.1257
Avil	-61.078	-2.17562
Avl9	-56.9749	-2.10755
Avp	-61.5676	-2.3007
Avpi1	-27.1158	-1.32806
Avpr1a	-60.9753	-2.25652
Avpr1b	-61.9309	-2.29439
Avpr2	-61.9334	-2.28866
AW146154	-61.6783	-2.30196
AW209491	-50.2584	-2.11069
AW549877	-57.9556	-1.88549
AW551984	-61.9298	-2.2827
AW554918	-38.8599	-0.447652
Awat1	-61.8987	-2.30152
Awat2	-57.0887	-2.08517
Axdnd1	-9.48088	0.753542
Axin1	11.6959	3.01206
Axin2	-59.4464	-2.05475
Axl	-20.8727	0.73556
AY074887	-61.7592	-2.30551
AY358078	-61.1769	-2.24611
AY761185	-61.9223	-2.28116
Aym1	-57.4328	-2.18529
Azgp1	-61.3569	-2.25436
Azi2	-27.5998	-0.516179
Azin1	-23.9878	-0.0811931
Azin2	283.699	12.3473
Azin2	587.17	30.844
B020004C17Rik	-61.9306	-2.29105
B020011L13Rik	-61.9347	-2.28926
B020031M17Rik	-61.9347	-2.28926
B230219D22Rik	-59.0728	-2.13481
B230307C23Rik	-61.0006	-2.24243
B2m	13.5543	-0.213556
B3galnt1	-52.2363	-2.12068
B3galnt2	-52.7565	-2.08162
B3galt1	-61.779	-2.27036
B3galt2	-61.9195	-2.29125
B3galt4	-61.3892	-2.22237
B3galt4	-61.3251	-2.23215
B3galt4	-47.9021	-1.5316
B3galt4	-47.6395	-1.48513
B3galt5	-61.9256	-2.28418
B3galt6	-57.9085	-2.05358
B3gat1	-61.8282	-2.2411
B3gat2	-60.7215	-2.25128
B3gat3	-29.9312	-1.36881
B3glct	-60.5971	-2.07728
B3gnt2	-59.0534	-1.91955
B3gnt3	-60.9036	-2.44935
B3gnt4	-35.8132	-1.75046
B3gnt5	-61.931	-2.28901
B3gnt6	-61.8504	-2.28454
B3gnt7	-61.5765	-2.34279
B3gnt8	-55.3794	-2.07254
B3gnt9	-55.2528	-2.01892
B3gntl1	-53.9695	-1.82966
B430306N03Rik	-57.089	-1.88355
B430306N03Rik	-55.0778	-1.36927
B4galnt1	32.7536	2.65562
B4galnt2	-61.3175	-2.28674
B4galnt3	-51.7119	-1.66492
B4galnt4	-48.5664	-1.03525
B4galt1	-43.1478	-0.738811
B4galt2	-11.1841	-1.08226
B4galt3	-27.1769	-0.40214
B4galt4	-59.9169	-2.11201
B4galt5	-46.2044	-1.16427
B4galt6	-61.0014	-2.2118
B4galt7	-38.4764	-0.467706
B4gat1	-47.3328	-1.31269
B9d1	322.928	2.89279
B9d2	-35.8192	-2.08866
Baalc	-61.7668	-2.29494
Baalc	-61.7835	-2.29355
Baat	-61.933	-2.28999
Babam1	112.733	2.43602
Babam2	47.2559	4.87302
Bace1	-61.4132	-2.31864
Bace2	-61.2183	-2.27362
Bach1	-61.0938	-2.27522
Bach2	-59.6004	-2.16547
Bad	114.218	0.421285
Bag1	478.516	24.2217
Bag2	-45.844	-2.05981
Bag3	-2.21667	1.2894
Bag4	-34.6723	-0.548984
Bag5	676.471	34.5884
Bag6	399.304	28.4068
Bag6	447.041	35.065
Bag6	501.886	41.6236
Bag6	564.658	45.1114
Bahcc1	-58.9035	-2.07879
Bahd1	-31.293	-0.631673
Baiap2	210.658	14.8391
Baiap2l1	-57.2637	-1.86719
Baiap2l2	-61.2924	-2.24196
Baiap3	-59.6444	-2.21691
Bak1	-26.0759	-0.507898
Bambi	-17.6438	-0.737927
Banf1	77.1446	1.00599
Banf2	153.111	-2.9531
Bank1	-61.69	-2.2792
Banp	-56.058	-2.32524
Bap1	159.61	10.8943
Bard1	-53.4532	-1.81945
Barhl1	-61.3153	-2.22752
Barhl2	-61.5143	-2.31583
Barx1	-61.4391	-2.20867
Barx2	-61.6748	-2.28298
Basp1	-19.1443	-1.639
Batf	-61.2945	-2.1663
Batf2	-61.4777	-2.23974
Batf3	-60.2883	-2.3152
Bax	-31.5042	-2.22135
Baz1a	-14.333	1.16386
Baz1b	-49.5366	-1.14947
Baz2a	111.192	14.7129
Baz2b	-51.4413	-1.41271
BB287469	-60.9463	-2.13981
Bbc3	-56.8214	-2.16932
Bbip1	-43.7272	-2.25152
Bbof1	12.7653	0.558984
Bbox1	-60.0195	-2.17007
Bbs1	-43.3378	-0.783947
Bbs10	-52.8409	-1.84626
Bbs12	-61.7627	-2.34362
Bbs12	-61.761	-2.34414
[truncated: 21,504 more rows]

## Sheet: zebrafish mouse and baboon
Comparison of rhythmically expressed testicular genes between zebrafish, mouse and baboon
Overlapping genes between zebrafish and baboon	Overlapping genes between mouse and baboon	Overlapping genesbetween zebrafish and mouse	Overlapping genes among 3 species
acvrl1/ACVRL1	Ablim1/ABLIM1	abcb10/Abcb10	angptl4/Angptl4/ANGPTL4
adck1/ADCK1	Agfg2/AGFG2	angptl4/Angptl4	crebl2/Crebl2/CREBL2
adora2aa/ADORA2A	Angptl4/ANGPTL4	bcl7ba/Bcl7b	cyp27a7/Cyp27a1/CYP27A1
akr7a3/AKR7A2	Apom/APOM	calcoco1a/Calcoco1	fli1a/Fli1/FLI1
aldocb/ALDOC	Apom/APOM	caspbl/Casp1	itga5/Itga5/ITGA5
angptl4/ANGPTL4	Arid1b/ARID1B	chrm4a/Chrm4
baiap2b/BAIAP2	Armcx4/ARMCX4	chtf8/Chtf8
baxa/BAX	Arpc1b/ARPC1B	commd8/Commd8
chst14/CHST14	Atf4/ATF4	crebl2/Crebl2
cndp2/CNDP2	Atg13/ATG13	csnk1db/Csnk1d
crebl2/CREBL2	B4galt3/B4GALT3	cyp27a7/Cyp27a1
cttnbp2/CTTNBP2	Bcs1l/BCS1L	dhx30/Dhx30
cyp27a7/CYP27A1	Bin3/BIN3	dnajc5ab/Dnajc5
dock7/DOCK7	Brsk2/BRSK2	elp4/Elp4
eif3s10/EIF3A	C77080/KIAA1522	ephx2/Ephx2
fkbp9/FKBP9	C77080/KIAA1522	fli1a/Fli1
fli1a/FLI1	Ccdc12/CCDC12	herpud1/Herpud1
ftsj1/FTSJ1	Ccdc51/CCDC51	hk2/Hk2
ghdc/GHDC	Cd2ap/CD2AP	hspd1/Hspd1
gpc1b/GPC1	Cdc25b/CDC25B	itga5/Itga5
hbs1l/HBS1L	Cdo1/CDO1	map6a/Map6
imp3/IMP3	Ciao1/CIAO1	mhc1zba/H2-Q7
itga5/ITGA5	Crebl2/CREBL2	midn/Midn
kctd12.1/KCTD12	Crmp1/CRMP1	mtx1b/Mtx1
lfng/LFNG	Cyp27a1/CYP27A1	naa50/Naa50
lgals1l1/LGALS1	Dcbld2/DCBLD2	ncf1/Ncf1
lifrb/LIFR	Ddx23/DDX23	ncf4/Ncf4
lman2/LMAN2	Dock10/DOCK10	ndrg1a/Ndrg1
lmo7a/LMO7	Dusp2/DUSP2	nfe2l2a/Nfe2l2
map3k8/MAP3K8	Dynlt1f/DYNLT1	npffr1l2/Npffr1
mkln1/MKLN1	E130309D02Rik/C7orf26	nr0b2a/Nr0b2
nop58/NOP58	Edem3/EDEM3	nr1d2b/Nr1d2
pim1/PIM2	Eif3i/EIF3I	orc3/Orc3
polr2gl/POLR2G	Elf4/ELF4	paqr6/Paqr6
ppp5c/PPP5C	Elmod3/ELMOD3	pfkfb3/Pfkfb3
rhogb/RHOG	Fam162a/FAM162A	pofut1/Pofut1
rlf/RLF	Fancm/FANCM	ptcd1/Ptcd1
sars/SARS	Fbxo17/FBXO17	ptger2a/Ptger2
sepw2b/MIEN1	Fli1/FLI1	rgl2/Rgl2
setd2/SETD2	Ggact/GGACT	rgl2/Rgl2
slco2b1/SLCO2B1	Gpn2/GPN2	rgmb/Rgmb
steap4/STEAP4	Hinfp/HINFP	slc15a4/Slc15a4
tecrb/TECR	Hpcal1/HPCAL1	supv3l1/Supv3l1
trim3b/TRIM3	Hs1bp3/HS1BP3	tgfbi/Tgfbi
tspan4a/TSPAN4	Idh3b/IDH3B	tmed4/Tmed4
vps13a/VPS13A	Il17ra/IL17RA	txnipa/Txnip
waca/WAC	Ino80e/INO80E	ube2t/Ube2t
wdr18/WDR18	Itga5/ITGA5	zbtb14/Zbtb14
zgc:110204/GABRA4	Kcnj2/KCNJ2
	Kcnq3/KCNQ3
	Lancl3/LANCL3
	Lin7b/LIN7B
	Lrp6/LRP6
	Lrrc41/LRRC41
	Mcm5/MCM5
	Med31/MED31
	Mlxipl/MLXIPL
	Morc3/MORC3
	Ndufs4/NDUFS4
	Nfil3/NFIL3
	Nfx1/NFX1
	Nol10/NOL10
	Nop9/NOP9
	Nup93/NUP93
	Pbx2/PBX2
	Pcbp1/PCBP1
	Pdk2/PDK2
	Pelo/PELO
	Pfdn4/PFDN4
	Phf23/PHF23
	Ppp1r15a/PPP1R15A
	Ppp1r3f/PPP1R3F
	Rab8a/RAB8A
	Rassf1/RASSF1
	Rbm7/RBM7
	Rgs14/RGS14
	Rhob/RHOB
	Rnf145/RNF145
	Rnf5/RNF5
	Rnf7/RNF7
	Rprd2/RPRD2
	Rpusd2/RPUSD2
	Sema3g/SEMA3G
	Serpina7/SERPINA7
	Sirt7/SIRT7
	Snai1/SNAI1
	Snapc2/SNAPC2
	Snx33/SNX33
	Spryd4/SPRYD4
	Sptan1/SPTAN1
	Stx1a/STX1A
	Surf2/SURF2
	Syde2/SYDE2
	Tada3/TADA3
	Tfe3/TFE3
	Thap11/THAP11
	Timm44/TIMM44
	Timm8b/TIMM8B
	Tmem219/TMEM219
	Tmem87b/TMEM87B
	Tnni1/TNNI1
	Tomm40l/TOMM40L
	Trim11/TRIM11
	Tsfm/TSFM
	Tshz1/TSHZ1
	Tsr3/TSR3
	Ttc28/TTC28
	U2af2/U2AF2
	Uhmk1/UHMK1
	Wipf3/WIPF3
	Ypel2/YPEL2
	Zc3hc1/ZC3HC1
	Zfp275/ZNF275
	Zfp36l2/ZFP36L2
	Zfp579/ZNF579
	Zfp644/ZNF644
	Zswim3/ZSWIM3
	Zyx/ZYX
