# Supplementary material for: The circadian clock orchestrates spermatogonial differentiation and fertilization by regulating retinoic acid signaling in vertebrates
Source: Natl Sci Rev. 2024 Dec 11;12(3):nwae456. doi: 10.1093/nsr/nwae456 (PMC11884735; doi:10.1093/nsr/nwae456)
Supplement: nwae456_Supplemental_Files [file nwae456_supplemental_files.zip › Supplementary Table S3. scRNA-seq analysis and marker genes of testicular clusters in zebrafish.xlsx]

## Sheet: zebrafish testis markers
Markers of testicular clusters in zebrafish
Gene	avg_log2FC	p_val_adj	cluster
si:ch211-242f23.3	3.60263	0	Spermatids
srgn	3.31521	0	Spermatids
tp53inp2	3.25547	0	Spermatids
leng9	3.19416	0	Spermatids
nup42	3.17966	0	Spermatids
si:dkey-58j15.10	3.14542	0	Spermatids
ube2h	3.13279	0	Spermatids
AL928901.1	3.04346	0	Spermatids
odf3b	2.98658	0	Spermatids
mlf1	2.98097	0	Spermatids
ube2b	2.96773	0	Spermatids
si:ch211-121a2.2	2.90374	0	Spermatids
si:dkeyp-81f3.4	2.89002	0	Spermatids
pvalb6	2.88843	0	Spermatids
cart3	2.87699	0	Spermatids
fxyd6l	2.83716	0	Spermatids
flj11011l	2.82631	0	Spermatids
ppm1ba	2.80797	0	Spermatids
spaca9	2.78634	0	Spermatids
si:ch211-160o17.3	2.76078	0	Spermatids
BX004999.1	2.75165	0	Spermatids
BX950187.1	2.74808	0	Spermatids
ifi46	2.74381	0	Spermatids
fam166b	2.72339	0	Spermatids
tm7sf2	2.7105	0	Spermatids
fank1	2.70799	0	Spermatids
cby1	2.6896	0	Spermatids
fam183a	2.66583	0	Spermatids
mov10a	2.66436	0	Spermatids
CFAP77	2.64499	0	Spermatids
TPGS1	2.63904	0	Spermatids
ropn1l	2.63795	0	Spermatids
si:ch211-248e11.2	2.59208	0	Spermatids
sumo1	2.58249	0	Spermatids
enkur	2.58105	0	Spermatids
cfap299	2.56339	0	Spermatids
si:dkeyp-110g5.4	2.5608	0	Spermatids
mif4gdb	2.54415	0	Spermatids
si:dkey-165n16.1	2.53389	0	Spermatids
rsph9	2.52168	0	Spermatids
si:dkeyp-50b9.1	2.51561	0	Spermatids
cfap126	2.49637	0	Spermatids
zgc:194114	2.47792	0	Spermatids
ccdc173	2.47781	0	Spermatids
C19H5orf49	2.44706	0	Spermatids
rfx3	2.44449	0	Spermatids
zgc:153665	2.44324	0	Spermatids
rsph4a	2.44126	0	Spermatids
degs2	2.43295	0	Spermatids
ccdc105	2.42978	0	Spermatids
iqcd	2.42056	0	Spermatids
tpd52	2.41552	0	Spermatids
edrf1	2.40453	0	Spermatids
rabepk	2.40392	0	Spermatids
si:ch211-107e6.5	2.40088	0	Spermatids
zgc:172182	2.39759	0	Spermatids
tekt1	2.38504	0	Spermatids
ckba	2.37988	0	Spermatids
BX640520.3	2.36157	0	Spermatids
ube2r2	2.36022	0	Spermatids
si:dkey-27p23.3	2.35734	0	Spermatids
ccdc166	2.34629	0	Spermatids
saxo2	2.34338	0	Spermatids
sinup	2.33586	0	Spermatids
zgc:110130	2.33511	0	Spermatids
rab36	2.32164	0	Spermatids
si:ch211-63o20.7	2.31778	0	Spermatids
dnali1	2.31727	0	Spermatids
morn3	2.31415	0	Spermatids
pimr93	2.31185	0	Spermatids
si:dkey-70b23.2	2.30489	0	Spermatids
si:dkey-86l18.10	2.28777	0	Spermatids
si:ch211-163l21.7	2.2869	0	Spermatids
nrm	2.28524	0	Spermatids
si:ch73-111k22.3	2.28338	0	Spermatids
efhc1	2.27021	0	Spermatids
si:ch211-226m16.3	2.25747	0	Spermatids
si:ch211-122l24.6	2.25397	0	Spermatids
si:dkey-151m22.8	2.25307	0	Spermatids
si:ch73-367j5.3	2.25191	0	Spermatids
cfap20	2.24997	0	Spermatids
styk1b	2.24977	0	Spermatids
si:ch211-66i15.4	2.24075	0	Spermatids
cfap52	2.23294	0	Spermatids
efhc2	2.2325	0	Spermatids
gas8	2.23117	0	Spermatids
ccdc40	2.22736	0	Spermatids
ephx1	2.21608	0	Spermatids
si:dkey-100n19.2	2.2156	0	Spermatids
prkar1ab	2.2118	0	Spermatids
meig1	2.21053	0	Spermatids
styxl1	2.21007	0	Spermatids
si:dkey-9i23.14	2.2092	0	Spermatids
si:dkey-42p14.3	2.20067	0	Spermatids
csnk2a1	2.19965	0	Spermatids
spata4	2.18085	0	Spermatids
si:ch211-9n13.3	2.17889	0	Spermatids
si:ch211-284k5.2	2.17709	0	Spermatids
pias4b	2.17544	0	Spermatids
them6	2.17041	0	Spermatids
spag6	2.16687	0	Spermatids
dnai1.1	2.16664	0	Spermatids
si:ch73-302o18.2	2.16437	0	Spermatids
si:ch211-110e21.3	2.16414	0	Spermatids
eif6	2.16306	0	Spermatids
C13H10orf53	2.15651	0	Spermatids
asb6	2.15639	0	Spermatids
ccdc169	2.15338	0	Spermatids
rps27l	2.15199	0	Spermatids
rnf4	2.14248	0	Spermatids
izumo1	2.13528	0	Spermatids
inka1b	2.12977	0	Spermatids
nek2	2.12198	0	Spermatids
dhrs9	2.11947	0	Spermatids
dnal4a	2.11631	0	Spermatids
maf1	2.10169	0	Spermatids
capsla	2.0944	0	Spermatids
rnaset2	2.09246	0	Spermatids
si:ch1073-272j17.3	2.08426	0	Spermatids
efhb	2.08042	0	Spermatids
BX511310.2	2.07978	0	Spermatids
si:ch211-116o3.5	2.07807	0	Spermatids
nfs1	2.07797	0	Spermatids
zgc:56699	2.07153	0	Spermatids
irak1bp1	2.07	0	Spermatids
c2cd2l	2.05849	0	Spermatids
cenpw	2.05458	0	Spermatids
gra	2.05314	0	Spermatids
si:ch211-1o7.2	2.05266	0	Spermatids
si:dkey-11c5.11	2.05241	0	Spermatids
pacrg	2.05191	0	Spermatids
ttc29	2.03471	0	Spermatids
efcab2	2.0323	0	Spermatids
ccdc113	2.02933	0	Spermatids
CU468164.1	2.02561	0	Spermatids
dydc2	2.02512	0	Spermatids
si:dkey-57n24.6	2.02246	0	Spermatids
fxyd1	2.02054	0	Spermatids
polb	2.01228	0	Spermatids
mustn1a	2.00791	0	Spermatids
rarres3l	2.00524	0	Spermatids
pgrmc1	2.00377	0	Spermatids
mdh1b	1.99339	0	Spermatids
rhocb	1.99141	0	Spermatids
nptx2a	1.98797	0	Spermatids
ccna2	1.98623	0	Spermatids
si:ch211-271e10.1	1.97775	0	Spermatids
si:dkey-234d14.2	1.97623	0	Spermatids
DYNLT1	1.97562	0	Spermatids
ankef1b	1.97315	0	Spermatids
C14HXorf65	1.9657	0	Spermatids
oip5	1.96275	0	Spermatids
ankrd39	1.96134	0	Spermatids
arl6ip5b	1.96026	0	Spermatids
arl6ip6	1.95761	0	Spermatids
C5H11orf1	1.95647	0	Spermatids
cfap45	1.94932	0	Spermatids
spag8	1.94449	0	Spermatids
pttg1	1.93235	0	Spermatids
CR385067.1	1.92981	0	Spermatids
march4l	1.92929	0	Spermatids
si:ch211-141o9.10	1.92386	0	Spermatids
ribc2	1.91935	0	Spermatids
tsga10	1.91781	0	Spermatids
si:ch73-103b9.2	1.91445	0	Spermatids
dnaaf4	1.90825	0	Spermatids
dnajb13	1.90617	0	Spermatids
cremb	1.90585	0	Spermatids
dnal1.1	1.89607	0	Spermatids
tor1	1.89596	0	Spermatids
si:dkey-6f10.3	1.89524	0	Spermatids
cetn4	1.89272	0	Spermatids
ppp6r2a	1.89054	0	Spermatids
mthfs	1.88517	0	Spermatids
desi1b	1.88511	0	Spermatids
drc1	1.87717	0	Spermatids
ift57	1.87305	0	Spermatids
shisa4	1.87261	0	Spermatids
ISCU	1.86683	0	Spermatids
gabarapa	1.84702	0	Spermatids
cdkl1	1.84527	0	Spermatids
tac3a	1.84508	0	Spermatids
iqcg	1.84396	0	Spermatids
ccdc114	1.83853	0	Spermatids
ttc25	1.83063	0	Spermatids
ppil6	1.82899	0	Spermatids
sowahd	1.82892	0	Spermatids
ube2j2	1.8189	0	Spermatids
nme5	1.8173	0	Spermatids
ccdc103	1.81677	0	Spermatids
usp2a	1.81413	0	Spermatids
cfap206	1.81024	0	Spermatids
tctex1d1	1.80907	0	Spermatids
ak1	1.80813	0	Spermatids
si:dkey-43k4.3	1.80787	0	Spermatids
si:dkey-13p1.3	1.80662	0	Spermatids
efcab1	1.7931	0	Spermatids
zc2hc1c	1.78791	0	Spermatids
BX284635.1	1.78453	0	Spermatids
si:dkey-48j7.3	1.78386	0	Spermatids
si:ch211-209a2.2	1.78227	0	Spermatids
maats1	1.78172	0	Spermatids
nfe2l3	1.77438	0	Spermatids
si:dkey-267j14.7	1.7724	0	Spermatids
soul4	1.77225	0	Spermatids
catip	1.75763	0	Spermatids
srp54	1.75711	0	Spermatids
cfap161	1.75416	0	Spermatids
fbxo36b	1.74907	0	Spermatids
cst3	1.74728	0	Spermatids
gpib	1.74512	0	Spermatids
zgc:101744	1.74298	0	Spermatids
tent5c	1.7422	0	Spermatids
mns1	1.73917	0	Spermatids
peli1b	1.73634	0	Spermatids
lrrc23	1.73562	0	Spermatids
si:dkey-171c9.3	1.73511	0	Spermatids
dynlrb2	1.73187	0	Spermatids
btbd16	1.72753	0	Spermatids
mapre1a	1.7267	0	Spermatids
erich3	1.72016	0	Spermatids
bida	1.71362	0	Spermatids
mapk15	1.71147	0	Spermatids
arf6b	1.70391	0	Spermatids
ift81	1.6966	0	Spermatids
cfap58	1.69562	0	Spermatids
ANKRD66	1.69311	0	Spermatids
lrrc51	1.68942	0	Spermatids
pcyt1ba	1.68231	0	Spermatids
ak7a	1.67367	0	Spermatids
grinaa	1.67322	0	Spermatids
abhd4	1.6731	0	Spermatids
CU855889.2	1.67061	0	Spermatids
fbxo36a	1.66892	0	Spermatids
dffa	1.66809	0	Spermatids
foxm1	1.66656	0	Spermatids
racgap1	1.66577	0	Spermatids
emb	1.66482	0	Spermatids
daw1	1.6637	0	Spermatids
ccdc151	1.66138	0	Spermatids
fth1a	1.66112	0	Spermatids
dbf4	1.65703	0	Spermatids
nabp1b	1.65334	0	Spermatids
zgc:162239	1.6529	0	Spermatids
rnf169	1.64621	0	Spermatids
stpg1	1.64288	0	Spermatids
rnf32	1.64268	0	Spermatids
theg	1.64251	0	Spermatids
sypl1	1.6407	0	Spermatids
prep	1.64059	0	Spermatids
cfap53	1.64002	0	Spermatids
nme8	1.63949	0	Spermatids
BX004768.1	1.63876	0	Spermatids
nipsnap1	1.63796	0	Spermatids
eif1	1.63308	0	Spermatids
dnal4b	1.63143	0	Spermatids
lca5	1.62478	0	Spermatids
ubald2	1.62333	0	Spermatids
ccdc77	1.61885	0	Spermatids
oc90	1.61781	0	Spermatids
si:ch211-147d7.5	1.61489	0	Spermatids
drc3	1.61167	0	Spermatids
C5H12orf65	1.6088	0	Spermatids
mier1b	1.60649	0	Spermatids
dcst2	1.60035	0	Spermatids
cep41	1.59742	0	Spermatids
fam221a	1.5956	0	Spermatids
zgc:193807.1	1.59554	0	Spermatids
mks1	1.59429	0	Spermatids
si:ch1073-82l19.1	1.59202	0	Spermatids
dzip1l	1.59075	0	Spermatids
cab39l	1.59021	0	Spermatids
zgc:193811	1.58764	0	Spermatids
gltpb	1.58582	0	Spermatids
pih1d2	1.58582	0	Spermatids
cfap300	1.5832	0	Spermatids
zgc:66426	1.57998	0	Spermatids
sccpdha.1	1.57873	0	Spermatids
wdr95	1.57661	0	Spermatids
chmp5b	1.57596	0	Spermatids
shisal1b	1.57512	0	Spermatids
si:dkey-111e8.4	1.57307	0	Spermatids
fam228a	1.57046	0	Spermatids
mkrn4	1.56373	0	Spermatids
ddx39ab	1.55528	0	Spermatids
cep89	1.55263	0	Spermatids
fam102ba	1.55015	0	Spermatids
si:dkey-57a22.11	1.54849	0	Spermatids
ctdspl3	1.54447	0	Spermatids
arih1	1.5433	0	Spermatids
zgc:153738	1.53956	0	Spermatids
cngk	1.53704	0	Spermatids
tmem218	1.53612	0	Spermatids
tmprss12	1.53422	0	Spermatids
slc25a33	1.52871	0	Spermatids
ccdc175	1.52467	0	Spermatids
ube2c	1.52421	0	Spermatids
kif9	1.51933	0	Spermatids
rabl2	1.5147	0	Spermatids
si:ch73-100l22.3	1.51406	0	Spermatids
zgc:123244	1.51275	0	Spermatids
prelid1b	1.50551	0	Spermatids
dnai2a	1.50403	0	Spermatids
si:dkey-223p19.2	1.49911	0	Spermatids
ift80	1.49246	0	Spermatids
zmynd12	1.4894	0	Spermatids
fbxo25	1.48853	0	Spermatids
CU104716.1	1.48795	0	Spermatids
si:ch211-152p11.4	1.48765	0	Spermatids
cyb5r1	1.47867	0	Spermatids
cadm3	1.47801	0	Spermatids
mtif3	1.47668	0	Spermatids
nrgna	1.47342	0	Spermatids
enah	1.47124	0	Spermatids
cdc14aa	1.46645	0	Spermatids
rcor2	1.46338	0	Spermatids
wbp2	1.46266	0	Spermatids
ift46	1.45944	0	Spermatids
stk31	1.45547	0	Spermatids
csnk1da	1.44815	0	Spermatids
si:dkey-256e7.8	1.44679	0	Spermatids
si:dkey-20d21.12	1.44329	0	Spermatids
dnaaf3l	1.44169	0	Spermatids
cul3a	1.4402	0	Spermatids
tmem214	1.43992	0	Spermatids
h1-0	1.43925	0	Spermatids
si:ch73-81k8.2	1.43855	0	Spermatids
cdk20	1.43664	0	Spermatids
kcnn4	1.43255	0	Spermatids
si:dkey-25e12.3	1.42987	0	Spermatids
CU550702.1	1.42965	0	Spermatids
zgc:55461	1.42929	0	Spermatids
sema4e	1.42925	0	Spermatids
hsbp1l1	1.4239	0	Spermatids
tcte1	1.42031	0	Spermatids
FP102309.1	1.4167	0	Spermatids
cyb5d1	1.41629	0	Spermatids
ttll3	1.41223	0	Spermatids
cdc25b	1.40582	0	Spermatids
ube3d	1.40301	0	Spermatids
si:ch211-196f5.9	1.40216	0	Spermatids
dcaf12	1.40206	0	Spermatids
ptp4a2a	1.40171	0	Spermatids
klhl42	1.39802	0	Spermatids
si:ch211-209f23.3	1.3945	0	Spermatids
dedd1	1.3918	0	Spermatids
pih1d3	1.39132	0	Spermatids
dnah5l	1.38978	0	Spermatids
unc13d	1.38834	0	Spermatids
eno4	1.38599	0	Spermatids
dynlrb1	1.38459	0	Spermatids
tmem208	1.38303	0	Spermatids
vamp5	1.38097	0	Spermatids
rnf8	1.37952	0	Spermatids
mff	1.36744	0	Spermatids
pigk	1.36556	0	Spermatids
morn5	1.36122	0	Spermatids
sycp1	1.35832	0	Spermatids
akt2l	1.35762	0	Spermatids
bcl2l1	1.35707	0	Spermatids
ppp1r42	1.35563	0	Spermatids
si:dkey-184a18.5	1.35486	0	Spermatids
si:dkey-249p7.4	1.35366	0	Spermatids
zswim2	1.34595	0	Spermatids
CCDC39	1.34141	0	Spermatids
ak8	1.33999	0	Spermatids
katnb1	1.33996	0	Spermatids
hexdc	1.33703	0	Spermatids
si:ch1073-266p11.2	1.33596	0	Spermatids
atp1a1b	1.32902	0	Spermatids
dpcd	1.32602	0	Spermatids
ttll1	1.32377	0	Spermatids
ift52	1.32291	0	Spermatids
gnai3	1.31992	0	Spermatids
tmem232	1.31681	0	Spermatids
zc3h14	1.31635	0	Spermatids
si:dkey-40g16.5	1.31545	0	Spermatids
poldip3	1.31454	0	Spermatids
map9	1.31274	0	Spermatids
atp1b1a	1.31265	0	Spermatids
nfatc2ip	1.31196	0	Spermatids
spata17	1.30333	0	Spermatids
clic4	1.30173	0	Spermatids
fhdc3	1.29676	0	Spermatids
ccdc96	1.29387	0	Spermatids
nusap1	1.29215	0	Spermatids
josd2	1.29174	0	Spermatids
zfand6	1.2903	0	Spermatids
rag2	1.28691	0	Spermatids
CABZ01052527.1	1.28687	0	Spermatids
cfap57	1.28558	0	Spermatids
znf598	1.28547	0	Spermatids
ube2s	1.28504	0	Spermatids
CR388156.1	1.28045	0	Spermatids
si:ch73-352p4.5	1.28022	0	Spermatids
eif4a1b	1.27962	0	Spermatids
dnajc24	1.27891	0	Spermatids
fzr1a	1.27812	0	Spermatids
si:ch211-212d10.2	1.27797	0	Spermatids
gatad1	1.27456	0	Spermatids
ccdc83	1.27416	0	Spermatids
cdh13	1.27377	0	Spermatids
spra	1.27107	0	Spermatids
arl2	1.27091	0	Spermatids
xpnpep1	1.27027	0	Spermatids
olah	1.26903	0	Spermatids
kmt5ab	1.2688	0	Spermatids
tsnaxip1	1.26815	0	Spermatids
RNF224	1.26548	0	Spermatids
C3H16orf72	1.26447	0	Spermatids
tmem127	1.26123	0	Spermatids
ccdc65	1.25337	0	Spermatids
isca1	1.25107	0	Spermatids
prc1b	1.25089	0	Spermatids
rsph14	1.24826	0	Spermatids
si:ch211-272n13.3	1.24534	0	Spermatids
si:ch73-217n20.1	1.24033	0	Spermatids
capslb	1.23922	0	Spermatids
wdr76	1.2386	0	Spermatids
tex36	1.23726	0	Spermatids
foxj1a	1.23666	0	Spermatids
dcst1	1.23609	0	Spermatids
cdc20	1.23555	0	Spermatids
chac2	1.23467	0	Spermatids
BX323839.1	1.23305	0	Spermatids
hsf5	1.23264	0	Spermatids
CT583726.1	1.23021	0	Spermatids
CR392026.2	1.22237	0	Spermatids
si:dkeyp-87a6.2	1.21518	0	Spermatids
si:dkey-219e20.2	1.21431	0	Spermatids
prok2	1.21293	0	Spermatids
ikzf5	1.2093	0	Spermatids
tekt4	1.20714	0	Spermatids
erp44	1.20321	0	Spermatids
ccdc13	1.20298	0	Spermatids
sept7b	1.19768	0	Spermatids
atf7ip	1.19761	0	Spermatids
ehd1b	1.19623	0	Spermatids
mapkbp1	1.19538	0	Spermatids
lrrc34	1.19405	0	Spermatids
ccdc115	1.19356	0	Spermatids
med31	1.19331	0	Spermatids
ubxn10	1.19267	0	Spermatids
BX537342.1	1.19206	0	Spermatids
iqub	1.18967	0	Spermatids
sun1	1.18771	0	Spermatids
dlec1	1.18599	0	Spermatids
si:ch1073-416d2.4	1.18545	0	Spermatids
wu:fb18f06	1.18459	0	Spermatids
ppp1r32	1.18426	0	Spermatids
si:dkey-74k8.4	1.1792	0	Spermatids
spef2	1.17719	0	Spermatids
rbm7	1.17541	0	Spermatids
slc30a1b	1.17393	0	Spermatids
dnaaf1	1.17294	0	Spermatids
rilpl2	1.17289	0	Spermatids
si:ch211-230g14.3	1.1722	0	Spermatids
dtd2	1.16913	0	Spermatids
cnot10	1.16905	0	Spermatids
BX005048.1	1.16864	0	Spermatids
erich2	1.16862	0	Spermatids
CR318588.3	1.16789	0	Spermatids
g2e3	1.16675	0	Spermatids
wdr34	1.16623	0	Spermatids
RNF5	1.16093	0	Spermatids
si:dkey-19b23.7	1.16091	0	Spermatids
si:dkey-98f17.5	1.15639	0	Spermatids
fip1l1a	1.15629	0	Spermatids
hprt1	1.15616	0	Spermatids
armh1	1.15464	0	Spermatids
rsph3	1.15399	0	Spermatids
gbp	1.15315	0	Spermatids
nkx3-1	1.15313	0	Spermatids
traf3ip1	1.15278	0	Spermatids
tlr5a	1.15208	0	Spermatids
fosl1b	1.14933	0	Spermatids
trmt61a	1.14662	0	Spermatids
nme7	1.14413	0	Spermatids
usp4	1.14239	0	Spermatids
si:dkey-92f12.2	1.14222	0	Spermatids
n4bp2	1.13676	0	Spermatids
zgc:161973	1.13585	0	Spermatids
rflna	1.13255	0	Spermatids
cecr2	1.1311	0	Spermatids
angel1	1.12438	0	Spermatids
commd4	1.12043	0	Spermatids
tssk6	1.11949	0	Spermatids
cpdp	1.11857	0	Spermatids
bckdhbl	1.11823	0	Spermatids
borcs8	1.11709	0	Spermatids
nub1	1.11559	0	Spermatids
prkar1b	1.11458	0	Spermatids
paqr4a	1.11308	0	Spermatids
cops4	1.11279	0	Spermatids
ATG14	1.1122	0	Spermatids
fthl30	1.11191	0	Spermatids
tex9	1.11041	0	Spermatids
si:ch211-198o12.4	1.11039	0	Spermatids
xaf1	1.10858	0	Spermatids
adgb	1.10851	0	Spermatids
si:ch211-202f5.3	1.1053	0	Spermatids
dnai1.2	1.10449	0	Spermatids
cep55l	1.10318	0	Spermatids
zgc:153293	1.10143	0	Spermatids
oxr1a	1.1013	0	Spermatids
dnah9	1.10105	0	Spermatids
ak9	1.10102	0	Spermatids
si:ch211-156j22.4	1.09943	0	Spermatids
faima	1.09753	0	Spermatids
brpf3a	1.09634	0	Spermatids
zgc:114041	1.09134	0	Spermatids
kif23	1.08899	0	Spermatids
CU467110.1	1.08778	0	Spermatids
ccdc88aa	1.08693	0	Spermatids
wdr93	1.08476	0	Spermatids
cacna1db	1.08466	0	Spermatids
armc4	1.08378	0	Spermatids
atad1b	1.08369	0	Spermatids
cep83	1.07808	0	Spermatids
dyrk4	1.07668	0	Spermatids
larp1b	1.07555	0	Spermatids
cdr2l	1.07384	0	Spermatids
ankar	1.07308	0	Spermatids
cers4a	1.07064	0	Spermatids
iqck	1.07032	0	Spermatids
si:ch211-69g19.2	1.06956	0	Spermatids
eif4g3a	1.06657	0	Spermatids
jhy	1.06472	0	Spermatids
ppp3r1b	1.05926	0	Spermatids
dnah12	1.0568	0	Spermatids
syce2	1.05582	0	Spermatids
kif11	1.0551	0	Spermatids
rab20	1.05376	0	Spermatids
BX539313.2	1.05197	0	Spermatids
cacna1ha	1.05077	0	Spermatids
fahd2a	1.04965	0	Spermatids
kcnn1b	1.04964	0	Spermatids
rnf216	1.04956	0	Spermatids
BX950225.1	1.04863	0	Spermatids
ttll6	1.04669	0	Spermatids
pih1d1	1.04643	0	Spermatids
npm2a	1.04239	0	Spermatids
arl6	1.04233	0	Spermatids
knop1	1.04143	0	Spermatids
ubxn11	1.0404	0	Spermatids
lrguk	1.03998	0	Spermatids
ttc26	1.03867	0	Spermatids
ccna1	1.03747	0	Spermatids
mmgt1	1.0353	0	Spermatids
BX649411.2	1.03494	0	Spermatids
ppp6c	1.03447	0	Spermatids
si:dkey-250k15.4	1.03425	0	Spermatids
ak7b	1.0316	0	Spermatids
aspm	1.03057	0	Spermatids
si:zfos-1056e6.1	1.02901	0	Spermatids
fam92a1	1.02881	0	Spermatids
nphp1	1.02684	0	Spermatids
ccdc135	1.02583	0	Spermatids
pacsin2	1.02529	0	Spermatids
gmppaa	1.02525	0	Spermatids
cfap99	1.02213	0	Spermatids
mccc1	1.02012	0	Spermatids
si:ch211-71m22.1	1.01995	0	Spermatids
nitr9	1.01929	0	Spermatids
mier3a	1.01694	0	Spermatids
glt8d1	1.01643	0	Spermatids
arl4aa	1.01491	0	Spermatids
faap24	1.01475	0	Spermatids
si:ch211-199g17.9	1.0143	0	Spermatids
phyhiplb	1.01368	0	Spermatids
dnajc12	1.01334	0	Spermatids
dcun1d5	1.01328	0	Spermatids
phospho1	1.01293	0	Spermatids
fbxo7	1.01235	0	Spermatids
atp6v1h	1.01221	0	Spermatids
mak	1.01187	0	Spermatids
gna15.1	1.00998	0	Spermatids
miip	1.00925	0	Spermatids
parpbp	1.00841	0	Spermatids
lamp1b	1.00627	0	Spermatids
ddx20	1.00532	0	Spermatids
si:dkey-44g23.5	1.00463	0	Spermatids
UBB	1.00381	0	Spermatids
si:dkey-1h6.8	1.00376	0	Spermatids
crppa	1.00347	0	Spermatids
TSTD1	1.0031	0	Spermatids
spa17	1.00293	0	Spermatids
gtf2b	1.00211	0	Spermatids
ncbp3	0.999212	0	Spermatids
cfap43	0.999052	0	Spermatids
lipt2	0.995019	0	Spermatids
C5H12orf49	0.988665	0	Spermatids
tlcd4b	0.987472	0	Spermatids
psen2	0.986462	0	Spermatids
faim2a	0.9841	0	Spermatids
BX957346.2	0.980258	0	Spermatids
rnf26	0.980235	0	Spermatids
si:ch211-163l21.10	0.978582	0	Spermatids
kcnh6a	0.978449	0	Spermatids
arl2bp	0.975904	0	Spermatids
reep3b	0.975775	0	Spermatids
odf3l2a	0.975642	0	Spermatids
zc2hc1a	0.974595	0	Spermatids
mycbpap	0.974539	0	Spermatids
tspan35	0.974021	0	Spermatids
tspan9b	0.973136	0	Spermatids
kif20a	0.972595	0	Spermatids
ccdc24	0.969443	0	Spermatids
stx6	0.969443	0	Spermatids
iqch	0.967318	0	Spermatids
prodhb	0.967111	0	Spermatids
tubd1	0.965721	0	Spermatids
ncln	0.964552	0	Spermatids
znf740b	0.963132	0	Spermatids
phf23a	0.963041	0	Spermatids
nkd3l	0.962707	0	Spermatids
wdr62	0.960694	0	Spermatids
fbxo44	0.957517	0	Spermatids
zfyve16	0.957072	0	Spermatids
cab39l1	0.95654	0	Spermatids
arl3a	0.956223	0	Spermatids
cpm	0.952393	0	Spermatids
trmt10a	0.950752	0	Spermatids
dnah7	0.949114	0	Spermatids
si:ch211-241j8.2	0.949082	0	Spermatids
2023-03-05	0.946669	0	Spermatids
pafah1b1a	0.945245	0	Spermatids
zmynd10	0.94408	0	Spermatids
cyp2p10	0.944025	0	Spermatids
akirin1	0.943634	0	Spermatids
kif17	0.943363	0	Spermatids
zgc:194621	0.939411	0	Spermatids
mcl1b	0.93871	0	Spermatids
si:ch73-222h13.1	0.933703	0	Spermatids
DNAH10	0.93122	0	Spermatids
LO017835.1	0.925207	0	Spermatids
dnajb2	0.925049	0	Spermatids
si:ch211-131k2.2	0.924594	0	Spermatids
scg5	0.92458	0	Spermatids
yod1	0.922152	0	Spermatids
bbip1	0.920178	0	Spermatids
prg4b	0.918789	0	Spermatids
wwtr1	0.918524	0	Spermatids
ahi1	0.917121	0	Spermatids
tmem231	0.91503	0	Spermatids
MDFIC	0.910675	0	Spermatids
si:dkeyp-27c8.2	0.90932	0	Spermatids
tpgs2	0.906598	0	Spermatids
egln3	0.906347	0	Spermatids
otud5a	0.904912	0	Spermatids
armc3	0.904194	0	Spermatids
ccdc146	0.902695	0	Spermatids
zfand3	0.900453	0	Spermatids
agbl2	0.899886	0	Spermatids
mgat5	0.898418	0	Spermatids
oser1	0.895549	0	Spermatids
pimr177	0.895411	0	Spermatids
sybl1	0.893751	0	Spermatids
si:dkey-76p14.2	0.89123	0	Spermatids
rnf185	0.889181	0	Spermatids
dnah2	0.886883	0	Spermatids
ttc6	0.886463	0	Spermatids
efcab6	0.886225	0	Spermatids
dync2li1	0.885395	0	Spermatids
clptm1	0.883916	0	Spermatids
mcu	0.883789	0	Spermatids
b3gnt5b	0.877289	0	Spermatids
tuba7l	0.873009	0	Spermatids
BX005254.1	0.872717	0	Spermatids
ifi45	0.870329	0	Spermatids
si:dkey-274m17.3	0.86904	0	Spermatids
spint1a	0.867063	0	Spermatids
ift22	0.865644	0	Spermatids
trpc1	0.865462	0	Spermatids
ankrd45	0.863183	0	Spermatids
ccdc87	0.860701	0	Spermatids
pmvk	0.860373	0	Spermatids
ttll9	0.85905	0	Spermatids
gng12a	0.858073	0	Spermatids
znf292a	0.857863	0	Spermatids
pafah1b1b	0.857582	0	Spermatids
tctex1d2	0.857421	0	Spermatids
inpp5e	0.852748	0	Spermatids
fam166c	0.852747	0	Spermatids
prickle2b	0.851943	0	Spermatids
bnip2	0.850773	0	Spermatids
CR384085.1	0.849843	0	Spermatids
CR382372.1	0.849644	0	Spermatids
armc1l	0.847485	0	Spermatids
grk4	0.847115	0	Spermatids
cfap70	0.846613	0	Spermatids
ccdc92	0.84653	0	Spermatids
txnl4a	0.84609	0	Spermatids
si:dkey-7l6.3	0.842707	0	Spermatids
cox5b2	0.840666	0	Spermatids
xrra1	0.835456	0	Spermatids
nxpe3	0.834692	0	Spermatids
pabpc1b	0.832083	0	Spermatids
txlna	0.830995	0	Spermatids
bbs7	0.825354	0	Spermatids
si:ch211-157p22.10	0.824633	0	Spermatids
gabpb2b	0.823029	0	Spermatids
wdr66	0.822109	0	Spermatids
rnps1	0.822002	0	Spermatids
hydin	0.821972	0	Spermatids
arl13b	0.821128	0	Spermatids
ruvbl1	0.820588	0	Spermatids
lyrm5a	0.819388	0	Spermatids
wdr26a	0.816588	0	Spermatids
si:dkey-77f5.4	0.816039	0	Spermatids
grnb	0.815671	0	Spermatids
slc39a9	0.815396	0	Spermatids
ssx2ipb	0.813719	0	Spermatids
lrrc6	0.812939	0	Spermatids
klhl26	0.809951	0	Spermatids
dnah6	0.807176	0	Spermatids
si:dkey-208b23.5	0.805291	0	Spermatids
si:ch211-243o19.4	0.804295	0	Spermatids
ttc16	0.8039	0	Spermatids
armc10	0.80097	0	Spermatids
nphp3	0.800923	0	Spermatids
lysmd1	0.80079	0	Spermatids
si:ch73-174h16.5	0.799265	0	Spermatids
gas2l2	0.798594	0	Spermatids
cnot9	0.798565	0	Spermatids
dynll1	0.79679	0	Spermatids
ccdc171	0.79581	0	Spermatids
sarm1	0.794517	0	Spermatids
nubpl	0.794404	0	Spermatids
slc2a10	0.793556	0	Spermatids
sostdc1a	0.782847	0	Spermatids
mark2b	0.781976	0	Spermatids
cfap298	0.780351	0	Spermatids
trim3a	0.780276	0	Spermatids
cbln13	0.780088	0	Spermatids
ube2ql1	0.779528	0	Spermatids
akna	0.779122	0	Spermatids
b4galt1l	0.776496	0	Spermatids
zgc:103482	0.773345	0	Spermatids
map2k4a	0.771507	0	Spermatids
lrmp	0.767756	0	Spermatids
si:ch211-81a5.5	0.765686	0	Spermatids
cep44	0.76481	0	Spermatids
ccdc153	0.763448	0	Spermatids
cnpy1	0.761993	0	Spermatids
b3gat2	0.761806	0	Spermatids
arsh	0.759801	0	Spermatids
ttc12	0.758374	0	Spermatids
zfand4	0.758228	0	Spermatids
slc7a8a	0.755534	0	Spermatids
dnah1	0.753774	0	Spermatids
tmem200b	0.751817	0	Spermatids
ndufs7	0.750611	0	Spermatids
mbd2	0.748013	0	Spermatids
tmed1b	0.738547	0	Spermatids
slc25a22a	0.738243	0	Spermatids
ccs.1	0.737559	0	Spermatids
stx2b	0.736768	0	Spermatids
p2rx3a	0.734934	0	Spermatids
bcap29	0.734516	0	Spermatids
fam214b	0.73343	0	Spermatids
pip5k1bb	0.732448	0	Spermatids
FP245458.1	0.729517	0	Spermatids
zgc:114045	0.728175	0	Spermatids
mdm1	0.727056	0	Spermatids
tesmin	0.726392	0	Spermatids
phf21ab	0.721292	0	Spermatids
dnajb1b	0.720778	0	Spermatids
fam133b	0.720603	0	Spermatids
iqca1	0.720202	0	Spermatids
ecrg4a	0.719768	0	Spermatids
si:ch211-107e6.6	0.719624	0	Spermatids
slc16a4	0.712428	0	Spermatids
atp7a	0.711541	0	Spermatids
wdr54	0.710641	0	Spermatids
ubr2	0.706795	0	Spermatids
pdk3a	0.700969	0	Spermatids
ccdc85ca	0.700231	0	Spermatids
pimr49	0.699789	0	Spermatids
FP245456.1	0.695206	0	Spermatids
actr2b	0.695068	0	Spermatids
FP016205.1	0.692759	0	Spermatids
neu1	0.692172	0	Spermatids
cabcoco1	0.691969	0	Spermatids
hhla2a.1	0.688787	0	Spermatids
angptl5	0.687049	0	Spermatids
klhl24a	0.685981	0	Spermatids
si:ch211-225b7.5	0.678609	0	Spermatids
BX005351.1	0.67405	0	Spermatids
slain1a	0.671665	0	Spermatids
spata6l	0.669578	0	Spermatids
cldn2	0.667534	0	Spermatids
tube1.1	0.663638	0	Spermatids
got1l1	0.661713	0	Spermatids
skp1	0.661602	0	Spermatids
gstp2	0.657816	0	Spermatids
fibcd1	0.655346	0	Spermatids
irak3	0.655246	0	Spermatids
dcaf11	0.653392	0	Spermatids
tmcc3	0.652711	0	Spermatids
sema3bl	0.652	0	Spermatids
tnfrsf1a	0.645848	0	Spermatids
mettl22	0.645378	0	Spermatids
stpg2	0.640684	0	Spermatids
ddhd1b	0.635837	0	Spermatids
spaca4l	0.635037	0	Spermatids
slc16a6b	0.634071	0	Spermatids
alkal1	0.630702	0	Spermatids
cahz	0.629166	0	Spermatids
pttg1ipb	0.622175	0	Spermatids
l3mbtl3	0.62128	0	Spermatids
psmb7	0.618266	0	Spermatids
sh3glb2a	0.616349	0	Spermatids
CABZ01078767.1	0.605375	0	Spermatids
arl4ab	0.596845	0	Spermatids
sem1	0.596533	0	Spermatids
BX323855.2	0.594035	0	Spermatids
hsd11b1lb	0.59067	0	Spermatids
si:ch73-335l21.4	0.589353	0	Spermatids
cbx6b	0.588989	0	Spermatids
vps37b	0.575238	0	Spermatids
fam219ab	0.57167	0	Spermatids
sh3gl2b	0.569806	0	Spermatids
cacnb1	0.567759	0	Spermatids
si:ch211-130h14.4	0.564471	0	Spermatids
dpagt1	0.562089	0	Spermatids
BX323807.2	0.558082	0	Spermatids
si:ch73-52f15.5	0.555591	0	Spermatids
tescb	0.539318	0	Spermatids
CU638693.1	0.537552	0	Spermatids
klf2a	0.536755	0	Spermatids
si:ch1073-70f20.1	0.53643	0	Spermatids
zgc:109949	0.535082	0	Spermatids
nudt4b	0.533815	0	Spermatids
scara5	0.533501	0	Spermatids
gask1b	0.531227	0	Spermatids
zranb1b	0.530125	0	Spermatids
sppl2	0.529601	0	Spermatids
tbc1d30	0.525239	0	Spermatids
dab1b	0.516828	0	Spermatids
WDR31	0.515287	0	Spermatids
pdlim4	0.48702	0	Spermatids
si:ch1073-349o24.2	0.482895	0	Spermatids
ulk1a	0.479557	0	Spermatids
itcha	0.471135	0	Spermatids
pkd2	0.464677	0	Spermatids
ybx1	0.461663	0	Spermatids
si:zfos-405g10.4	0.460127	0	Spermatids
CABZ01045212.1	0.457687	0	Spermatids
hoxa1a	0.45146	0	Spermatids
vwa10.1	0.449211	0	Spermatids
qpct	0.44099	0	Spermatids
fbxl20	0.440569	0	Spermatids
mycbp	0.426367	0	Spermatids
iffo2b	0.404444	0	Spermatids
lxn	0.810317	2.6607e-303	Spermatids
ube2z	0.884922	1.25491e-302	Spermatids
axdnd1	0.828357	2.97345e-302	Spermatids
si:dkey-91i10.3	0.409679	3.69907e-302	Spermatids
hebp2	0.687377	3.08007e-301	Spermatids
gdpd5b	0.684233	3.77709e-301	Spermatids
si:ch73-364h19.1	0.569818	8.63685e-301	Spermatids
vamp3	0.631906	5.06493e-300	Spermatids
h3f3c	0.392282	2.07347e-298	Spermatids
cox7c	0.42875	4.23089e-298	Spermatids
si:dkey-154b15.1	0.522348	4.72815e-298	Spermatids
si:ch211-280a23.2	0.876849	7.61798e-297	Spermatids
si:dkey-58f10.7.1	0.421555	1.01558e-296	Spermatids
anapc11	0.790586	3.13893e-296	Spermatids
dyrk3	0.891175	3.31014e-296	Spermatids
flr	0.792889	1.45104e-295	Spermatids
si:ch211-255i3.4	0.581699	1.6574e-294	Spermatids
cox7b	0.409949	3.21323e-294	Spermatids
rbm22	0.933657	4.13163e-294	Spermatids
si:dkey-27i16.2	0.387802	6.79315e-294	Spermatids
agbl5	0.818032	3.34809e-293	Spermatids
srl	0.68899	5.64256e-293	Spermatids
nrg1	0.332922	1.81956e-292	Spermatids
cdc42l2	0.856156	2.16913e-292	Spermatids
cyldl	0.445563	2.59322e-292	Spermatids
kif6	0.666817	4.89078e-292	Spermatids
med30	0.866141	4.73109e-290	Spermatids
AL928866.1	1.08008	1.81758e-289	Spermatids
h1-10	0.496836	3.22966e-289	Spermatids
nek12	0.44817	4.06269e-289	Spermatids
micos13	0.917579	8.42558e-285	Spermatids
CR847939.1	0.576652	2.34862e-284	Spermatids
ccdc170	0.656197	6.47827e-284	Spermatids
RSPH1	0.584119	2.97828e-283	Spermatids
atp2b1b	0.531466	4.86863e-283	Spermatids
si:ch211-130m23.3	0.35701	9.89507e-283	Spermatids
fbxl4	0.704941	1.06675e-281	Spermatids
galt	0.726634	3.76133e-281	Spermatids
si:dkey-187j14.6	0.693921	1.02732e-280	Spermatids
CR626874.1	0.547758	3.6209e-280	Spermatids
si:ch211-126c2.4	0.933335	4.36739e-280	Spermatids
zgc:175107	0.726449	1.34518e-279	Spermatids
bub1ba	0.893889	6.53847e-279	Spermatids
ift172	0.834607	5.61145e-278	Spermatids
rbm48	0.95503	6.10939e-278	Spermatids
mad2l1	0.637538	1.70972e-277	Spermatids
rec114	0.354564	3.33938e-275	Spermatids
si:ch211-79k12.1	0.5364	4.07432e-275	Spermatids
si:dkey-199f5.3	1.08229	4.41126e-274	Spermatids
dhdds	0.995818	2.32723e-273	Spermatids
ift74	0.806445	6.75269e-273	Spermatids
rspo2	0.58904	1.01799e-271	Spermatids
si:dkey-21a6.5	0.643362	2.35444e-271	Spermatids
bbs12	0.710254	2.8197e-271	Spermatids
rhbdd3	0.429408	6.37581e-271	Spermatids
zgc:66024.1	0.672217	7.11217e-271	Spermatids
adipor2	0.549352	3.72223e-269	Spermatids
WDR63	0.5828	5.82363e-269	Spermatids
ruvbl2	0.80921	1.84715e-268	Spermatids
rpgrip1l	0.767606	2.21917e-268	Spermatids
ndfip1l	0.707346	6.37375e-268	Spermatids
CR936408.1	0.859485	6.77457e-268	Spermatids
FO904970.1	0.679579	3.07125e-267	Spermatids
kmt2ca	0.750752	3.7884e-267	Spermatids
si:ch211-195h23.4	0.91726	4.19794e-267	Spermatids
plekhg7	0.406686	1.26162e-266	Spermatids
znf1004	0.334828	6.94417e-266	Spermatids
zgc:194627	0.662743	2.40314e-264	Spermatids
cry1b	0.686717	6.10406e-264	Spermatids
fitm2	0.451326	2.37377e-263	Spermatids
ttll10	0.433552	1.28324e-262	Spermatids
fibpa	0.77718	1.81577e-262	Spermatids
dcdc2b	0.653925	3.12182e-262	Spermatids
itgb1bp1	0.373708	4.25831e-262	Spermatids
baz2ba	0.408754	1.90727e-261	Spermatids
mgat2	0.816347	4.25692e-261	Spermatids
larp4b	0.98937	4.31332e-261	Spermatids
sfrp2l	0.40787	5.20123e-261	Spermatids
cd302	0.42381	9.34747e-261	Spermatids
kifap3a	0.826271	1.36974e-260	Spermatids
zgc:158640	0.90585	1.64768e-260	Spermatids
stk38a	0.45905	2.22219e-260	Spermatids
zgc:92606	0.715532	2.60789e-260	Spermatids
ovol1a	0.347094	1.24585e-259	Spermatids
si:ch211-194k22.8	0.712613	1.37094e-259	Spermatids
zgc:77375	0.569424	7.06703e-259	Spermatids
ppifb	0.686573	3.66522e-258	Spermatids
si:dkey-199f5.7	0.978802	9.67869e-258	Spermatids
CABZ01041962.1	0.853313	1.23758e-256	Spermatids
cluap1	0.748142	1.50283e-256	Spermatids
sept8b	0.675102	1.62597e-256	Spermatids
cep70	0.651834	2.88847e-255	Spermatids
pdpk1a	0.479455	1.46699e-254	Spermatids
zgc:56585	0.446517	9.21604e-254	Spermatids
ophn1	0.713547	6.92242e-253	Spermatids
ppcdc	0.763541	1.58984e-252	Spermatids
armc9	0.804146	2.23289e-252	Spermatids
eaf1	0.950221	2.69386e-252	Spermatids
scdb	0.486021	7.63212e-250	Spermatids
ppp4r4	0.665406	6.47482e-249	Spermatids
FP102073.1	0.451478	2.58752e-248	Spermatids
p4ha2	0.794455	9.21454e-248	Spermatids
tbpl1	0.787268	1.04455e-247	Spermatids
c3a.6	0.715622	3.10563e-247	Spermatids
si:dkey-90a13.10	0.801101	8.43904e-247	Spermatids
si:ch211-176l24.4	0.682575	8.57534e-247	Spermatids
pdp2	0.443361	2.53432e-246	Spermatids
pdhb	0.969058	3.81381e-246	Spermatids
e2f8	0.977003	5.86543e-246	Spermatids
zp3d.2	0.753336	3.7979e-245	Spermatids
fgf12b	0.412604	1.23181e-244	Spermatids
lim2.4	0.333734	1.56819e-244	Spermatids
gnpda2	0.831999	1.01886e-243	Spermatids
sat1b	0.936748	1.35038e-243	Spermatids
spata18	0.545756	1.62886e-243	Spermatids
psmb8a	0.679453	6.32963e-243	Spermatids
bves	0.447734	2.69543e-242	Spermatids
CR388164.1	1.08662	2.8536e-242	Spermatids
vps36	0.770227	1.38414e-241	Spermatids
gtpbp3	0.680571	2.62934e-241	Spermatids
tmem123	0.52005	3.77084e-241	Spermatids
pacsin3	0.73509	2.14079e-240	Spermatids
lipea	0.426533	1.94124e-239	Spermatids
pex10	0.614981	9.56219e-238	Spermatids
stk36	0.662149	1.69825e-237	Spermatids
tekt2	0.336389	5.13886e-237	Spermatids
tbc1d32	0.492613	7.4365e-237	Spermatids
nt5c1ba	0.425762	7.44855e-236	Spermatids
impg1a	0.347157	1.54799e-235	Spermatids
echdc2	0.801229	3.82282e-235	Spermatids
lamc2	0.556818	3.82628e-235	Spermatids
zgc:153215	0.777565	1.79122e-233	Spermatids
bahcc1a	0.652694	8.02705e-233	Spermatids
cnot2	0.940671	1.23493e-232	Spermatids
uros	0.799663	1.2891e-232	Spermatids
josd1	0.735414	3.03112e-232	Spermatids
zbbx	0.415373	4.42938e-232	Spermatids
tmem131l	0.807951	1.74386e-231	Spermatids
si:zfos-223e1.2	0.711707	1.28779e-230	Spermatids
ttll2	0.539316	2.21268e-230	Spermatids
si:dkey-31j3.11	0.351106	2.81426e-230	Spermatids
uqcrb	0.950554	3.38613e-230	Spermatids
tekt3	0.300269	5.9061e-230	Spermatids
osbpl7	0.499551	1.92339e-229	Spermatids
si:ch211-93n23.7	0.25181	7.41727e-229	Spermatids
znf1014	0.672757	2.12865e-228	Spermatids
scoca	0.780707	3.65075e-228	Spermatids
cd276	0.66464	5.13162e-227	Spermatids
sphk2	0.721627	5.2645e-226	Spermatids
bub1bb	0.822047	5.34553e-226	Spermatids
GDPGP1	0.652567	1.81932e-225	Spermatids
ccdc78	0.421396	9.41967e-225	Spermatids
baiap2l2a	0.35892	9.52693e-225	Spermatids
wdfy1	0.350129	1.58087e-224	Spermatids
si:ch211-209f23.7	0.922738	3.63325e-223	Spermatids
kiz	0.709933	1.0584e-222	Spermatids
ttc21b	0.622812	4.29687e-222	Spermatids
dmac2l	0.784897	7.07976e-222	Spermatids
lhx8a	0.543339	2.99427e-221	Spermatids
si:dkey-222b8.4	0.620237	3.06865e-221	Spermatids
acap1	0.620125	3.3319e-221	Spermatids
yme1l1a	0.502924	4.91455e-220	Spermatids
phlda2	0.4702	2.89584e-219	Spermatids
me1	0.472734	3.16499e-219	Spermatids
ccdc62	0.407852	5.21967e-219	Spermatids
si:dkey-9p24.5	0.451744	7.6757e-219	Spermatids
zgc:91850	0.736814	1.27069e-218	Spermatids
si:ch211-113p18.3	0.723842	4.08662e-218	Spermatids
si:dkey-238c7.16	0.388888	6.4786e-218	Spermatids
psma5	0.487473	7.64188e-218	Spermatids
wdyhv1	0.351152	1.03365e-217	Spermatids
aurka	0.931651	1.04093e-217	Spermatids
si:dkey-11m19.5	0.453699	2.23175e-217	Spermatids
eif4e1c	0.668211	2.36945e-217	Spermatids
mknk2b	0.826322	4.44035e-217	Spermatids
si:ch211-281k19.2	1.09341	4.59905e-217	Spermatids
spc24	0.797347	8.29514e-217	Spermatids
sgo1	0.820073	1.02073e-216	Spermatids
atg13	0.791982	4.43086e-215	Spermatids
tap2a	0.417044	2.60731e-214	Spermatids
iqce	0.60088	2.68349e-214	Spermatids
otub1a	0.710537	9.76002e-214	Spermatids
si:dkey-202c14.3	0.50459	2.3277e-213	Spermatids
bola1	0.784467	7.98717e-213	Spermatids
cenpx	0.628072	8.17632e-213	Spermatids
im:7145024	0.857519	9.05844e-213	Spermatids
ugcg	0.560453	1.52092e-212	Spermatids
fgfr1op	0.744996	2.00955e-211	Spermatids
si:ch211-225h24.2	0.369817	2.11588e-211	Spermatids
lztfl1	0.799904	4.54413e-211	Spermatids
zgc:194659	0.506673	1.80728e-210	Spermatids
fam160b1	0.425667	2.24306e-210	Spermatids
klf9	0.516174	4.22349e-210	Spermatids
aplp2	0.813946	2.91833e-209	Spermatids
BX465864.1	0.258323	7.52961e-209	Spermatids
laptm4a	0.850319	2.22264e-208	Spermatids
atp5mea	0.451642	9.94162e-208	Spermatids
FO704786.1	0.597447	1.48199e-207	Spermatids
atp2b4	0.883422	1.52523e-207	Spermatids
STMP1	0.39108	1.88783e-207	Spermatids
manba	0.477914	3.06936e-207	Spermatids
pros1	0.307435	1.95012e-206	Spermatids
cfap73	0.416262	4.50654e-206	Spermatids
tmem199	0.744842	1.44591e-205	Spermatids
rabgef1l	0.530944	1.20357e-204	Spermatids
CABZ01070704.1	0.388263	1.36449e-204	Spermatids
malb	0.563332	1.53406e-204	Spermatids
ada2a	0.682757	8.01365e-204	Spermatids
osbpl5	0.394221	8.98393e-203	Spermatids
gabrr3a	0.263196	9.06171e-203	Spermatids
morn2	0.630437	2.50591e-202	Spermatids
hsd3b7	0.621571	2.16545e-201	Spermatids
ap1s1	0.744322	2.8462e-201	Spermatids
slc18b1	0.423945	1.64e-200	Spermatids
npm3	0.87481	2.05444e-200	Spermatids
mcf2b	0.432222	3.06057e-200	Spermatids
slc12a10.1	0.266296	1.01546e-199	Spermatids
rhcga	0.323986	1.68782e-199	Spermatids
c3b.1	0.344886	2.2463e-198	Spermatids
fam184a	0.691714	3.04136e-198	Spermatids
ANPEP	0.432338	1.08328e-197	Spermatids
ifit8	0.41882	9.53764e-197	Spermatids
si:ch211-171b20.3	0.365914	4.17189e-196	Spermatids
ankmy1	0.610693	7.85913e-196	Spermatids
znf971	0.559645	9.51665e-196	Spermatids
papola	0.744603	3.28565e-195	Spermatids
adpgk2	0.355839	4.85249e-195	Spermatids
zgc:112408	0.544841	1.39536e-194	Spermatids
si:dkey-154p10.3	0.652502	3.37483e-193	Spermatids
tmem67	0.697253	3.38008e-193	Spermatids
rnf25	0.549143	1.66738e-192	Spermatids
fhl1a	0.733108	1.85893e-192	Spermatids
si:dkey-30h22.11	0.430256	2.4812e-192	Spermatids
dbnlb	0.7352	2.78413e-192	Spermatids
pak7	0.275109	1.86676e-191	Spermatids
socs3a	0.34261	3.1392e-191	Spermatids
sdccag8	0.702683	3.24953e-191	Spermatids
cacna1ib	0.431142	1.60547e-190	Spermatids
ncs1a	0.360908	3.5536e-190	Spermatids
crb3a	0.425336	8.3123e-190	Spermatids
TMEM216	0.667804	1.19835e-189	Spermatids
ptprnb	0.277986	2.80083e-189	Spermatids
rcan3	0.650716	1.09824e-188	Spermatids
cyb561	0.288023	1.62023e-188	Spermatids
pdk3b	0.366557	1.37845e-187	Spermatids
slc30a5	0.684019	5.28866e-186	Spermatids
spartb	0.612389	6.37157e-186	Spermatids
cratb	0.56557	8.26541e-185	Spermatids
sntb2	0.774126	2.05036e-184	Spermatids
frmd7	0.365706	2.06263e-184	Spermatids
grk6	0.518674	2.72893e-183	Spermatids
exoc8	0.445688	3.14428e-183	Spermatids
ENKD1	0.447106	3.713e-183	Spermatids
lrp2bp	0.698498	4.1128e-183	Spermatids
strada	0.776243	4.25438e-183	Spermatids
si:dkeyp-7a3.1	0.501444	4.69739e-183	Spermatids
glipr1b	0.272666	1.18863e-182	Spermatids
CT025771.1	0.929263	1.8029e-182	Spermatids
rsph10b	0.494664	4.87215e-182	Spermatids
CR847897.1	0.561281	6.21194e-181	Spermatids
calm1a	0.414622	1.03482e-180	Spermatids
nudt17	0.73217	1.62953e-180	Spermatids
mtbp	0.676274	2.60314e-180	Spermatids
zgc:109889	0.71062	3.05834e-180	Spermatids
arl6ip5a	0.543368	5.98877e-180	Spermatids
rab5ab	0.793218	9.0526e-179	Spermatids
zdhhc9	0.359747	1.26466e-178	Spermatids
shisa7b	0.28255	4.16712e-177	Spermatids
ibtk	0.665	4.6272e-177	Spermatids
mvb12ba	0.615456	1.07675e-176	Spermatids
si:dkey-23f9.9	0.406527	1.1631e-176	Spermatids
si:dkey-34d22.3	1.08492	1.7153e-176	Spermatids
mgrn1a	0.669414	4.20533e-176	Spermatids
rab9a	0.480651	1.30456e-175	Spermatids
ccdc18	0.579735	1.3818e-175	Spermatids
lhx2a	0.554235	2.59522e-175	Spermatids
si:ch73-265h17.4	0.363612	2.3817e-174	Spermatids
lrrc61	0.594209	2.7057e-174	Spermatids
BX005309.1	0.501376	7.10741e-174	Spermatids
zgc:162324	0.435708	7.97197e-174	Spermatids
btbd3a	0.409377	3.19748e-173	Spermatids
zmp:0000000711	0.734977	3.90606e-173	Spermatids
gpr157	0.338213	4.46832e-173	Spermatids
ccdc180	0.516428	8.443e-173	Spermatids
vash2	0.728011	3.70856e-172	Spermatids
itga6l	0.472179	5.97862e-172	Spermatids
kifc1	0.705236	6.25624e-172	Spermatids
dnaaf2	0.322895	1.1615e-170	Spermatids
ube2d2	0.433443	4.50241e-170	Spermatids
ss18	0.697321	8.61982e-170	Spermatids
eml3	0.540978	1.49506e-169	Spermatids
zgc:174354.1	0.648743	1.32253e-168	Spermatids
hagh	0.538293	1.12766e-167	Spermatids
rsrc1	0.636796	6.7262e-166	Spermatids
stk17a	0.590192	6.83382e-166	Spermatids
kif3b	0.583718	1.65978e-164	Spermatids
fkbp1aa	0.742117	1.18362e-163	Spermatids
si:dkeyp-51f12.3	0.273739	3.54985e-163	Spermatids
tmco4	0.433473	4.06033e-163	Spermatids
thtpa	0.798359	3.30317e-162	Spermatids
tmem126a	0.68541	3.44898e-162	Spermatids
smarcal1	0.444256	3.98821e-162	Spermatids
lsm1	0.604637	1.43841e-161	Spermatids
noxred1	0.480712	8.02208e-161	Spermatids
cables2a	0.411669	4.27522e-160	Spermatids
GPR89B	0.318913	1.14112e-159	Spermatids
lrrc57	0.537736	1.24498e-159	Spermatids
mrm3a	0.422441	1.92361e-159	Spermatids
kat7a	0.427017	5.50137e-159	Spermatids
si:ch211-202c21.7	0.354924	7.88972e-159	Spermatids
flna	0.505531	6.59924e-158	Spermatids
fbxo30b	0.253871	7.07316e-158	Spermatids
znf541	0.602872	9.74826e-158	Spermatids
golga7ba	0.744434	4.64957e-157	Spermatids
cenpk	0.810684	6.67299e-157	Spermatids
cope	0.490432	5.7133e-156	Spermatids
tbc1d19	0.45582	6.67571e-156	Spermatids
zgc:92335	0.868565	9.10527e-156	Spermatids
cep72	0.614116	1.2926e-155	Spermatids
hpse	0.537334	1.42912e-155	Spermatids
mrps36	0.652375	2.86691e-155	Spermatids
zgc:174353.1	0.509512	4.48858e-155	Spermatids
cep131	0.716456	8.26031e-155	Spermatids
foxj1b	0.464892	9.35621e-155	Spermatids
si:ch211-81a5.1	0.31997	1.04907e-154	Spermatids
capn9	0.380064	6.01974e-154	Spermatids
nat16l	0.403773	7.04952e-154	Spermatids
anapc15	0.913379	9.85688e-154	Spermatids
si:dkey-27d5.5	0.539587	1.32414e-153	Spermatids
plch2a	0.291624	1.47151e-153	Spermatids
plk1	0.768323	6.62718e-153	Spermatids
kng1	0.574399	6.73318e-153	Spermatids
ndufb2	0.359796	7.80461e-153	Spermatids
ip6k2a	0.939087	8.73194e-153	Spermatids
ift88	0.567122	1.21284e-152	Spermatids
myo1b	0.28246	1.33728e-152	Spermatids
snrnp35	0.505447	3.27697e-152	Spermatids
c1galt1a	0.396162	1.10215e-151	Spermatids
tbx15	0.36062	1.57185e-151	Spermatids
ttf2	0.923043	6.44938e-151	Spermatids
psma4	0.475438	1.84444e-150	Spermatids
tmem107.1	0.700996	8.44383e-150	Spermatids
dedd	0.706395	1.1151e-149	Spermatids
itsn1	0.316698	1.32125e-149	Spermatids
ZBTB26	0.330801	2.09913e-149	Spermatids
pofut2	0.373111	8.31092e-149	Spermatids
zgc:174288	0.439378	8.5553e-149	Spermatids
si:ch211-266i6.3	0.690668	2.84265e-148	Spermatids
unc119.1	0.788836	3.65072e-148	Spermatids
BX294389.1	0.504855	5.51092e-148	Spermatids
kif2c	0.705912	6.74276e-148	Spermatids
glrx3	0.560204	8.77823e-148	Spermatids
man2c1	0.311186	1.54221e-147	Spermatids
antkmt	0.630999	2.20739e-147	Spermatids
si:ch211-91p5.3	0.477932	4.21188e-147	Spermatids
ube2d1a	0.740133	6.24497e-146	Spermatids
inip	0.569141	8.94285e-145	Spermatids
si:dkey-261j15.2	0.675991	4.04626e-144	Spermatids
tbc1d14	0.527203	7.3859e-144	Spermatids
rab13	0.785678	6.79977e-143	Spermatids
anln	0.800551	1.06397e-142	Spermatids
si:ch211-151h10.2	0.544167	1.34692e-142	Spermatids
atg5	0.698809	1.52979e-141	Spermatids
ctss2.2	0.673947	1.86318e-141	Spermatids
neo1a	0.581735	1.88865e-141	Spermatids
BX530407.2	0.536463	2.88502e-141	Spermatids
bbs4	0.495392	3.95934e-141	Spermatids
si:ch211-222n4.2	0.428879	6.33622e-141	Spermatids
slc12a7b	0.355422	5.7906e-140	Spermatids
atp5mc3a	0.699909	1.63568e-139	Spermatids
fgfr1a	0.385337	3.13766e-139	Spermatids
clrn1	0.278105	1.6325e-138	Spermatids
si:ch211-150o23.2	0.619579	6.05011e-138	Spermatids
ubl7b	0.577068	1.07069e-137	Spermatids
ctsd	0.685648	2.00841e-137	Spermatids
xkr8.3	0.568462	5.4283e-137	Spermatids
prxl2b	0.606128	3.24609e-136	Spermatids
gria4a	0.285586	8.80586e-136	Spermatids
casc1	0.517071	1.6462e-135	Spermatids
rell1	0.768508	3.95281e-135	Spermatids
BX323991.1	0.25327	7.43392e-135	Spermatids
rrm2	0.389412	8.36352e-135	Spermatids
tchp	0.641983	2.5192e-134	Spermatids
cry4	0.589196	2.64266e-134	Spermatids
metrn	0.37608	5.22035e-134	Spermatids
fbxw9	0.290573	6.34515e-134	Spermatids
naa40.1	0.777741	1.65057e-133	Spermatids
grap2b	0.353014	2.4941e-133	Spermatids
fbxo11a.1	0.565131	2.68931e-133	Spermatids
diaph2	0.378328	3.65387e-133	Spermatids
s100b	0.387231	3.71217e-133	Spermatids
BX465227.1	0.795138	4.64663e-133	Spermatids
C21H18orf25	0.689071	7.28495e-133	Spermatids
acyp1	0.633568	1.04663e-132	Spermatids
tbcelb	0.363888	1.33029e-131	Spermatids
myo5c	0.304761	2.71016e-131	Spermatids
zgc:77752	0.281328	5.42062e-131	Spermatids
nudt9	0.515403	1.58112e-130	Spermatids
lmnl3	0.521998	2.62394e-130	Spermatids
uri1	0.844379	3.66125e-128	Spermatids
ndufb4	0.344233	8.30376e-128	Spermatids
si:ch211-80h18.1	0.578511	1.41732e-127	Spermatids
mfsd10	0.414142	4.34461e-127	Spermatids
tmem176l.1	0.698615	7.98687e-127	Spermatids
zfp36l1b	0.386779	1.10617e-126	Spermatids
rb1cc1	0.470159	5.79132e-126	Spermatids
ccnb3	0.994172	1.37265e-124	Spermatids
stk33	0.530362	1.06744e-123	Spermatids
apodb	0.630021	1.14207e-123	Spermatids
mcrip1	0.61367	1.31558e-123	Spermatids
zgc:101858	0.827977	1.31735e-123	Spermatids
ubtd2	0.591998	1.45026e-123	Spermatids
cplx2	0.33737	8.11998e-123	Spermatids
pafah1b3.1	0.597424	4.00296e-122	Spermatids
cbx7a	0.429301	8.2016e-122	Spermatids
zgc:110249	0.308357	1.31384e-121	Spermatids
lgals3b	0.465365	1.6429e-121	Spermatids
zyg11	0.56634	1.64789e-121	Spermatids
si:ch211-254p10.2	0.493995	2.63545e-121	Spermatids
AL831745.3	0.378788	2.68062e-121	Spermatids
spc25	0.559574	2.72873e-121	Spermatids
nenf	0.550104	5.92377e-121	Spermatids
phactr1	0.277769	6.45072e-121	Spermatids
rasgrp4	0.445856	7.03758e-121	Spermatids
ddx59	0.576403	1.05277e-120	Spermatids
znf217	0.523758	3.20778e-120	Spermatids
si:rp71-45k5.4	0.440963	6.75853e-118	Spermatids
sacm1la	0.368411	1.757e-117	Spermatids
psap	0.641741	6.7761e-117	Spermatids
ubtfl	0.651479	9.12232e-117	Spermatids
cstf1	0.70582	9.92923e-117	Spermatids
carm1l	0.563811	1.18401e-116	Spermatids
si:ch211-69b22.5	0.601914	3.55715e-116	Spermatids
ubtd1b	0.387873	6.55064e-116	Spermatids
kif18a	0.671183	7.17632e-116	Spermatids
hey1	0.340721	1.40268e-114	Spermatids
gabarapb	0.365064	1.66977e-114	Spermatids
hsbp1b	0.402193	3.47042e-114	Spermatids
mpg	0.448863	1.01588e-113	Spermatids
cntrob	0.420597	2.64566e-113	Spermatids
si:dkey-27d5.10	0.383012	1.33493e-112	Spermatids
eps8l1a	0.389622	1.49764e-112	Spermatids
hmox1a	0.303687	1.72601e-112	Spermatids
hexa	0.56217	3.28939e-112	Spermatids
ppm1bb	0.651246	3.80573e-112	Spermatids
CABZ01058261.1	0.67127	4.55591e-112	Spermatids
fis1	0.504467	2.68966e-111	Spermatids
tmem107l	0.565823	3.49333e-111	Spermatids
gata3	0.275696	4.23601e-111	Spermatids
dcaf7	0.71076	2.28587e-110	Spermatids
kcnj11l	0.261249	5.88319e-110	Spermatids
fam118b	0.459111	6.01113e-110	Spermatids
khk	0.418452	1.09544e-109	Spermatids
si:dkeyp-7a3.1.1	0.324821	1.13938e-108	Spermatids
polq	0.417303	3.12067e-108	Spermatids
stap2a	0.428571	9.84427e-108	Spermatids
wbp2nl	0.543829	1.0644e-107	Spermatids
si:dkey-174n20.1	0.420664	1.08086e-107	Spermatids
hdac11	0.354118	4.16452e-107	Spermatids
ppp1r37	0.531328	2.51839e-106	Spermatids
hdhd3	0.53867	2.52522e-106	Spermatids
armc2	0.347777	2.55618e-106	Spermatids
hsbp1a	0.660715	4.04274e-106	Spermatids
C23H1orf52	0.61514	4.56105e-106	Spermatids
etaa1	0.516139	1.13306e-105	Spermatids
csnk1g1	0.687323	1.61885e-105	Spermatids
fam83d	0.797122	2.13828e-105	Spermatids
si:ch211-266g18.10	0.339157	2.36781e-105	Spermatids
si:ch211-57m13.10	0.948731	1.4923e-104	Spermatids
CABZ01059120.1	0.627773	3.79797e-104	Spermatids
vps52	0.483707	4.10964e-104	Spermatids
stard8	0.554564	5.16909e-104	Spermatids
get1	0.60932	9.05836e-104	Spermatids
ube2v1	0.400162	1.47604e-103	Spermatids
kdelr3	0.631128	2.30342e-103	Spermatids
furina	0.486821	5.85579e-103	Spermatids
dnm1l	0.756061	5.93658e-103	Spermatids
slc27a6	0.3272	6.51237e-103	Spermatids
sdf2	0.503236	6.66459e-103	Spermatids
ptprna	0.28815	9.89219e-103	Spermatids
slc41a1	0.273336	1.59363e-102	Spermatids
psmc1a	0.478922	3.12053e-102	Spermatids
psmb13a	0.306978	9.25914e-102	Spermatids
wipi2	0.297384	4.46369e-101	Spermatids
depdc1a	0.734713	5.87309e-101	Spermatids
usp21	0.344424	8.83554e-101	Spermatids
dnajc7	0.644475	2.74776e-100	Spermatids
nudt3a	0.537086	3.80552e-100	Spermatids
BX294434.1	0.347876	4.16934e-100	Spermatids
eif4g2b	0.618152	6.22523e-100	Spermatids
kpna1	0.698738	8.20898e-100	Spermatids
slc16a13	0.428851	1.99188e-99	Spermatids
mecr	0.550616	7.5057e-99	Spermatids
cdkn3	0.894687	8.16427e-99	Spermatids
odf2a	0.405209	1.00721e-98	Spermatids
zmp:0000001301	0.280414	1.29691e-98	Spermatids
CABZ01077121.1	0.343559	2.60909e-98	Spermatids
rnf181	0.644927	4.30737e-98	Spermatids
crip3	0.358151	5.52968e-97	Spermatids
BX890548.1	0.48538	1.20726e-96	Spermatids
ccnf	0.678702	3.11639e-96	Spermatids
wee1	0.748413	3.4721e-96	Spermatids
snap29	0.473369	4.07054e-96	Spermatids
tdrd6	0.454349	8.8933e-96	Spermatids
CR354430.4	0.333365	1.93338e-94	Spermatids
lhfpl5a	0.498832	1.95993e-94	Spermatids
recql5	0.533694	2.98252e-94	Spermatids
txndc9	0.621624	1.18258e-93	Spermatids
sez6l	0.349156	5.86525e-92	Spermatids
sft2d1	0.474367	1.79575e-91	Spermatids
tuba1a	0.501725	6.42492e-91	Spermatids
asb7	0.623023	8.41231e-91	Spermatids
cspp1a	0.428365	2.11896e-90	Spermatids
gys1	0.399609	3.84519e-90	Spermatids
ipo7	0.8461	1.57206e-89	Spermatids
myl12.2	0.436777	1.83451e-89	Spermatids
si:ch211-40k21.5	0.561495	3.64614e-89	Spermatids
mcph1	0.519956	7.87589e-89	Spermatids
tdrd7a	0.624409	8.90603e-89	Spermatids
msna	0.353006	9.39781e-89	Spermatids
dclre1c	0.452769	9.65695e-89	Spermatids
ift20	0.574144	3.42145e-88	Spermatids
ankle2	0.349908	3.71207e-88	Spermatids
rab1bb	0.614843	4.04305e-88	Spermatids
ralab	0.653998	1.27672e-87	Spermatids
acy3.2	0.464944	1.44971e-87	Spermatids
ing5a	0.412218	2.27617e-87	Spermatids
si:dkey-33c9.6	0.31453	4.61354e-87	Spermatids
borcs5	0.552497	4.85358e-87	Spermatids
rab22a	0.504631	5.36621e-87	Spermatids
prdx6	0.572069	8.12685e-87	Spermatids
ska1	0.575673	5.23347e-86	Spermatids
ccsapb	0.335954	6.2383e-86	Spermatids
tomm40l	0.558092	1.29506e-85	Spermatids
si:dkeyp-82a1.6	0.430535	3.79788e-85	Spermatids
si:dkey-199f5.8	0.56775	4.772e-85	Spermatids
kctd1	0.395731	5.38754e-85	Spermatids
srsf4	0.607052	1.11155e-84	Spermatids
fh	0.657568	1.49326e-84	Spermatids
si:dkey-5i3.5	0.283896	5.34449e-84	Spermatids
dyrk1ab	0.623775	7.99684e-84	Spermatids
larp4ab	0.75614	8.97931e-84	Spermatids
wdr13	0.402738	2.93269e-83	Spermatids
CR788248.1	0.291732	3.64985e-83	Spermatids
si:ch73-265d7.2	0.353449	7.85219e-83	Spermatids
lrig1	0.427453	1.14389e-82	Spermatids
ical1	0.272727	2.29392e-82	Spermatids
trappc2l	0.564135	2.666e-82	Spermatids
ppp2r2cb	0.455962	2.87264e-82	Spermatids
atp6v1g1	0.392707	1.44331e-81	Spermatids
KIF2A	0.62052	3.39205e-81	Spermatids
zgc:113423	0.415725	3.85268e-81	Spermatids
spryd3	0.433606	5.08174e-81	Spermatids
polr2eb	0.643933	5.24675e-81	Spermatids
tnks1bp1	0.379508	6.11773e-81	Spermatids
dhrs13a.3	0.32839	2.93408e-80	Spermatids
upf1	0.579836	3.57338e-80	Spermatids
tac4	0.252857	5.96707e-80	Spermatids
decr1	0.603771	7.8475e-80	Spermatids
anapc13	0.582237	7.87805e-80	Spermatids
atp6v1d	0.527108	2.79043e-79	Spermatids
dbpb	0.487152	2.92082e-79	Spermatids
si:ch1073-287p18.1	0.443784	6.77432e-79	Spermatids
BX323060.1	0.324517	7.01856e-79	Spermatids
arpin	0.44633	1.33709e-78	Spermatids
si:dkey-73n10.1	0.424615	5.43423e-78	Spermatids
nphp4	0.356078	6.26311e-77	Spermatids
tatdn3	0.493695	6.4382e-77	Spermatids
rtn1b	0.365251	2.83264e-76	Spermatids
ttc23	0.340567	4.72192e-76	Spermatids
dnajc11b	0.294193	9.14032e-76	Spermatids
LO018183.1	0.560969	1.621e-75	Spermatids
ppp1cb	0.489624	1.76952e-75	Spermatids
pimr51	0.350371	2.00505e-75	Spermatids
glrx	0.691225	6.20199e-75	Spermatids
smchd1	0.486405	1.92359e-74	Spermatids
AL954359.1	0.695877	2.59944e-74	Spermatids
pla2g15	0.388638	3.29713e-74	Spermatids
si:dkey-26i13.8	0.323036	1.11174e-73	Spermatids
rwdd3	0.471998	1.88333e-73	Spermatids
plekhf2	0.351668	1.99196e-73	Spermatids
cfap97	0.478403	1.51037e-72	Spermatids
fbxo38	0.409689	2.02839e-71	Spermatids
chmp4ba	0.563072	4.16872e-71	Spermatids
aggf1	0.595728	6.3973e-71	Spermatids
zgc:66427	0.523508	7.32295e-71	Spermatids
pink1	0.401333	1.32565e-70	Spermatids
zgc:114130	0.799355	3.35373e-70	Spermatids
id2b	0.477589	4.99808e-70	Spermatids
sh3pxd2b	0.372146	5.53092e-70	Spermatids
mkln1	0.535088	5.9161e-70	Spermatids
MEPCE	0.726422	6.93025e-70	Spermatids
naa30	0.512293	7.97058e-70	Spermatids
snrnp27	0.375702	1.11522e-69	Spermatids
paxx	0.342513	3.45825e-69	Spermatids
emc7	0.524478	5.85365e-69	Spermatids
ppip5k1a	0.412648	1.45438e-68	Spermatids
cfap36	0.553472	1.8227e-68	Spermatids
wnk1b	0.494849	4.29672e-68	Spermatids
plekhg4	0.546805	4.38664e-68	Spermatids
CR354540.2	0.459067	1.03009e-67	Spermatids
mettl27	0.450937	1.18957e-67	Spermatids
ctsc	0.354704	1.44228e-67	Spermatids
haus4	0.567892	2.72279e-67	Spermatids
lamtor1	0.308693	2.81806e-67	Spermatids
katnbl1	0.537538	2.89784e-67	Spermatids
mea1	0.377973	3.50246e-67	Spermatids
trim24	0.460149	1.04233e-66	Spermatids
btbd10a	0.488692	3.56343e-66	Spermatids
ubfd1	0.508939	3.63219e-66	Spermatids
prr11	0.606318	1.43097e-65	Spermatids
ypel5	0.411531	2.75392e-65	Spermatids
AL954359.2	0.670073	1.82464e-64	Spermatids
armt1	0.28767	1.89424e-64	Spermatids
zswim5	0.526853	2.09021e-64	Spermatids
mei4	0.463292	7.45561e-64	Spermatids
si:dkey-210j14.4	0.441482	9.94035e-64	Spermatids
mvda	0.495314	1.12543e-63	Spermatids
ak2	0.387001	1.33185e-63	Spermatids
rab12	0.565561	2.1145e-63	Spermatids
CABZ01044746.1	0.452028	2.64871e-63	Spermatids
trpc4apa	0.438222	6.31447e-63	Spermatids
myo1cb	0.418366	6.54315e-63	Spermatids
cerkl	0.335299	1.06991e-62	Spermatids
b3gat1b	0.427041	1.48725e-62	Spermatids
sdhaf1	0.286442	2.50268e-62	Spermatids
BX001014.1	0.301732	7.78722e-62	Spermatids
hibch	0.482825	8.86974e-61	Spermatids
arrb2a	0.43996	1.13591e-60	Spermatids
lrriq1	0.408464	2.17372e-60	Spermatids
dtx2	0.298768	2.29149e-60	Spermatids
pbdc1	0.497807	1.00157e-59	Spermatids
rab7a	0.551139	1.74371e-59	Spermatids
cep128	0.259343	1.76535e-59	Spermatids
dnah5	0.266937	1.97634e-58	Spermatids
btbd9	0.322291	4.4076e-58	Spermatids
fuca1.1	0.366703	5.97058e-58	Spermatids
hsf1	0.38067	7.35808e-58	Spermatids
znf593	0.528415	7.4542e-58	Spermatids
dlg3	0.438362	9.20324e-58	Spermatids
cc2d2a	0.413224	1.54955e-57	Spermatids
kctd17	0.381553	2.08578e-57	Spermatids
pimr133	0.880363	2.15739e-57	Spermatids
setx	0.391445	4.65171e-57	Spermatids
rfwd3	0.504205	2.2606e-56	Spermatids
gpx4a	0.324404	5.33248e-56	Spermatids
foxk1	0.558137	1.12315e-54	Spermatids
strn	0.387435	1.4015e-54	Spermatids
brdt	0.41588	1.49369e-54	Spermatids
si:ch211-57m13.9	0.668468	3.74592e-54	Spermatids
chp1	0.340435	4.54575e-54	Spermatids
bbs10	0.276094	5.02152e-54	Spermatids
zfyve19	0.317201	5.9814e-54	Spermatids
si:ch73-290k24.6	0.400915	8.21376e-54	Spermatids
cyp2v1	0.34591	1.95518e-53	Spermatids
mgme1	0.566233	2.83774e-53	Spermatids
brox	0.366712	3.11706e-53	Spermatids
C20H1orf198	0.45118	3.71653e-53	Spermatids
neurod2	0.345521	1.11444e-52	Spermatids
smim29	0.427691	2.58269e-52	Spermatids
CT573239.2	0.347207	1.20852e-51	Spermatids
xrcc4	0.515626	1.23533e-51	Spermatids
si:dkey-31g6.6	0.314975	1.80463e-51	Spermatids
zmat2	0.455252	3.41602e-51	Spermatids
intu	0.29998	4.047e-51	Spermatids
recql	0.381818	4.57239e-51	Spermatids
trafd1	0.466828	5.94776e-51	Spermatids
cmc4	0.361431	6.54049e-51	Spermatids
si:ch211-189k9.2	0.34908	6.76522e-51	Spermatids
pou2f2a	0.251679	1.0398e-50	Spermatids
bada	0.273338	2.30076e-50	Spermatids
tsku	0.417071	2.69616e-50	Spermatids
parp8	0.356598	2.65622e-49	Spermatids
jkamp	0.624795	4.53582e-49	Spermatids
zgc:163030	0.428059	4.76435e-49	Spermatids
arhgap11a	0.44455	5.56062e-49	Spermatids
naa20	0.473538	5.80222e-49	Spermatids
syne3	0.644919	7.05797e-49	Spermatids
poll	0.254402	9.77093e-49	Spermatids
si:ch73-147o17.1	0.452187	2.3038e-48	Spermatids
rbm39b	0.590846	7.42131e-48	Spermatids
cnot6b	0.330414	8.0292e-48	Spermatids
chico	0.250262	1.00091e-47	Spermatids
ttk	0.661931	1.03453e-47	Spermatids
tmem141	0.612468	1.60307e-47	Spermatids
kctd7	0.501435	1.68444e-47	Spermatids
mrpl30	0.493502	1.7169e-47	Spermatids
mtx1b	0.413058	1.81071e-47	Spermatids
rassf7b	0.332828	4.00062e-47	Spermatids
st13	0.747361	6.9327e-47	Spermatids
dmd	0.422353	7.4716e-47	Spermatids
si:ch211-167b20.8	0.278213	1.10983e-46	Spermatids
nmt2	0.468562	1.25927e-46	Spermatids
rad1	0.370192	1.57839e-46	Spermatids
ogdhb	0.298198	1.61502e-46	Spermatids
ficd	0.342763	2.04804e-46	Spermatids
casp2	0.635912	1.0226e-45	Spermatids
arih2	0.62941	1.02798e-45	Spermatids
atl3	0.538052	2.35969e-45	Spermatids
zgc:112148	0.420435	7.17129e-45	Spermatids
txlnbb	0.455493	2.34925e-44	Spermatids
pdik1l	0.455766	2.60357e-44	Spermatids
bmb	0.260283	3.05535e-44	Spermatids
tk1	0.399483	2.21399e-43	Spermatids
cpsf4	0.409589	1.11024e-42	Spermatids
wdr19	0.304941	2.91179e-42	Spermatids
ccnb1	0.753852	2.97551e-42	Spermatids
ip6k1	0.320271	5.76657e-42	Spermatids
ywhae1	0.307336	1.35293e-41	Spermatids
cdk1	0.509323	4.33026e-41	Spermatids
usf2	0.441168	7.06767e-41	Spermatids
isoc1	0.360643	1.01031e-40	Spermatids
brms1lb	0.394259	1.90933e-40	Spermatids
ssx2ipa	0.383864	2.44891e-40	Spermatids
stk35l	0.552215	2.0377e-39	Spermatids
si:dkey-148h10.5	0.385405	2.84251e-39	Spermatids
ccdc30	0.299876	6.96942e-38	Spermatids
arl3b	0.580252	7.42176e-38	Spermatids
sugt1	0.45225	1.17062e-37	Spermatids
nemp2	0.278425	1.19981e-37	Spermatids
wdr35	0.362908	3.30578e-37	Spermatids
ube2ib	0.447435	3.88896e-37	Spermatids
rfx2	0.470297	4.70983e-37	Spermatids
pdcd2	0.304209	5.04975e-37	Spermatids
ccnb2	0.545355	7.43367e-37	Spermatids
fgf1b	0.335124	1.95174e-36	Spermatids
slc4a8	0.314785	2.45199e-36	Spermatids
ddt	0.541881	3.64859e-36	Spermatids
si:rp71-45g20.10	0.435583	3.78113e-36	Spermatids
clybl	0.258999	7.55666e-36	Spermatids
C25H11orf49	0.383923	3.99671e-35	Spermatids
gabarapl2	0.365506	5.6986e-35	Spermatids
wdr92	0.446748	1.20179e-34	Spermatids
atp2a1	0.258511	2.92126e-34	Spermatids
pcp4l1	0.276496	3.28899e-34	Spermatids
ing1	0.389147	1.0215e-33	Spermatids
ccnq	0.382572	1.13364e-33	Spermatids
si:dkeyp-20g2.1	0.46184	3.81441e-33	Spermatids
si:ch211-276i12.9	0.416807	7.4481e-33	Spermatids
CR933730.1	0.469158	9.25569e-33	Spermatids
scaf1	0.64001	1.16112e-32	Spermatids
poc1b	0.435032	1.90749e-32	Spermatids
dnajc19	0.511723	5.76412e-32	Spermatids
mief2	0.361431	5.96147e-32	Spermatids
tbcela	0.297971	7.3187e-32	Spermatids
asb8	0.470506	9.81002e-32	Spermatids
hccsb	0.566081	1.13556e-31	Spermatids
pus7l	0.301225	7.1029e-31	Spermatids
ulk4	0.347885	7.33581e-31	Spermatids
mtpn	0.626828	1.50713e-30	Spermatids
si:ch73-141c7.1	0.365025	2.75298e-30	Spermatids
ofd1	0.324036	7.66118e-30	Spermatids
chordc1b	0.432106	9.89461e-30	Spermatids
pcf11	0.302237	1.31732e-29	Spermatids
nup155	0.40188	2.06114e-29	Spermatids
mtfr2	0.466938	2.69085e-29	Spermatids
rabac1	0.419012	7.07783e-29	Spermatids
sulf2a	0.271853	9.08567e-29	Spermatids
ufd1l	0.391106	2.11748e-28	Spermatids
wdpcp	0.257675	2.547e-28	Spermatids
slc39a7	0.522709	8.6795e-28	Spermatids
badb	0.423086	1.18579e-27	Spermatids
C4H12orf66	0.288728	1.94043e-27	Spermatids
nedd1	0.421905	2.27231e-27	Spermatids
r3hcc1l	0.40455	3.26815e-27	Spermatids
rab3ip	0.468877	4.83213e-27	Spermatids
dennd3a	0.313257	5.07011e-27	Spermatids
cops8	0.421447	7.6132e-27	Spermatids
spdl1	0.442903	2.58185e-26	Spermatids
stxbp2	0.465116	4.04312e-26	Spermatids
cyth1a.1	0.367477	4.39723e-26	Spermatids
srpk1b	0.489365	1.03602e-25	Spermatids
fam83e	0.367203	1.42529e-25	Spermatids
rnf10	0.821327	1.81128e-25	Spermatids
mettl14	0.382866	1.84931e-25	Spermatids
qpctla	0.340056	1.0002e-24	Spermatids
si:dkey-23f9.4	0.300182	1.1424e-24	Spermatids
gnpda1	0.490202	1.33229e-24	Spermatids
tor4aa	0.307092	1.66686e-24	Spermatids
sdhdb	0.696167	3.37334e-24	Spermatids
npm2b	0.415277	4.67343e-24	Spermatids
atrnl1b	0.345522	5.39433e-24	Spermatids
trappc6b	0.398182	7.95032e-24	Spermatids
rragca	0.2526	2.30651e-23	Spermatids
ndc80	0.429736	2.50057e-23	Spermatids
tacc3	0.488224	2.5298e-23	Spermatids
SERP1	0.343313	5.26036e-23	Spermatids
cybrd1	0.424181	1.11213e-22	Spermatids
CABZ01021433.1	0.252832	1.92546e-22	Spermatids
st7l	0.438874	1.95224e-22	Spermatids
atp6v1ba	0.3737	2.4441e-22	Spermatids
ap4m1	0.291986	2.66901e-22	Spermatids
rpgrb	0.322501	4.53712e-22	Spermatids
zgc:66433	0.308677	4.61173e-22	Spermatids
rnf34a	0.340143	6.6998e-22	Spermatids
fbxl14b	0.31304	7.51807e-22	Spermatids
kifap3b	0.303374	1.03882e-21	Spermatids
txnl4b	0.383289	3.1728e-21	Spermatids
rab8a	0.268597	6.81688e-21	Spermatids
phb2a	0.274265	7.26711e-21	Spermatids
ifrd1	0.539682	1.14426e-20	Spermatids
cux1b	0.379191	1.91641e-20	Spermatids
daam1a	0.314381	2.24634e-20	Spermatids
kif20ba	0.400117	7.98325e-20	Spermatids
eps15l1a	0.399275	9.06285e-20	Spermatids
elob.1	0.382801	1.56386e-19	Spermatids
agap1	0.270026	2.0153e-19	Spermatids
gdi2	0.475901	2.58542e-19	Spermatids
nap1l1	0.35433	5.01357e-19	Spermatids
ccdc14	0.313757	5.34259e-19	Spermatids
exo1	0.364806	5.52464e-19	Spermatids
prpf3	0.575442	6.75264e-19	Spermatids
trpc4apb	0.285848	7.82061e-19	Spermatids
mus81	0.450599	8.50713e-19	Spermatids
dap	0.313611	9.04465e-19	Spermatids
cops7a	0.368017	2.36503e-18	Spermatids
frg1	0.386644	2.54425e-18	Spermatids
pimr201	0.479284	4.42617e-18	Spermatids
spryd7b	0.278876	5.16104e-18	Spermatids
gnai2a	0.468315	1.65526e-17	Spermatids
C2H14orf119	0.314674	2.29078e-17	Spermatids
C7H16orf87	0.41891	3.00186e-17	Spermatids
brd1b	0.505524	5.07829e-17	Spermatids
npc2	0.480183	1.03734e-16	Spermatids
ppih	0.393077	1.72748e-16	Spermatids
ptena	0.291223	2.01406e-16	Spermatids
trip11	0.437494	2.52383e-16	Spermatids
trappc2	0.259712	3.03176e-16	Spermatids
iqcb1	0.352281	3.40808e-16	Spermatids
hsf2bp	0.279506	4.88252e-16	Spermatids
hdgfl2	0.257523	5.26601e-16	Spermatids
bub3	0.475277	5.38181e-16	Spermatids
cltcb	0.479184	9.13265e-16	Spermatids
psmc5	0.332976	1.12926e-15	Spermatids
zfx	0.268045	2.17797e-15	Spermatids
me2	0.354516	2.19818e-15	Spermatids
zgc:65894	0.360393	2.26443e-15	Spermatids
rassf1	0.381736	2.74468e-15	Spermatids
dolpp1	0.379816	2.99584e-15	Spermatids
kdm2bb	0.261569	3.24572e-15	Spermatids
msi2b	0.53825	3.59458e-15	Spermatids
kptn	0.355119	4.13013e-15	Spermatids
prkab1b	0.377787	4.91501e-15	Spermatids
arl6ip1	0.502412	5.49615e-15	Spermatids
dguok	0.505777	6.42552e-15	Spermatids
mtfr1l	0.344576	1.33865e-14	Spermatids
lpin2	0.350711	2.01315e-14	Spermatids
sclt1	0.325493	2.12909e-14	Spermatids
znf451	0.411045	2.19209e-14	Spermatids
cmbl	0.282055	9.68318e-14	Spermatids
nucb1	0.421466	1.92774e-13	Spermatids
rfng	0.323486	2.38676e-13	Spermatids
dclre1b	0.259435	3.62258e-13	Spermatids
relb	0.254351	5.68914e-13	Spermatids
BX001014.2	0.285005	9.22743e-13	Spermatids
pimr189	0.808796	1.23533e-12	Spermatids
cfl1l	0.277128	1.40605e-12	Spermatids
napab	0.394464	2.50199e-12	Spermatids
urahb	0.478059	4.4945e-12	Spermatids
rfc1	0.563685	6.11753e-12	Spermatids
mtfmt	0.274588	6.79219e-12	Spermatids
numa1	0.369504	1.00201e-11	Spermatids
cdc14b	0.419029	1.01866e-11	Spermatids
akirin2	0.541242	1.95699e-11	Spermatids
bsdc1	0.42505	2.30998e-11	Spermatids
zgc:55558	0.471201	3.39071e-11	Spermatids
prpsap1	0.336168	3.90871e-11	Spermatids
tpx2	0.360777	3.99134e-11	Spermatids
prpf4bb	0.431432	6.5457e-11	Spermatids
zgc:113223	0.378099	7.42774e-11	Spermatids
id1	0.760824	8.23877e-11	Spermatids
fam135a	0.457263	1.02612e-10	Spermatids
ppifa	0.360228	1.04101e-10	Spermatids
camsap1a	0.254432	1.20686e-10	Spermatids
znf326	0.301496	1.39485e-10	Spermatids
wbp1	0.327344	1.58145e-10	Spermatids
si:ch211-113e8.11	0.291605	1.59539e-10	Spermatids
rmdn3	0.368179	4.23205e-10	Spermatids
bnip1b	0.307329	6.80907e-10	Spermatids
gfer	0.553277	7.1081e-10	Spermatids
nup37	0.303632	8.97803e-10	Spermatids
msh6	0.407305	1.36376e-09	Spermatids
dnajc10	0.344328	1.43107e-09	Spermatids
CR762480.2	0.25948	1.57265e-09	Spermatids
mrps26	0.428461	1.81263e-09	Spermatids
katnal1	0.381509	2.46426e-09	Spermatids
mrpl52	0.488857	2.50844e-09	Spermatids
tmem17	0.325926	4.4813e-09	Spermatids
junba	0.421957	8.07333e-09	Spermatids
rad9a	0.372635	1.30848e-08	Spermatids
nup188	0.276143	2.05043e-08	Spermatids
hmg20b	0.539821	2.94627e-08	Spermatids
tbc1d10aa	0.316949	4.10396e-08	Spermatids
ankra2	0.289277	5.0814e-08	Spermatids
zgc:63568	0.292092	5.74305e-08	Spermatids
rmi2	0.456054	6.92999e-08	Spermatids
ubap2a	0.404308	7.12527e-08	Spermatids
ggnbp2	0.429258	9.09101e-08	Spermatids
golga5	0.273479	1.29067e-07	Spermatids
prc1a	0.429922	1.58794e-07	Spermatids
kif5ba	0.29193	2.54436e-07	Spermatids
clic1	0.295805	3.48958e-07	Spermatids
ranbp9	0.475569	4.1936e-07	Spermatids
ost4	0.41256	6.50941e-07	Spermatids
rad52	0.326877	6.84201e-07	Spermatids
imp4	0.537966	1.16083e-06	Spermatids
CR847984.1	0.436736	1.27706e-06	Spermatids
zgc:113210	0.273757	1.3967e-06	Spermatids
b9d1	0.334495	1.50556e-06	Spermatids
pwp1	0.292655	2.10134e-06	Spermatids
uxs1	0.278344	2.14228e-06	Spermatids
wdr60	0.290334	2.48482e-06	Spermatids
taco1	0.26601	2.6259e-06	Spermatids
zgc:162344	0.365564	3.78626e-06	Spermatids
ing4	0.430922	5.65323e-06	Spermatids
sdc2	0.371771	6.09003e-06	Spermatids
eefsec	0.260751	6.1765e-06	Spermatids
fam177a1	0.344539	9.55931e-06	Spermatids
trip12	0.536257	1.0324e-05	Spermatids
nudcd3	0.387863	1.48543e-05	Spermatids
wu:fb59d01	0.497219	1.70406e-05	Spermatids
aldocb	0.385443	3.54478e-05	Spermatids
ap1g1	0.260831	5.05595e-05	Spermatids
taok2a	0.306907	7.32553e-05	Spermatids
ikbip	0.433545	8.46806e-05	Spermatids
pcmtl	0.298613	0.000152627	Spermatids
zgc:103564	0.290472	0.00017586	Spermatids
sox8b	0.279142	0.000176796	Spermatids
ash2l	0.251686	0.000223688	Spermatids
hist2h2l	0.423682	0.000400916	Spermatids
ankrd49	0.416334	0.000548754	Spermatids
zgc:101783	0.2716	0.00065918	Spermatids
tsc22d1	0.293918	0.000877495	Spermatids
si:ch211-262h13.5	0.333561	0.000936186	Spermatids
grpel1	0.256453	0.000972211	Spermatids
robo1	0.274306	0.00126025	Spermatids
krr1	0.414037	0.00170547	Spermatids
serpine2	0.300795	0.00213361	Spermatids
trappc3	0.287148	0.00219613	Spermatids
lss	0.270547	0.00225189	Spermatids
isoc2	0.372134	0.00249499	Spermatids
brd2a	0.337583	0.00286542	Spermatids
gtf2f1	0.48622	0.00562565	Spermatids
si:ch211-214c7.5	0.31126	0.00760828	Spermatids
pter	0.357106	0.00846289	Spermatids
snx3	0.35944	0.00958194	Spermatids
iba57	0.283138	0.00958415	Spermatids
si:ch211-161c3.6	0.250116	0.0109049	Spermatids
crnkl1	0.517859	0.012817	Spermatids
trir	0.426058	0.0132049	Spermatids
msl1b	0.470399	0.0169894	Spermatids
aldh2.2	0.298912	0.0194593	Spermatids
psmd1	0.362438	0.0243992	Spermatids
dpysl3	0.28822	0.0265606	Spermatids
lamtor2	0.394069	0.0288792	Spermatids
ralgps2	0.308766	0.0322537	Spermatids
C2H1orf35	0.390228	0.0351179	Spermatids
ndufaf6	0.317372	0.0526345	Spermatids
b4galt6	0.322942	0.0546412	Spermatids
si:ch211-232m8.3	0.251988	0.0605279	Spermatids
pfn2	0.423502	0.0636031	Spermatids
si:ch211-127n13.2	0.353667	0.0772673	Spermatids
setdb1b	0.364518	0.105633	Spermatids
prkag1	0.286335	0.179556	Spermatids
psen1	0.347587	0.191334	Spermatids
bckdk	0.31599	0.195534	Spermatids
si:dkey-31c13.1	0.335694	0.198873	Spermatids
hspbp1	0.377123	0.334633	Spermatids
srsf1b	0.300208	0.388384	Spermatids
map1lc3b	0.28834	0.579204	Spermatids
CU896647.1	0.83691	0.79986	Spermatids
marveld2a	0.253323	0.821555	Spermatids
commd2	0.256382	0.860058	Spermatids
kif22	0.351584	1	Spermatids
dctn3	0.296152	1	Spermatids
miga1	0.28909	1	Spermatids
xpot	0.288218	1	Spermatids
srek1ip1	0.28844	1	Spermatids
cox18	0.278845	1	Spermatids
tsen15	0.299313	1	Spermatids
hsd17b10	0.361743	1	Spermatids
asb12a	0.310204	1	Spermatids
nfr	0.303059	1	Spermatids
sept7a	0.268281	1	Spermatids
yipf1	0.253184	1	Spermatids
arl13a	0.30512	1	Spermatids
zgc:113208	0.327366	1	Spermatids
tsc1a	0.269316	1	Spermatids
tpd52l2b	0.259669	1	Spermatids
tnpo2	0.409393	1	Spermatids
hmmr	0.295284	1	Spermatids
eif2d	0.259374	1	Spermatids
adprhl2	0.346942	1	Spermatids
mtf2	0.317948	1	Spermatids
ppm1k	0.381307	1	Spermatids
selenot1b	0.258564	1	Spermatids
ubxn1	0.385686	1	Spermatids
rrm2.1	0.288847	1	Spermatids
jupa	0.281792	1	Spermatids
si:ch211-162e15.3	0.43726	1	Spermatids
ten1	0.300075	1	Spermatids
chchd6a	0.296485	1	Spermatids
ss18l2	0.358322	1	Spermatids
plecb	0.317418	1	Spermatids
spinb	0.56773	1	Spermatids
chmp4bb	0.322782	1	Spermatids
tmco6	0.250886	1	Spermatids
kdm1a	0.271229	1	Spermatids
cep85	0.26782	1	Spermatids
fxr1	0.369874	1	Spermatids
mtor	0.264576	1	Spermatids
brd3b	0.407481	1	Spermatids
cenpn	0.287867	1	Spermatids
nrbf2b	0.293961	1	Spermatids
endou2	0.279737	1	Spermatids
psmf1	0.341214	1	Spermatids
sptlc3	0.272909	1	Spermatids
chmp2bb	0.321652	1	Spermatids
dmc1	2.27631	0	Spermatocytes
sycp3	2.04586	0	Spermatocytes
zgc:173552.3	1.8171	0	Spermatocytes
cdk2	1.64363	0	Spermatocytes
rbm46	1.54689	0	Spermatocytes
hmgb1b	1.53097	0	Spermatocytes
hmgb1a	1.47446	0	Spermatocytes
zte38	1.47065	0	Spermatocytes
exd1	1.401	0	Spermatocytes
smc1b	1.3996	0	Spermatocytes
zgc:110425	1.37133	0	Spermatocytes
CABZ01083945.1	1.34192	0	Spermatocytes
ndel1a	1.33607	0	Spermatocytes
sycp2	1.32895	0	Spermatocytes
rec8b	1.30633	0	Spermatocytes
mphosph8	1.30607	0	Spermatocytes
tex11	1.27183	0	Spermatocytes
rad51	1.2597	0	Spermatocytes
CT027638.1	1.2475	0	Spermatocytes
CCNB1IP1	1.23313	0	Spermatocytes
atrx	1.22531	0	Spermatocytes
rn7sk	1.19275	0	Spermatocytes
histh1l	1.18893	0	Spermatocytes
spdya	1.17419	0	Spermatocytes
trip13	1.16944	0	Spermatocytes
ankrd12	1.13111	0	Spermatocytes
rbm8a	1.12522	0	Spermatocytes
rnf212b	1.11458	0	Spermatocytes
si:ch211-222l21.1	1.09701	0	Spermatocytes
si:ch211-196l7.4	1.08315	0	Spermatocytes
zgc:194246	1.0753	0	Spermatocytes
si:ch211-277c7.7	1.06442	0	Spermatocytes
msrb1b	1.06042	0	Spermatocytes
ppp4r2b	1.05695	0	Spermatocytes
hpf1	1.05034	0	Spermatocytes
morc3a	1.04804	0	Spermatocytes
ripply2	1.04339	0	Spermatocytes
si:ch73-368j24.11	1.04105	0	Spermatocytes
atp5meb	1.03881	0	Spermatocytes
crybb1	1.03449	0	Spermatocytes
cdca7a	1.02937	0	Spermatocytes
cops9	1.02257	0	Spermatocytes
rad9b	1.01741	0	Spermatocytes
nme2a	1.01659	0	Spermatocytes
gtf2a1	0.999642	0	Spermatocytes
MCMDC2	0.988999	0	Spermatocytes
map7d3	0.98836	0	Spermatocytes
opn1sw2	0.987949	0	Spermatocytes
macroh2a2	0.984164	0	Spermatocytes
spata22	0.984006	0	Spermatocytes
eif4e1b	0.950118	0	Spermatocytes
eif4eb	0.949071	0	Spermatocytes
vdac1	0.94536	0	Spermatocytes
mindy3	0.942673	0	Spermatocytes
hmgb2b	0.935148	0	Spermatocytes
sfr1	0.934128	0	Spermatocytes
slbp	0.933187	0	Spermatocytes
timm23a	0.926026	0	Spermatocytes
ccni	0.925941	0	Spermatocytes
pld6	0.922871	0	Spermatocytes
smdt1a	0.920242	0	Spermatocytes
msh5	0.919345	0	Spermatocytes
pole4	0.915246	0	Spermatocytes
cpeb4b	0.908939	0	Spermatocytes
lin9	0.899295	0	Spermatocytes
ap3s2	0.898818	0	Spermatocytes
hspa8b	0.890501	0	Spermatocytes
sumo3a	0.889282	0	Spermatocytes
akap1a	0.885373	0	Spermatocytes
psmc3ip	0.87938	0	Spermatocytes
fkbp3	0.875727	0	Spermatocytes
m1ap	0.875172	0	Spermatocytes
kdm5c	0.874563	0	Spermatocytes
zgc:123105	0.873646	0	Spermatocytes
smc3	0.864798	0	Spermatocytes
si:ch1073-153i20.4	0.862879	0	Spermatocytes
cnot8	0.860473	0	Spermatocytes
samd13	0.86027	0	Spermatocytes
ywhabl	0.857673	0	Spermatocytes
capza1a	0.857286	0	Spermatocytes
ptges3b	0.855978	0	Spermatocytes
hsp90aa1.2	0.85401	0	Spermatocytes
pcm1	0.844605	0	Spermatocytes
eno3	0.839802	0	Spermatocytes
terb2	0.837486	0	Spermatocytes
atp5f1b	0.835204	0	Spermatocytes
h2az2a	0.832787	0	Spermatocytes
fabp3	0.828266	0	Spermatocytes
gpia	0.825213	0	Spermatocytes
ndufa6	0.822296	0	Spermatocytes
rad21l1	0.821914	0	Spermatocytes
fthl31	0.821358	0	Spermatocytes
chtopa	0.82087	0	Spermatocytes
gnb1a	0.815745	0	Spermatocytes
zgc:193690	0.814072	0	Spermatocytes
baz1a.1	0.808735	0	Spermatocytes
faah2a	0.80473	0	Spermatocytes
ankrd31	0.80407	0	Spermatocytes
BX248511.1	0.802769	0	Spermatocytes
hirip3	0.796838	0	Spermatocytes
lin52	0.793824	0	Spermatocytes
gnai1	0.792198	0	Spermatocytes
ctsla	0.78738	0	Spermatocytes
rfc5	0.78521	0	Spermatocytes
rpa2	0.784311	0	Spermatocytes
nup50	0.778116	0	Spermatocytes
si:dkey-189g17.2	0.767305	0	Spermatocytes
atad2	0.767094	0	Spermatocytes
zgc:158254	0.766261	0	Spermatocytes
polr3glb	0.765915	0	Spermatocytes
tdrkh	0.761067	0	Spermatocytes
ccnd3	0.760174	0	Spermatocytes
tasor2	0.759745	0	Spermatocytes
rbx1	0.74715	0	Spermatocytes
si:ch211-239j9.1	0.747099	0	Spermatocytes
vapal	0.742937	0	Spermatocytes
msh4	0.739878	0	Spermatocytes
cct6a	0.736513	0	Spermatocytes
esco2	0.73545	0	Spermatocytes
erh	0.734165	0	Spermatocytes
csnk2b	0.732754	0	Spermatocytes
eef1db	0.730288	0	Spermatocytes
spoplb	0.730111	0	Spermatocytes
hormad1	0.729446	0	Spermatocytes
zswim8	0.728474	0	Spermatocytes
[truncated: 6,108 more rows]
