# Supplementary material for: The circadian clock orchestrates spermatogonial differentiation and fertilization by regulating retinoic acid signaling in vertebrates
Source: Natl Sci Rev. 2024 Dec 11;12(3):nwae456. doi: 10.1093/nsr/nwae456 (PMC11884735; doi:10.1093/nsr/nwae456)
Supplement: nwae456_Supplemental_Files [file nwae456_supplemental_files.zip › Supplementary Table S4. RNA-seq analysis in clock1a-_- testis after atRA or vehicle treatment.xlsx]

## Sheet: up regulated
Up-regulated genes in clock1a-/- testis two hours after atRA or vehicle treatment
Gene_name	T01_FPKM	T02_FPKM	T03_FPKM	T04_FPKM	T05_FPKM	T06_FPKM	T01_T02_T03_vs_T04_T05_T06_DESeq_FDR
ckba	521.326	594.622	553.579	786.104	752.016	778.222	0.0486704
ubc	764.417	811.472	830.655	1062.14	1121.16	1097.51	0.0403371
cirbpa	486.639	515.822	512.323	751.622	743.386	720.077	0.0422667
ckap5	48.1218	50.6783	51.3137	69.5798	70.677	72.196	0.0461795
kdm5c	46.6535	48.5868	48.7168	67.4205	68.1256	68.6067	0.0479885
mapre1b	132.586	140.142	136.31	203.93	188.498	188.652	0.0378273
hmgn2	876.283	1014.34	933.29	1331.19	1345.88	1351.48	0.0227359
cnot1	33.5081	36.876	34.93	47.7853	52.2729	50.6901	0.0413976
sumo1	202.498	225.121	213.372	307.461	294.965	315.459	0.0369958
h2afvb	747.267	861.357	798.317	1171.04	1131.47	1149.02	0.0215584
h3f3c	303.82	360.291	333.768	486.105	477.473	467.926	0.0246549
insl3	1118.33	1147.31	1103.61	1656.73	1614.49	1570.75	0.0133008
mapre1a	125.126	155.147	135.138	296.161	197.289	198.697	0.0301266
eftud2	69.338	75.7752	74.8109	103.55	105.734	107.696	0.0354117
dnah6	24.5228	22.4964	22.5228	33.3768	33.541	33.4319	0.0394645
ttc29	134.484	159.845	141.146	212.214	220.499	229.9	0.0369924
zgc:162239	53.2076	280.484	58.0514	101.602	94.2547	108.16	0.0321713
erh	183.944	198.859	183.177	275.287	271.347	272.461	0.0457554
cenpe	58.621	61.1755	62.2899	87.2411	90.3961	88.5309	0.0137756
supt16h	104.197	122.309	117.951	173.258	162.73	166.342	0.0173066
si:ch211-51e12.7	107.629	127.614	123.71	170.458	179.418	170.786	0.0457463
kif15	25.0923	25.7451	28.0259	36.9772	38.9451	37.265	0.0462499
zgc:55582	18.5158	19.2701	19.1689	27.6035	28.077	28.047	0.0385812
pcnt	15.85	16.8805	15.1031	20.214	21.0552	20.7048	0.0258718
setx	26.0754	25.3533	25.0042	38.3388	36.0733	37.041	0.0233346
pcna	168.088	200.96	194.306	264.325	274.19	284.189	0.0222533
si:dkey-267j14.7	71.7747	79.6799	71.2956	115.587	104.881	105.151	0.0452199
ift57	83.7972	96.5531	91.6539	140.229	136.553	146.715	0.0390953
ak1	212.324	236.371	223.224	320.041	318.216	323.422	0.0287892
ibtk	62.5735	65.4806	61.6618	92.6997	92.2501	92.833	0.0107584
flot1b	85.4684	87.4435	87.7004	129.225	126.082	126.099	0.0181189
rsph4a	117.095	159.936	137.251	203.213	216.207	171.555	0.0221782
si:ch211-121a2.2	241.391	300.966	256.641	387.455	382.845	397.364	0.0153081
cfap44	71.6928	84.8219	80.3782	104.238	131.321	122.594	0.0374834
cdc42	109.38	132.753	120.308	192.83	187.701	185.406	0.0218464
cdc20	83.4707	85.226	79.7905	125.716	122.275	117.315	0.0263402
calm1a	118.712	124.534	123.526	182.982	175.506	180.125	0.0240577
si:ch211-248e11.2	131.019	160.318	145.275	210.043	215.797	215.077	0.0449645
ppm1ba	48.2573	62.0357	58.2059	83.8174	205.572	74.7841	0.0172693
wdr82	93.2786	97.2209	98.0872	143.822	139.445	141.083	0.0381874
rfx3	77.8539	101.684	122.338	130.9	130.552	143.302	0.0123494
atad2b	20.9718	20.4259	21.5444	31.4517	30.5352	30.488	0.0233221
ssrp1a	35.6163	31.5692	33.442	51.8416	48.3721	47.9723	0.0493784
srsf4	62.3779	69.368	64.4406	97.5759	93.9617	97.3228	0.0443093
srgn	117.679	124.849	113.946	180.863	166.478	177.707	0.0267367
si:dkey-254e1.1	46.6562	50.0286	49.1082	71.0965	71.3823	72.3895	0.0214174
dcaf12	62.9261	71.324	70.3125	102.03	101.078	98.2019	0.0387358
si:ch211-117c9.5	40.933	44.6712	43.8369	63.061	64.7257	63.125	0.042351
si:ch211-214j24.10	123.621	143.913	140.907	199.089	201.464	202.069	0.0185828
hmgb2b	625.605	724.029	682.403	1028.48	979.029	991.946	0.00647573
anln	37.2946	40.5792	38.8375	57.7901	55.3574	56.8573	0.0196811
mthfs	127.17	146.257	128.701	195.522	193.112	205.42	0.0371464
taok2a	19.9568	18.0788	19.4591	29.1431	27.6374	28.2257	0.021516
zgc:66433	34.0233	32.3565	34.1953	50.1646	49.9619	48.5018	0.0350171
ubtfl	37.7486	41.7326	39.3894	58.1931	61.7042	55.3786	0.0273365
kdm2ab	27.0819	29.4088	28.3695	42.0904	41.7162	41.6692	0.0237682
dusp22b	161.414	192.117	177.105	254.355	261.074	269.33	0.0180886
dcst1	20.2415	22.8551	19.4636	30.4441	30.5292	30.5051	0.0466237
prpf4bb	36.0862	38.238	38.7471	56.9578	55.2302	55.1947	0.0245434
bcl2l1	55.4535	61.3913	57.7164	85.0391	85.3129	87.9129	0.0320106
slc3a2b	51.9258	50.6206	49.1327	76.4607	72.744	75.3921	0.0392558
dnmt1	26.6399	29.6344	29.503	40.5168	43.6903	42.8016	0.0303939
kif11	77.914	82.8181	81.7784	120.543	114.712	120.931	0.00981286
nt5c2a	29.0484	25.885	27.3423	43.2213	39.8396	38.9812	0.0432601
tekt1	367.784	415.927	374.909	575.84	566.68	574.011	0.0062944
sgol1	40.7981	47.515	46.5763	67.0821	66.5646	66.1854	0.0466154
ccnb1	96.6536	110.691	102.502	150.504	153.435	155.146	0.0274975
prc1b	53.6477	56.3671	55.0832	81.9113	80.4542	82.4279	0.029991
tubg1	33.7681	33.9199	34.7985	50.365	51.3571	53.1043	0.0494328
sox5	15.2106	15.5331	14.9102	25.6033	20.3127	21.1648	0.0339626
LOC100535728	25.8191	31.0234	26.5285	46.5752	38.7486	40.822	0.0359289
ccdc40	49.892	62.4651	56.0293	87.5067	79.8428	80.3155	0.022868
gtf2b	101.745	108.844	109.889	161.975	155.646	158.658	0.0191247
si:ch1073-82l19.1	29.9755	32.2163	29.905	44.6588	45.9559	46.7649	0.0272005
rbb4l	57.1436	57.1003	60.5698	83.0452	92.252	88.5555	0.0389924
LOC100329795	241.323	294.103	259.234	389.209	397.073	399.054	0.00549772
rnf216	51.2109	61.7843	55.9586	82.5702	85.2103	82.9034	0.0238221
rad17	40.2406	46.016	40.1781	66.8452	53.9416	67.6049	0.0344413
brwd1	11.7445	12.0032	12.8811	18.3901	18.8288	17.3369	0.0391322
znf319b	11.9403	11.8252	12.1213	18.251	18.2787	17.3201	0.0468062
tuba7l	738.379	850.924	838.002	1022.1	1270.13	1286.26	0.00599819
kif20a	46.389	51.4779	50.0279	73.574	72.5228	74.4365	0.0170426
psd3l	17.8473	16.8648	16.7531	27.2335	27.5717	24.6297	0.0361459
uhrf1	32.0116	32.8257	30.6235	48.4096	47.0707	47.0862	0.0179637
si:dkeyp-86b9.1	15.7899	15.5556	16.4842	24.3728	24.1616	22.8372	0.00992628
larp4b	51.2852	51.9085	52.2039	82.1724	76.6571	76.8764	0.0105458
zbbx	24.7577	28.0553	40.4803	44.1167	42.6889	44.2121	0.0398998
pafah1b1b	80.7515	64.5684	85.8355	71.0747	84.8157	117.91	0.0167304
vrk1	35.0704	37.3815	53.6353	78.5587	52.9828	53.8353	0.0491998
cnot10	56.3901	70.8017	64.1847	95.0246	92.2625	96.9344	0.0188407
kif22	48.8495	57.6764	52.9759	79.0216	79.8709	79.3597	0.0312622
spag16	34.9443	39.9249	38.9354	56.99	55.7625	57.2902	0.0383453
h2afy2	153.91	165.156	156.626	238.132	235.048	236.419	0.00714079
kifc1	69.0948	75.7181	71.2339	109.678	106.634	106.271	0.0176217
rabepk	104.042	123.159	112.222	162.263	172.84	173.627	0.0216939
txlna	97.4414	95.6539	98.878	153.328	141.231	142.235	0.00577212
lamc2	30.9958	36.5706	32.5246	51.0642	49.881	48.6453	0.0270645
tdrd6	142.84	179.297	139.145	268.836	232.75	232.623	0.00200064
zgc:92249	449.736	518.209	478.38	735.156	702.422	725.94	0.00315696
daw1	75.2692	89.666	77.4522	114.123	131.12	115.941	0.0154807
si:ch73-302o18.2	48.9795	59.5845	49.0738	77.9135	83.5945	82.6457	0.0333437
seta	190.813	214.5	208.266	310.975	305.072	303.308	0.0056952
ispd	61.4032	68.3408	67.0635	88.0352	96.636	100.792	0.0345723
mycbp	290.783	286.814	298.152	437.94	434.879	440.461	0.0186703
mier1b	29.5172	28.0221	31.8743	51.5095	43.0506	47.779	0.0387348
ythdf2	23.358	26.1093	27.1911	38.5674	38.8284	36.2699	0.0451854
kdm1a	76.2488	82.0085	82.1969	118.803	124.131	118.728	0.00777982
bub1	27.8038	39.9971	33.3998	54.9604	47.6469	47.9517	0.023987
drc3	67.7266	69.7422	70.6305	105.42	102.403	103.685	0.021499
pimr186	77.4629	89.2186	84.8225	130.713	127.087	124.541	0.0115551
cdr2l	65.1328	76.3841	70.4774	105.221	105.919	106.192	0.0173066
brpf3a	18.0985	16.517	20.2035	26.9658	28.0796	26.8186	0.0232712
cpsf1	24.5007	25.4529	25.1971	39.0969	37.282	36.5464	0.0223951
cnot2	59.3598	72.1916	66.9831	98.3274	100.865	99.3347	0.0185956
si:ch73-66d24.2	47.8595	60.3234	52.6337	81.8276	75.3405	85.4854	0.0385739
casp2	28.4654	26.9562	26.3149	41.574	40.985	38.9827	0.0267576
LOC110437758	6.61105	6.76579	6.9766	10.0775	10.3857	9.9688	0.0173361
tbcd	19.0628	20.5605	20.3903	30.0403	30.4333	29.7423	0.0323953
zgc:161973	43.7374	46.1638	46.4139	68.3386	67.537	68.9169	0.0392685
rbm8a	292.577	324.357	309.692	472.921	464.811	455.575	0.00670195
kcnn1b	27.1677	31.2267	29.6109	43.309	44.8844	43.8908	0.0415564
mki67	69.1665	68.5239	68.3637	106.572	100.188	100.603	0.00363657
cdca7a	163.561	199.395	189.044	275.878	277.051	277.173	0.00663838
brd1b	17.7044	18.6895	17.952	27.5406	27.6244	27.4431	0.0344638
wdr95	43.5765	48.6809	43.1178	64.5997	65.2188	69.9006	0.0185124
si:ch1073-416d2.4	84.55	100.687	99.0111	140.685	140.936	146.31	0.0206242
rab36	183.9	209.744	190.175	297.477	288.956	292.838	0.00886217
lsm4	122.196	142.715	133.191	202.017	201.37	196.236	0.0303362
dnajb6a	58.4005	63.7961	57.1225	91.777	89.1704	88.4807	0.0340828
pgam5	55.3353	51.5687	53.5446	83.6403	79.9273	78.5959	0.0146452
enah	57.1739	56.9136	59.1461	87.7487	86.3894	87.0058	0.00571184
nmt2	21.6883	23.7021	21.9984	34.5042	32.9895	33.9074	0.0451933
stag1b	43.4622	41.2127	41.5282	64.2527	62.9694	63.3342	0.00647929
armc1l	50.4412	60.4723	57.2895	86.1011	83.3891	84.2441	0.0372194
si:ch73-100l22.3	39.8937	46.5661	45.4511	65.8428	67.0834	68.3007	0.0242954
wdr76	39.0978	42.8986	38.6425	63.655	57.8405	63.1692	0.0429146
h2afva	155.854	183.785	168.617	253.341	257.339	253.3	0.0196418
cacna1ha	18.5764	19.1454	18.8792	29.377	29.9881	28.6463	0.0129596
gtpbp1	20.0675	24.71	25.5106	36.2469	34.7433	34.975	0.0490705
cecr2	54.2546	56.9941	55.7214	84.2852	83.5706	84.1354	0.00286387
strada	32.1151	35.1724	31.7508	49.1928	50.9433	50.0871	0.0453105
eya3	19.4873	19.3651	18.6038	28.5801	28.6443	28.8495	0.0434399
cfap43	72.574	76.701	74.5918	114.801	112.082	111.556	0.00302717
spoplb	32.7975	34.4754	35.8211	53.1273	52.0995	52.3009	0.0327141
smc3	51.9935	51.3647	49.3239	75.034	84.3809	71.6455	0.00725436
ccdc173	185.983	201.454	195.32	299.78	282.402	299.347	0.00298758
rad54l2	17.7739	17.2467	18.6549	25.7684	28.0827	27.3858	0.0187123
mcm6	71.8909	77.6484	76.7951	114.548	113.333	114.464	0.0058971
fanci	20.9168	24.6372	23.8622	34.3183	35.2526	36.1106	0.0275657
cfap20	250.83	294.375	270.469	408.064	400.704	424.934	0.00603339
mob1bb	33.1465	37.7759	34.9961	56.6574	50.5169	53.0014	0.047295
si:ch211-261c8.5	89.3149	114.737	97.8045	151.884	150.186	149.16	0.029176
mapkbp1	19.3245	24.1294	30.6976	31.726	33.3884	33.7462	0.0089735
ttk	38.2321	44.7998	43.0823	62.4092	63.449	64.9365	0.0172247
ttll3	55.2628	65.0605	61.2177	91.0481	90.2089	93.3709	0.0138986
srsf2b	48.5545	48.8394	49.4898	72.6305	76.4679	69.6946	0.0427935
otub1b	50.1517	65.6406	62.4938	94.2166	91.8818	90.4695	0.0452024
hdac8	37.0192	41.3615	36.9838	59.7107	56.9447	58.0105	0.0429313
wdr34	51.002	55.8975	53.0525	81.2086	82.2918	82.0433	0.0222109
si:ch211-272n13.3	23.4965	23.0628	27.3489	31.6644	33.4118	32.6623	0.010699
si:ch211-80h18.1	44.0801	53.4692	49.8462	75.0842	74.2537	74.3193	0.0207147
mcm5	50.3687	56.5666	54.7248	80.9105	82.4965	81.4211	0.0147734
wdr92	45.5629	50.7406	49.6465	74.2248	73.7459	74.1246	0.0344852
msh4	57.4853	60.7102	58.4041	88.6203	89.8094	91.323	0.00979839
bbs7	38.8378	43.9268	39.6132	64.7358	60.8819	63.4558	0.0152003
si:dkeyp-121d4.3	10.8329	10.0585	8.99088	14.9715	15.0408	15.2663	0.0417777
--	23.3394	25.9741	25.5252	35.5234	36.2637	40.2439	0.00373438
ropn1l	101.741	121.308	107.624	181.397	174.763	145.037	0.0270124
tubgcp2	30.3609	34.4792	32.5072	50.3121	48.4772	49.462	0.027175
dnajc18	29.2281	28.3251	28.595	45.678	40.7126	44.2607	0.0329978
armc4	56.0977	55	65.6921	95.4765	85.3085	85.6767	0.00426875
numa1	33.9186	34.4701	24.1612	33.9406	49.0533	53.958	0.00515949
adad1	39.1733	39.6087	42.7346	66.9193	58.2044	64.3873	0.0117635
--	33.5373	30.7957	34.1423	47.0741	48.122	49.5718	0.0227798
ik	51.7806	57.6807	53.0996	83.1589	81.2559	82.2466	0.0207078
cfap46	18.0603	20.9145	20.486	28.8931	32.6229	42.1789	0.0379958
brd8	34.0571	38.5024	37.2516	52.9699	57.9552	54.909	0.0198736
hpf1	165.479	174.854	156.19	261.465	243.328	249.154	0.00353241
map7d3	26.9152	26.7679	26.997	35.2028	40.939	42.3296	0.0156424
ccdc13	32.0797	35.014	52.361	64.3525	82.9552	76.1737	0.0155095
cfap126	122.336	140.017	132.674	194.408	203.846	201.575	0.00780243
spag6	109.866	128.488	113.453	175.789	176.503	182.01	0.00790998
cse1l	58.9297	62.6775	59.7859	91.5948	91.5737	92.4372	0.00608789
espl1	9.18903	10.6317	7.51185	13.0311	12.5313	17.7398	0.0463348
usp44	21.4644	23.0524	24.9795	34.6649	35.4775	35.4431	0.0373666
cpsf2	46.6963	53.254	48.6604	74.1033	77.3886	74.6205	0.0156895
rad50	28.8408	32.1991	29.6728	46.2278	52.2841	45.7067	0.028505
rfx2	28.2822	30.7897	27.5135	42.9052	44.3858	44.5199	0.0218622
hpse	34.4685	36.4164	36.9005	56.6961	53.0311	54.1819	0.041352
msl1b	30.9963	35.3587	33.4015	52.5921	49.7225	49.9066	0.0258932
flr	31.2993	38.2737	36.1157	55.1806	52.9234	54.2428	0.0319124
nudt4b	35.0097	34.8054	35.7916	54.729	52.3473	53.6979	0.0371464
tctex1d1	83.8102	94.8088	88.3814	135.389	136.547	134.567	0.0437249
si:dkey-74k8.4	88.7408	108.447	92.0264	151.156	139.025	149.987	0.022833
fhdc3	49.3962	59.5309	46.7228	78.3875	77.7672	80.8484	0.0131734
wacb	35.8804	38.4864	35.8707	60.319	53.5092	52.9593	0.0276773
rsf1b.1	11.9997	11.2213	12.2639	19.1585	17.8099	17.2282	0.0183308
trmt10a	48.3759	54.7012	52.526	82.7862	76.2861	77.2007	0.043054
--	28.1006	33.5809	31.7881	45.1727	40.6153	42.9562	0.0234538
ruvbl2	137.812	178.816	164.029	243.91	239.507	248.724	0.00473827
ttc25	96.5942	110.032	103.424	158.711	152.236	161.618	0.00693284
rpa1	57.062	64.8701	59.7488	93.4207	92.7979	90.7777	0.0114251
ccdc83	117.313	136.954	126.88	196.025	188.743	196.424	0.00702482
ube2ia	44.809	48.8811	45.6568	70.0104	71.6579	70.9238	0.0384904
mlf1	142.804	195.541	175.538	253.189	259.232	269.794	0.00857319
papolg	31.8206	32.6543	31.8575	48.9414	48.6686	48.7898	0.0165078
raver1	17.7214	20.1799	19.0774	28.2907	28.6693	30.4652	0.0352009
ncapd2	38.9053	42.5219	40.426	61.416	62.3254	62.1539	0.00726597
baz1b	18.1526	22.2174	18.4372	28.4554	27.132	34.093	0.0448101
zgc:101846	546.962	605.531	562.955	853.952	880.298	883.444	0.001487
ttll1	44.1653	51.9456	51.2814	73.8525	75.9785	77.106	0.0264486
tmem67	33.9774	36.9554	36.0116	54.8062	52.3361	56.2091	0.0143247
cfap161	83.0425	101.032	88.7275	139.844	139.844	136.911	0.0199385
mov10a	104.154	123.017	105.928	174.371	165.824	177.794	0.00238402
si:ch211-198o12.4	55.7552	64.4905	61.2685	92.1633	94.3482	90.8473	0.0308559
wdr66	14.6053	18.5054	17.316	29.6143	26.7036	21.4743	0.0334828
hnrnph1	34.3141	37.657	35.8521	52.2176	55.1833	57.785	0.0350217
racgap1	92.8747	105.22	97.0914	143.517	151.028	156.602	0.00517566
exo1	20.55	20.9465	19.6186	30.0485	32.9314	31.1906	0.0494328
srgn	79.0046	84.5953	79.9371	130.64	118.175	123.626	0.0139883
ccdc105	94.0857	115.617	102.126	154.821	157.968	164.052	0.00627266
ing1	37.6246	40.5129	37.4207	61.6173	56.4961	58.587	0.0227656
camsap1a	5.74633	10.1643	9.27923	15.5182	15.9368	15.2793	0.0301692
tmem57a	26.559	26.1208	26.89	39.9539	40.3052	39.4335	0.0129077
sept8b	39.8898	52.1672	43.0168	66.2224	67.9456	69.8915	0.0332564
cds2	21.2754	19.5196	20.0864	31.356	30.841	31.1164	0.0401288
iqub	30.9389	27.0565	27.1749	46.872	37.9654	45.2464	0.0211281
si:dkeyp-1a11.3	26.1159	30.2014	31.4481	45.0972	43.8063	45.3757	0.00964559
pip5k1ab	25.0844	28.1597	25.1775	40.1848	37.088	43.0004	0.00930542
si:ch73-111k22.3	419.671	359.438	316.501	532.148	512.123	535.973	0.00324348
iqce	30.579	30.1509	29.9459	47.9711	45.7231	45.1829	0.0140293
nme8	56.953	64.1676	63.3475	94.7994	94.1238	95.8776	0.00917962
dnah5l	135.383	154.953	212.081	227.416	237.419	212.971	0.000367758
papd4	29.4127	33.7675	32.0026	49.2978	47.423	47.9257	0.0361005
myo5c	8.41786	8.59252	8.67682	13.3817	13.3468	12.6537	0.0495882
ruvbl1	92.8897	102.252	96.8361	156.046	146.987	144.257	0.00656372
rnf8	64.8542	77.9378	73.4134	111.225	111.416	107.272	0.0127953
tmem35	31.8831	31.365	32.8357	49.5252	47.7612	48.3384	0.0188265
wdhd1	15.7735	16.4717	16.8968	25.9582	25.1715	24.1933	0.0369637
vash2	12.4491	11.9496	11.2075	18.5174	17.6931	17.8316	0.0370178
cremb	105.624	142.925	127.842	200.212	173.579	178.587	0.00576106
LOC100330864	77.2924	96.9932	84.507	135.574	131.902	128.518	0.00688525
ccdc151	80.9992	95.1245	87.646	134.184	132.8	137.189	0.00792657
fancd2	21.421	22.9206	23.6492	35.7705	33.2522	35.2576	0.0140049
cita	15.1539	14.5019	15.6466	23.5978	23.5905	23.3586	0.0143561
stk35l	21.8163	21.2544	22.0812	33.7373	33.7104	32.4099	0.0490705
stk36	15.1423	15.9276	15.9735	24.202	23.4257	24.6935	0.0276618
armc9	33.0602	37.0462	36.4297	53.729	55.1278	54.5998	0.014775
yy1b	26.8345	30.2545	31.2421	44.5878	46.6801	44.3931	0.0365333
spag1b	11.0725	32.2356	19.7709	38.3469	21.8251	21.6639	0.0417317
LOC110440002	48.5335	55.6217	50.1753	81.1663	73.9787	81.5671	0.0214053
zgc:193807	60.3255	76.8241	68.2355	107.116	110.271	105.351	0.0376284
cnppd1	78.2984	87.7509	83.694	129.393	128.456	125.57	0.00499031
efhc2	161.531	192.752	173.137	270.787	265.353	272.608	0.00159614
dzip1	18.7681	21.3073	20.7406	30.5094	31.1004	30.8557	0.0276427
ip6k2a	47.486	57.5846	51.3365	78.5412	82.438	79.6819	0.0139069
si:ch211-63o20.7	50.4973	58.2512	52.294	82.1542	80.7251	84.5651	0.0141979
si:ch211-286b4.4	4.43716	4.56968	5.48534	6.73366	8.06412	6.71825	0.047549
rpap3	69.9395	85.502	76.4135	114.128	108.89	118.033	0.00413631
ccdc114	93.2147	111.962	101.356	162.6	149.302	159.293	0.00546941
nek2	100.825	120.396	116.29	178.051	169.163	171.585	0.00391308
ttll5	12.0812	13.9759	13.7206	19.1829	21.2913	21.2	0.0408147
larp4ab	14.2552	10.8215	14.7316	16.4995	17.788	22.3009	0.0292311
ccdc57	12.9267	13.8555	13.7504	21.2698	20.2629	20.4985	0.0435687
acot12	27.9608	28.931	29.7504	42.8211	45.2007	43.041	0.0218526
nuf2	48.2513	53.3071	54.252	81.3162	76.3264	82.0444	0.0212975
sept8a	86.5194	91.8624	83.4409	142.576	130.388	133.881	0.00506816
LOC567058	16.1461	13.5964	17.1128	26.1467	20.7794	24.6087	0.0195146
si:ch211-286b5.5	88.5505	103.767	100.551	148.308	153.272	148.473	0.0210162
rsph14	45.4125	44.1592	34.4612	54.884	62.1256	57.9093	0.0476017
ttc26	51.8932	85.287	56.2681	88.0775	88.1705	88.8264	0.0107334
recql	26.0135	26.5472	27.6152	41.8189	37.5607	38.0589	0.0225113
rqcd1	50.6149	62.7985	56.6649	88.2912	86.0688	87.3089	0.0117589
iqgap3	18.2784	20.3798	21.0327	28.2836	31.5985	31.719	0.00978914
dmd	12.1183	9.38881	10.7921	15.8128	15.0106	15.9015	0.0409901
ndc80	64.9815	77.7362	70.1823	111.152	108.199	108.001	0.00704465
piwil2	57.5436	63.3376	59.4201	89.4729	95.9703	92.3994	0.0039913
kiaa0556	10.9176	11.0601	11.2922	16.5087	17.7251	16.7328	0.0365798
r3hcc1l	33.0017	35.3305	37.7315	58.3224	51.4798	55.5674	0.0284525
pip4k2aa	39.2344	37.7482	37.9874	61.3715	56.3299	59.5526	0.0357307
si:ch211-222l21.1	986.547	1112.91	1054.75	1630.11	1618.38	1611.19	0.000393418
dynll2b	92.8646	116.966	103.076	154.172	165.003	162.839	0.0264245
stxbp5a	6.48884	5.21088	5.65332	9.98172	8.93157	8.34154	0.0443033
eif4g3a	63.8162	73.5784	67.9061	102.014	105.978	108.317	0.00129701
dync2h1	23.5353	26.9252	26.2827	38.6799	40.3044	41.7946	0.00412766
ube2ql1	8.02165	9.62422	8.72032	13.1301	13.8763	13.6312	0.0358626
dlgap5	43.6771	45.1674	45.722	70.369	68.2824	68.7486	0.00688012
chaf1a	68.6722	63.8358	70.7611	104.797	101.065	109.278	0.00193931
paxip1	16.9439	18.4282	15.9636	25.6989	26.3576	27.5254	0.0327799
nr1d2b	25.8793	26.7453	24.3744	43.0672	37.5042	38.209	0.0138316
arl13b	26.4696	30.08	28.0935	45.1216	42.3554	43.9227	0.0228339
tpx2	69.0956	80.1698	78.1887	118.945	115.546	116.357	0.00408157
mkrn4	75.8496	94.546	87.2163	140.193	126.386	130.812	0.00602006
casp8ap2	8.88132	7.90909	8.36462	14.0823	12.4729	12.3183	0.0342446
wdr5	21.448	20.3612	21.6758	32.6812	32.4286	33.4798	0.0330203
ska1	56.2763	62.9727	57.3093	92.7565	89.7579	89.4658	0.0167351
si:dkey-86l18.8	79.4296	91.6222	85.717	132.265	130.19	135.587	0.00330434
pcyt1ba	36.4454	45.1518	41.6743	64.1474	64.0812	62.0934	0.0465875
dnaaf3l	16.7932	19.9638	17.4797	21.4698	26.3988	24.5127	0.0231591
top2a	98.9077	104.425	105.472	163.078	157.534	158.481	0.000558809
furinb	18.8172	22.3718	20.6669	31.3599	32.5589	31.6013	0.033595
usp2a	56.5454	65.9043	62.891	99.6463	93.0063	93.4162	0.0041614
ttf2	20.9188	22.1691	20.871	34.6658	31.6656	32.5486	0.0198746
rcc2	39.8446	48.1398	40.8456	71.0257	61.0721	66.9077	0.00999843
fam135a	41.9459	43.1646	42.9878	68.8398	62.4129	68.3349	0.00246514
fam65c	30.491	34.1616	33.5236	50.2657	52.066	49.7046	0.0121102
mdm2	46.3065	49.5095	52.108	76.0793	75.8097	76.1276	0.0133188
adssl1	22.1942	23.9252	23.9612	36.889	36.1473	35.3086	0.0142878
arhgap11a	26.0449	24.6431	24.7529	40.2108	38.2677	38.4876	0.0139897
ccdc113	115.993	127.619	125.266	196.661	182.721	192.729	0.00651868
hsp90aa1.2	248.132	270.4	257.984	401.616	400.568	385.836	0.000721468
tdrd7a	201.889	238.313	221.398	333.588	341.932	347.778	0.000501436
cfap57	59.2278	65.3251	56.5904	97.2211	88.9607	90.1396	0.00295282
ezh2	34.7158	37.726	35.8872	57.0971	56.0764	54.4078	0.00717765
setdb1a	22.4269	27.8011	22.9055	34.8235	33.2192	36.4627	0.012294
zgc:101846	515.005	568.858	529.236	814.22	838.172	842.874	0.000776632
ank2a	11.152	9.94473	11.2337	18.2517	14.1191	13.6296	0.0119077
atrx	20.3149	18.0957	19.2469	27.0523	33.5309	27.8476	0.00688469
znf598	65.9591	77.3739	62.579	108.845	108.589	114.019	0.00264432
esco2	127.366	142.668	137.804	211.105	207.658	212.521	0.00135758
ddx39b	73.1044	78.5443	69.5799	116.28	111.296	115.096	0.0061556
zgc:55943	38.653	44.7307	39.8867	67.1279	62.3769	61.2772	0.0270381
timeless	35.57	35.0744	35.9164	58.382	54.1212	52.8643	0.00426371
cep290	11.06	11.9669	11.8559	19.7641	19.2247	18.0788	0.0111897
zgc:103670	61.9856	67.5054	64.5831	102.684	98.3233	99.8453	0.00205428
tacc3	114.103	130.963	120.206	192.202	186.486	189.811	0.00103974
zswim2	41.4824	45.2299	41.5824	67.1293	65.6191	66.1064	0.0129399
dek	32.2601	34.0271	33.725	55.006	49.6528	50.4082	0.0156109
cntrl	19.1169	18.5604	19.8939	30.1006	29.5239	29.2254	0.00485598
ckap2l	38.6843	39.9787	40.115	62.396	59.2905	62.6238	0.00656999
kif20bb	13.1447	14.5654	13.4149	22.7283	19.8874	21.2396	0.0194209
dnah12	12.8996	13.634	12.4036	20.8626	20.0377	19.5406	0.00458733
rad1	63.56	76.7529	68.4629	111.786	101.278	110.762	0.0107483
tnip2	15.5702	16.9026	16.863	25.2794	26.0173	24.9077	0.0499237
cfap74	35.5782	40.262	39.8277	58.9957	60.2344	60.2229	0.00303618
trip13	50.0966	59.4202	55.6581	85.2273	83.5304	87.3197	0.0147895
enkur	227.434	261.126	245.069	391.576	362.29	384.359	0.00162379
fitm2	49.6613	47.0198	47.4359	74.914	76.7588	72.1584	0.0182445
LOC100536129	15.8883	14.1683	13.1829	18.5835	18.7881	17.5518	0.0327139
lnpb	41.7021	42.6001	40.6815	65.2109	65.0692	63.938	0.0103779
nrxn2b	9.65915	18.2379	12.5166	21.9045	21.4936	26.0614	0.0326514
h1f0	2064.42	2459.66	2368.98	3490.04	3545.05	3662.35	0.00032971
n4bp2	19.659	18.3539	16.1446	31.3747	25.8157	27.0879	0.00883414
grpel2	44.7479	46.9546	45.7975	71.8302	70.545	71.2029	0.01886
stpg2	41.8792	57.1591	48.5678	71.2079	76.3125	81.5552	0.0266661
si:ch211-269m15.3	11.029	9.88903	11.526	13.2046	11.8383	12.6686	0.0234491
fank1	130.121	163.972	142.085	217.618	224.821	234.714	0.00212606
napaa	53.127	64.5833	60.3024	92.2522	90.7248	93.4184	0.00155857
nek12	18.066	18.7061	18.6726	30.2584	26.9025	28.7547	0.0211281
samd13	40.0638	46.2769	44.2266	69.8621	63.3704	69.5764	0.0318995
hormad1	218.473	249.971	230.538	372.498	352.398	361.971	0.000905414
bicra	11.5929	12.7416	14.2128	18.656	20.7136	21.2077	0.0122466
baz1a	66.6589	66.6356	69.787	107.023	104.759	104.923	0.000658
izumo1	75.7101	90.8154	80.8382	133.233	118.427	133.326	0.0111951
g2e3	43.6131	43.5793	43.6232	71.5202	66.9004	65.0365	0.00467199
si:dkeyp-26a9.2	20.9669	21.9429	20.5278	37.4405	35.1163	32.8356	0.0183304
ak7a	85.0961	103.21	96.6354	130.291	141.524	151.775	0.00278032
wdr63	27.7245	34.2909	31.4477	44.302	47.1635	47.3211	0.0273605
tdrd12	19.889	20.4246	21.4802	31.0349	35.6043	32.9675	0.011029
zgc:66475	30.2237	32.0058	28.6662	49.5009	46.5916	49.2228	0.0264245
uimc1	24.7477	29.3879	27.0284	40.7923	42.4266	43.0396	0.0162547
mdc1	10.2421	9.04757	10.7749	15.2992	14.9426	14.3798	0.0222941
wdpcp	38.9576	43.6841	45.106	64.0925	70.6208	68.5776	0.00848135
efhc1	198.844	256.701	225.325	351.058	347.22	356.417	0.00100823
syce2	195.592	223.899	213.448	324.946	325.518	335.764	0.00126562
efcab1	115.015	133.138	119.365	196.491	182.39	193.039	0.0130396
cops7a	42.665	42.9603	43.4236	67.9425	63.8914	69.0527	0.0335808
ttll9	37.5117	42.9966	38.4855	60.4546	51.7122	56.0068	0.0236256
dnajc10	20.8774	21.7557	20.3534	32.5653	32.0195	33.5437	0.0271951
mapk13	22.8383	21.2701	26.6205	35.6217	31.8976	34.6383	0.0105248
zte38	104.143	116.267	104.005	166.02	168.956	170.323	0.00482151
LOC110437995	19.4083	25.5517	21.077	36.3246	34.6262	36.4436	0.0337115
krcp	26.7204	28.7116	25.7381	43.6967	40.8829	38.9397	0.0160857
aspm	27.9917	23.0756	26.3678	41.6639	38.8738	40.2365	0.000611339
zc2hc1c	59.6039	73.0068	69.534	105.169	101.337	108.317	0.00719114
si:dkey-21c19.3	16.2544	17.8441	16.9273	27.4692	24.6841	27.3673	0.022591
spata22	68.6073	61.8426	63.7347	108.486	107.641	91.2839	0.00253172
dnai1.1	107.786	122.651	111.277	181.402	172.416	179.108	0.00203428
ift80	41.1465	32.5339	40.0122	66.3566	64.514	64.8806	0.00659376
si:ch211-214c7.5	45.5571	46.6309	43.9299	61.9906	74.9445	75.2052	0.0108848
ccdc77	84.147	94.888	90.2011	134.373	141.04	140.049	0.00341146
ddhd1b	30.7778	22.821	24.7832	41.1161	39.8802	38.2231	0.0148839
oscp1b	24.1656	26.5485	24.9955	39.4886	36.6565	37.6275	0.0266557
sufu	17.9188	17.5133	17.6471	28.7295	26.7435	27.32	0.0357694
ube2r2	56.1746	65.3317	59.0416	92.6967	93.4311	95.4153	0.00194347
wdr35	33.4369	39.428	36.4359	58.1972	57.4113	56.6224	0.00497488
zmp:0000000755	20.9084	21.1468	23.9182	33.8385	32.0659	33.8121	0.00702077
nusap1	111.4	95.4769	124.174	178.1	163.24	175.043	0.000966498
rad51ap1	28.6464	32.757	30.7456	51.7651	46.2257	46.9418	0.0394987
slc12a2	9.33027	8.90348	9.92198	15.2133	14.1037	14.1201	0.0210229
si:dkey-28a3.2	7.37126	6.65987	7.17427	10.4784	11.5669	10.4142	0.0428596
smpd4	10.8268	12.3579	11.6353	19.266	16.1692	18.8114	0.0348963
kiz	60.4087	73.3715	68.0485	102.926	102.91	107.444	0.00326149
--	53.2524	45.4698	48.8689	57.135	71.6328	77.8812	0.0140416
ccdc103	75.3042	90.9797	83.5594	127.971	129.563	131.976	0.00312069
hinfp	13.9281	14.0929	13.6063	21.98	21.8665	21.064	0.0403207
rbm48	39.2903	38.6949	42.9592	63.2769	61.6298	64.1146	0.0329991
garem	28.6554	32.343	30.5525	48.0969	45.8665	49.0763	0.0108443
ahi1	45.6854	51.4262	48.6724	77.873	74.2847	75.7182	0.00231412
cc2d2a	20.4903	21.8047	22.446	33.1035	34.001	32.2789	0.00491176
nfe2l3	56.6	56.0883	47.3751	92.0135	82.1114	73.7478	0.0122271
msh6	58.2066	69.1618	66.504	97.6679	102.289	102.288	0.00128068
kif6	20.3068	20.7298	21.055	37.5467	33.9671	33.8232	0.0262669
si:dkey-57n24.6	36.477	38.8217	37.6041	60.6997	57.2271	58.579	0.00368203
mcm4	59.1859	71.3123	67.7932	98.0618	103.365	108.419	0.00239973
LOC108180085	73.7043	87.5395	83.2097	132.129	124.118	125.88	0.00590964
ccdc166	33.2786	39.1821	31.6485	70.6636	53.6836	60.1084	0.0357307
pabpc1b	153.459	179.998	179.395	265.008	267.876	268.286	0.000452837
si:dkey-230p4.1	6.80361	5.90528	6.49415	10.6016	10.1064	9.40474	0.0208565
cep120	39.1737	45.6684	45.2082	65.1184	72.6216	68.0078	0.00423781
ctdspl2b	22.1424	18.7372	19.5311	31.4028	30.3383	33.1374	0.0269029
znf839	18.6455	19.5587	20.8658	30.5559	32.0476	29.9058	0.0192568
wdr90	23.717	24.4104	24.4908	37.1365	37.9462	38.6704	0.00323785
si:dkey-57a22.11	37.1903	43.8367	37.6668	66.1664	59.005	60.701	0.00606816
tyms	42.5178	49.6149	47.4344	69.8464	74.3448	74.3681	0.0284331
mapk15	79.9424	93.5163	87.8435	125.48	128.455	145.718	0.00189472
slbp	77.8001	87.0931	74.7133	125.281	126.823	123.317	0.00845796
cfap61	47.7007	50.0647	52.4336	74.9228	79.487	80.0182	0.00195816
slx4	7.98169	7.187	8.64252	11.5017	12.6688	13.296	0.0338053
cfap58	70.4894	82.5518	76.1695	120.262	117.556	121.294	0.00137878
ncbp3	123.695	143.603	134.764	211.617	211.156	207.252	0.000811899
mks1	38.1178	37.5843	48.669	64.7499	63.6566	66.5842	0.00787212
fam168b	36.4259	39.5119	36.4271	62.2175	58.6687	56.4368	0.019947
LOC103908726	28.3952	31.906	28.3131	46.2146	44.9462	47.5896	0.0108823
lrmp	25.0539	24.9058	25.3791	40.6715	38.7953	38.3749	0.00377767
paqr4a	15.0985	14.6885	14.0692	23.5589	21.8181	23.4544	0.0130636
cfap206	64.7599	81.7084	77.4685	116.983	117.282	117.514	0.003726
rsph9	120.98	145.949	130.197	202.893	200.573	219.311	0.00409901
dnajb13	153.996	188.323	172.888	267.337	271.988	268.638	0.00253241
pold1	13.3264	12.8807	15.3289	22.5788	20.8712	21.6851	0.0286817
inpp5e	16.5139	19.445	17.6984	28.8839	28.299	27.0948	0.0400686
LOC110437749	20.4242	22.1311	22.434	35.0462	37.029	36.9944	0.0121095
si:ch211-130h14.4	11.3216	13.1952	13.6038	21.1302	18.9243	19.0352	0.038226
smchd1	39.7914	42.5508	40.3921	66.5971	63.5134	62.5592	0.000910673
si:dkey-92f12.2	62.7832	80.0884	66.2853	106.714	102.951	118.242	0.00173776
paqr4a	15.081	14.7572	14.2875	24.1413	22.1524	23.8107	0.0103994
si:dkey-180p18.9	81.4558	93.9996	89.5167	139.698	136.25	139.884	0.00379777
prodhb	18.9665	23.8477	22.0792	34.3799	33.9788	36.0164	0.0488888
lin9	27.6166	30.8405	30.621	47.0134	45.4028	47.4143	0.0155764
LOC569262	20.0372	20.3486	19.1792	32.4793	30.3274	30.7606	0.0279122
zgc:55461	131.362	155.832	147.346	224.03	230.917	227.392	0.0014626
scaper	23.1343	25.6434	24.6955	38.4567	38.7	38.2617	0.00468513
ptpro	13.9455	12.1415	19.3023	33.356	33.0917	35.8278	0.0241957
bicc2	13.6676	16.9156	14.5158	24.1774	23.6308	23.3379	0.0441069
eno4	66.7555	79.2571	75.7293	117.994	116.346	116.379	0.00336094
LOC100330159	20.0913	21.5965	17.722	31.0949	33.4352	31.2304	0.00364869
nasp	62.5818	72.8789	67.6031	102.961	111.126	106.387	0.00809268
nek1	10.7351	11.6567	11.3584	17.9619	17.5884	16.438	0.0202765
camkvb	10.729	10.444	11.1441	17.34	16.1977	16.2266	0.0258983
apex1	25.6279	21.4564	27.591	38.741	37.1974	38.9357	0.0193614
nfs1	112.465	128.583	121.059	196.622	186.621	185.999	0.000962769
LOC100333021	88.8635	74.9327	103.326	132.317	146.571	147.102	0.00368203
znf217	15.384	16.4595	16.515	25.5758	25.3644	24.6518	0.0103867
cul3a	85.0345	92.2927	89.5025	142.069	138.914	138.665	0.000835904
ddx20	48.5114	54.7465	49.9465	82.38	79.2458	79.6967	0.00305856
ribc2	129.416	153.779	140.312	227.081	213.922	224.887	0.00182535
uba2	20.8161	25.478	24.1637	35.3245	37.4191	38.0082	0.0357307
dbf4	72.0191	83.5053	78.5887	127.511	116.422	124.214	0.00160304
mak	67.7967	79.5484	76.8732	118.289	118.076	119.467	0.00245926
si:ch211-199m3.4	43.8243	48.0558	48.5036	73.6665	72.2492	74.5099	0.000835904
dnah1	46.8955	45.9671	47.7846	72.5071	75.023	73.9	0.000139499
polr3glb	29.9822	35.986	32.3401	54.7966	47.1515	52.6763	0.0472005
erlin2	11.6499	10.4732	10.9502	16.409	17.4892	18.1768	0.0347557
pkn3	9.1129	9.17815	9.2128	14.369	15.1011	13.9381	0.0481972
zgc:92107	9.89857	9.19319	10.5267	15.3559	15.9256	15.3543	0.032556
krit1	16.0009	17.0038	18.535	26.6197	25.3571	29.1168	0.0347283
LOC110438010	19.2826	19.0681	22.6565	33.761	31.2248	28.1846	0.0303762
rnf168	34.7781	38.3421	32.4216	57.6557	47.5837	61.1813	0.0175689
adgrd2	10.5213	12.6419	10.2231	16.4297	16.1808	16.6337	0.0308308
dnajb1b	51.0852	54.8984	50.2848	86.4255	79.983	79.6567	0.00880803
LOC566011	34.3962	41.1871	36.6856	61.8452	55.8755	57.8603	0.0109621
smc2	18.8774	21.9662	19.7697	36.8324	27.7058	30.8878	0.0236446
spo11	25.1352	28.1076	26.7388	42.8199	39.0103	44.1269	0.0422689
dnah7	25.2494	25.398	26.0045	38.7554	39.9945	40.962	0.000475896
spata6l	63.0879	77.3542	68.9684	103.472	109.48	107.505	0.0104817
si:ch211-173p18.3	32.2172	37.8383	37.6588	55.2756	57.6992	54.068	0.00185761
nsmce1	25.6298	26.2081	28.4241	43.1892	42.3719	40.8912	0.0407148
si:dkeyp-81f3.4	92.7351	113.811	103.572	158.129	166.541	164.003	0.0103779
arl3	14.5942	13.9267	14.6699	24.7874	20.6139	22.7275	0.0496786
--	40.4649	48.0218	35.8579	62.5899	61.5265	71.5689	0.0379426
lrp2bp	33.3707	42.0555	38.5013	56.1872	62.9472	60.4002	0.0190103
tpd52l2a	32.3284	34.7203	34.4093	55.1983	52.5248	52.0879	0.0172061
tsnax	33.7629	35.5247	34.1076	56.2261	53.5297	53.3162	0.0225936
si:ch211-176l24.4	35.178	37.6345	36.5967	57.4842	54.7843	60.2228	0.0335808
wnk1b	15.6251	16.1314	16.17	24.2787	26.4599	23.9367	0.00203038
phf21aa	8.02552	8.64185	8.65531	12.5018	13.6802	13.5078	0.0350171
dnaaf5	13.3626	16.3335	13.3957	22.4004	23.154	23.5109	0.0478551
sycp1	108.341	125.898	128.871	208.337	199.518	178.245	0.000280958
--	11.8544	12.172	12.4536	18.8105	19.1516	18.7462	0.0207276
casc1	24.2811	29.4256	25.9134	43.8566	41.577	40.3397	0.00866353
si:ch1073-349o24.2	38.5479	44.0817	42.2502	64.8709	65.7664	66.649	0.000969983
--	6.68537	7.75375	7.55315	11.6249	11.3689	11.8535	0.0339588
gnaia	18.8019	20.4352	18.502	33.6238	26.4719	31.1553	0.0113344
incenp	82.5435	89.6394	91.5782	142.498	135.56	138.909	0.000768855
ing2	28.6836	33.7074	31.3875	49.6665	50.2194	48.3724	0.0336044
osbpl5	10.4978	9.96777	10.5063	16.6461	16.0439	15.8814	0.00959519
--	21.511	26.6475	23.5511	36.3117	40.1298	36.9241	0.0381155
xrra1	22.4064	23.5215	21.3588	34.1518	32.2525	35.3114	0.014261
smyd1a	22.0336	27.518	25.7659	36.5869	39.236	39.3496	0.0359088
atp8b1	7.7379	8.63188	8.67058	12.9503	13.6982	12.7262	0.0358982
trim37	37.5704	38.3806	37.8103	60.5957	60.4601	58.9542	0.00140169
tnfaip2a	12.0701	16.1572	13.7716	21.2938	19.0875	20.6513	0.0386642
katnal1	27.4245	30.0232	29.5385	45.5339	46.4913	45.5857	0.0179465
fam102ba	84.4961	84.8925	82.8047	136.106	129.314	129.834	0.000746235
xrcc1	58.3115	62.4075	59.7048	102.375	91.0274	92.2099	0.00113961
ccdc96	55.0806	63.3429	58.0211	92.5939	95.0827	89.2261	0.00710217
fam228a	42.2497	46.6731	44.7029	66.5283	66.5207	66.1285	0.0204206
si:ch211-156j22.4	41.7902	48.8026	46.8735	72.7154	71.3574	73.546	0.00265059
psip1b	17.2399	13.9636	24.5426	25.2658	28.6665	24.5384	0.0176535
tbc1d31	20.2852	20.9649	21.0625	33.6721	32.5706	32.467	0.00950275
zgc:77086	32.4767	32.7902	32.0788	52.0897	51.9505	50.1957	0.00553311
ninl	7.46193	7.75761	6.71152	12.1845	12.5129	11.8408	0.0308125
fbxo43	17.2259	23.0104	22.7969	32.2134	33.6937	34.4453	0.0344968
sept7b	63.8425	65.6889	62.1641	104.226	95.6695	115.774	0.00141825
proser3	14.2543	15.516	16.103	25.0139	25.0914	25.4465	0.0425766
prpsap2	40.5588	42.5577	43.2548	68.7831	65.0725	66.4295	0.00525777
ccna2	127.494	150.639	133.621	221.871	216.293	214.302	0.000714179
si:dkey-97o5.1	21.3717	23.2463	24.1184	36.958	37.3749	34.816	0.0134894
LOC110438410	46.8411	31.9434	36.3831	54.3093	64.002	68.7414	0.00500489
smarcad1a	12.4351	11.9657	12.4089	19.0006	20.7455	18.653	0.0298635
bub1bb	29.1886	28.6293	28.189	48.08	44.1677	44.1794	0.00536713
col4a6	5.55377	5.50854	5.83032	8.93181	8.90415	9.01623	0.0248933
ttc12	30.3126	32.5397	30.8808	57.4799	48.502	51.1081	0.00639181
zgc:56699	114.787	127.395	120.585	197.864	184.936	191.908	0.00343227
cdkl1	61.4177	73.0199	66.9125	112.745	98.4569	108.306	0.00513693
si:rp71-19m20.1	20.6522	23.852	22.1939	35.8904	35.0371	34.8334	0.0246818
birc5a	60.2136	71.9587	65.6485	102.483	102.449	108.714	0.0102799
fam188a	38.8697	42.7316	40.0578	65.2659	62.412	65.2864	0.00417059
sms	33.9385	36.9778	36.1162	59.041	56.2207	54.515	0.00810827
dnali1	216.851	257.166	228.793	371.074	372.677	371.065	0.000972343
sema3bl	16.8674	19.4272	18.678	30.9801	27.5081	28.7162	0.0175689
znf1035	13.4708	12.8276	12.8768	21.0197	21.0263	20.3197	0.00273353
rad9b	20.3117	21.907	22.3953	36.0245	36.1205	34.8659	0.0300283
dnaaf1	70.6264	81.354	75.3094	123.8	113.434	123.364	0.00216026
si:ch73-222h13.1	73.0301	82.5181	75.3727	119.328	121.221	125.837	0.00095503
cntd1	30.9319	29.9218	29.452	50.1818	45.2805	47.9392	0.00596702
cdc7	14.5588	16.6084	14.7018	23.8519	24.1165	24.8305	0.035001
zgc:103482	167.352	202.679	186.531	304.824	284.971	293.578	0.000799438
ctdspl3	41.9795	46.5554	44.4706	70.4363	69.6233	71.0559	0.0109646
rpgrip1l	24.2318	27.8509	27.1513	41.4162	41.8278	42.4956	0.00480264
arhgap19	24.7654	27.6986	26.3469	44.0539	39.8901	41.1679	0.00802244
zgc:55461	143.94	173.164	161.677	248.461	256.326	254.984	0.000728019
bub1ba	26.7894	29.3595	29.0214	44.0073	46.2043	46.1257	0.0123646
cfap126	40.5303	44.9031	46.1716	72.673	62.0653	74.1205	0.0115033
si:ch211-141o9.10	37.1585	37.6435	42.2485	70.2412	51.834	57.9719	0.0140049
slc2a10	17.1237	20.2776	22.0995	32.6878	32.4083	28.8398	0.0238642
haus5	16.6564	18.0977	19.1205	28.1828	29.8802	29.5297	0.0406709
dnai1.2	58.5163	70.4762	67.3399	105.271	100.84	109.448	0.00197146
tpi1a	49.0347	64.36	60.2444	90.8855	94.1538	90.8088	0.014743
LOC110438871	400.466	346.182	407.837	696.115	621.305	651.766	0.000113321
muc5.1	5.31274	2.65435	4.17858	6.95974	3.95662	3.78099	0.0495882
txlng	16.1873	17.0886	17.4583	28.8394	19.9173	26.8709	0.0334518
--	29.9313	31.6164	28.9725	52.9972	47.0758	50.4611	0.0483246
ncapd3	10.1964	11.3602	10.4839	16.7502	17.5236	16.9629	0.0280158
ctdspl3	43.0837	47.6918	45.4385	72.1314	71.923	72.3602	0.0101334
LOC562098	22.8283	29.4791	23.426	45.0821	44.3416	42.035	0.0226945
kif18a	25.1263	29.1455	25.9582	42.9841	41.8332	42.7121	0.00904731
kifap3a	17.6578	19.4881	18.5519	29.6847	28.615	30.2543	0.0125156
pogzb	9.50143	8.2749	9.45811	15.3883	13.9178	13.8458	0.0110714
ccdc151	51.4966	61.814	50.0033	69.1845	84.7276	74.1488	0.0139191
lrrc74b	23.0465	23.0471	24.4171	38.3773	35.7281	38.1113	0.0321858
rfx1a	49.6959	51.9753	51.1428	79.4644	82.075	81.4051	0.000581189
cfap52	73.0316	74.9332	75.4878	122.31	114.311	118.995	0.00125938
elk1	7.8433	7.76221	7.41785	12.0358	12.7725	11.4455	0.0265637
LOC110438336	38.5278	42.9031	39.5808	66.7233	61.9125	63.8657	0.000818381
ccdc39	59.5623	76.6526	71.7527	115.475	118.945	110.548	0.0134758
atp6v0cb	19.8113	21.2435	20.2263	37.2203	31.0189	32.9621	0.0407768
maf1	125.983	131.682	123.563	210.393	194.278	202.36	0.000148741
traf3ip1	37.8712	36.0375	44.3971	62.7707	59.7386	68.0808	0.00295014
ccne2	28.1784	32.4376	22.2219	38.3112	38.6786	40.3524	0.0129039
ndel1a	69.1939	74.2009	71.0451	117.097	111.045	113.309	0.00179739
cdc14aa	44.9235	51.705	49.5041	77.2097	75.6417	79.8024	0.00391654
dynll2a	23.6795	24.0636	23.4677	34.2317	42.896	36.3893	0.0497976
miip	23.9094	28.2034	27.0122	42.3277	41.5359	42.1456	0.0213197
theg	52.6835	64.1337	58.0688	91.1876	83.9324	103.217	0.0142821
odf2a	17.7508	17.1934	16.2657	27.9543	26.4424	27.2685	0.00829608
si:dkey-30h22.11	13.5349	15.6549	13.5622	23.6704	20.8829	22.7285	0.0294111
hmmr	33.5204	35.5504	32.4366	54.8106	53.1127	53.1079	0.00344447
nme7	37.8795	44.3551	43.8024	65.5588	65.3587	70.1931	0.0140413
ttc29	42.9248	42.8403	47.9049	66.8234	72.6746	65.777	0.014743
cep89	19.993	22.4455	21.5482	35.56	33.6934	34.1714	0.0029472
si:dkey-119f1.1	26.225	23.3671	26.169	43.6504	39.9949	47.2552	0.0031739
rasa1b	8.22593	9.0702	8.71227	13.7234	13.4635	14.2953	0.0298886
gtf2a1	76.4978	80.8169	78.8098	129.164	124.204	123.417	0.000617408
plekha5	8.67007	10.4939	9.8071	14.1081	15.8421	15.5427	0.0306649
pomt2	14.7638	16.5102	14.8283	25.6866	23.433	24.3797	0.0263131
hsd3b1	14.7819	14.9983	14.268	25.4197	22.4031	22.5034	0.0392747
tmem181	18.3502	24.9196	21.0647	28.7361	35.9255	35.6743	0.0117808
rfc5	66.1861	77.8507	74.0346	118.213	114.711	115.041	0.00359141
--	57.4105	15.633	33.349	34.2921	29.7395	27.5481	0.0300818
LOC101883704	17.9479	20.3333	19.8506	29.4404	31.1786	31.6282	0.00563075
si:ch211-225g23.1	15.3772	17.7608	17.5755	27.546	26.3897	26.7053	0.0193911
clptm1	10.7062	9.58875	11.8822	18.0182	16.3888	16.9982	0.0399045
cdk2	109.985	126.261	115.069	188.122	182.399	190.371	0.000959222
ttc6	13.6909	15.3971	15.8999	21.8928	23.5213	23.2493	0.00438786
parp1	34.3259	37.4961	34.6021	57.9781	57.7563	54.3152	0.0021104
spata6	13.9315	14.4715	16.0795	23.7343	23.2123	24.1302	0.0293063
katnb1	25.3712	37.6189	34.1492	52.1827	47.3163	40.2996	0.022833
cfap45	96.53	115.775	104.732	174.332	165.532	166.585	0.000906572
msh5	15.9663	16.6772	14.231	24.4352	25.4708	26.0892	0.0238221
edc3	15.9394	14.8992	13.7067	23.9708	24.6854	22.3008	0.00996448
dhfr	23.861	35.5037	34.0895	51.3428	47.7652	50.0875	0.0487866
hmgb1b	418.264	477.42	442.935	740.296	700.548	699.518	0.000103429
znf106a	26.0667	22.1293	24.6301	39.1696	38.0546	39.3623	0.000350741
zcchc2	16.3319	17.0416	18.2035	27.4492	27.1305	27.9308	0.00507705
rad51	35.3149	43.0388	37.1323	61.3368	59.4429	63.9194	0.0202765
agbl2	21.7038	26.2944	23.0039	37.1966	36.5462	39.8447	0.00706982
stk17a	41.4841	44.4022	44.4321	72.857	67.0387	68.6243	0.000911219
cntrob	19.3764	22.2816	23.1905	34.8311	36.7461	34.48	0.0194008
si:ch211-188c16.1	19.1975	21.7241	19.5022	32.9825	31.2719	32.4487	0.0175689
si:rp71-15i12.1	11.6538	10.1723	11.2337	16.6373	17.8235	16.9503	0.00438786
togaram1	19.6628	17.3302	15.5751	26.8381	28.107	27.5127	0.0187335
kat5b	12.9237	14.6139	14.0009	22.5604	20.8734	23.0148	0.0410304
mtl5	56.0963	53.8975	53.9093	87.6004	87.9034	88.2611	0.00222315
si:dkeyp-97a10.3	9.97711	9.70971	10.2131	15.4145	15.3658	15.014	0.0278749
hddc2	43.3263	47.9045	49.558	82.505	76.0585	67.6729	0.0316816
zgc:112083	14.5875	16.2734	15.3853	24.9093	24.6022	24.6399	0.0416798
syne3	26.2841	23.8643	26.6187	42.5454	40.416	39.6629	0.00228964
tmem231	35.9835	43.4618	39.993	62.494	65.2293	63.6323	0.0177352
erich3	68.9376	79.6717	78.1951	121.979	118.353	123.15	0.000966664
dcdc2b	24.1412	30.0048	31.1599	43.1939	43.222	44.8275	0.0176443
sephs1	16.8807	16.7976	18.8716	25.1436	27.927	29.2859	0.0331909
tango6	14.0881	15.6855	15.1777	25.0993	23.9931	23.9437	0.0172607
mcmdc2	25.0145	28.1234	27.4348	42.5431	43.2627	43.8018	0.00865991
mybl1	16.1061	16.676	15.3543	26.0437	25.0148	26.0208	0.00774003
cfap99	34.7962	39.6695	37.4534	61.5295	58.2812	59.6623	0.00349385
mybl2a	13.7848	14.4476	14.5969	22.9285	23.7079	22.9307	0.0315523
rfc2	23.7014	27.6173	25.9242	42.1196	41.1291	40.6154	0.0363481
ankrd40	39.8652	43.3036	42.1227	66.3219	67.9031	66.7622	0.00217008
si:dkeyp-46h3.1	80.0779	99.9783	85.568	141.012	140.705	144.235	0.00846263
pcm1	119.322	115.461	112.656	189.156	184.388	185.239	2.75e-05
ccdc180	42.8352	35.6729	39.7313	48.6891	48.227	64.4135	0.000916182
ephx1	128.383	148.2	137.667	224.784	215.159	224.603	0.000259434
wdr66	81.8377	83.6552	64.98	132.855	128.721	132.777	0.000227484
kdm4aa	18.8074	20.0731	21.0648	31.827	32.3958	30.2182	0.000697164
cetn4	264.139	323.788	281.232	485.841	458.375	451.546	0.000537235
si:dkeyp-50b9.1	191.401	208.55	185.678	337.254	290.246	305.321	0.000128587
si:dkey-222b8.4	20.6829	22.5703	22.1744	36.4967	34.2118	33.8726	0.0108511
dydc2	157.971	186.33	170.614	286.584	269.425	271.605	0.000935318
ppig	32.1373	32.8657	33.1299	51.3037	52.3264	53.0586	0.00438786
trim33l	11.6244	13.0797	12.5563	20.3557	19.5903	19.9156	0.0173066
pank2	27.9103	27.2542	29.212	47.1655	45.0957	43.0716	0.00230306
fam183a	147.951	171.235	158.443	264.521	252.334	250.884	0.00376507
LOC799523	17.8479	19.5423	16.4677	30.988	28.6592	29.5317	0.041928
ankar	90.7244	98.6151	94.0497	133.345	134.98	151.364	9.95e-05
LOC100332721	7.00373	7.15678	7.73303	10.9324	12.5009	12.1409	0.0195996
psme4a	12.6101	12.8564	12.4916	21.2674	20.0351	19.7862	0.00397737
mtbp	17.4441	19.4533	19.9496	30.4902	29.9392	30.6654	0.0138175
gas8	191.256	207.29	192.955	334.523	302.234	315.179	0.000165482
--	10.6469	10.2287	10.4805	15.9596	16.7242	16.5293	0.04255
ccdc175	42.398	43.8654	44.4192	76.3126	77.984	77.6734	0.000734245
kif3b	19.5724	19.0243	21.9411	32.4963	32.5102	35.1695	0.00301309
si:ch211-116o3.5	31.4516	31.742	36.0366	63.2485	48.9481	47.6348	0.0240587
si:ch211-107m4.1	12.2317	11.6649	11.2933	18.3233	19.1563	18.9039	0.0166421
per1b	4.77105	4.99395	5.50715	8.32663	8.47859	7.79758	0.0342452
LOC100004582	2.6676	3.62292	3.122	4.97889	5.04066	4.9031	0.0392431
--	43.5989	43.0718	43.8687	78.9928	64.2992	69.0429	0.00860252
akna	13.6443	14.9188	15.1634	16.5292	27.2199	22.3167	0.00312853
rad54b	9.68406	10.9584	10.4016	16.1903	16.8519	16.976	0.0386056
bpgm	29.4942	33.0778	31.129	53.1689	47.955	49.8627	0.00927002
poln	42.744	45.3711	41.1021	69.9574	70.509	71.0326	0.000945252
adgb	42.3231	39.5576	40.4322	64.8975	61.9096	66.603	0.000337909
setdb1b	34.2817	34.8511	35.2576	54.8461	57.7484	55.6061	0.00103443
dctpp1	27.4668	28.4324	29.6989	44.8619	47.7226	45.4194	0.0290268
zgc:55461	498.148	601.599	572.811	881.437	898.803	914.972	3.27e-05
tchp	72.4777	79.6182	78.4235	129.194	123.519	118.984	0.000848257
phyhiplb	19.901	23.237	22.385	34.0785	32.7845	33.5786	0.0300832
LOC100334018	5.58535	5.51237	5.34948	9.2904	8.21706	8.36906	0.0230516
LOC108180286	12.2941	8.85002	9.71096	21.0964	24.0669	20.0526	0.0211387
pola1	17.4091	18.8945	18.1967	28.9225	29.7347	29.2893	0.0031734
efcab6	41.0652	45.9516	44.3595	62.7804	71.1256	71.3862	0.000378854
gpat3	24.324	30.1089	23.3574	48.1126	39.6445	41.683	0.0172808
dlec1	44.8426	49.2322	47.7772	77.0144	74.83	77.0866	0.000221167
ap2s1	25.0617	24.9273	23.4147	49.7156	37.1776	53.3982	0.00639181
smc3	106.296	122.076	137.329	209.659	234.111	189.453	4.96e-05
tspan35	25.457	29.7996	27.4143	46.5835	43.1774	43.6839	0.0199634
LOC564564	26.6964	29.9752	21.8947	43.2477	42.4786	41.6262	0.0104097
fsip1	65.415	73.5868	74.7863	112.893	114.483	117.862	0.0244372
si:ch211-261n11.5	13.287	13.3625	13.2608	22.3781	21.2283	20.8989	0.0181872
pibf1	32.4698	25.0089	34.5219	59.6385	56.2806	57.7614	0.00368965
prpf3	11.7099	12.4836	11.0286	19.4452	18.7943	18.6868	0.0205724
si:ch211-163l21.10	34.5121	39.3467	41.4367	63.3803	62.2014	60.2051	0.00711077
LOC101883783	18.0607	23.5858	21.5217	32.15	34.1719	35.6908	0.0143363
setd1ba	5.26797	6.05963	4.93152	7.88839	10.4963	9.40132	0.00993259
mns1	73.3381	81.8454	80.7518	128.523	126.901	127.292	0.000813748
si:dkey-185e18.7	22.5955	25.4405	26.1773	39.9411	40.098	39.997	0.0365074
kansl1l	16.0417	17.1545	17.911	29.3592	29.618	27.0306	0.00928957
ccdc178	36.6667	38.3406	38.6326	61.9943	60.6238	62.352	0.00131945
wdr47a	10.1765	10.1614	10.3339	17.7685	16.4491	17.1581	0.0185358
zgc:172182	65.3563	78.3359	71.8126	117.664	109.802	121.186	0.0034392
ak7b	115.347	126.796	114.815	197.815	187.572	192.608	0.000150238
nek10	12.7215	13.9387	13.119	21.622	21.2472	21.3838	0.0169189
ccdc135	44.4	51.6492	47.1748	79.0266	73.1926	79.5407	0.00102131
ccdc87	24.8943	28.2315	26.8504	45.3485	42.8518	42.067	0.00420212
cluap1	33.7126	44.9756	41.3799	66.3316	65.7306	61.1889	0.00753904
c10h21orf59	36.4289	44.9138	45.1112	65.8445	65.2886	56.8038	0.00674299
ccnd3	47.0518	57.9609	57.2017	83.4866	88.3549	90.8194	0.00771061
mks1	22.3963	30.6503	22.7716	41.5891	41.4392	39.7672	0.0186605
kcnn4	15.8005	17.3076	17.793	26.8668	26.6677	29.3754	0.0118679
mcm3	46.5134	51.3203	48.2002	78.1697	79.1734	78.06	0.000889532
melk	12.2441	14.0623	12.6849	20.0802	21.6255	21.5059	0.0366304
ncaph2	36.3752	35.6032	35.1821	57.4756	55.6506	56.6634	0.00373926
senp6b	22.4691	27.0854	22.7505	37.7607	37.3599	38.7403	0.00810407
ppp4r4	40.7875	42.8544	41.2486	69.4395	66.1948	67.0076	0.000582403
zgc:153215	57.0827	65.807	58.9786	101.867	93.3927	99.0497	0.000911184
wdr19	13.9024	14.4924	14.4937	27.0668	23.1166	30.1055	0.00264833
si:dkeyp-97a10.1	25.8374	30.2598	27.0905	47.5362	43.6849	43.6864	0.00550559
gra	72.6662	76.9786	79.156	122.588	122.574	126.082	0.000684898
fbxl14b	28.6742	31.257	29.5665	48.2137	48.8821	48.1485	0.0194015
dmrt1	94.1692	102.618	98.3942	134.562	169.53	174.852	0.00509309
LOC110437768	9.91645	8.46861	9.4273	14.3837	15.1815	14.3707	0.000420406
katnb1	62.5145	73.4869	64.9893	109.2	109.087	107.981	0.000641642
dedd1	33.1846	41.5838	26.3838	54.5979	52.3901	56.5447	0.0046613
dclre1a	7.12013	7.82759	8.9892	12.9213	12.7649	13.3705	0.0496761
zgc:66426	60.2942	67.832	62.2959	107.817	99.659	99.321	0.00297171
LOC101883154	34.872	40.9836	47.3421	45.6498	43.9143	44.893	0.0405503
tsn	18.005	18.4691	17.8637	31.9853	28.47	27.8541	0.0189099
si:dkey-202b22.6	17.0636	18.2921	17.9495	28.1114	29.4574	29.1215	0.00055146
casc5	15.3304	17.6138	16.574	25.7632	27.7706	27.0467	0.00254737
oc90	33.0099	30.5859	21.4559	44.3128	35.4376	46.6249	0.00324339
cyp17a2	7.27974	7.82733	7.70096	11.9895	12.2543	12.1986	0.0454858
si:ch211-209a2.2	204.327	187.945	212.642	332.609	323.563	328.729	0.000153843
rbm46	77.9183	89.1308	86.3933	135.608	135.612	140.727	0.000472771
kifap3b	22.238	24.1123	24.3125	39.0345	37.9483	37.9234	0.0027554
atmin	7.60558	8.0316	7.57294	13.1937	11.7926	12.7632	0.0238534
pkd1b	3.21679	3.31053	3.48179	5.17799	5.12308	6.07887	0.0191464
shcbp1	19.7863	21.0774	13.9973	30.4536	28.1862	30.6253	0.0156248
cx43.4	18.498	20.8045	18.2892	31.4852	31.5427	30.6294	0.0182072
tsn	18.4956	18.8736	18.1571	32.6033	29.1535	28.5786	0.0174355
si:dkey-250k15.4	17.2172	18.6872	17.8159	30.1953	28.286	29.3068	0.00998386
ercc6l	15.0358	13.7738	15.8909	25.0396	23.8998	22.7605	0.00422316
morc3a	40.8505	41.0044	42.6565	70.7984	65.5976	67.9171	0.000576337
saxo2	75.8579	79.7442	78.2271	125.789	118.803	118.7	0.000231876
morn3	18.8736	25.4871	21.6306	34.3435	30.2052	31.5751	0.00243233
rad21b	8.44698	8.20205	9.59205	14.3453	13.8704	14.2679	0.0100654
dpcd	66.4503	73.9335	71.1403	115.865	112.222	116.107	0.00501219
ccdc36	37.0307	37.6706	38.425	62.9054	60.0356	60.1758	0.00324888
cep41	37.2619	35.1977	28.2399	55.6687	67.7137	46.8224	0.00600616
rad54l	24.2067	28.9246	26.498	43.7698	43.9138	42.0681	0.00628982
rbm33b	11.9755	13.8952	13.7363	21.255	21.1597	20.7422	0.0386533
nnt2	19.4122	22.0321	21.6032	32.5734	33.1162	32.7637	0.00754109
mtf2	19.3876	20.0995	19.8046	33.495	31.5288	32.7922	0.00242919
tsga10	78.1432	95.0088	89.9052	143.739	141.774	141.442	0.000274157
si:dkey-243i1.1	5.90924	8.34233	6.45585	11.1086	11.1161	11.4729	0.0353978
brca2	13.393	12.7884	12.7248	21.6391	20.5329	21.4005	0.000848532
larp7	24.0296	24.0454	25.4667	42.7762	39.083	38.151	0.011584
arl3	11.436	11.2397	10.1961	19.6987	16.8406	17.1341	0.0474571
chtf18	19.4183	18.0512	18.7674	30.9111	30.0643	30.8747	0.00557975
zgc:114041	21.1938	23.5053	22.6205	35.4652	37.1228	37.2988	0.0273571
ube2ib	50.196	57.1642	79.2825	100.97	101.242	102.873	0.0208758
tubb5	26.0888	27.5393	26.8078	45.458	43.5265	42.4078	0.00651868
dnah3	9.28305	8.85623	9.18833	14.3747	14.8063	15.473	0.000906572
cyp17a1	15.0979	22.2006	22.3448	32.645	32.2643	31.2775	0.0114364
hfm1	32.8986	33.3912	32.4736	56.4671	53.6079	54.3099	0.000296949
LOC100332973	70.4375	71.2144	67.5901	124.937	108.019	110.567	0.00290192
foxj1a	34.9996	35.0025	34.2845	57.2508	55.5793	57.622	0.000648022
dnal4b	73.4848	68.9957	76.4905	122.621	113.804	121.562	0.00252859
c5h9orf84	14.2251	13.8729	13.4925	23.7692	22.8802	21.9335	0.00230919
lrguk	31.2523	36.6059	34.4604	54.8767	55.5057	56.7533	0.00272198
psmc3ip	27.723	36.4678	30.5397	51.5595	51.8864	51.3691	0.0450186
dnajc9	59.953	69.6435	67.2026	108.659	108.576	104.555	0.00402502
--	14.8828	14.2064	13.7152	23.7632	22.721	25.5984	0.0355797
dzip1l	29.0172	33.5603	30.6564	52.7157	50.2667	49.4953	0.00128546
gas2l2	27.6456	31.046	31.2752	49.2637	47.6338	50.2372	0.00147789
lmnl3	66.888	78.3043	75.125	119.584	122.552	118.193	0.000541426
supt3h	30.931	35.7897	31.829	55.0401	53.9101	54.6343	0.0114813
cep55l	30.3648	28.7263	30.263	49.1042	48.9221	48.5262	0.00455732
tmem232	23.7126	27.4717	20.121	40.1664	38.0157	38.5835	0.0152026
slc30a1b	21.4144	23.3766	22.13	37.6311	36.463	35.5335	0.0180886
mlh1	13.3917	15.7945	15.5154	23.6336	24.2608	25.0535	0.0243587
brdt	31.5239	35.0368	29.2639	56.7412	51.9712	54.8555	0.000873836
gpat2	31.014	32.3787	32.1956	51.6736	51.5261	54.1625	0.00142053
slc24a4a	10.6198	9.47583	7.74939	16.8062	15.5621	14.5339	0.0486704
wdr60	14.7956	18.5047	15.3347	30.4514	24.754	24.2807	0.00503164
LOC110437964	19.5332	21.2038	20.7025	32.9362	33.7861	34.4123	0.00615147
si:dkey-4p15.3	64.1156	67.3435	65.3729	106.365	108.532	107.785	0.000318845
gabpb1	14.5151	19.4049	22.3907	29.5452	32.7372	30.3567	0.0340187
stil	7.79527	7.92303	7.69182	12.1009	13.153	13.1447	0.0192053
dync1i1	10.0984	11.5596	13.1365	19.1565	18.9735	20.0296	0.0308125
zdhhc8a	15.6672	16.918	20.8411	24.9863	30.2022	25.2597	0.0105854
ccdc14	5.08747	4.4164	4.84855	8.88263	7.57996	7.91172	0.0174838
rfx7	4.73945	4.94622	4.63402	8.09309	7.02232	7.36411	0.0167975
asz1	13.9738	17.8777	16.945	24.495	27.3811	28.1382	0.0443033
ccnb3	43.8165	56.3506	43.2218	75.1918	73.5485	78.4812	0.00356282
--	10.9559	9.22003	10.3134	18.2648	15.8276	15.9916	0.00142373
faima	56.5484	66.1827	53.2268	103.198	89.3175	92.2797	0.00856576
tigara	11.687	13.3123	11.438	20.9719	19.5068	19.4089	0.0493735
tube1	46.2047	54.3674	49.0553	82.9204	81.2312	81.4419	0.00147835
ankrd27	17.5482	20.1445	19.226	27.6252	28.5394	30.2148	0.00608899
lrrc6	31.4823	35.4402	33.125	54.3731	52.7861	53.5835	0.00354072
ndel1b	16.6837	16.5199	17.507	26.7972	26.505	30.0223	0.00451262
LOC100535061	24.8918	26.5962	26.9183	40.5701	42.573	42.6999	0.000427203
stk33	12.4548	12.7374	9.62882	16.5055	20.3849	19.7208	0.0495882
srpk1a	24.129	21.2663	25.3458	38.4021	39.553	38.4506	0.00377438
hsf2	29.7074	35.2869	31.1192	52.5416	51.4766	53.9852	0.00513763
LOC110440193	95.2657	98.5464	97.8278	166.579	152.215	154.406	6.39e-06
ppid	93.3987	97.8489	97.3061	164.725	157.152	152.777	0.000225878
rpgrb	12.5788	13.8178	13.9961	22.9897	21.5232	21.8733	0.0194393
ticrr	13.3346	14.2489	13.4094	22.5269	22.78	22.1318	0.00246514
si:dkey-208b23.5	18.4174	19.5105	17.3817	29.7565	29.7758	30.083	0.000833329
flot2b	28.1142	28.2596	27.6893	48.4282	44.1467	45.8056	0.00161889
nsmce4a	25.0986	29.8483	28.6119	50.9225	45.8062	41.6624	0.021948
smc1b	140.936	150.444	149.302	253.561	237.628	239.212	7.04e-06
ppil6	63.8218	77.0676	71.6563	117.414	49.8499	114.369	0.00273819
LOC100331467	13.4661	15.8777	16.4621	25.9766	25.1098	24.2523	0.0273426
r3hcc1	29.9383	29.7497	29.9953	52.4957	46.5855	48.995	0.00364945
ctnna2	14.561	18.9886	16.8876	27.3077	28.4549	26.7305	0.0130234
armc3	46.9926	58.696	54.4817	85.9011	83.3764	87.4748	0.00039921
oc90	47.2271	50.8232	41.634	68.9902	72.0357	88.8012	0.00180351
odf2b	8.87837	10.1545	11.0482	17.5	16.6911	14.972	0.0309884
plekhg4	37.8511	35.8535	36.8297	61.0326	61.7983	59.141	2.42e-05
zgc:113208	18.6107	18.664	22.7041	36.3374	27.0346	41.5018	0.0185841
socs6b	26.9289	29.2322	29.5998	48.8964	46.3708	46.0903	0.00167403
zgc:162344	23.3884	26.887	24.2534	41.9635	42.9701	41.1424	0.00814799
bcat1	38.7083	39.5622	38.9043	67.681	62.2923	61.9927	0.00207597
LOC110440054	50.4896	57.0716	54.5754	88.2616	91.2369	85.509	0.00198263
org	30.3715	36.3892	33.5643	51.21	61.1465	53.1325	0.0357653
adnpb	11.9669	12.0329	12.1018	20.824	18.7964	19.9199	0.00601471
frmpd2	17.351	17.0009	17.7608	28.9921	28.9682	27.6481	0.00290596
armc2	14.5005	16.9025	15.9142	25.9077	25.4726	26.6583	0.00569563
cdca5	28.2569	34.9597	32.7015	53.7314	53.4102	51.076	0.00870546
fmn2b	4.82449	5.67473	5.28433	8.10625	9.33738	8.62416	0.0396083
gga3	10.4535	8.66188	8.95886	13.9727	14.1077	17.9531	0.0459043
hnrpl	24.4864	32.1274	23.5364	42.783	44.4854	45.0041	0.0116396
rfc1	14.7931	16.2423	15.7093	26.8978	25.1647	25.1047	0.00386166
cspp1	29.3305	31.6039	31.5166	52.1427	51.0198	48.6619	0.000721468
spdl1	17.9631	21.318	19.8848	32.5458	33.0911	32.0679	0.0167351
tekt2	10.7454	12.7	11.186	19.0037	18.0673	18.2812	0.0266381
LOC101886521	10.4101	13.4674	13.2403	18.722	15.2585	19.0448	0.0146523
tekt4	33.985	38.9574	34.2709	55.1283	56.5998	56.9819	0.00301988
mbtd1	6.20062	6.56056	7.0195	11.1897	10.6497	11.3261	0.0410463
cep128	27.4553	33.9867	31.4666	51.6772	49.9058	51.8573	0.00972742
ankmy1	19.7889	23.3503	20.3231	35.7174	32.9322	36.228	0.00236083
stmn1b	121.675	141.3	133.725	218.116	222.077	215.482	0.000108584
ift81	122.953	131.142	123.23	216.07	203.117	205.011	1.88e-05
tdrd1	55.1244	58.0531	64.3351	100.072	100.457	93.2683	5.14e-05
tacr3l	9.9422	12.2649	16.1861	18.2352	16.9255	20.6154	0.0366692
kif14	8.07355	7.24124	7.87799	12.7905	11.9722	13.6892	0.00986709
efnb2a	19.9426	20.2057	20.2846	34.1456	33.1874	34.2115	0.00202666
muc5d	8.93384	9.20655	8.05178	14.7886	13.0158	14.387	0.0287477
marcksb	61.087	63.9992	60.7741	106.862	100.621	100.431	0.000152004
swt1	13.9547	12.2628	13.4859	23.7345	21.5155	21.5547	0.0103522
ctcf	11.0102	11.8464	11.6954	20.6462	22.5536	23.7352	0.00704465
maats1	67.3132	73.7505	74.5211	115.388	118.187	122.871	9.93e-05
ccdc79	90.768	94.4244	70.6078	155.121	114.878	155.28	2.48e-05
hirip3	28.0161	29.8789	33.1498	51.1939	66.9346	45.3159	0.00536071
lca5	30.5211	37.5546	33.7471	60.23	54.3568	54.8723	0.00142276
hspbp1	22.6876	23.2376	22.5371	37.4345	36.7521	38.6578	0.0117859
gb:co360592	23.0426	23.0535	17.7835	34.7767	36.0309	30.7415	0.0276179
stmnd1	19.0656	18.9112	18.5021	30.3618	30.977	32.3509	0.0481071
efhb	62.1395	74.3048	68.1294	113.501	109.923	115.717	0.000496712
casc5	14.1197	11.1217	13.7559	22.1242	20.7856	21.3124	0.00130062
--	3.49363	2.75941	3.53621	4.97741	5.31733	4.85429	0.0210359
dsn1	15.4677	18.6613	18.1918	29.1771	28.0737	27.5149	0.04187
cerkl	17.5356	24.8662	21.2395	33.4673	35.092	35.8593	0.0179127
cep135	13.9511	15.174	14.7049	24.1668	25.3029	23.749	0.0029671
tdrd9	56.9342	61.85	62.5488	100.991	99.4282	100.687	3.77e-05
atad5a	12.4801	13.3332	12.8885	21.4559	22.2909	20.5447	0.00202975
si:dkey-25o16.4	25.1913	27.4804	25.2224	44.8538	41.6646	42.8586	0.00033902
iqcd	66.9043	74.9546	73.4468	127.712	112.7	117.116	0.000214382
cxxc1b	21.3165	19.9879	23.0549	36.1806	34.3012	36.4678	0.00823566
si:dkeyp-20g2.3	31.1023	34.0611	31.9913	51.9336	54.8562	55.4225	0.00145504
zranb3	8.14189	8.36855	8.12124	13.3852	13.8356	13.5886	0.0486704
--	46.1868	39.138	40.7944	41.3326	61.3909	70.6444	6.07e-05
si:ch211-189k9.2	20.6254	23.6869	22.2254	36.7981	36.5489	37.7932	0.00237664
clgn	95.3892	111.386	103.265	174.861	168.479	172.599	3.13e-05
poli	10.3437	12.4103	12.2759	19.6628	19.9363	18.6427	0.0344638
si:ch211-198p11.6	23.9435	26.0573	23.3798	41.3563	40.1891	40.609	0.00840439
irf3	11.1937	9.98157	10.5362	18.9051	19.9441	17.531	0.0245477
spata18	13.5094	12.8408	14.2512	25.2229	24.8645	18.6703	0.0172172
spag8	29.9949	35.4122	30.442	52.8403	53.204	53.546	0.00248765
si:ch73-347e22.4	5.19447	4.38214	5.04159	8.40619	8.16207	7.8743	0.00808865
--	36.5771	41.7292	34.2939	65.9084	59.5305	63.1139	0.00620898
spata17	51.6498	60.2209	53.8283	91.3661	92.5105	90.1994	0.00324916
agbl4	15.4743	16.0288	14.8001	24.1781	27.7695	24.9081	0.0333314
dnal4a	8.37881	8.29988	8.39482	18.1326	12.2762	12.6141	0.0397812
etaa1	20.95	24.7875	22.8884	38.5558	37.4354	38.1462	0.0048416
LOC108180292	23.6391	17.0494	19.243	34.2011	36.0468	29.8671	0.0149494
josd1	19.0628	24.0648	24.8062	38.7136	36.1813	36.7612	0.00342026
si:dkeyp-113d7.10	6.66624	6.93352	7.19194	12.028	12.5649	9.85093	0.0329838
stpg1	22.1097	19.8014	18.3706	28.5336	31.8948	33.0477	0.014231
supt5h	12.6642	5.71744	7.09616	12.5781	12.6433	15.3217	0.0246971
znf367	12.2764	12.5539	13.1241	20.7068	22.3547	20.5886	0.00531218
si:dkeyp-93d12.1	18.1344	17.9631	18.4561	31.755	30.3998	28.9431	0.000296999
cep78	12.2271	13.2368	13.8991	23.0947	22.0344	20.9645	0.0185879
si:ch211-275j6.5	25.2714	31.7079	28.735	48.6953	46.0511	51.5719	0.0263526
katnal2	26.2277	34.9718	26.7691	48.3571	49.409	51.5926	0.00718643
ccdc30	10.1191	9.28855	9.01296	18.7611	16.4707	14.9869	0.00203038
fkbp4	34.0328	37.1982	35.9771	61.4479	59.0838	60.4966	0.000934375
si:ch211-286b5.2	23.3159	27.3827	24.4467	44.0553	40.5833	41.0181	0.00449661
tbc1d32	13.5064	15.25	14.7618	27.9905	28.2245	28.6289	0.000607567
scn1lab	2.92927	2.61889	2.85211	4.52427	4.96631	4.32785	0.0385811
depdc1a	23.8696	24.4463	24.6246	43.2521	39.2313	39.4391	0.00162178
si:ch73-217n20.1	62.8381	76.0073	69.1244	117.51	114.228	116.308	7.48e-05
ppm1k	17.6115	17.1744	18.7386	30.3882	28.1735	30.6774	0.00213553
usp1	56.9227	58.6147	61.3663	101.582	96.8196	97.7358	5.15e-05
pde6c	5.26029	5.62121	4.62249	8.57586	8.38679	8.72009	0.043194
slc4a11	4.45681	4.09817	4.13949	6.84462	7.34114	7.2015	0.0217514
ift172	45.9289	51.1239	49.7025	83.1495	81.3007	81.0304	2.19e-05
mlh3	6.53363	6.9781	7.09716	11.8257	10.657	11.3656	0.0318083
LOC100330188	7.50422	6.16636	7.41449	12.5404	9.63691	11.1462	0.0444936
lmbr1	8.98325	10.0407	8.09892	15.7204	14.0515	15.5493	0.00799872
rec8b	52.6416	59.3744	56.2433	97.2527	92.455	93.151	0.000256636
ccdc61	9.3715	10.6195	10.2661	16.0113	17.6972	16.9855	0.0333314
ptprub	9.26641	10.1295	10.5182	16.1198	15.6692	13.983	0.00744198
si:ch211-266i6.3	71.9679	68.1734	62.4409	105.47	102.217	87.2939	5.57e-05
cfap97	23.8398	29.3745	23.562	41.662	42.3554	42.1144	0.0058971
zfand4	16.4867	22.2216	21.1458	33.5798	31.8439	34.7699	0.00392973
tada2b	12.0944	10.7617	11.6238	19.885	19.1623	18.8281	0.0450186
myo15ab	1.81079	1.94741	2.16655	3.26947	3.32448	3.34904	0.0232481
si:ch73-174h16.5	38.1585	42.8121	41.666	67.8012	68.8599	68.4773	0.000101353
LOC100008366	4.92086	6.37987	7.59336	9.08266	9.05691	9.44024	0.0153938
siah1	20.3512	21.9419	21.5267	36.3234	36.3523	34.7531	0.00455945
si:dkey-1h6.8	8.80144	10.3538	8.9726	15.8339	14.965	15.5389	0.0482619
nol8	8.66526	8.89767	9.86307	15.0655	15.6408	15.0197	0.0117873
arl6ip6	16.3768	15.0301	11.5709	25.1702	22.7492	24.4325	0.0247005
pld6	93.6773	108.569	102.364	172.923	170.443	168.166	0.000229193
LOC108179015	22.9955	24.5574	23.8022	41.2665	39.8669	36.3524	0.0100786
foxm1	119.907	135.354	125.553	219.053	202.82	214.086	4.61e-06
dpysl3	14.6355	14.2184	15.1715	24.0762	24.7522	24.9834	0.000649765
sycp2	70.6385	73.0234	73.6156	124.294	119.16	121.487	4.89e-06
ddhd1b	15.2365	17.5838	13.6801	23.7271	26.6793	27.7157	0.0111987
mnd1	61.0058	68.5631	63.1482	112.309	103.915	107.576	0.000754366
mybl2b	11.9097	9.50581	9.93849	17.2616	19.5782	15.4698	0.00801363
phgdh	8.13166	8.87119	9.13116	15.5648	13.7336	14.6391	0.0468571
zgc:153738	76.6256	89.8132	85.9761	147.682	137.64	138.755	3.3e-05
ttll7	5.7163	6.53161	6.75423	11.0471	10.8508	10.7471	0.032649
pcgf6	38.5088	39.9726	41.7048	70.3853	64.8446	66.8066	0.00160255
LOC100333826	11.3987	15.4289	14.8871	26.0316	24.2811	25.3945	0.0176773
hnrnpa3	33.6041	40.5798	38.1968	61.6463	64.1678	62.8578	0.00296123
primpol	25.9414	28.1465	26.23	50.0521	41.6127	43.4061	0.00397496
pimr54	8.83826	10.2979	8.15749	10.4578	17.2609	13.5441	0.0478547
lysmd1	11.9409	13.5631	14.3303	20.8375	23.1382	22.7101	0.0274883
eml6	3.12201	3.92748	3.70673	7.43987	7.14319	6.80498	0.0451223
nfatc2ip	14.9334	24.8376	19.7676	34.8712	31.7293	33.5215	0.0320632
rnf145a	3.7925	3.59037	3.61396	5.93742	5.97338	6.2914	0.0451223
ap5z1	9.40373	8.4571	8.74553	14.6499	15.4451	14.8388	0.0345035
adgre9	26.8298	25.5491	22.9015	37.3293	38.2462	40.7096	0.00389262
phf19	27.7981	27.7836	28.8994	51.1179	45.0088	46.3333	0.000180675
ift46	152.028	195.796	167.303	292.63	280.402	297.841	2.23e-05
ppef2b	13.9802	17.7194	18.6254	25.7487	27.361	29.5304	0.00481936
unga	19.5678	27.1999	23.6243	39.7969	39.2209	39.608	0.0237682
sfi1	15.0093	16.6727	15.391	27.7057	28.5647	25.9052	0.000774095
zmp:0000001018	5.85956	7.74331	7.6215	12.4072	12.1677	13.2446	0.041903
hey1	6.68226	6.79404	7.19484	11.9089	11.0928	11.8664	0.0335808
meiob	39.9427	40.7425	40.7437	69.0154	67.5313	68.4128	0.000934375
zgc:154086	15.0861	18.3351	18.0149	26.5706	30.8225	29.1498	0.00383732
ttll6	24.6626	29.0041	25.2873	44.0879	44.2757	44.1179	0.000873471
si:ch211-106k21.5	4.09104	4.41282	4.19068	7.14159	6.54084	7.7472	0.0335513
frmd7	9.85077	11.4995	10.8403	17.6812	20.009	17.6846	0.0343615
LOC100000772	12.0143	12.5911	12.6637	21.5395	19.3066	21.1114	0.00342681
blm	10.62	11.0076	9.97942	18.1579	18.2231	17.1129	0.00352651
dpysl5a	12.7645	14.3601	12.3111	23.4858	21.4227	21.6699	0.00598395
--	4.02737	3.72361	3.19086	6.20588	6.52631	5.697	0.0186703
wdr93	14.6625	15.2239	12.2527	25.6821	22.5628	24.0964	0.00722685
tatdn2	17.0966	18.1824	16.9783	29.6954	29.9944	28.9423	0.00605422
zgc:153681	12.1336	14.0527	14.0134	24.5556	23.4551	19.5268	0.0173361
si:ch211-195b21.5	12.6405	15.5488	16.3145	25.4018	23.9535	25.7281	0.00592285
erich2	43.833	51.2236	67.9475	87.9117	94.3957	107.422	0.0122245
iqcg	47.6183	55.4631	53.8002	91.4415	87.8071	86.2536	0.00162952
LOC108179555	17.4176	16.7105	18.014	33.1421	28.4424	25.3212	0.00290487
si:dkey-261j15.2	18.91	18.9405	19.7771	33.2898	31.0159	32.4057	0.00115195
prph	13.1443	14.6979	15.2745	24.0811	22.7066	24.5749	0.0324976
spdya	43.3267	43.7179	44.7841	75.4645	74.0613	74.4284	0.0014835
si:dkey-151g10.3	3.016	2.78914	2.93447	4.89445	4.34568	4.98171	0.00595246
mapre3a	11.7414	9.50634	11.9903	16.5999	20.0939	15.5742	0.0278927
stk31	62.7916	65.0707	61.3046	110.027	100.722	109.165	1.89e-05
LOC101882899	18.9822	16.7291	18.6851	25.9813	34.0735	35.2184	0.000802083
ift140	6.74921	8.2106	7.61017	12.7326	12.3702	18.2913	0.0439897
prr11	21.4889	26.5187	24.4668	39.5191	42.8603	40.3598	0.0106701
znf1007	11.9828	11.4124	12.1157	20.9007	20.6051	18.8411	0.000456775
mcf2l2	3.42334	3.49464	3.57623	5.28934	5.53511	5.06483	0.0468427
rab38	2.84321	2.85723	2.68976	5.77605	4.53654	4.65437	0.0339835
sass6	10.3512	13.2805	11.6179	20.1128	20.2855	20.2985	0.0109799
rsph3	54.2117	65.6564	58.8034	104.514	97.6877	100.581	0.000400811
--	9.06892	7.47633	5.85889	13.8493	12.9532	11.2024	0.0176052
tuba2	8.96196	9.14463	9.78236	16.5984	14.9889	15.2852	0.010654
smarca1	58.1672	61.1724	60.2219	104.83	96.9331	102.746	1.43e-05
piwil1	371.875	398.795	382.665	652.107	648.41	649.14	3.75e-07
trim62	13.8633	18.6637	17.7874	30.7698	25.8264	29.198	0.0166078
si:ch211-220f12.1	3.61639	2.43777	2.18917	7.10217	6.39573	4.91416	0.0397568
man2a2	4.1841	3.32743	4.46757	6.47045	7.32558	6.50149	0.0123292
lrrcc1	39.3454	43.473	40.7798	71.1484	69.6616	69.7835	2.8e-05
foxn4	7.73383	12.7028	11.0134	18.0027	17.7718	17.4643	0.0281118
LOC108183912	18.1171	17.4986	10.2291	28.046	26.8929	26.0644	0.030888
zgc:193690	189.495	196.384	193.67	347.39	319.1	318.116	4.21e-06
si:ch211-209f23.7	18.7036	18.9878	17.1241	33.2472	29.8471	29.7823	0.0257623
mycbpap	34.0693	36.4186	35.6347	51.0658	51.7667	52.2896	9.71e-05
brdt	11.656	16.8461	12.1731	21.1741	21.9645	22.0087	0.00225859
LOC110437974	19.5932	20.2952	22.2808	38.2387	33.4837	34.4174	0.00433504
axdnd1	65.9515	73.2393	69.2145	119.841	115.427	119.047	1.6e-05
cfap53	96.8235	118.113	111.561	188.244	181.849	184.758	3.71e-05
LOC100535393	1.25746	2.01814	2.42062	1.92257	3.05663	3.88787	0.0423556
fundc1	30.6397	33.8912	32.6675	56.0688	57.9653	51.3683	0.0145653
--	7.47264	6.67351	5.58854	10.0963	11.2139	11.9009	0.0258
zgc:153352	12.1265	11.743	13.2608	20.8735	22.1019	21.8115	0.0174285
mastl	14.53	17.15	15.7767	26.5676	27.0485	27.1504	0.00294068
si:ch73-376l24.6	16.3455	11.1173	15.1206	29.9478	22.9592	27.0893	0.00484642
b3gat1a	22.2765	18.5243	24.3251	35.7066	48.2899	39.1194	0.00930542
slc4a8	7.42565	7.43088	7.94542	13.122	12.7484	13.0287	0.00624721
clspn	17.9353	20.2697	20.4784	33.72	33.0394	33.2024	0.000885363
sorbs2b	14.4238	13.3978	11.7048	23.3339	20.122	20.7772	0.0179637
vps4a	20.7629	16.7372	17.4836	36.9304	29.2184	28.0137	0.0455272
LOC564671	19.551	24.1322	21.6158	38.0163	35.8256	38.9787	0.00971296
mcm10	6.71853	8.20473	7.52834	11.3757	11.9717	11.2253	0.0451161
rac3b	5.21936	5.75756	5.48263	9.84694	9.4102	8.95316	0.0256517
mepce	35.337	39.842	39.5782	68.167	63.8663	63.7339	5.2e-05
arih1	28.6752	31.908	30.2957	56.9432	47.6496	50.4956	0.000804019
grin2cb	4.32894	4.56048	4.28202	7.21428	7.30688	7.31896	0.0260985
dzank1	15.4825	13.8697	17.1833	28.4744	25.0906	25.9804	0.00400177
grin2aa	4.91009	4.98699	5.31548	8.67021	7.44573	8.06718	0.022773
akap1a	28.2344	32.4683	32.0187	61.1217	44.6972	52.5281	0.000754984
skp2	10.5887	10.925	11.381	16.2555	20.4566	19.3278	0.0267271
dbf4b	4.36546	4.06531	3.62089	7.28317	6.61836	6.73187	0.0225774
chtopb	31.623	34.8634	33.9953	60.6821	58.7174	54.9464	0.00187685
si:ch211-10a23.2	30.1582	35.6708	30.3667	54.5655	54.8558	55.0883	0.0015424
lrrc9	10.4224	9.9536	9.88882	17.6304	17.0175	17.2772	0.000538015
--	21.168	28.0312	29.5698	43.9198	45.2724	46.9548	0.000603432
si:ch73-290k24.6	12.5128	13.3174	12.6548	21.3299	22.8863	22.7524	0.00793138
asl	9.9459	10.1636	10.309	17.8235	18.1653	16.27	0.0478826
mutyh	9.0001	7.23822	8.0313	10.6152	11.2266	13.9339	0.0223304
si:ch211-161h7.4	19.5783	20.0669	20.2006	35.7297	32.4141	34.273	0.000245635
fam117aa	11.7162	12.0745	11.9692	21.355	21.419	18.397	0.0151797
ppp1r36	38.7743	39.7442	26.6325	48.0174	49.0722	49.5405	0.00184518
sycp1	165.136	162.224	172.999	309.667	268.067	280.164	2.71e-07
noc4l	10.4548	11.0598	11.3208	18.0228	15.0365	14.4167	0.0293123
rad21l1	83.7037	93.5506	90.7672	154.068	156.337	150.329	1.62e-05
--	7.59143	5.42834	7.68003	11.2168	13.9218	9.60278	0.0125975
ddx4	183.264	190.731	189.745	333.012	320.101	313.503	5.57e-07
si:dkey-30e9.7	9.97458	13.155	13.5958	22.1539	20.764	20.8315	0.000904298
dnah5	9.63607	10.4735	12.214	17.0771	23.9004	17.9669	4.27e-05
zmynd8	10.0436	8.0173	8.22673	14.3392	15.1229	15.9869	0.00761451
si:ch1073-266p11.2	22.7214	24.235	23.951	41.6006	39.6165	40.3959	0.000157679
scn8aa	1.8517	2.10476	1.91431	3.60255	3.62306	3.18319	0.0451742
tgm1l5	21.7653	22.911	23.5785	37.886	40.5786	38.7882	0.00381366
LOC110438021	19.5936	19.9647	15.2484	32.7563	28.2508	28.1059	0.0015029
pax6a	6.14739	7.60933	6.00832	11.0567	11.0743	11.4205	0.0438807
zgc:162509	8.73649	9.09879	8.94298	15.6232	17.005	13.3997	0.0253712
prep	55.0268	64.9539	63.4532	102.611	103.336	109.084	2.75e-05
ccdc157	9.46242	10.0892	9.00481	17.3598	15.1375	16.5968	0.0237864
si:dkey-65l23.2	15.6122	15.0729	21.1567	25.6071	25.6503	26.9976	0.00406526
rnf34b	2.13636	2.08653	2.03652	3.07171	2.81731	2.97829	0.0486704
zgc:111976	36.9206	47.0391	42.4556	70.6542	72.2261	74.6182	0.000486453
tnr	2.94679	2.86297	3.13953	5.75013	5.19043	4.99332	0.0452426
kcnh1b	3.44154	3.00867	2.56044	4.25217	4.9774	5.90244	0.0290293
zgc:153345	23.8747	25.6316	24.5901	43.7141	42.2307	41.5948	0.000337756
si:dkey-166n8.9	8.1983	8.59773	8.26824	13.3665	13.859	12.714	0.0110508
eps8l1	14.9415	15.5993	12.8776	29.0412	21.1652	32.2742	0.0220094
pbrm1	10.1853	10.144	10.6375	18.1052	18.1317	17.6394	0.00130465
zmym2	5.08859	3.24683	4.55659	7.79599	7.56867	7.17922	0.0147734
p4htm	7.97833	9.05257	7.54175	15.4695	13.5029	13.3957	0.01886
pygmb	9.91478	9.88448	9.20572	17.7829	15.607	15.5697	0.00771008
col2a1a	2.76018	2.96249	2.93681	4.74427	5.16383	5.62219	0.0486704
mgmt	24.4895	31.5773	26.9503	58.7676	38.5747	55.2376	0.0493735
nhsb	2.01451	1.70819	1.87041	3.7309	2.98562	2.98054	0.0452024
cpdb	4.77551	4.99371	4.99468	8.20768	9.17221	8.12945	0.0350528
dnd1	10.814	12.7994	12.3068	19.1952	22.5498	20.2563	0.031823
si:ch211-241e1.3	4.73232	4.82447	4.66387	7.76127	8.42918	8.3988	0.0262484
sall4	4.55054	5.01083	4.34302	7.18789	8.59291	7.09516	0.0400686
slc7a6	14.6074	14.4269	14.7418	25.6268	25.1844	24.7048	0.000645263
elavl2	81.8045	70.0499	68.118	134.973	109.058	138.491	0.000394174
rpf1	13.8675	14.52	16.5561	26.8228	28.6566	25.4269	0.00914703
drc1	91.9809	94.1535	94.2383	171.27	153.693	158.684	3.66e-06
ppp2r3b	11.27	14.7888	13.65	23.9553	19.9537	22.4064	0.00851763
zgc:194508	23.1007	29.5351	26.6055	48.1864	45.235	47.1942	0.00721932
setd1bb	2.81138	3.00247	3.5813	5.56277	5.07448	5.58976	0.0331909
stmn1a	57.0985	71.3327	70.242	118.744	111.453	114.045	0.000908406
chd3	5.2549	5.23277	5.85025	10.8376	9.04132	8.5992	0.0101743
LOC100334841	12.8923	13.6079	14.5628	23.4342	22.8535	25.0881	0.00768461
cep85	16.837	11.94	17.367	29.6529	29.4173	21.1016	0.0405628
si:dkeyp-86b9.1	5.20236	3.87795	4.349	7.63788	7.35954	8.33603	0.000323612
brf1b	6.84939	11.9421	6.84951	13.907	12.7361	11.497	0.0267004
ttc34	10.5654	12.6515	10.837	19.5677	19.5151	20.0343	0.00349737
si:dkeyp-53d3.5	5.72534	7.78022	7.03453	11.8283	11.5247	12.0258	0.0361242
chek1	16.4433	19.5623	19.6016	32.2359	31.0347	33.3635	0.00565576
pou2f2a	4.31833	4.48352	4.71389	6.84842	8.00632	8.53376	0.00303518
si:ch73-341k19.1	4.86327	5.75855	5.25071	9.31181	8.68391	9.96044	0.0364618
--	9.7297	9.85111	9.5942	18.4964	15.9538	16.412	0.00174403
dclre1b	13.3809	15.7069	15.6806	27.2257	25.3459	25.444	0.00550266
gdpd5b	22.2156	21.5776	22.2206	41.7353	35.3347	37.7626	3.76e-05
--	9.19618	5.8442	8.62356	15.4998	16.3286	15.8572	0.0165886
ube2f	20.4479	16.9003	20.1774	23.6874	35.365	31.8427	0.00713824
m1ap	15.3955	17.2741	16.2601	29.5763	29.1109	27.8318	0.000910407
moto	32.1809	26.6941	32.9793	55.5667	54.0404	53.4219	1.34e-05
atp1a1b	33.2829	55.0707	37.8865	70.4488	68.7388	77.5517	0.0287692
srbd1	8.88051	9.26327	9.12244	15.9298	16.1458	16.1	0.00592285
spef2	38.7084	38.0109	39.0087	65.702	67.2766	66.9388	2.33e-06
si:ch73-367f21.4	4.26633	4.61671	4.19647	12.9108	6.99405	7.5527	0.0114376
zgc:66472	32.0621	34.0538	33.6357	42.0636	58.5102	38.0391	9.98e-05
pimr138	2.21224	2.5279	2.95972	4.66179	4.54179	4.41789	0.0490429
si:ch211-194c3.5	46.4317	48.0516	38.7049	83.0539	78.0102	72.2358	8.33e-06
b3galt2	20.9653	21.9112	23.3156	38.3783	38.7709	38.7057	0.00103743
mcm9	9.44595	9.13655	8.1942	12.9753	16.1722	12.2395	0.0104923
si:dkey-76p14.2	14.158	16.7825	14.7551	27.4951	26.7069	25.7761	0.0101162
si:ch73-30l9.1	10.109	9.39309	9.92976	18.6705	17.2137	16.2517	0.00473748
trpc4a	9.65394	7.48627	8.52872	19.0498	18.8484	17.9124	0.00477147
si:ch73-344o19.1	8.34878	9.14981	8.06642	15.7517	14.5992	14.4905	0.0366626
ccdc15	21.3703	22.7812	24.9988	40.6783	40.9985	39.6607	0.00188162
khdrbs3	8.11517	9.94808	10.8751	15.0825	15.7473	12.9149	0.0147443
wdcp	6.62031	6.40621	6.3984	12.2281	11.6708	10.5326	0.0329037
si:dkey-26i13.8	36.8199	39.3373	39.2219	67.9391	66.6481	68.0675	1.34e-05
cuedc2	14.6889	16.7436	16.8375	29.7256	26.8226	28.2286	0.0052274
xpr1a	3.31208	2.8829	2.72232	5.5497	4.58529	4.87808	0.0333481
hsf5	162.744	186.813	174.439	311.965	299.787	310.978	3.25e-07
hectd2	2.28049	2.25662	2.45626	4.20166	3.65668	3.9677	0.0370733
--	17.3907	18.7917	19.0717	34.5139	30.6106	32.1043	0.00358896
znf592	3.13046	2.74849	3.28147	5.65929	5.04103	5.43803	0.0274883
si:ch211-102c2.8	11.2478	9.76345	10.4848	19.1939	18.4953	17.4405	0.00125983
--	5.13322	7.9446	7.75386	12.0757	11.5634	13.3099	0.0224697
rsph10b	18.2318	18.2368	19.326	33.4969	31.4921	33.4855	0.00107587
jazf1b	5.33526	5.21565	5.62414	10.7103	9.72754	8.71507	0.00917962
stox1	4.56814	5.39016	5.38011	9.7318	9.00816	11.8341	0.0356622
fxyd6l	101.76	104.005	102.359	184.296	181.876	188.481	6.68e-05
ift88	54.4886	37.5684	38.5203	76.6032	78.3801	76.0673	0.000610056
apba2a	4.5759	5.23157	5.28566	8.93518	8.96567	8.66868	0.0299729
lim2.2	26.7774	29.7675	29.3642	49.9696	51.9074	50.0978	0.0334624
si:dkey-171c9.3	27.4024	33.9688	34.7322	67.1819	53.3011	49.4075	0.00778602
fam166b	88.1885	104.76	104.874	171.551	166.226	183.9	3.97e-05
grinaa	39.0464	47.7498	42.1265	67.0905	81.6022	77.9552	0.00592598
adcy5	2.91982	2.13816	2.23951	3.43577	4.04223	4.07952	0.0193379
si:ch211-140l13.3	2.51359	2.67121	2.29088	4.71992	4.14694	4.28462	0.0376697
si:ch211-216l23.1	9.42905	11.3859	10.7154	19.1869	19.1478	17.607	0.000801354
kntc1	19.1573	20.6789	18.3569	39.4838	36.2236	38.2841	9.99e-06
dcun1d5	72.6963	78.5908	74.798	145.089	112.921	142.55	0.000163667
eme1	7.52955	10.3896	8.70464	28.8925	18.5099	14.2971	0.00536713
rnaseh2c	12.9277	15.8402	14.4167	23.9032	25.9714	26.7822	0.0134374
klhl23	3.93976	4.00647	3.60804	6.91438	6.70976	8.68699	0.0211361
si:dkey-1f12.3	1.99842	2.24699	2.59891	4.15111	4.2369	4.1959	0.0313064
si:ch211-149b19.2	4.04316	5.16326	5.18939	8.86759	7.65159	9.09122	0.0303501
lsm14ab	38.111	40.3491	41.8509	71.6435	70.9751	71.6423	5.5e-06
shdb	7.77557	7.43598	6.97176	12.3697	12.8678	13.2251	0.0293852
ttn.2	0.581131	0.339249	0.42318	1.60301	1.65385	1.83576	0.00139908
dlg3	23.3591	17.1594	18.6062	29.4223	24.5241	33.458	0.00890858
si:dkey-15h8.16	6.1734	7.16195	3.54563	12.9222	12.1601	11.0136	0.0270365
si:dkey-189g17.2	41.5252	57.5692	46.6896	83.7649	90.9926	83.786	1.13e-05
LOC103910356	8.16547	8.21013	7.96694	14.3017	12.3898	11.3361	0.0303362
nxn	5.90091	5.6081	6.86153	12.3346	10.9023	9.5786	0.0419071
cfap52	31.9228	39.5187	20.055	51.811	55.221	56.3868	0.0371499
rad18	14.0972	17.2921	17.3315	29.7471	28.6215	28.5344	0.00628598
btbd16	29.3909	34.3382	26.284	57.6183	51.235	47.4823	2.54e-05
si:dkey-73n10.1	23.9099	25.7089	26.8024	46.6217	45.3858	44.1122	2.32e-05
iqch	15.5802	11.701	16.15	30.505	29.8787	27.7733	7.35e-05
alms1	10.7893	11.7454	8.47488	15.7371	19.6703	18.8863	0.000787382
--	9.23122	7.9921	10.2326	16.592	15.9275	19.1129	0.026327
epb41l3a	11.2733	15.1109	12.7275	24.7228	22.0809	26.0768	0.000554876
rbb4l	45.5491	45.4474	49.199	100.489	72.9668	71.6219	0.0136724
map9	32.0519	26.9541	30.9965	57.0872	49.8075	54.3198	3.97e-05
eps8l1	9.36347	12.019	13.9419	26.383	17.3674	21.5478	0.0166408
LOC101885872	16.8455	26.2009	16.3322	40.6555	28.4589	40.021	0.0468427
stx2b	20.5737	21.9444	21.3489	40.1283	36.26	38.5217	0.00586784
lhx2a	21.5276	32.1704	21.7182	52.1603	38.0599	39.3321	0.00907226
LOC103908925	32.4146	27.8602	32.7882	57.8156	50.8289	48.2374	0.000208923
taf4b	4.4377	5.32786	4.95996	8.45381	9.11875	7.93592	0.045268
plcd3b	4.0819	4.01217	3.64128	7.01545	7.42108	6.64515	0.0252228
si:ch211-216l23.1	9.15488	8.22194	9.86521	15.7272	16.6594	16.1291	0.000625431
masp1	8.80871	9.17677	7.51656	14.0011	15.0031	12.9295	0.0189563
cenpq	62.1302	56.4053	50.5138	109.821	95.318	99.5657	0.000235223
kif3a	19.5648	15.5074	15.2017	35.351	22.5078	32.564	0.0462919
si:ch211-202f5.2	16.9039	18.5925	14.9125	30.8775	29.9209	29.047	0.0128978
prdm1c	29.9678	27.2492	32.5709	45.2076	43.5246	45.1558	1.36e-06
tspan3a	13.6518	12.1709	13.4928	22.2734	24.3365	24.1393	0.00685272
LOC100148951	22.5839	23.2711	19.847	37.8375	36.4834	34.6356	0.00118709
col4a3	1.31692	1.38165	1.34713	2.61238	2.34325	2.7956	0.0468321
pcf11	6.08134	7.88974	7.19185	13.3399	14.32	8.98944	0.00225409
dnah12	6.98428	4.82926	7.74191	12.4441	11.4793	11.325	0.000622021
si:rp71-56i13.6	41.3442	45.9027	43.7945	78.6344	79.1523	77.9716	3.38e-06
pcloa	1.84487	1.21884	2.86006	3.61893	5.60576	4.76904	0.00971296
--	6.21274	7.29856	6.07441	12.0988	11.0165	12.1789	0.0426424
bcl7a	8.16912	8.83157	4.40726	14.1925	11.1612	13.3064	0.0460304
lhx1a	7.34309	8.31341	7.71507	13.3647	14.2692	14.5933	0.0207455
slmapb	17.072	16.859	18.6213	33.6565	31.6166	29.8113	0.00157032
zgc:63568	14.0171	17.4965	15.3888	28.6983	29.4956	26.4631	0.00573979
tdrd5	13.5765	18.3938	16.3879	27.7997	30.5242	27.273	0.00043152
ddx43	90.3931	95.5747	99.9333	179.513	166.851	168.546	1.41e-07
gnl1	22.917	25.08	25.6756	46.9691	43.1749	43.1848	0.000363117
ass1	4.88129	5.26389	5.91569	9.71151	10.321	10.3685	0.0342452
map1aa	4.36432	4.59027	4.29625	8.06966	8.25416	7.6267	0.00129855
si:dkey-206f10.1	15.6483	17.3943	16.7095	32.013	28.7718	29.9872	5.03e-05
arl6	30.0972	32.0611	24.7891	49.5448	51.9614	56.8844	3.93e-05
tgm1l3	6.7375	7.17884	6.63875	12.5283	12.9447	12.2789	0.00755167
scn4aa	4.40853	5.90733	6.08394	11.5457	8.06104	10.7014	0.000472249
si:dkey-75b17.1	8.7571	8.40243	9.30693	16.7759	15.6835	17.2779	0.00157921
dagla	5.03764	4.91633	5.47192	8.57969	8.43497	7.67523	0.000776739
epn3b	4.15799	2.74421	3.98141	6.66054	6.90998	6.26079	0.00581254
morn5	6.13269	9.40034	9.60996	13.0319	17.1106	16.2139	0.0282216
vsig10l	6.35961	10.6577	10.0753	13.0434	13.414	16.4967	0.0189585
col5a3b	16.8864	14.7296	16.558	27.7428	31.0648	31.1553	8.03e-06
fosl1b	6.95697	8.45881	6.99362	14.1079	13.0502	13.6303	0.0386433
zgc:103564	9.4141	10.401	9.31668	16.5142	19.1005	17.4408	0.0381973
morn5	18.5937	19.6528	19.485	40.2073	31.7835	32.9674	0.00223083
--	14.46	17.3739	12.8598	31.6564	26.4028	25.0476	0.0103144
LOC108189345	11.1713	10.8787	12.6424	27.6433	25.0931	19.4392	0.00770479
ttll10	5.60705	6.93174	5.82155	11.1169	11.445	10.3013	0.0402223
camsap2a	2.88224	2.7556	2.86763	5.05574	4.73947	5.47813	0.00922104
LOC100329833	3.03679	3.16276	2.98148	5.57409	5.80632	5.36232	0.0210581
myclb	6.0726	6.54597	6.32296	13.1307	9.10801	10.7723	0.0108933
--	12.2523	10.8929	10.2806	20.907	17.4238	20.1766	0.000113336
nphp1	15.512	22.7775	16.5089	34.1075	33.8873	31.9809	0.00113037
dnah6	7.26833	12.8344	6.04784	12.1276	19.2218	22.8121	0.0309795
ncapg2	12.9832	14.8628	12.7611	25.1429	22.9318	26.0865	0.000136136
cipca	15.4157	13.7106	15.9931	30.2011	26.7755	25.1706	0.00537604
zgc:110224	5.78988	5.57446	6.16713	10.7485	11.001	10.3273	0.0391716
pimr128	3.43519	2.68387	3.02049	5.75588	4.46981	6.30006	0.0400015
--	13.3844	21.3493	15.4171	30.2902	31.518	30.2102	0.00394969
sycp3	235.983	283.45	255.204	484.449	467.494	465.167	2.75e-08
zgc:112408	9.26412	8.7409	8.93923	17.1797	17.3403	14.8565	0.0475558
nsl1	18.3903	22.1942	22.6416	40.6585	39.6952	37.2942	0.00581475
dixdc1b	13.6564	13.9597	13.0898	24.7305	23.6201	25.5392	0.000275829
rsph1	17.7444	19.4828	20.0946	29.4019	40.7648	36.3884	0.0111386
tada3l	11.8767	14.286	11.7842	22.7585	20.1176	26.7154	0.00267783
hsf1	9.98401	10.7268	8.69472	19.1771	17.5588	17.2751	9.78e-05
peli1b	27.3811	30.93	32.4164	52.5168	68.888	45.175	0.0254419
tmem198b	5.77165	7.62849	6.90308	10.1329	10.0889	10.2847	0.0384512
prpf38b	38.3382	16.758	40.9729	59.1709	59.0403	58.4662	0.0436495
brinp3b	6.00928	6.87013	4.76048	11.6891	10.5855	9.75959	0.0414075
dbpb	6.58583	5.02081	5.51998	10.7105	10.4059	9.95031	0.00263437
faap24	6.04223	5.44697	5.30861	9.92856	10.2457	8.93457	0.00809268
lrrc29	5.51149	10.0874	5.76396	13.3061	13.0217	12.2233	0.0366872
--	5.59239	6.00017	6.22473	10.0209	11.1425	19.5162	0.000904285
pip5k1ca	3.38659	3.03141	3.44972	6.43622	6.14243	5.90815	0.0154326
--	17.0669	22.4668	21.3675	43.3503	34.9403	35.5527	0.00272631
mbd3b	43.829	37.8742	40.1963	81.5234	73.3018	73.1123	2.52e-06
zgc:113208	14.4602	24.8036	24.71	43.266	40.8987	41.1145	0.00923991
fam117ab	5.06352	4.58392	5.55508	9.02693	8.00304	8.20892	0.0370335
LOC101884995	6.67021	8.98849	8.6254	13.4844	9.46884	16.5357	0.00975846
--	7.49604	11.1059	8.62691	17.0805	13.2854	20.1374	0.0389219
si:ch211-243o19.4	14.3123	13.2785	12.8997	32.3123	20.1673	21.6887	0.0379609
cbx1a	6.25172	5.14266	8.29714	12.9721	11.5648	12.0873	0.0100383
gpib	34.9065	48.6726	36.1798	76.0663	75.3893	72.1331	0.000216972
--	0.978684	1.03288	1.12807	1.68027	2.12175	1.68275	0.0499079
gabrr1	4.70567	8.10559	10.1185	11.4185	13.9636	16.1115	0.0324763
--	16.2787	13.0484	11.1915	19.2741	23.8398	37.8515	0.00975146
h3f3c	132.409	162.247	158.169	276.256	276.545	290.655	1.22e-08
--	4.43737	3.6908	3.50419	7.33885	5.96654	7.46616	0.00590021
crocc2	2.42738	2.40023	2.32473	4.31844	3.73457	3.86043	0.0321858
--	6.44947	7.34025	7.18919	13.6089	12.8231	12.704	0.0157148
stk33	6.4108	4.16856	14.3925	20.9894	14.6273	12.5923	0.0282579
wdr76	11.4848	10.3035	11.3783	22.7295	23.5464	15.4067	0.0166871
LOC101884488	4.53313	5.7025	5.56722	9.34862	9.69214	10.2904	0.0132659
--	1.8775	1.72514	1.66378	3.06496	3.6403	3.15502	0.0303762
per1a	3.7956	3.91044	3.91652	6.79112	7.39259	6.55888	0.00300686
--	1.40306	0.902484	1.27987	2.2411	2.17492	2.11145	0.00117936
LOC100149554	5.96287	4.96995	7.92714	12.2181	12.3852	11.467	0.00711178
palb2	12.946	13.6323	13.7887	25.8633	24.1201	25.4219	3.22e-05
ube2d1a	12.3287	9.31391	11.4507	25.1479	21.9904	15.0174	0.0485949
unc119.1	15.4853	23.6816	12.9295	39.8999	36.0456	33.6259	1.84e-05
ikzf5	28.3168	19.6694	21.7634	48.3344	45.9747	36.0402	0.00347664
ogfr	7.77475	7.4602	7.26325	14.2447	14.0835	13.9213	0.000281708
zgc:163098	4.6625	4.7515	4.63034	10.8714	7.69713	8.3994	0.00926513
tpd52l2b	34.6712	19.1535	35.8823	58.1481	56.3425	54.4357	0.003181
--	5.41725	6.10555	5.86248	10.0357	8.90222	7.4743	0.00392427
ankrd10a	21.3807	24.0253	26.0053	42.3744	42.6672	42.4767	9.79e-05
lca5	13.1076	24.4802	24.2672	37.0058	37.7758	40.9579	0.00160508
--	15.27	13.0124	14.9184	27.5798	27.6413	29.7359	0.00491657
LOC110437744	9.06798	8.89128	12.6608	16.6473	22.1596	21.296	0.0154886
cfap73	8.86537	8.96632	8.41064	16.3205	19.7238	15.2203	0.00546329
ncaph	7.17869	12.1194	12.7337	19.324	22.0441	17.5132	0.000976202
si:dkey-100n19.2	36.378	40.8375	40.1054	75.2303	70.8371	75.5513	0.000253702
dnai2b	6.06392	5.64433	6.57805	11.0646	9.74116	11.3017	0.00697257
slc7a10b	4.19672	5.17799	3.93642	8.09814	7.64956	9.02156	0.0382611
zgc:162324	9.89125	10.3029	8.54287	15.3966	20.627	19.2662	0.000766635
ccni2	3.89934	2.3368	2.52843	4.78722	5.53545	6.19572	0.0175689
tmem74b	1.50661	1.32996	0.791284	2.69991	2.12767	2.06482	0.0369924
ssrp1a	12.5352	21.6178	17.9829	32.5554	32.4326	31.5436	0.0038424
LOC560099	7.46216	8.87676	7.03541	10.4079	11.6889	13.8828	0.0014227
dhx57	5.9755	6.09444	5.18785	10.3905	10.2104	10.5713	0.00107847
--	1.75821	2.61534	1.22685	3.53873	3.46764	3.46746	0.046485
LOC108179554	20.4562	24.3566	13.508	35.4533	37.0761	42.5855	0.00825785
si:dkey-71b5.7	2.21185	2.24024	4.12085	6.57706	6.83082	6.38347	0.0310562
--	5.39853	5.21361	6.0747	10.1363	10.4153	10.7059	0.00193735
LOC103911146	14.1603	15.0711	14.0963	29.171	26.8397	26.1072	0.000515004
bsnb	0.757225	0.763602	1.22917	3.16052	2.62122	4.44582	0.0262777
LOC101883592	9.32464	4.74891	9.50508	14.6491	14.4837	15.3967	0.00720285
setd8b	8.76792	8.63873	9.57044	17.0958	17.2194	17.1169	0.0112759
LOC101882069	1.94166	2.0015	2.08058	3.82445	3.96444	3.71298	0.0408496
inpp5jb	2.44269	2.72932	2.4995	4.94211	5.543	4.63856	0.0140033
plekhh2	6.12757	4.71641	6.07223	10.8595	11.7036	9.80147	0.000395494
lrriq1	12.8071	14.1637	14.4164	19.4801	28.1889	24.7789	4.46e-06
pkhd1l1	1.75328	1.3274	1.51266	3.13065	2.9746	3.23122	0.00441008
frmpd1	1.76611	1.67907	1.72364	3.41623	3.26342	3.20088	0.0181195
gria2a	1.42556	1.8987	1.80303	3.25036	3.725	3.06853	0.0435687
r3hdml	6.23089	7.40644	7.20782	12.7508	12.7198	14.3779	0.029598
pcif1	4.87602	4.27687	6.05835	11.7045	9.66892	9.7183	0.000929003
slco1c1	3.33004	2.7681	3.67921	6.97728	5.21484	5.2286	0.00209463
slf2	7.09183	7.59906	6.95263	14.5518	13.246	13.7061	0.0214174
apbb3	13.6095	5.96428	11.7477	16.0045	20.489	16.8742	0.0476122
usp54b	0.928678	0.748874	1.32453	2.55418	2.00569	1.96509	0.0486059
dyrk4	9.67276	7.89861	8.41218	16.6614	16.9754	17.0501	0.00114246
fez1	8.64314	8.40605	6.23398	15.8228	13.6749	15.1388	0.0032051
tsc22d1	11.0571	11.0076	10.6706	26.6363	14.4486	26.6295	0.0287382
rp1l1a	4.15355	3.686	4.10961	8.25353	7.47744	7.40141	0.000166748
scn1ba	10.2604	4.92185	5.77725	12.4308	12.4541	11.1694	8.24e-05
--	2.9159	5.15158	4.37542	8.08089	8.28387	7.63606	0.000574208
--	10.0255	9.33702	10.1038	19.7933	23.7385	20.0784	2.31e-05
znf536	1.97832	1.1832	1.59717	3.14437	2.62368	3.74452	0.0123155
zgc:100906	3.7026	4.75937	4.08806	8.30349	8.18737	7.84313	0.036472
pimr136	2.52786	3.85407	4.64013	7.72434	4.68347	7.72686	0.0204256
myt1a	1.72014	1.34304	1.75572	2.96323	3.72438	2.87613	0.042239
si:ch211-254p10.2	9.74547	8.57392	10.0078	17.7175	18.5299	18.6234	1.43e-05
sept4a	5.35388	6.27107	5.40862	11.2388	11.6509	10.2226	0.0266957
hydin	12.1829	19.2113	17.7521	25.5821	25.068	36.6306	2.44e-09
pak6b	8.11339	8.89543	8.95797	16.0773	16.8114	16.9196	2.12e-05
larp4ab	7.82785	6.47285	3.36965	11.1224	11.5972	18.7657	0.0132971
tdrkh	12.2945	8.95741	12.1017	35.279	20.632	29.3278	3.11e-05
phf20b	5.44372	5.40712	2.4522	11.8425	8.86528	9.3554	0.0213318
sclt1	16.7799	12.1682	13.8953	31.0085	27.5168	25.5087	3.94e-05
LOC100331720	3.26826	6.86144	3.9053	9.96407	10.0924	9.84924	0.00542947
gria2b	1.46978	1.92031	1.71489	3.29865	3.46563	3.24313	0.0474986
zgc:193790	9.95977	10.4712	13.5433	25.3676	23.7844	17.3949	0.0128978
zbbx	33.5922	37.054	23.8367	63.093	55.0087	66.0276	0.00076346
--	2.05015	1.71926	1.86095	3.92007	3.44348	3.58718	0.000914015
fbxo30b	9.55137	10.5571	10.0467	18.8629	20.5187	19.7709	0.00031983
leng9	59.0468	62.7878	78.9614	110.955	100.94	155.934	0.00956251
ppcdc	5.92864	6.88845	5.21877	13.1566	10.2608	11.6858	0.0176217
fam169ab	1.79217	2.13287	1.83806	4.01958	3.67055	3.63364	0.0415889
fbxw10	7.44969	7.96218	6.44871	11.8549	10.03	9.81239	4.33e-06
--	2.20125	2.2893	1.90224	5.49871	4.07009	4.94672	0.0449569
nalcn	3.50547	3.8785	4.25441	7.04733	6.27853	6.40071	0.000793212
iqub	14.4051	19.2735	19.4444	35.225	35.0898	35.2742	1.68e-05
LOC100003182	13.5794	15.0898	6.08211	25.425	19.0393	24.3967	0.0125746
LOC100005318	23.3204	27.6767	26.2279	53.6485	40.6258	57.2231	0.000286537
--	8.02313	6.67912	12.2645	10.8391	9.4119	11.2813	0.00511617
slf2	10.0271	8.39861	9.31175	18.7262	17.8517	18.1816	0.000131285
--	4.03868	5.04387	4.44681	8.64388	8.60976	9.4851	0.0111281
rgs3a	4.82271	4.88597	6.06575	10.5576	11.051	9.9412	0.0417491
LOC108179085	6.97557	5.03423	10.4995	8.27603	13.2983	18.803	0.000117723
stra13	21.9262	28.5877	23.7239	46.8218	51.3444	49.4197	0.0117191
si:ch211-106h4.6	2.39241	2.8798	2.525	4.36826	4.88642	5.96715	0.0344517
gipc3	1.8034	4.33755	3.19712	6.83708	7.83233	8.70404	0.0365079
si:dkey-283b15.4	2.8381	2.52987	2.58242	4.52235	4.19558	3.464	0.00794827
zbtb2a	5.33984	2.23015	5.76511	9.82301	8.32868	8.69113	0.0221638
chordc1a	7.12207	5.85148	6.45456	10.6013	10.6125	5.64168	0.0273941
LOC100006761	6.55994	7.61054	6.88772	13.2073	13.9983	14.9123	0.0187516
fhad1	3.41935	2.06303	4.66707	4.99986	6.11493	6.0321	0.00783583
stxbp4	2.54222	3.57632	3.54003	7.44327	6.10841	5.72798	0.0179637
alg13	7.82923	12.6519	11.6285	18.1463	26.5561	19.8409	0.0156106
si:dkey-210j14.3	6.49044	7.86853	5.99918	12.4204	14.5981	13.8693	0.0143998
LOC101882679	4.83762	4.07402	3.85744	8.85221	8.84325	7.57396	2.56e-06
nrxn3a	2.0558	1.37907	1.97467	3.71982	3.44657	3.66829	0.0138512
LOC560870	1.63834	1.78198	1.9751	2.8727	5.09404	4.06228	0.0351637
dnal1	35.7611	63.846	63.6054	117.498	103.834	105.999	0.00067647
--	22.6032	29.0815	30.7905	57.6055	52.4315	61.6494	0.00209164
hells	21.3915	18.5804	22.4798	42.6803	42.6055	39.7771	2.03e-07
postnb	10.9994	9.88623	10.2491	21.225	20.4773	21.2246	5.5e-06
si:dkeyp-72h1.1	5.70528	7.59634	6.911	14.0858	13.5747	13.0006	0.0276363
atp10a	1.72737	1.72711	1.79769	3.70908	2.7666	4.11024	0.00130062
znf1162	3.43073	4.47827	4.12854	7.37176	6.68124	8.28919	0.0409093
LOC101883783	9.69666	10.0748	8.88939	15.7004	18.6459	18.3305	7.92e-05
senp7b	5.05372	5.85644	6.57895	11.7129	11.3408	12.0752	0.00158204
mapk4	2.27628	2.49573	2.67921	5.6057	5.08433	3.90496	0.017938
cacna1da	0.969016	1.07019	1.03688	3.10729	2.17959	2.87934	0.0289131
zgc:110425	18.2657	27.5757	23.334	42.2121	49.4906	48.2587	9.28e-05
bida	134.299	146.57	134.226	294.708	258.474	287.931	7.64e-10
glis3	3.38678	3.46779	3.05235	6.95877	7.21001	6.78825	0.0117136
si:dkey-13p1.3	17.2599	17.6492	24.5308	40.0643	39.0639	41.6166	3.72e-07
LOC101884441	1.77013	2.03389	1.96837	3.87467	3.89306	3.86728	0.0219567
lmo1	4.0577	5.25085	5.34463	9.19638	11.0353	9.86154	0.0239968
--	7.11403	10.2625	9.99508	14.3045	13.8989	16.2885	0.00170924
btbd18	6.81792	6.42644	6.68563	13.325	14.9811	13.7422	0.000160558
--	0.996834	0.839776	0.860864	1.64311	1.58767	1.41172	0.0344057
eef1a1a	7.07265	8.49862	8.77962	16.7851	17.4993	15.8202	0.000927868
klhl10b.1	6.34545	5.50181	2.08558	9.94173	8.8053	10.0107	0.0416385
--	23.1501	28.607	27.9619	56.4486	55.1294	58.7718	5.41e-06
--	2.58357	1.26983	1.86795	4.38825	5.02004	5.58165	0.0426745
rbm41	6.09469	5.95651	6.22043	10.16	9.36398	10.1687	0.000301244
nek4	17.2767	13.675	18.4859	29.77	32.0125	33.0225	4.38e-06
fndc7a	1.27953	0.77075	1.02995	1.70932	1.71561	1.86342	0.0445151
ppp1r15b	3.1124	2.97433	3.69555	6.70101	6.70792	6.91362	0.0224289
LOC100002818	4.5289	6.15473	3.75444	10.937	9.52255	9.75553	0.00343565
mcph1	15.2882	15.2818	13.8476	31.5082	26.9455	26.7284	6.88e-07
twf2	2.57601	1.54143	3.03607	5.23882	4.90527	3.75901	0.0377791
slc27a1a	2.37245	2.70154	2.80096	5.45049	5.83004	8.94542	0.0204875
pimr134	5.48737	6.15647	6.88337	14.5251	9.79672	9.93595	0.00129104
eya4	1.55588	2.6693	2.70739	3.96978	5.72222	5.18664	0.0495882
spice1	7.25405	5.73908	6.43042	13.8904	13.0351	11.7229	0.000859848
ip6k1	5.41703	5.17471	5.47735	9.80437	10.0398	7.71761	0.000214107
angptl5	7.58939	7.54484	4.26804	12.2778	15.4155	12.9465	0.00632331
wu:fb13g09	1.47991	1.76944	1.69519	3.33858	3.2584	4.44865	0.0230445
phf23a	5.01916	5.43638	5.4626	15.0192	14.1877	14.1703	0.000510505
LOC110438775	0.917644	0.709393	1.24748	1.50738	1.83501	1.51152	0.0358626
sctr	1.49574	2.22531	1.83714	3.99258	4.68518	4.0756	0.0183484
hcn3	2.26318	1.80221	2.43133	3.82354	4.96969	4.63368	0.0146317
paqr3a	5.4908	6.25178	4.90612	11.615	11.7253	11.8052	0.00290192
grin2ab	0.680656	0.644257	0.726782	1.59079	1.43306	1.31734	0.0362423
si:dkey-6i22.5	4.47219	8.37786	11.4177	16.3108	17.2409	17.5829	0.022793
ccdc88aa	22.0952	26.1484	20.9586	49.7315	46.583	47.2602	3.14e-12
--	2.13144	1.59937	2.23884	3.64207	3.97109	3.43403	0.00237038
si:ch73-51i5.2	1.94495	2.01918	2.57913	5.34952	5.01884	5.82282	0.000462678
fstl5	1.26416	1.39721	1.49523	2.77582	3.06331	3.17581	0.031344
lnx2a	2.74044	3.33409	4.45642	6.80278	7.17798	6.53052	0.00807049
larp4ab	6.09442	6.79507	5.74776	12.4304	8.06039	11.9409	3.94e-06
wee1	8.16455	10.8889	9.43594	11.5681	24.5093	18.8532	0.0269053
hmces	26.4548	20.8376	15.2775	39.5108	40.5896	53.7831	0.00431743
--	4.07155	3.79324	2.73153	7.29664	9.10037	6.31747	0.00196918
LOC100329825	2.08625	3.98919	2.69265	6.00716	5.82212	5.71693	0.0277765
LOC557537	3.76567	1.38508	3.83489	6.80968	6.72131	4.92865	0.0430658
arl2bp	43.1206	50.6909	45.433	109.39	92.3364	97.1097	2.07e-07
si:ch211-81a5.5	35.0163	13.9497	39.9395	65.407	59.6006	67.7833	0.00525647
pycr3	5.42879	5.76263	6.22405	7.22126	8.30713	7.53382	0.000253263
hmgb1a	56.6822	33.9291	70.7908	124.099	127.951	113.537	5.51e-07
--	4.74399	5.73746	5.39512	24.6104	10.1146	10.7429	0.0225931
si:ch211-103b1.2	1.41892	2.03257	1.50012	3.38215	3.97924	3.29031	0.0489438
gnao1a	3.94481	3.19783	3.32735	6.32939	6.84198	6.40095	0.00355844
zgc:153256	34.4098	6.97668	34.6103	52.0688	53.2897	57.4206	0.0415595
rbfox3b	1.24421	1.50344	1.41407	3.16588	3.11428	2.91914	0.0419633
si:zfos-375h5.1	0.925381	0.648859	0.921253	2.45184	2.22275	3.49532	0.0138451
wu:fc34e06	1.80576	1.30217	3.30588	4.97108	4.57925	4.2263	0.00928527
si:dkey-34k9.3	1.78461	1.64469	2.07678	3.78422	3.87099	4.14637	0.0166851
--	5.25295	4.52949	5.02779	13.4962	11.1731	14.113	0.0357694
si:ch211-153a8.4	3.02305	6.13628	3.95667	5.73854	7.89264	6.16118	0.00901259
--	1.1816	0.94034	0.847471	2.05654	2.01421	2.38164	0.031032
--	11.907	13.5146	13.5327	30.4407	25.331	29.1717	0.000402365
--	1.33229	1.6878	1.67114	3.30517	2.74212	3.64734	0.0111568
tp53bp2b	4.1093	3.90529	4.18984	9.10347	7.93842	9.29027	0.00015219
zc2hc1a	14.7461	12.7105	11.3014	33.4025	29.8163	28.6466	9.51e-06
efr3bb	1.73958	1.81108	1.94887	4.37236	4.18051	3.47087	0.0249486
myo7aa	4.77738	4.35889	4.84477	9.7877	10.115	10.2362	1.76e-06
zgc:114045	1.42658	1.73963	1.78313	3.07864	3.40318	4.34909	0.0147591
pigt	1.49567	1.02208	1.03342	2.60037	2.3718	2.83882	0.0231579
--	0.66151	0.482599	0.540074	1.26067	1.24408	1.20729	0.0468427
jam3a	3.76526	3.62993	3.07324	8.30416	7.99788	6.51633	0.0103368
akirin1	18.8545	10.0919	8.20462	25.3611	26.9649	31.6281	0.00825848
hspb6	3.00625	4.24083	2.89728	7.04321	7.61029	7.65658	0.0347039
wee2	12.8534	12.8905	12.5197	30.0891	27.2808	26.7907	0.000142483
snap91	1.32131	1.22283	1.1597	2.71665	2.1703	2.05511	0.0242969
LOC100007785	13.2114	7.36099	11.1728	26.3695	23.2062	15.3245	0.00109241
LOC101882475	1.43432	1.46048	1.70521	3.6313	3.57355	3.60654	0.0163764
col27a1a	1.54586	1.57529	1.32463	2.5509	2.2391	2.3666	0.00392855
ankrd31	12.4791	19.994	9.54815	21.6144	39.696	30.3438	0.0264973
rab39ba	13.3522	16.9125	14.6135	32.6682	37.2141	30.1491	5.22e-05
si:dkey-7i4.24	2.48998	1.74502	2.38553	5.62516	5.14805	3.8889	0.0426238
--	5.16803	8.7041	8.65401	16.3847	17.1102	16.1223	5.33e-05
LOC101885164	7.03993	8.51588	7.77607	17.1629	17.0372	18.2307	0.0233041
bbip1	64.1118	58.0394	67.2624	137.748	140.2	147.694	6.43e-09
grk5	8.31098	9.93312	9.52858	21.8327	21.3271	21.8144	3.34e-06
--	0.848688	0.798304	0.56336	1.81566	1.22776	1.6675	0.0357694
LOC101882553	0.865193	0.91994	0.74971	2.47168	2.16432	1.84716	0.0320632
pnp6	1.39758	2.45853	2.202	5.57984	4.12236	3.96085	0.0465967
zgc:101716	2.22426	3.17925	3.95353	7.85209	6.66159	6.87251	0.0207951
trpm3	0.615443	0.729208	0.689994	1.55087	1.46798	1.4426	0.0255311
LOC110440160	0.957475	0.518823	0.34738	1.18652	1.31439	1.44074	0.0296108
wnk1a	13.2989	14.5775	14.5532	31.073	33.3947	31.7393	3.23e-13
tsnaxip1	17.9712	21.6793	19.5148	48.1286	43.6541	42.9387	1.55e-09
LOC100003556	5.1201	5.6462	8.98813	16.0213	13.3021	14.7142	0.000274194
trim46a	1.79939	0.556171	0.774072	1.46899	1.83327	1.83748	0.037325
LOC110438308	1.92796	2.41413	2.41141	5.24255	5.17379	5.10185	0.00347127
kcnh4b	0.459155	0.353466	0.333678	0.83081	0.822514	0.892669	0.0456649
ccdc171	9.01943	8.42024	6.30222	20.422	17.3593	16.9245	1.13e-07
cntn3a.1	0.696467	0.730324	1.0169	1.37363	1.66745	1.73065	0.042239
--	3.4148	3.17088	2.62979	7.95006	7.04445	7.01014	0.0452426
gdf9	1.5636	1.48574	1.79551	3.79764	3.78492	3.73563	0.0322789
rad52	6.55704	10.806	7.2308	18.668	17.4334	18.754	0.000209889
slc12a10.3	1.10379	0.843053	0.496417	3.71107	5.10363	5.30994	0.0359289
kti12	3.42336	3.73461	2.71242	8.1576	9.1491	6.65539	0.0230898
--	1.76195	1.76644	2.26231	4.27725	3.85136	5.08038	0.0071124
iqca1	3.55641	3.59771	2.83969	8.28645	7.27811	6.04204	0.00664077
--	0.799193	0.76773	0.507664	1.72354	1.47078	1.52173	0.0259878
si:dkey-12e7.4	1.99794	2.1272	2.14883	5.59444	4.59071	4.60475	0.0460071
--	3.98299	5.6083	4.29996	14.4554	10.5112	11.1113	0.00389568
--	2.03737	1.8846	1.77784	3.31177	4.70779	6.47863	0.043054
LOC110438304	4.10968	2.26537	1.81443	6.0298	5.25702	6.54745	0.00352452
abhd10a	5.14747	5.3938	5.44576	15.8724	14.0775	7.79929	0.042239
--	2.16391	2.08722	1.64177	4.21573	4.4387	4.77675	0.0290998
kcnk2b	2.14714	2.91502	2.09729	5.57468	5.90755	5.73088	0.0175434
nrxn2a	0.346429	0.429473	0.465333	2.11993	1.9375	8.74842	0.0347197
si:ch73-374l24.1	1.47601	1.92882	2.13877	3.52567	3.99058	4.15402	0.00101445
--	0.659588	2.94685	4.5665	5.89103	4.438	6.89564	0.0355797
gtpbp2	5.93176	5.73278	7.25764	15.3308	14.0509	15.3494	1.62e-09
tfdp1a	10.9557	17.6142	23.2745	37.8547	42.6311	44.382	1.73e-05
--	1.88614	1.14597	1.3535	3.79416	3.57535	3.25668	0.0269688
klhl3	2.97816	3.90105	3.36086	10.5638	7.03384	9.46906	6.37e-06
pask	5.39154	1.13392	0.98042	8.94192	9.74329	9.25567	0.00329537
--	0.667581	0.529947	0.683862	1.71527	1.82504	1.03131	0.0318299
LOC101883176	3.21479	3.64759	3.63758	8.82973	7.76792	8.77339	2.11e-07
fbxl14a	10.8272	15.2374	10.2576	31.2902	27.2487	29.443	7.55e-08
tmem170a	1.15542	1.39966	1.04892	2.88055	3.20729	2.69035	0.0444927
LOC100150236	0.812112	0.353218	0.577041	1.35861	1.45469	1.44148	0.049104
LOC561230	1.63454	2.50838	1.86208	7.01163	6.55438	3.28683	0.0202362
tarsl2	1.21645	1.68549	1.68998	3.28656	3.39587	3.04645	0.0237818
si:ch211-163l21.7	13.2844	27.7118	9.78167	35.941	46.7433	39.8524	0.0222616
adgrf6	1.7144	0.452771	1.07215	3.09317	2.92043	1.78541	0.0002187
ccdc12	7.86338	8.21804	9.64154	20.0098	21.1825	21.4522	0.00247101
neu3.1	3.40162	2.68075	2.92328	8.13866	6.82306	7.07185	0.00705143
gabpa	1.69364	3.13603	3.58647	8.80382	6.08429	5.68656	0.0107572
LOC108191725	0.986756	1.98569	0.95171	2.99226	2.46041	4.12013	0.04255
ccdc191	4.60295	4.13437	4.08687	11.5334	9.86409	9.20093	9.46e-06
--	3.61225	3.09388	3.74132	7.91393	8.47884	9.57461	0.00385977
--	1.67866	1.76671	2.38386	4.29163	3.74788	3.75438	0.00904731
fgf6b	3.9663	2.09224	1.57124	6.01378	7.71313	5.35132	0.0226405
ss18l2	20.8059	23.6618	20.7876	53.2449	54.3878	53.2123	2.43e-07
LOC100330575	0.706535	0.66529	0.624473	1.8728	1.50995	1.5445	0.0281311
--	2.65141	3.72045	3.82013	5.64626	9.46605	9.94475	0.0452199
LOC100005157	0.807174	2.07629	2.73867	5.78598	2.55498	5.57627	0.0483106
si:ch211-189e2.3	0.473082	0.398805	0.360721	1.06258	1.10789	0.884783	0.0348198
--	3.74966	3.179	2.10873	7.30037	6.09684	8.97637	0.0405097
bbs1	1.10657	2.04181	2.93412	6.76703	4.6739	6.28433	0.00525769
--	2.60642	3.4312	1.30283	8.2996	7.16953	5.40228	0.0206932
si:dkey-57a22.11	36.1331	0	36.9057	64.8062	57.8421	59.2531	0.0483622
--	4.44095	2.44533	2.93792	7.32286	9.93268	7.26084	0.000532676
LOC108184060	2.47063	1.93915	2.60728	5.38246	5.64957	4.19495	0.00186454
rnf180	0.671267	1.25691	1.21169	2.97912	3.30341	1.97349	0.0472166
ccdc141	0.747231	0.818672	0.77177	2.01447	2.30811	2.03957	0.00628203
LOC110438777	1.25845	0.653701	1.22558	2.5708	2.70059	2.69386	0.000573414
dnai2a	6.7108	14.9382	13.0292	32.3439	26.6358	29.7529	2.6e-05
LOC100330916	1.03976	1.34918	0.899443	1.86988	3.77533	2.8621	0.0348748
--	2.15559	4.61018	2.10974	6.82235	10.7867	7.42973	0.015438
--	0.605235	0.948448	0.992533	1.68496	2.14185	1.57976	0.0468622
lamp1	14.1454	16.7735	16.9694	40.1673	39.767	41.4316	2.4e-11
LOC110439017	7.44584	5.7682	12.0175	16.5405	41.6976	15.4486	0.0303242
si:dkey-110c1.7	0.998663	0.676366	0.882543	2.57349	2.3375	1.76227	0.00150409
LOC101887104	0.862223	1.77716	1.28743	3.37572	3.47748	3.14905	0.0484982
ddx23	13.5303	12.3754	11.6414	32.7275	28.9318	32.5739	2.36e-12
LOC103911809	1.18499	0.798273	1.81586	3.62724	2.78257	4.08187	0.0293171
si:dkey-248f6.3	5.00809	3.85279	5.43392	14.9154	7.56215	14.2306	0.0172418
LOC100335005	1.91939	1.27088	1.34323	4.09867	4.74394	5.17989	0.0291159
rtn4r	0.582712	0.797698	0.720359	1.85519	2.03528	1.53719	0.0488561
--	0.314868	0.279531	0.34454	0.971226	0.682916	0.779319	0.0453041
upf3a	1.872	1.71198	3.27178	6.71704	5.35687	5.44611	0.00414472
--	1.3519	0.236565	1.6652	2.46782	2.90694	3.0329	0.010186
--	0.338217	0.389362	0.46986	1.21179	0.696261	1.18924	0.035092
vstm2l	1.1048	7.71078	6.24492	12.3397	12.6974	11.9214	0.0122466
--	0.322728	1.49358	0.78724	2.0167	1.70802	2.84317	0.0401248
si:ch211-39a7.1	0.804111	0.643614	1.1722	2.17594	1.22962	1.47302	0.0344638
pskh1	1.0085	1.31829	1.1443	2.96873	2.89709	3.1395	0.00236017
ccdc65	6.57946	32.7079	6.70167	33.6279	38.4074	43.0998	0.0378662
si:dkey-254e1.1	3.92298	7.14664	4.76136	21.4879	13.1106	15.3076	1.74e-05
--	2.00847	1.84669	1.42086	3.97165	7.09973	3.06791	0.0225931
lrrc72	13.921	18.4052	15.5342	37.8156	38.6158	41.1859	3.07e-07
LOC101883349	1.28794	0.973043	0.898028	2.05657	3.50222	2.68596	0.00308325
klhl10b.2	6.42476	6.45364	5.38964	13.736	17.172	16.9995	8.11e-06
slc16a13	5.10783	4.91428	6.01693	14.1148	13.0908	13.4142	1.37e-05
--	0.930005	0.604436	0.906463	2.5567	1.58305	1.79881	0.0348198
trim35-30	0.748242	0.901612	1.01597	2.83464	2.26289	2.08549	0.0495882
LOC101886407	0.899461	1.10658	0.833388	2.06676	2.41398	2.64457	0.0274051
pgpep1l	0.861546	0.946054	1.63287	3.70649	3.05791	2.45853	0.0431799
rab33a	1.67431	1.8007	2.00116	4.56568	4.78668	5.22206	0.025436
--	2.61046	2.93457	2.28324	7.00319	6.60072	7.06442	0.000114076
LOC108181760	0.602993	0.707309	0.79625	1.88549	2.10592	1.72654	0.0314754
hunk	0.867183	0.877508	0	1.69732	1.52071	1.48849	0.0494982
--	0.127452	0.181383	0.569144	0.820661	0.692239	0.855646	0.0387358
syt9a	1.11483	1.53461	1.32173	4.21943	3.39643	3.61373	0.0058264
lrch2	0.369415	0.170265	0.138034	0.582837	0.457775	0.826339	0.0425122
--	0.197338	0.968442	0.716376	1.8739	1.45204	1.71533	0.0363775
si:ch211-198e20.10	15.3322	14.7856	12.8866	40.7804	46.8013	39.6126	1.12e-12
si:ch211-91p5.3	5.39513	3.58269	5.49993	14.3297	14.5924	11.9326	3.7e-10
znf1068	1.06084	0.921062	0.961816	2.646	2.15415	3.34745	0.0109122
fan1	0.910327	0.77428	1.03081	2.70312	1.98486	2.73648	0.00485949
--	1.17714	0.80349	1.52216	3.22722	2.98635	2.87485	0.0360875
wu:fc38h03	1.31799	1.00488	0.659148	3.57182	1.8715	1.82694	0.0277752
--	0.786658	0.768463	1.16345	3.2774	1.68578	3.23807	0.0170586
klf5b	0.380539	0.318896	0.601583	1.27392	0.892066	1.35909	0.028505
cyp11a1	0.760924	1.5663	1.52345	5.36982	2.45733	4.45545	0.00352651
--	0.635878	0.800689	0.989521	2.24789	1.87394	1.72537	0.0019197
lyst	1.04592	2.245	1.32021	3.76	2.34474	3.09195	3.27e-05
vwa3a	0.782817	1.47814	0.629126	2.36573	1.9647	2.44089	0.0113614
dnajb4	2.73557	2.62724	3.70441	9.06628	8.36021	5.42253	0.00240034
LOC101886064	7.67959	7.54035	5.68302	21.3045	16.884	19.1524	3.23e-13
LOC100537584	0.374954	1.94346	1.18724	3.56407	2.7089	4.81637	0.0244884
si:dkey-85k15.6	0.808312	0.645053	0.91238	2.28709	2.19817	2.18259	0.0273426
LOC103908680	0.543334	0.482382	0.490655	1.75602	1.28655	1.2482	0.0247005
tsnaxip1	17.0229	14.1665	21.3352	53.1127	46.0155	48.3175	5.53e-17
si:ch211-191o15.6	17.4772	5.26097	5.28395	29.3656	25.053	25.7176	0.00296069
cntnap2b	0.142776	0.271099	0.220761	0.653869	0.450066	0.682129	0.036895
plcb2	0.258946	0.269357	0.230692	0.887143	1.30415	0.775595	0.0272584
LOC110439046	0.281346	0.079144	0.159776	0.62605	0.480263	0.385895	0.047451
LOC100537277	2.15405	7.94278	3.44988	12.1865	13.1472	12.8117	0.00296396
gtf3ab	0.667724	1.10507	0.643693	1.71684	2.78932	2.3994	0.0409093
LOC100334559	5.65507	6.81044	10.2077	20.0345	21.7775	22.4544	0.000567444
LOC100148023	0.744891	0.816399	1.46338	2.70551	2.56425	3.40877	0.0132501
col11a1a	0.637374	0.23571	0.872094	2.09719	2.52185	1.60783	0.00379825
si:ch73-299h12.8	1.37916	1.97263	1.17991	5.12089	5.38649	4.50352	0.0146673
LOC110438664	1.92531	2.30264	0.73062	5.26698	4.45319	4.75488	0.00128456
lgalslb	1.01031	1.17706	0.730289	1.70073	2.37839	2.29135	0.000380401
nlgn3b	0.439465	0.501906	0.472207	1.52313	1.61579	1.44479	0.0179159
odf3b	52.4809	56.9496	49.3737	146.087	154.572	160.538	7.64e-20
wfikkn2b	0.276985	0.048873	0.284983	0.576137	0.671896	0.54019	0.0375726
--	0.693014	0.23334	2.25185	2.73229	2.35761	2.76304	0.0120003
txlnbb	11.5839	16.3131	18.0251	43.6108	44.5343	45.3207	1.6e-13
--	0.515236	0.275432	0.699147	1.60618	1.96441	1.34811	0.0157548
--	0.225846	0.522077	0.582357	1.16471	1.43151	1.55189	0.0294803
slc35f2	1.78486	2.69332	1.68891	7.05238	5.6184	5.76477	0.00121953
--	3.39576	3.34778	3.59583	11.6685	16.8857	8.03471	0.00930411
si:dkey-9i23.14	16.431	4.72734	6.36366	24.7114	26.9492	29.4828	0.000862168
LOC108180169	2.30853	3.35383	7.44582	12.6409	14.1229	11.6769	0.000479671
polq	2.83084	3.20807	3.75244	10.0202	7.6163	7.60396	2.16e-12
--	0.789074	0.791127	0.70356	2.28034	1.63883	3.7475	0.0267113
LOC799834	0.715389	0.874163	0.330901	2.02715	2.94743	1.1227	0.043901
kcnk10b	1.67335	2.51168	3.39709	3.09895	4.38307	3.71924	6.12e-06
dnmt3bb.1	2.04457	1.10836	2.36756	5.99708	5.74996	4.74673	7.91e-06
barhl2	0.502322	1.35592	0.385267	2.08648	2.51277	2.10523	0.0242755
baiap2l2b	0.271146	0.23461	0.42064	1.34007	0.618817	1.1542	0.0220221
pimr110	1.18494	0.036994	0.858064	1.84306	2.12902	2.33904	0.00486513
--	0.352187	0.846905	1.08242	1.4911	1.99366	2.40989	0.0197018
si:dkey-111e8.4	8.8366	9.71114	16.3015	30.4358	33.3172	41.9003	2.11e-05
--	1.60614	1.32004	2.02488	4.78526	4.67898	5.35997	1.46e-05
si:dkey-217m5.8	4.25	2.74415	2.89074	12.0464	9.71807	5.76797	5.37e-06
si:ch211-203k16.3	2.53032	1.69752	2.1645	6.82152	6.86674	6.2763	1.4e-06
--	0.267015	0.311783	0.361452	1.03062	0.663313	1.18668	0.0244681
apela	1.59557	1.53344	0.08782	3.45673	3.14638	3.27164	0.0214069
anos1b	0.709158	0.866478	0.956082	2.40656	3.29916	2.33286	0.000674734
LOC110437833	6.81085	2.14264	6.79197	17.3676	19.2184	17.999	7.39e-06
si:dkey-30e9.6	1.6286	2.20915	1.82286	4.14523	4.07271	4.10992	0.00314036
--	0.305249	0.354338	0.270495	1.37762	0.996825	0.668716	0.0185124
zgc:113265	5.10738	5.49379	4.18671	9.61686	14.3043	11.4275	2.44e-05
cdk5r1a	0.248434	0.331513	0.157199	0.558791	0.711418	0.592154	0.0395509
mettl14	0	3.00468	4.47319	8.82285	8.37084	5.74937	0.0363424
fap	0.961279	1.15929	1.12247	3.08205	2.99617	3.29804	0.000649765
cdc16	0.558458	1.69771	2.26321	4.96811	4.39664	4.61744	0.000845477
--	0.688908	0.171526	0.430405	1.41806	0.844051	1.11618	0.0186809
snx9b	4.19176	3.95285	3.3053	13.3596	10.9087	11.848	1.56e-08
tgm8	0.291945	0.117072	0.281549	1.04458	0.761105	0.725954	0.0134714
zgc:174928	4.12039	2.62438	1.19081	8.38459	6.81256	8.1676	9.8e-06
LOC110437790	1.30112	2.15272	2.57125	5.04512	5.44132	6.55016	0.00457541
LOC100538221	1.1956	3.19562	1.34881	6.24976	6.80183	6.08018	0.0098327
LOC101882559	0	0.275913	0.411119	0.873909	0.521286	0.764126	0.0423513
LOC100006777	0.190354	0.171167	0.174657	0.624601	0.553137	0.522232	0.0226938
--	0.913817	1.55347	1.14609	4.82488	3.11316	3.77627	0.00239872
zgc:174354	0.153779	1.07864	1.5562	3.86645	4.24002	4.40233	0.00703217
unm_hu7912	0.268641	0.22117	0	0.56524	0.387344	0.629106	0.0260664
p2ry8	0.023615	0.815762	0.978869	2.35803	1.8135	1.59539	0.015168
--	0.370549	0.47996	0.224848	1.16151	1.39623	0.923222	0.0187156
--	0.528918	0.415606	0.288831	1.32868	1.45778	1.18297	0.0379798
wrn	0.878762	1.85301	0.805089	3.10748	3.02492	3.10733	2.41e-06
rasgrf2b	0.26497	0.240679	0	0.663671	0.56154	0.522101	0.0166484
--	0.830803	0.543288	0.757647	1.7982	3.46104	1.95656	0.0211387
birc7	0.444383	0.312117	0.600729	1.76849	1.24831	1.40737	0.000341485
si:ch211-284e13.4	0.12034	0.091306	0.109675	0.353622	0.37204	0.328184	0.0206157
msh3	0.190596	0.331297	0.111485	0.652823	0.869131	0.576329	0.015739
--	1.34817	2.30548	2.50169	8.12924	6.46887	6.27265	0.00302841
zgc:103586	2.65681	2.05843	2.58242	5.1611	6.19974	2.22535	0.000105482
galnt18a	0.372375	0.589872	0.621822	1.7208	1.52207	1.9458	0.00580289
LOC101884945	10.8162	11.6392	9.60929	36.4204	36.0279	33.3971	2.86e-08
si:zfos-1425h8.1	1.29754	1.53418	1.37425	5.59204	3.53524	4.23379	9.14e-05
esrrd	2.43173	1.80625	1.34944	4.41821	4.35992	4.28883	3.11e-06
clasp1b	0.113321	0.095413	0.106436	0.291917	0.426555	0.341079	0.0209634
ddias	0.915742	0.924351	0.501714	2.55039	2.81123	2.51966	0.00242367
--	0.988609	1.10513	0.246459	3.05312	4.31221	3.94248	0.000369893
--	0.399347	0.479402	0.588936	1.51262	1.46388	2.47014	0.0227656
si:ch211-93n23.7	0.599736	0.820708	1.37622	2.83952	3.35625	3.10643	0.00687585
--	0.329832	1.75856	1.70387	4.76528	3.02932	5.03302	0.00981536
LOC101882840	0.168957	0.310409	0.046322	0.595253	0.652616	0.543304	0.0362075
LOC100536928	0.173304	1.71347	2.10748	4.61857	3.26717	5.53082	0.00949424
LOC100149701	0.275414	0	0.222259	0.538717	0.585936	0.551452	0.00445914
dnah2	8.87098	12.1944	9.92377	29.8249	35.2463	21.7974	2.15e-21
--	0.97053	0.858966	1.39525	3.8104	3.9689	4.39624	0.00971296
--	1.09176	1.19582	1.23215	4.56577	3.95806	3.80449	1.51e-06
--	1.18024	1.95692	0.705266	4.00953	4.46525	4.52374	0.00326184
si:ch211-15e22.3	0.104218	0.072494	0.191854	0.453844	0.880152	0.440809	0.0179973
neto2b	0.274999	0.482044	0.261631	1.16929	1.37525	1.00683	0.0133603
--	0.267672	0.200811	0.343978	1.01067	1.05062	0.782491	0.0183014
acot9.2	0.633345	1.31216	0.924823	2.59127	1.8952	2.91476	0.00198987
--	0.983938	1.89964	0.735389	2.73814	4.30085	4.61885	0.00759718
--	0.596552	0.61998	0.17386	1.67325	1.6921	1.50171	0.00574986
rap1gap2b	1.20196	1.04051	1.2021	4.58588	4.90653	4.5432	1.52e-08
abcc13	0.191461	0.19139	0.040206	0.75449	0.473223	0.476726	0.0156699
--	0.935869	2.62421	0.631485	3.81775	3.55145	4.42684	0.0169408
fbxo16	0.285699	0.64502	1.85261	2.95951	3.32875	3.5772	0.00111546
LOC103910593	0.378444	0.027643	0.03372	0.541875	0.543058	0.523546	0.0205802
--	8.7944	12.6237	12.6632	42.2145	45.7473	42.2725	1.73e-18
rnaseh2b	1.52034	9.73767	9.2117	16.5653	12.4367	15.0173	3.05e-05
--	0.745799	0.995974	0.742971	2.52742	3.78791	2.57496	0.00317759
dhrs3a	3.4268	2.80966	2.79942	10.2474	9.99697	11.9273	8.69e-07
--	0.586954	0.53745	0.834821	2.82279	1.70868	2.13596	0.00245722
LOC110437745	0.398863	0.31476	0.473345	1.29954	1.70601	1.3264	0.00363245
si:ch211-159i8.4	0.040914	0.057676	0.048956	0.168665	0.152351	0.218144	0.0152684
si:dkey-1j5.4	0.047963	0.207482	0.276861	0.914777	0.720107	0.506072	0.0121649
--	15.6065	3.10847	2.80491	32.5931	15.7198	30.8874	0.027288
exosc10	5.05168	3.77019	3.72829	15.9699	15.7556	16.0703	1.96e-14
--	0.332605	0.098419	0.834712	1.57451	1.2541	1.83243	0.000816718
chodl	0	0.354689	0.665749	1.402	0.945997	0.958615	0.0192998
ehd3	1.50345	1.45936	1.35841	3.7805	2.15345	2.01226	5.57e-06
pimr106	0.070758	0.240993	0.319095	0.690974	0.829616	0.863996	0.0187123
shpk	0.354198	0.224538	0.259101	1.22125	1.04656	0.888438	0.00231824
--	0.529589	0.353994	0.314522	1.29414	1.5983	1.78779	0.0130641
--	0.751077	3.81008	1.17175	8.17891	7.54199	6.67272	0.00056787
gng2	7.05526	7.38456	7.00419	23.3967	21.9523	22.6073	2.34e-12
--	0.337845	0.442238	0.722983	1.13712	0.969293	0.892648	0.0323032
kiaa1549la	0.228716	0	0.462972	0.937395	0.917406	0.76301	0.00199739
si:dkey-27d5.5	0.932607	1.20082	0.169069	2.88285	2.11292	3.60938	0.00612238
sat1b	4.69478	2.60672	3.17463	14.9121	13.8332	12.1019	2.79e-06
samd10b	0.062218	0.056796	0.041871	0.226484	0.234212	0.19539	0.0142195
isl1l	0.370903	0.34686	0.250882	1.5206	1.45267	1.1554	0.00426875
spred1	0	0	5.31947	6.85116	6.63706	7.14482	0.0407119
slc5a3a	0.152239	1.22604	0.151662	2.2626	2.09214	1.68382	0.0115533
slc6a15	0.38296	0.189863	0	0.532593	0.876843	0.871751	0.00596378
cyp26a1	9.11883	10.704	10.1215	36.0674	43.174	39.9056	2.05e-21
madd	9.51845	0.881452	0.130701	13.6247	16.0634	18.7197	0.00412982
xkr6a	0.112895	0.234658	0.034645	0.408777	0.818455	0.43954	0.0180365
--	0.494563	0.601087	0.239017	2.36507	0.808282	1.61763	0.0334969
LOC108190180	0.100362	0	0.672807	1.09964	1.03154	1.00886	0.00410359
enoph1	2.74209	0	2.38372	6.71903	6.97879	5.78639	7.11e-06
--	0.202315	0.149156	0.20776	0.889328	0.724831	0.677774	0.00126945
baiap3	0.055363	0.059713	0.074862	0.391134	0.414064	1.82347	0.00825785
LOC108183310	0.566181	0.382685	0.639367	2.84244	1.24468	2.85566	0.00458733
LOC101886447	1.16568	1.78052	0.852759	6.35025	4.27343	5.28736	3.33e-08
lmbr1	0.192696	0.152781	0.666507	1.65427	1.81383	1.00244	0.0126073
zgc:77118	0.991169	0.82259	2.3587	5.35421	3.99555	5.79841	0.000149639
LOC110438303	0.141052	1.43925	1.01872	1.85332	2.64055	3.23024	0.0292357
igsf3	0	4.21364	0	5.61693	6.15297	6.04073	0.0494758
sprtn	2.45549	2.2939	2.80759	10.8724	10.7122	10.7012	1.18e-17
LOC101883276	0.349079	2.64617	0.22594	5.70949	5.7925	3.03593	0.0238221
shank2	1.30005	0.42618	0	2.69756	2.23289	1.96147	0.000433022
shox	0.35092	0.533205	0.374876	1.84267	2.35231	1.6906	0.000155979
LOC103911208	0.928602	2.1673	0.068854	6.6784	3.25804	3.23821	0.0284757
--	0.335534	1.27259	0.201494	1.55947	2.30981	1.3275	0.00254563
--	1.8491	0	6.36613	12.838	12.1934	11.018	0.000100851
samd10b	0.062865	0.057386	0.071773	0.403118	0.260367	0.242078	0.00262804
fgd6	1.4092	0	0	2.27536	2.35788	1.78341	0.0101749
stx6	16.3615	0	0	24.977	24.4904	24.763	0.00563269
si:dkey-33c9.6	0.795371	0.982451	0.636708	3.83617	3.6618	3.51274	6.79e-07
LOC110439429	1.22282	0.330246	1.36488	3.99138	3.87656	3.62326	8.19e-09
tmem107l	0	0	10.7165	14.5418	15.829	17.4043	0.00953371
--	5.19534	0.010149	0.04291	8.00706	8.10591	7.84945	0.00444169
adnpa	0	0	14.0126	21.8831	20.8969	20.4631	0.00663838
cpeb2	0.369702	0.38058	0.3877	1.96643	1.59618	0.756823	0.0279538
amd1	0	0	4.64229	9.38673	8.40817	7.58605	0.00509876
irak1bp1	0	0	28.4398	44.7666	42.8883	43.1005	0.00497516
--	1.71222	1.01881	2.12908	7.12444	6.01909	6.56427	4.94e-07
upf3a	0.529518	0.45026	0.31752	1.75077	2.65886	1.92987	9.05e-05
--	0.59171	0.150945	0.375546	1.364	2.54501	1.55258	0.000918573
camsap2b	0	0.115625	0.013171	0.177254	0.184228	0.255259	0.0104817
fan1	0.604505	1.01191	0.292005	2.8935	3.36032	3.03539	1.16e-06
cep126	0.010979	0.641523	1.12922	3.43371	3.08627	2.99377	4.02e-06
LOC101882704	0	0	14.8415	24.9068	23.3025	24.9038	0.00176974
--	0.417619	0.04821	0.878637	2.70195	3.7645	2.69835	0.000149639
rundc3ab	0	0	2.40952	4.24672	4.06525	3.90176	0.0013853
--	0	1.07095	0	1.42544	2.3176	1.60829	0.0304075
ndst3	0.103824	0.29068	0.036871	0.890661	0.839516	0.751667	0.000700879
stm	0.20301	0.147009	0.111449	0.887524	0.840443	0.67103	0.000266589
--	0.13807	0.143513	0.47126	1.55863	0.722487	1.62801	0.00273571
LOC567472	0.260628	0.271129	0.28894	1.60422	0.952744	1.73908	0.000897386
--	0.393481	0.487596	0.462041	2.12819	3.53889	2.0918	9.09e-06
LOC108191590	0	0.276162	1.55509	2.47296	3.51141	2.88908	0.000916084
dgkb	0.176988	0.306863	1.19023	4.32789	4.44719	4.14674	5.23e-05
LOC110438040	0.784728	0.34863	0.239358	3.69646	2.51885	1.08478	0.028505
LOC100147899	0	0.032989	0.482287	1.13962	0.790678	2.05884	0.000308753
--	0.254663	1.44247	0	2.93315	2.9669	2.63574	0.000257795
--	0	0.52219	0.649512	1.57635	2.9335	1.83086	0.00132325
--	0.262266	0.325093	0.17733	1.86227	3.28613	1.27575	0.000601832
rmdn3	0.533065	0.296103	0.074061	0.770557	2.43637	1.93152	0.0188103
LOC100151089	0	0.411911	1.35136	2.57976	3.49138	3.85491	1.26e-05
otogl	0.115524	0.439759	0.08718	1.10893	0.640931	0.648658	6.63e-06
--	0.407075	2.49804	0.115719	5.93395	5.86137	6.07869	3.52e-05
si:dkey-23a13.22	0.721252	0.563612	0.217081	2.6036	2.66515	3.53576	2.31e-05
--	0	0.247445	0	0.488498	0.388076	0.571874	0.00242215
cngb1a	0.220748	0.136665	0.553092	2.25871	3.47275	2.95029	4.61e-07
ank1b	0.189758	0.258239	0.386817	2.34888	1.62934	1.71852	2.11e-08
eif4ebp1	1.09262	2.33085	3.10358	15.0553	12.6395	12.3866	3.09e-12
LOC100002283	0.119036	0.067614	0.09546	0.866318	0.416205	0.44493	0.00201654
serpini1	0.084662	0.063385	0.033367	0.234693	0.380633	0.521802	0.000393525
cyp26b1	0.936862	0.825536	0.835493	5.39297	5.33353	5.59294	1.2e-12
zgc:112242	1.48074	0.788427	0.849993	6.66863	4.74213	4.72598	5.25e-07
hecw1b	0.369211	0	0	0.806463	0.585825	1.02931	0.000524477
--	2.34739	0.154951	0.132542	3.94434	3.05498	4.20897	1.53e-06
ndrg3b	3.28766	2.12716	3.49311	23.8593	10.4538	23.1622	0.000236251
--	0	0.704437	0	1.43394	1.37156	1.75155	0.000141844
cdc42l2	0.296265	0.4086	0.542268	3.26132	2.33676	2.75491	1.57e-06
birc2	1.01627	1.18096	3.29551	8.50598	9.4226	9.28099	2.14e-18
LOC101885179	13.9479	11.5252	14.3573	98.6257	96.9569	96.3633	2.77e-28
--	0.20733	0.646298	0.460724	2.80102	2.99007	1.01604	0.0273886
tnksa	0	0.483197	0.998052	4.50427	3.86463	3.15761	1.93e-12
--	0.152966	2.40148	0.279055	6.14004	7.23769	12.1165	2.49e-07
--	0.074563	0.092193	0.279526	1.02697	1.07992	1.44308	2.29e-06
--	0.321538	0.259879	0.230109	1.73845	2.34243	2.8312	1.48e-05
pskh1	0	1.17949	0	2.7436	2.67014	2.93496	2.89e-09
zgc:158291	0.19295	0	0	0.551397	0.6777	0.51017	7.86e-06
zgc:158291	0.19295	0	0	0.571132	0.6777	0.51017	7.26e-06
si:dkey-19b23.7	0.696055	0	2.44749	10.5757	12.1717	5.80016	0.000321522
rgs7bpb	0	0.063982	0.247223	1.06052	0.949195	0.795476	1.17e-05
--	0.567447	1.31903	0.523675	8.56357	5.1599	8.06252	5.32e-11
--	0.701598	0.40956	1.57345	8.51248	9.99371	8.67417	1.25e-06
eri1	0	1.17142	1.47395	7.49763	7.1609	7.29912	1.59e-12
si:ch73-234b20.5	0.030565	1.13331	1.28535	5.80528	5.92409	6.06265	4.65e-10
--	0.076852	0.536133	0.06353	2.16278	2.33191	2.11852	1.76e-06
--	0.545495	0.679237	0.077506	3.51353	3.10529	3.40103	2.86e-09
fbxo44	3.95684	2.53051	3.81324	35.283	32.0839	34.3251	6.51e-38
--	0.077642	0.149583	0.091181	1.51759	1.58187	1.4988	1.87e-06
LOC110438815	1.25729	0.138222	0.117224	4.13636	10.9538	2.35109	0.0420717
sla2	0.245987	0.396992	0.606263	6.01661	5.22476	4.8198	2.45e-13
LOC108183427	0.02964	0.034395	0.109991	0.82678	1.03025	0.48534	2.11e-06
pdcd4b	0	0	0.594736	2.03077	3.15225	2.42933	1.49e-07
dync2li1	0.416633	3.94223	0.107232	9.93733	15.7672	27.2454	0.00202587
dnmt3bb.3	1.22484	0.647318	2.27865	19.3036	16.281	16.849	2.48e-67
ntn5	0.103142	0	0	0.508246	0.460988	0.4285	5.31e-08
apbb2b	0.034232	0.063857	0.126576	1.16668	1.73158	1.09802	6.96e-10
slc25a6	0	0.11293	0.154441	1.56674	1.99018	1.0779	8.95e-09
--	0.264376	0.004732	0.2846	5.06755	2.6362	2.18965	0.000782838
mtnr1ba	0.342204	0.331312	0.26113	6.71305	6.76567	6.58519	3.78e-15
si:ch211-149a19.3	0.135518	0.095109	0.452648	6.52184	5.79902	6.40327	1.42e-43
LOC570014	0	0.021338	0.123618	1.55786	1.27006	1.38447	2.18e-11
dnmt3bb.2	0.065989	0.18511	0.312437	6.2466	5.37737	5.52149	2.19e-45
slc27a4	0	0	0.020684	0.434911	0.491488	0.367437	1.17e-09
armc4	0.408062	0.069195	1.69871	18.052	23.0617	22.6904	1.68e-15
si:ch211-208g1.1	0	0	0.026361	0.689996	0.430013	0.639032	1.59e-11
--	0	0	0.0065	0.177769	0.176914	0.218692	1.79e-12
prss12	0.017894	0.0106	0	1.65345	1.22364	0.486667	7.71e-07
pgrmc2	0	0	0	15.1826	15.0566	14.6133	1.02e-104
desi1b	0	0	0	13.4573	12.099	12.4665	7.74e-61
si:ch211-262i1.6	0	0	0	6.53628	5.4152	6.17043	2.31e-42
nadk2	0	0	0	4.47173	3.93571	4.50157	1.21e-37
--	0	0	0	0.97589	1.07843	0.903994	4.26e-22
--	0	0	0	1.09004	0.890674	1.02737	4.29e-21
--	0	0	0	2.74622	2.18436	1.49225	4.4e-20
desmb	0	0	0	1.64849	1.2759	1.46392	9.3e-20
--	0	0	0	1.22066	1.4106	1.01744	1.08e-19
LOC110439039	0	0	0	6.63728	4.2119	4.89968	1.63e-19
cnpy4	0	0	0	2.29319	1.34113	2.03015	2.28e-18
dap	0	0	0	5.20637	5.93025	5.85166	5.51e-15
LOC101885127	0	0	0	1.85912	1.25045	1.58363	1.62e-13
ctgfa	0	0	0	4.2194	1.54904	5.3435	2.02e-10
mpz	0	0	0	0.956227	1.01487	2.20092	1.38e-09
swi5	0	0	0	0.865043	3.3144	9.29972	0.00125172
--	0	0	0	0.338636	1.49224	0.318888	0.00180944

## Sheet: down regulated
Down-regulated genes in clock1a-/- testis two hours after atRA or vehicle treatment
Gene_name	T01_FPKM	T02_FPKM	T03_FPKM	T04_FPKM	T05_FPKM	T06_FPKM	T01_T02_T03_vs_T04_T05_T06_DESeq_FDR
chia.1	1157.61	1001.15	1021.29	0.042061	0.100964	0.116505	0
tcnl	479.499	400.012	394.582	0	0	0.096093	2.75e-215
apoa4b.2	673.652	581.855	592.43	0.175325	0	0	0
muc13b	251.687	210.472	224.856	0.044176	0.036444	0.021437	0
tm4sf4	431.419	369.712	382.6	0.15639	0.050357	0.04374	0
chia.2	351.773	310.734	322.652	0.054402	0.093996	0.089953	0
lgals2b	1127.74	958.076	990.886	0.088277	0.197268	0.573167	0
LOC567149	109.399	94.5501	99.1368	0.095525	0	0	0
zgc:77748	43.3733	38.0636	39.143	0	0.033929	0	9.45e-210
chia.3	634.958	556.713	556.534	0.226353	0.299688	0.26951	0
--	143.708	127.143	130.27	0.10816	0.12291	0	0
zgc:198329	13.733	12.0017	12.6232	0	0	0.023793	4.19e-95
wu:fb63c12	12.409	10.7575	11.6932	0	0	0.021353	5.19e-87
si:ch211-240l19.5	183.926	152.613	158.744	0.246535	0.115843	0	3.09e-228
apoea	1232.97	1068.44	1107.6	0.75063	0.930534	1.0345	0
pyyb	32.0661	29.674	29.4611	0	0	0.065651	3.02e-78
zgc:123278	46.5399	44.1762	41.8774	0	0.02685	0.04148	2.16e-170
im:7150573	162.832	18.7154	5.37176	0	0.15568	0	0.0324599
slc13a2	400.248	336.476	360.36	0.235721	0.539826	0.317207	0
--	8.59955	8.46231	9.08963	0.030566	0	0	1.09e-98
slc34a2a	124.25	102.021	108.319	0.16312	0.048964	0.194474	5.57e-226
si:ch211-160b11.4	11.8006	12.3025	15.3413	0.025439	0.019822	0	8.86e-114
ifit14	24.1619	21.2309	22.6874	0.091919	0	0	1.36e-105
anpepb	219.042	188.942	199.493	0.746862	0.217443	0.201106	0
cfh	10.989	8.28269	5.10386	0	0.028791	0	1.98e-43
anxa2b	14.8008	20.3165	19.3983	0	0.044224	0.026542	2.64e-83
si:ch211-142d6.2	42.0691	14.8883	15.7567	0.056947	0	0.057018	3.39e-135
plac8.1	116.991	103.085	101.528	0.148485	0.210641	0.150267	7.18e-234
LOC108179508	26.3175	21.6508	24.5503	0.08027	0	0	1.66e-143
itln2	99.1705	85.6845	88.0905	0.099109	0.031901	0.300515	1.52e-47
chia.5	245.077	214.78	220.741	0.173445	0.85778	0.157196	0
si:ch73-144l3.1	12.0322	9.20286	10.0746	0.045801	0	0	9.78e-85
ms4a17a.17	53.3359	48.1289	44.0392	0.070812	0.031004	0.145187	2.01e-133
wu:fa56d06	242.904	202.534	209.221	0.533374	0.469712	0.390514	0
slc15a1b	240.294	196.992	204.659	0.326821	0.238963	0.388117	5e-235
zgc:158432	56.3366	51.8391	38.1541	0.028764	0	0.237543	4e-67
fgg	140.433	118.529	121.308	0	0	0.770726	4.92e-234
LOC795897	443.253	380.906	379.087	0.659389	1.17434	0.524142	4.02e-270
--	31.9239	24.0285	28.707	0.054285	0.088504	0	1.88e-99
LOC798736	16.5767	13.4947	14.0418	0.033528	0.028702	0.014499	3.14e-95
LOC103908636	70.8436	60.7463	63.1687	0.102859	0.170444	0.154565	2e-295
LOC108190403	0.206971	0.674555	6.4815	0.004866	0	0	0.005445
mpx	150.772	129.688	136.965	0.3155	0.294356	0.310238	0
tm4sf5	85.1925	74.5814	75.6498	0.131876	0.038359	0.281529	4.67e-304
LOC101883546	25.8851	19.8122	24.3239	0.032096	0.071723	0.020766	2.68e-109
eif2b2	9.20871	4.33674	3.70643	0.035663	0	0	5.41e-09
apoa4b.3	196.235	178.583	168.237	0.580913	0	0.714023	0
alpi.2	114.579	97.4637	102.238	0.278129	0.223838	0.273606	7.25e-280
slc6a19a.1	104.897	89.9223	94.5441	0.287327	0.134669	0.161564	1.86e-305
zgc:112160	137.756	96.6836	122.77	0	0.957633	0	2.84e-84
--	77.8469	63.2392	70.6574	0.084495	0.164959	0.296481	3.52e-197
itln2	12.1321	16.7065	1.83554	0.037632	0.026276	0	7.65e-05
cdhr2	122.189	104.535	124.657	0.237693	0.204041	0.432383	8.08e-293
guca2b	114.501	92.4571	96.4116	0.323758	0.264595	0.368605	3.6e-149
si	281.843	232.714	258.53	0.340533	0.396991	0.449376	3.33e-262
clca1	5.90456	4.67648	4.55735	0.032402	0	0.012166	6.81e-58
zgc:158432	8.04084	6.69212	23.4299	0	0.045266	0.039318	1.66e-05
si:ch211-160b11.4	11.7549	10.744	7.761	0.038268	0.019707	0.034359	3.16e-55
zgc:171687	84.1134	91.727	93.4962	0.631992	0.092255	0.201335	5.31e-270
tspan34	88.7503	74.5137	79.6304	0.295958	0.326902	0.218376	1.84e-222
cldn15la	82.393	66.5202	72.7218	0.219417	0.310129	0.209041	1.92e-157
anxa2b	25.903	23.7278	22.2845	0	0.137866	0.079833	1.19e-97
si:ch211-285c6.4	16.7901	11.4489	12.154	0.100609	0.012647	0.011745	1.48e-42
cldn15b	3.14282	3.19637	3.5862	0	0.007397	0.012579	1.83e-34
gucy2c	28.7758	24.0498	26.2435	0.035425	0.138806	0.098831	2.87e-220
LOC100329806	10.8691	8.64753	8.82967	0.038056	0	0.02806	2.8e-65
si:ch211-217g15.3	109.501	94.5895	101.482	0.257521	0.627142	0.109766	2.77e-259
si:ch211-173a9.6	6.71507	5.15187	6.62659	0.029698	0	0.027765	2.4e-43
cuzd1.2	26.5228	52.2133	46.5893	0	0	0.40664	3.75e-26
zgc:153642	11.5543	9.91338	11.5303	0.036189	0.039041	0.036333	5.67e-56
cfb	97.1475	99.3664	104.274	0	1.21258	0	0
ftr42	2.45818	2.16282	1.54495	0.016913	0	0	1.6e-24
--	127.589	104.426	110.016	0	0.649655	0.808405	1.14e-138
zgc:153219	15.426	13.0495	13.0575	0	0.129956	0	2.4e-49
nkpd1	12.1565	12.1213	11.8157	0.053003	0.01974	0.076426	6.57e-107
slc22a7b.3	7.34095	6.79274	7.16885	0	0.032828	0.042824	9.24e-50
si:ch211-173a9.7	5.5606	3.99064	4.5405	0	0.017173	0.04783	1.55e-33
stk24a	20.1073	16.2877	16.1149	0.066336	0.130688	0.025456	2.74e-103
sult6b1	82.1587	72.1033	72.6005	0.166657	0.481662	0.443935	6.58e-210
aqp8a.2	17.1552	13.9007	14.5528	0.044677	0.049918	0.084405	2.34e-61
slc26a3.1	14.7094	12.5803	12.5507	0.08411	0.012846	0.069965	1.23e-115
si:ch211-240l19.8	907.997	745.424	767.339	5.15735	6.96949	0	4.29e-170
cldn15lb	55.6289	51.911	52.8486	0.306416	0.13784	0.29036	1.27e-200
nr5a5	8.97005	9.17628	8.46062	0	0.041116	0.071586	4.15e-64
slc15a1a	48.5963	40.8062	43.3278	0.118652	0.278623	0.291133	5.14e-213
cers3a	20.5789	16.9237	20.1021	0.082412	0.046691	0.084485	5.3e-95
itln3	289.392	250.227	251.617	1.31932	1.50048	1.40135	1.06e-253
LOC101882926	26.2386	21.9333	23.136	0.064941	0.109137	0.193681	6.45e-109
ccl25a	33.3618	23.426	29.4615	0.143566	0.12813	0.15571	1.56e-59
apoa1a	2385.8	1644.54	2193.13	10.5031	7.71044	13.4689	5.87e-69
--	106.17	92.1524	94.4206	0.469572	0.344512	0.744396	5.31e-270
slc22a7b.2	2.81562	3.01571	3.25717	0	0.031766	0	5.14e-28
si:dkeyp-73b11.8	165.002	143.14	145.245	1.32584	0.678285	0.366446	1.2e-253
apoa1a	1349.87	1609.01	1142.08	8.04005	9.53943	5.41955	2.83e-91
klb	7.19264	6.00896	6.12204	0.014963	0.017355	0.059946	1.53e-70
wu:fb63a08	40.2381	31.588	34.9092	0.131327	0.186226	0.191087	1.68e-148
LOC568656	17.8253	17.8769	18.0558	0.043308	0.218698	0	1.41e-43
si:ch211-240l19.6	129.93	105.582	113.381	0.886212	0	1.12178	6.59e-148
ifit14	17.9644	16.4771	17.4692	0.076493	0.17521	0.017463	7.81e-76
rbp2a	96.6596	85.8665	107.751	0	1.69949	0	4.72e-142
zgc:92511	27.2904	25.0153	28.5718	0.037135	0.284692	0.106373	2.64e-78
gpa33	25.1726	20.6717	24.6261	0.068274	0.142722	0.072211	3.44e-133
slc6a19a.2	64.059	53.3569	61.2022	0.155445	0.381686	0.288244	3.57e-222
gcnt7	11.1745	9.09199	10.3781	0.033015	0.066434	0.065668	7.88e-96
LOC100007086	1.2838	1.19468	1.03454	0	0	0.02591	5.7e-20
zgc:123284	5.15918	4.20629	3.89371	0	0	0.080104	6.11e-28
--	1.82404	1.35259	1.40355	0.02276	0	0	8.43e-32
gltpd2	3.01071	2.01628	3.56887	0	0	0.035836	5.31e-23
clrn3	48.9562	41.1083	42.3388	0.347718	0.218406	0.229014	1.55e-130
mep1a.2	18.183	16.6279	17.4083	0.133645	0.140874	0.051105	1.09e-118
ugt5d1	11.4463	10.4166	10.6195	0.028227	0.126156	0.025477	1.04e-65
kynu	15.566	12.0233	12.7282	0.159426	0.035422	0.061956	1.51e-86
ctsl.1	32.192	25.0962	27.0377	0.121671	0.175912	0.18035	4.5e-95
zgc:92137	81.9707	74.4959	76.677	0.470444	0.591206	0.450869	3.64e-257
LOC108179126	72.9929	64.7736	90.5657	0.688777	0.750978	0.346619	1.55e-258
--	5.29818	5.56024	5.32426	0	0	0.089957	7.52e-36
prss59.1	1595.63	1250.16	1266.45	9.58717	8.30773	9.84279	6.42e-101
--	4.20827	4.06096	3.95208	0	0.056018	0	1.17e-24
tmc4	22.2591	19.5228	20.908	0.049342	0.17446	0.183308	4.19e-160
si:dkey-57c15.4	37.5249	29.5016	31.0607	0.169643	0.308751	0.153481	1.82e-89
LOC110437703	47.6979	61.4371	63.7647	0.292689	0.47969	0.320061	7.16e-230
zgc:136461	178.151	108.272	174.56	1.47782	1.1853	0.69698	2.97e-34
si:ch211-114c12.5	16.9213	7.84868	8.88775	0.013679	0.072598	0.058751	1.63e-137
dnajc22	21.7535	17.7374	18.3342	0.199409	0.123361	0.082003	1.23e-100
zgc:158417	4.74059	3.54854	4.26924	0	0	0.083793	2.5e-30
fep15	45.8319	37.2598	34.9539	0.19876	0.49243	0.077533	8.74e-78
si:ch211-153b23.5	379.225	320.197	327.173	2.0643	2.68171	2.88233	5.93e-198
si:ch211-113d11.6	10.6173	9.63345	9.46482	0.064417	0	0.13321	1.99e-41
si:ch211-248a14.8	11.8729	8.86159	9.92927	0.051433	0.140989	0.018283	3.04e-50
zgc:123297	9.58235	7.82376	8.21825	0.051179	0.613034	0.0771	9.51e-129
si:ch211-173a9.6	8.66114	7.38107	7.89968	0.044249	0.044596	0.067429	7.79e-66
ihha	10.7389	9.59997	9.6635	0.095739	0.063634	0.03111	2.45e-54
slc26a3.2	25.9508	22.6719	24.1001	0.169744	0.181967	0.175393	2.79e-164
LOC101883796	33.8886	27.9909	32.3201	0.217956	0.232204	0.256877	1.32e-162
cel.1	110.646	94.9977	98.57	0.668613	0.740284	0.908425	3.81e-244
LOC110439958	6.01751	5.07803	5.14264	0.04625	0.057111	0.008924	5.67e-89
hbl3	116.426	74.791	118.217	0.402956	0.870323	0.730612	2.81e-40
hp	111.916	96.8209	95.8534	0.509793	1.00157	0.871065	6.96e-131
ctrl	542.403	452.42	469.491	3.19636	4.09411	4.35291	3.17e-185
ctrb1	825.597	686.189	0	5.56168	6.41864	0	0.001803
cldn15a	61.384	55.9217	55.4169	0.565874	0.3408	0.431071	3.1e-173
si:ch211-214p16.3	37.5923	29.4694	33.5648	0.220183	0.237836	0.301839	2.23e-192
ctrb1	870.51	734.157	885.163	6.09311	6.65314	7.02684	4.3e-203
cyp46a1.1	39.0077	34.4643	36.3577	0.247821	0.345878	0.236684	2.03e-186
cpa5	601.154	524.735	555.952	4.61967	4.86155	4.18545	0
cpa1	156.309	128.212	131.761	1.09643	1.34106	0.959537	1.72e-145
prss59.2	2228.28	1929.86	2022.6	17.3842	18.9677	14.2073	8.59e-306
fgf19	9.9625	8.3445	9.01225	0.065342	0.103019	0.035758	6.25e-76
--	9.55382	8.78097	8.33746	0.049473	0.060089	0.06631	7.36e-74
cfhl3	1.66637	3.74233	2.7379	0	0.026531	0	3.33e-18
zgc:92745	146.725	121.029	124.747	0.583665	1.22105	1.56615	1.1e-149
mal2	11.372	9.33002	10.0089	0.063542	0.054959	0.119675	9.16e-39
si:ch211-66i15.5	263.982	369.166	160.16	1.55716	2.05946	1.14703	1.32e-19
pdzk1	34.8006	28.9907	28.1415	0.204945	0.37015	0.17668	3.4e-120
--	5.44102	5.33937	6.2296	0.056068	0.028884	0.027167	8.84e-37
--	99.7009	82.1556	88.3622	0.675049	0.968361	0.635639	3.06e-173
ins	11.2851	11.1139	9.46834	0.259914	0	0	6.71e-26
--	2.49872	6.11876	2.18279	0	0	0.069289	1.1e-05
rabgap1l2	23.0937	19.7539	21.3518	0.285447	0.160159	0.077731	4.11e-126
tmem45b	52.7734	44.8066	45.7152	0.361281	0.43094	0.42769	3.1e-181
ins	11.1986	10.9411	9.36037	0.259914	0	0	1.07e-25
casp6l2	69.5641	63.6211	62.2808	0.853021	0.403684	0.522524	8.73e-193
pla2g12b	125.835	103.979	108.733	0.976161	0.930411	0.986409	1.76e-166
ftr55	4.19688	2.64116	3.18801	0.020647	0.047895	0	6.86e-32
ace2	413.547	348.492	369.804	5.72183	2.48217	4.60678	5.97e-214
agt	143.91	121.289	128.858	1.27293	0.986845	1.17192	1.11e-212
si:ch211-250m6.7	2.77614	2.6236	2.87305	0	0.045143	0.020879	8.76e-34
ugt1a1	23.8059	18.4892	19.3682	0.33994	0.029164	0.145255	8.27e-86
LOC110439522	14.3369	7.19277	12.9931	0.031132	0.028932	0.185577	2.38e-19
si:ch211-240l19.6	156.163	127.778	131.987	1.24655	1.28384	1.12434	1.34e-133
--	10.4054	8.74882	9.19215	0.136974	0.216483	0.033161	3.86e-38
ftr54	19.0039	15.9814	18.6158	0.095276	0.219182	0.146	7.61e-90
--	3.8278	2.97995	2.89749	0.083907	0	0	3.14e-29
c6ast3	164.537	142.555	141.525	0.949178	1.34822	1.59557	4.21e-251
--	2.28053	2.10992	2.2881	0.051616	0	0.007618	4.56e-29
si:ch211-250m6.7	3.55258	2.62214	2.41417	0	0.054661	0	9.16e-29
cxcl19	21.3489	21.5344	21.7571	0.114911	0.200038	0.174042	1.54e-43
tmem86b	20.0164	18.8413	18.2132	0.178142	0.109393	0.226606	1.99e-137
cdh17	118.93	99.7598	105.846	0.744039	1.07677	1.20568	1.13e-202
si:ch211-117n7.7	10.109	9.89152	8.36375	0.042861	0.044416	0.132498	4.17e-39
ftr61	3.7542	3.15145	3.44005	0.034951	0.018969	0.037496	1.03e-36
try	1542.52	1307.06	1345.82	11.1158	12.1791	9.46211	9.03e-208
si:dkey-14d8.7	11.332	11.0367	12.107	0	0.072981	0.240597	2.4e-30
zgc:172090	64.7399	56.8572	60.4102	0.69367	0.665657	0.421355	4.13e-299
mat1a	18.5875	13.769	14.767	0.323623	0.058764	0.079761	2.4e-64
si:dkey-250k15.7	12.5543	0.995708	1.22996	0	0.035634	0	2.73e-07
cdx1a	23.5328	19.7078	21.0356	0.15758	0.25605	0.197886	1.95e-121
cldn34a	3.55808	2.24973	2.94548	0.054042	0.007113	0.046294	7.79e-53
--	4.5677	4.47356	3.98472	0	0.128783	0	9.9e-85
ociad2	22.3103	18.6446	19.1203	0.158163	0.230608	0.188112	1.23e-83
gig2h	9.77211	7.68673	6.0276	0	0.078364	0.166863	5.01e-33
zgc:112368	45.9825	35.5094	39.2809	0.36377	0.261512	0.603528	5.08e-93
afp4	505.251	437.301	464.978	5.88512	5.54596	3.34775	1.19e-280
sptbn5	30.2278	22.8675	25.3372	0.199381	0.210081	0.204585	2.33e-210
cpb1	74.1895	105.682	102.791	1.18034	1.02313	0.786163	5.01e-72
zgc:175280	34.5418	30.1387	31.3255	0.349859	0.274405	0.350491	3.47e-191
si:ch211-248a14.8	26.4862	20.4688	24.0933	0.279591	0.340176	0.095387	7.72e-95
unc93a	9.46927	7.86373	8.31719	0.058347	0.142952	0.079325	1.93e-101
si:ch73-226l13.2	21.0715	16.9391	19.3457	0.111619	0.386283	0.375692	4.45e-126
--	0.6005	1.06741	0.642846	0.016835	0	0	1.34e-13
si:dkey-58f10.12	3.96946	4.05957	4.27822	0	0.143248	0.048923	1.54e-56
zgc:92041	2537.75	2159.13	2262.72	25.4473	26.5761	23.6121	2.97e-228
si:dkey-30c15.13	9.69721	8.18633	8.44741	0	0.276075	0	3.32e-40
ela3l	579.819	493.888	469.961	5.56328	5.44075	5.64791	4.47e-136
cyp2k21	14.3944	12.354	13.662	0.109806	0.062618	0.135811	2.37e-75
gpr39	24.2832	19.8847	22.5347	0.233584	0.203339	0.290685	2.34e-147
si:ch73-361h17.1	22.4156	19.1502	20.0387	0	0	0.683632	1.45e-74
acot19	26.9314	22.5499	24.5437	0.376007	0.161795	0.273148	2.6e-119
--	4.08629	4.00909	6.8447	0.113757	0	0	4.05e-17
hnf4a	22.1253	21.1904	22.7678	0.22115	0.169356	0.151287	5.38e-88
si:dkey-191g9.7	9.75402	8.04235	8.06141	0.051634	0.109549	0.05499	2.47e-84
mtp	45.7197	37.395	38.7978	0.457854	0.420064	0.501709	1.76e-132
--	22.3344	22.9917	21.1259	0.039332	0.41465	0.129496	5.86e-43
LOC100536511	3.47214	3.80604	2.88613	0.017631	0	0.051333	8.98e-30
c3a.1	886.872	739.716	796.239	10.088	8.78496	9.03536	1.93e-195
ace	86.397	73.2747	77.6953	0.689748	1.81332	1.60834	1.71e-221
--	11.8504	6.43855	1.08757	0.155893	0.02769	0.044597	0.00240034
si:dkey-121j17.5	13.4154	10.4389	10.6368	0.107075	0.601094	0.121787	1.75e-83
cel.2	46.6641	52.1087	39.8772	0.487507	0.382789	0.714364	1.55e-176
si:ch211-133j6.3	14.5741	9.97493	10.8774	0.121415	0.230578	0.075329	1.08e-39
zgc:158846	63.517	59.6032	61.8561	0.690858	0.852631	0.698333	3.4e-222
hnf1ba	6.81068	6.58152	5.87099	0	0	0.209729	2.77e-68
trim35-25	3.38666	2.20834	2.52947	0.011646	0	0.064367	1.22e-35
nansb	33.8692	28.5752	31.8068	0.409838	0.358721	0.411784	4.59e-140
fynrk	25.4842	20.665	23.0057	0.179699	0.311252	0.389054	1.09e-141
zgc:152945	149.59	120.571	138.675	1.80179	1.80804	2.0502	2.74e-207
LOC110438659	0.55379	0.532884	0.590814	0	0.015598	0	6.79e-17
si:ch211-117n7.7	7.38025	9.37504	7.1718	0.083365	0.186863	0.018124	2.57e-37
pla2g1b	56.4369	51.3051	51.7641	0.12779	1.41915	0.498597	1.36e-84
apoa4b.1	296.698	243.951	331.494	6.34947	2.13753	3.31161	1.21e-96
si:dkey-96g2.1	13.0933	10.9167	13.2946	0.090054	0.182069	0.17564	3.47e-62
LOC100334908	17.8343	8.67223	8.14909	0.018518	0.274334	0.075788	1.3e-15
--	23.9267	21.4582	19.9423	0.274671	0	0.551049	8.24e-55
cyp3a65	27.1704	24.7666	25.703	0.348055	0.312039	0.24416	2.56e-115
s100a10a	121.797	107.914	107.58	1.2083	1.4984	1.57702	1.27e-198
LOC110438229	56.4116	46.4189	48.366	0.634048	0.565814	0.764436	1.32e-80
si:ch73-359m17.9	19.8275	14.3345	17.5018	0.302209	0.204666	0.157887	6.73e-60
c6ast4	60.4177	53.4564	49.661	0.710818	0.352847	0.468493	3.88e-139
LOC103910140	659.371	590.989	598.227	7.53568	7.04315	10.0462	0
vil1	84.2358	81.5642	75.5096	0.994932	0.771107	0.971804	0
LOC100330485	42.7117	37.277	37.5501	1.10248	1.34389	0.506474	4.06e-223
cideb	22.0778	20.6838	19.2263	0.162201	0.285556	0.388654	2.37e-67
si:dkey-61p9.11	2.02767	1.97089	1.75485	0.03052	0.014877	0.025868	8.15e-41
cuzd1.2	73.1646	43.8272	67.2759	0.577651	0.670276	0.921928	2.09e-34
epdl2	49.9937	50.9269	45.8157	0.787759	0.517154	0.739905	5.1e-100
si:ch1073-13h15.3	15.9282	14.3905	14.9288	0.134513	0.130123	0.249666	1.32e-85
neu3.3	14.2355	12.77	12.0364	0.149475	0.149556	0.159862	1.37e-65
si:ch211-180a12.2	12.8205	11.9889	13.1468	0.073947	0.219043	0.564224	5.67e-96
neu3.3	10.1673	2.51592	8.90912	0.028225	0.028035	0.160483	4.05e-07
--	0.70265	0.641725	0.908603	0	0.022987	0	2.44e-15
nostrin	4.61552	4.21102	4.99967	0.051427	0.065861	0.055295	4.6e-35
LOC101885672	56.5037	46.5391	52.2552	0.761301	0.633946	0.718508	6.59e-145
mep1b	24.2972	3.03921	23.4454	0.468546	0.172454	0.117217	0.000394154
--	0.601342	0.474289	0.552056	0.013816	0.007022	0	2.56e-18
ugt1ab	14.9567	13.3735	13.4353	0.129357	0.285934	0.207616	5.2e-71
LOC110437898	38.0004	32.6971	21.8766	0.505929	0.51384	0.411525	8.61e-21
tmed6	3.35695	1.82235	2.74842	0.093936	0	0	1.46e-15
cldnh	10.3202	7.78804	9.12283	0.414038	0	0	4.25e-49
si:ch211-66i15.5	88.152	68.4145	52.799	1.61075	0	1.51835	5.98e-177
LOC799768	3.39027	3.20018	3.24371	0.032755	0.01493	0.078092	1.82e-34
LOC110437705	19.9619	6.14954	12.9879	0.338346	0.000211	0.076448	2.09e-14
creb3l3a	11.8949	10.2427	9.08625	0.262845	0.165737	0.057463	1.41e-47
LOC110440114	1.17132	0.585571	0.816714	0.008405	0.004434	0.008991	7.17e-13
LOC564237	4.91491	4.49149	4.50135	0.02588	1.04669	0.104212	5.46e-41
slc47a1	21.0684	17.3483	17.8591	0.27884	0.285009	0.421662	2.66e-96
zgc:112302	7.75969	8.22042	7.51643	0.142894	0.089318	0.091696	2.18e-45
slc22a6l	18.7893	15.273	16.1366	0.301041	0.265157	0.238143	1.72e-101
c3a.2	87.6161	83.6314	72.6893	1.51755	0.829585	1.56841	2.57e-180
si:dkey-11n14.1	15.0593	12.1201	12.2012	0.143499	0.251815	0.118234	1.64e-103
LOC100006950	3.9076	10.1637	2.40908	0.091149	0.089657	0.034613	7.47e-05
abcg5	14.3021	13.6373	12.2722	0.360153	0.076325	0.215966	5.87e-71
atp8b5b	64.9512	52.9192	58.0464	0.97038	0.867701	1.10823	8.14e-140
sult1st3	7.28383	7.84643	9.47884	0.123761	0.208498	0.032225	1.46e-38
LOC103910098	106.559	88.7605	90.353	1.31943	1.85549	1.63143	2.21e-130
pgam2	19.3186	16.4575	15.6922	0.239804	0.225814	0.374689	1.21e-49
ptk6b	40.8632	35.9017	36.4504	0.571934	0.764795	0.611964	6.22e-168
f11r.2	1.17076	1.5333	1.32661	0.064945	0	0	4.53e-15
apobb.1	305.034	250.275	269.032	5.17694	4.5863	4.70981	6.4e-145
art4	21.8621	19.1414	20.2194	0.317998	0.253096	0.387362	3.39e-63
zgc:174260	10.4056	9.26522	9.19713	0.034522	0.265613	0.194393	6.4e-42
si:ch211-271e10.3	77.2027	66.1882	65.1292	1.06226	0.684353	1.43914	2.9e-142
c3a.3	149.56	87.6127	140.437	2.12943	2.64562	3.00737	5e-121
cpb2	8.78655	7.34525	7.28442	0	0	0.418826	5.54e-33
si:ch211-173a9.7	20.0483	16.9792	19.2453	0.298659	0.333824	0.342669	1.53e-72
si:dkey-250k15.7	26.6031	39.8297	51.9823	0.574903	0.556569	0.600536	3.18e-90
si:dkey-202l16.5	60.2069	55.6046	62.7536	1.08817	1.60396	1.15758	1.91e-222
vipb	11.4511	10.0313	10.6208	0.114484	0.174776	0.14064	2.4e-29
spink4	32.3314	25.416	24.141	0.482088	0.529673	0.376677	6.35e-34
si:ch211-240l19.7	54.776	42.2875	40.5772	0.805432	1.0843	0.664795	2.93e-50
rbp2a	1159.39	986.52	940.692	18.4516	19.4613	19.6028	1.57e-117
LOC100329650	3.28694	3.14984	3.49307	0.006993	0.053879	0.119108	9.95e-48
si:ch211-217k17.12	88.3047	78.7249	80.0455	1.06009	1.41873	2.03572	1.4e-106
LOC101882681	4.64967	2.69978	4.03162	0.051102	0.076561	0.034376	7.33e-31
zgc:91860	1.53597	0.875638	2.12562	0	0.040816	0.034155	6.11e-10
cdx1b	16.774	14.5172	16.1936	0.186272	0.332132	0.521525	3.38e-73
rnasel2	735.67	622.118	634.216	11.8205	11.4327	14.4952	7.37e-157
si:dkey-262k9.2	8.69801	6.93512	7.84758	0.276364	0.326532	0.269466	3.64e-80
rassf6	3.61991	3.00304	4.05329	0.016155	0.060259	0.077196	1.76e-22
cfh	96.7905	79.9264	90.0122	1.42795	1.58378	2.38631	1.11e-162
LOC100535643	6.11463	6.2165	4.62675	0.113049	0.039456	0.082116	4.19e-37
scpp7	7.56964	7.07386	6.96732	0.197569	0	0.159975	9.85e-22
zgc:113828	20.0174	18.0464	21.3802	0.174898	0.280673	0.58365	2.31e-62
LOC108190403	12.4162	11.8862	10.6337	0.089661	0.944663	0.254732	5.21e-98
slc13a5a	41.2719	32.7205	33.8269	0.872826	0.583443	0.420169	5.41e-145
elf3	29.1116	26.4847	26.6656	0.541629	0.492234	0.601076	1.7e-123
nmrk2	72.9585	67.6099	68.8148	1.61413	1.8668	1.30516	3.34e-194
si:ch73-14h1.2	14.6993	13.6295	14.6529	0.376974	0.177611	0.267145	1.51e-92
LOC100006895	83.2355	67.0054	73.5761	1.90408	1.86814	2.06252	5.22e-122
gig2h	8.92534	7.04031	5.03174	0.160459	0.061956	0.166863	7.42e-30
LOC108179508	11.076	12.0792	10.7416	0.26684	0.379028	0.077021	1.07e-47
c9	331.367	289.593	299.344	6.51759	6.56004	5.78194	9.9e-249
LOC101885962	2.33254	1.94349	1.73787	0.07654	0	0.03565	4.32e-24
serpind1	21.4085	16.3412	18.7267	0.37256	0.39031	0.437064	7.03e-77
cfhl4	198.937	187.137	200.833	4.96339	3.39903	3.74517	0
lipca	17.7742	15.199	18.7481	0.584852	0.530944	0.358122	3.18e-69
cx28.9	37.2203	30.2781	33.0313	0.595627	0.831062	0.569779	8e-151
nmbb	2.92828	1.64314	1.79676	0	0	0.099915	6.54e-11
ddc	13.2863	11.3087	10.4485	0.253939	0.287344	0.18303	1.78e-87
a2ml	85.9609	73.8127	73.6289	3.75867	1.80387	3.34529	4.38e-141
LOC110438225	10.4309	3.20721	12.5752	0.077993	0.367343	0.031534	1.25e-05
abcc2	31.6832	27.6313	26.1611	0.455156	0.670368	0.675479	1.65e-133
si:dkey-7f3.14	104.47	92.7035	91.9136	2.31766	2.44805	1.32372	4.19e-160
wu:fd46c06	26.3813	23.0251	24.028	0.487897	0.524753	0.531239	9.83e-129
fabp1b.1	799.554	660.616	708.593	7.59337	7.13208	7.75253	2.61e-142
sepp1b	71.9448	58.783	64.5548	1.17276	1.37261	1.59548	4.04e-128
si:ch73-122k23.1	3.14189	2.35803	2.92847	0	0.131645	0	1.12e-24
calml4a	71.1336	59.4903	62.9909	1.35628	1.26509	1.26275	1.41e-78
--	2.61198	4.44855	4.3642	0	0.150213	0.060018	1.35e-17
bfb	7.3306	6.93961	6.1738	0.064759	0.614239	0.134306	1e-32
pdia2	31.7282	27.656	28.3708	0.438225	0.839955	0.629694	1.32e-112
abcc2	32.9951	27.6807	31.3465	0.615645	0.739397	0.667076	7.79e-170
--	4.51073	4.69761	4.51456	0.135781	0.118204	0	7.26e-21
si:ch211-286f9.2	3.88452	4.32147	4.53934	0.040954	0.149755	0.048856	8.09e-22
--	9.25498	7.06762	8.13608	0.212971	0.103752	0.115289	2.98e-84
LOC103909973	169.006	150.189	142.182	3.57192	3.72758	2.87598	1.67e-163
ela2	102.274	97.4907	100.136	2.47186	2.42724	2.39216	4.27e-158
LOC564808	16.0598	15.5987	17.4469	0.325529	0.299575	0.301549	6.6e-68
abcg8	9.53363	8.4491	10.4978	0.08798	0.166875	0.375981	3.48e-59
tfr2	11.1226	9.81037	10.8954	0.607012	0.242837	0.204893	2.6e-73
--	4.97886	5.05391	4.37636	0.140456	0.129723	0.032476	4.54e-51
LOC110439012	1.40309	1.26233	1.41957	0.022262	0.033484	0.016564	5.18e-19
cx32.3	31.1172	25.7404	27.7236	0.857747	0.397747	0.716635	1.77e-82
cbln17	9.81853	7.36878	6.56633	0.105228	0.291074	0.131518	1.35e-26
LOC100329375	33.1774	28.7289	26.3763	0.607123	0.716028	0.783452	9.96e-57
si:zfos-323e3.4	6.46061	5.89321	6.89297	0.125872	0.164769	0.155459	4.02e-65
krt92	118.985	101.759	110.062	1.98337	1.4266	2.16101	8.09e-194
serpina1	530.548	485.44	559.115	11.7667	12.3803	12.1856	0
btr05	2.10775	1.36667	1.55852	0.02301	0.04915	0.02181	1.51e-17
lrrc66	13.9563	11.5877	13.1418	0.316827	0.317519	0.323471	2.83e-147
ckmt1	102.449	88.6179	92.3961	2.653	1.63023	2.69819	3.01e-202
pdzd3a	15.614	12.515	14.6265	0.30116	0.325395	0.416734	3.29e-103
lama3	2.46762	2.15705	2.46751	0.081487	0	0.096534	2.52e-24
ugt1a2	3.32762	3.45189	3.5018	0.054159	0.06081	0.105124	5.99e-24
si:ch211-186e20.7	0.673025	0.545871	0.685122	0	0.038972	0	5.54e-14
fga	647.079	550.472	572.82	16.1472	15.3278	13.4676	4.14e-169
LOC101885283	1.16579	1.33736	1.24932	0.093194	0	0	5.41e-12
gfpt2	57.7398	45.4129	52.8662	0.952794	1.52668	1.46103	7.83e-95
f5	23.7493	20.1861	21.7291	0.467192	0.700282	0.497163	2.03e-179
--	15.1587	12.7875	14.8969	1.08746	0.350499	0.38958	1.53e-165
LOC103911768	2.91895	2.78352	4.36076	0	0	0.278267	1.18e-11
hhla2b.2	20.6277	13.479	21.1914	0.408822	0.356815	0.083222	7.78e-56
zgc:123295	3.23962	2.30291	2.06281	0	0.039879	0.130819	3.48e-18
si:ch211-284e20.8	14.6161	18.0783	13.8806	0.296351	0.363412	0.389199	2.22e-95
mat1a	31.7345	28.9321	31.299	0.730923	0.75123	0.890024	3.12e-136
slc28a1	3.49091	3.35859	2.23078	0.232954	0	0	1.98e-27
myo15b	18.1473	23.9884	16.4109	0.930595	0.318243	0.294459	1.8e-123
anks4b	16.9429	14.8868	15.4791	0.248567	0.49889	0.488282	2.68e-94
LOC108190403	30.7094	27.7616	17.8066	0.479651	0.511833	0.652502	6.43e-52
slc22a4	9.96386	6.7735	8.25696	0.117379	0.086854	0.108156	7.03e-37
anpepa	14.5565	12.684	13.7706	0.376177	0.280615	0.410163	3.92e-95
LOC101885707	1.05879	1.07606	1.68679	0.030101	0.023844	0.031553	7.47e-18
zgc:194392	20.9889	20.369	23.2358	1.24762	0.113703	0.291676	2.71e-31
vmo1b	6.73017	4.50847	5.03261	0.239925	0.066252	0.104552	1.05e-23
serpina7	123.089	109.046	113.362	3.24029	3.41264	2.46004	3.08e-220
ghrl	9.4368	7.22421	8.37706	0.117612	0.348156	0	1.81e-20
serpinf2b	52.2234	58.953	58.2801	1.27506	1.38675	1.84098	4.33e-168
cbln14	10.9617	7.7657	7.63568	0.274109	0.406798	0	4.49e-28
acot16	21.2549	17.5411	17.4832	0.746389	0.460713	0.245536	2.85e-65
tfa	2924.42	2327.61	2714.7	92.5954	84.6541	85.3595	6.51e-200
enpp7.1	20.3866	17.4486	17.7029	0.432391	0.537491	0.529026	3.71e-71
leg1.1	274.757	237.551	256.511	5.95065	6.09658	9.00968	3.11e-220
cfb	111.489	90.7134	84.1222	3.72889	3.74181	3.73861	4.06e-85
gcgb	4.69599	4.39023	3.27478	0.173861	0	0.087592	4.25e-15
btr33	2.16133	1.63534	2.38115	0.03637	0.04738	0.062535	5.46e-20
pah	59.7727	53.9776	57.5789	1.44144	1.65321	1.60003	5.33e-181
si:dkeyp-73d8.9	83.2775	75.3303	78.0189	1.43307	2.61964	2.36745	2.14e-141
LOC108190403	22.6893	16.3236	20.8583	0.460935	0.3385	0.271137	4.19e-63
anpepa	28.5811	24.0128	24.0785	0.826371	0.606361	0.659	5e-107
LOC101883708	405.715	344.31	359.713	10.6795	9.55162	10.5589	6.31e-162
ptprh	19.4429	15.8827	16.3732	0.634814	0.456697	0.316395	5.26e-97
slc30a10	7.38995	7.00814	7.73881	0.256819	0.178105	0.139475	1.79e-43
LOC103910520	9.00791	13.4206	6.44248	0.402094	0.359117	0.475158	1.15e-10
btr06	9.8498	8.14816	7.95567	0.133035	0.352351	0.352816	1.03e-54
si:dkeyp-73d8.6	57.8377	51.0596	48.8713	1.4348	1.58424	1.36465	1.53e-96
si:ch211-214p13.8	2.96443	2.05936	2.0047	0.14064	0.019538	0	3.84e-19
LOC100331751	1.9133	1.24985	1.51382	0.065349	0.059712	0.013777	2.87e-27
pvalb9	2.82291	2.42748	3.09206	0	0.200924	0	4.63e-13
slc43a2b	45.2772	35.6278	61.7797	1.55628	1.81457	1.67921	2.08e-84
LOC558805	3.1871	3.51753	3.36212	0	0.214229	0.045589	4.14e-18
asah2	8.77032	7.17201	8.28281	0.215455	0.225961	0.23018	1.54e-47
ftr01	5.91202	5.60116	4.79435	0.121884	0.14437	0.10971	7.14e-36
pbld	7.97129	6.46182	7.09568	0.174741	0.251589	0.124148	8.97e-25
leg1.2	189.074	176.988	157.847	5.47067	6.55539	4.16936	2.29e-136
cbln10	12.153	10.6829	11.9505	0.258436	0.364969	0.297242	2.89e-57
fgb	764.734	504.219	701.101	15.4238	19.2827	15.9396	5e-277
irg1l	8.86413	8.86144	9.00903	0.272926	0.23101	0.258554	4.78e-43
slc5a1	102.902	87.436	91.1093	2.46028	2.6273	2.59136	2e-170
--	16.4412	14.4857	16.5473	0.231087	0.488305	0.647227	3.26e-46
--	10.8302	5.8154	7.38114	0.229804	0.219229	0.251016	1.68e-48
si:ch73-106k19.5	37.6176	32.2473	31.6367	1.16166	0.992465	0.805599	3.62e-90
--	3.40289	3.58065	3.51265	0.134671	0.125504	0	2.13e-18
fgg	544.125	464.058	489.816	15.7132	12.8722	15.9645	1.16e-174
plscr3a	26.5953	6.20101	5.59008	0.125457	0.179455	0.091419	7.59e-50
--	1.91801	1.18717	1.41898	0	0	0.135463	2.21e-12
fetub	340.471	302.585	317.243	9.07349	10.2726	9.31926	2.57e-297
serpinf2a	33.2086	31.7892	32.1948	0.809763	1.20762	0.880729	2.68e-109
rnasel3	80.3619	75.097	78.743	2.5125	1.89605	1.69909	6.5e-147
apoc2	187.351	164.746	173.221	5.0321	5.93674	4.88071	2.36e-189
cfhl1	13.5543	11.6379	12.4129	0.373878	0.505204	0.233208	1.81e-70
ucp1	165.332	148.238	150.528	4.75406	4.91413	4.44536	8.53e-286
LOC101882351	2.21764	1.51941	1.84584	0.030599	0.081239	0.048449	3.03e-33
cpa4	27.9358	22.3113	24.6671	0.922532	1.00905	0.345925	4.78e-72
--	3.60633	2.57992	3.80463	0.112229	0.102182	0.079541	7.39e-27
myo15b	22.9073	12.8766	19.7262	0.406469	0.426164	0.405516	9.02e-137
si:ch1073-340i21.1	27.4795	31.2939	33.8881	0.899422	0.460984	1.70289	8.43e-32
mogat3b	27.6692	23.7317	25.0622	0.832221	1.27664	0.640149	1.32e-86
sat1a.1	52.1076	43.6776	50.9693	1.4612	1.69702	1.34969	6.68e-79
zgc:112265	127.101	111.787	113.582	3.60444	3.53863	3.52485	4.14e-214
evpll	5.68584	3.96822	5.69639	0.247795	0	0.206699	2.74e-19
bhmt	936.326	789.729	846.706	27.0779	28.3681	25.437	7.91e-159
ugt8	7.67577	5.88426	7.48963	0.149633	0.246655	0.261112	9.68e-66
pck1	27.3381	25.2921	25.0334	0.793476	0.773603	0.887598	8.18e-118
mylpfa	11.2309	10.5526	9.41259	0	0	0.980764	5.09e-36
si:ch211-247l8.10	0.751891	0.728832	0.70123	0.05661	0	0	2.43e-11
ppp1r3ca	1.67059	1.722	1.7739	0	0.056713	0.06825	1.44e-16
zgc:174917	9.5838	8.91065	8.48397	0.339304	0.234358	0.268362	2.11e-33
foxf2a	2.31885	2.17781	3.04597	0.062269	0.0037	0.154984	1.69e-17
nr1h4	8.91674	7.64488	7.32195	0.241052	0.23597	0.233226	8.35e-42
cyp1a	16.936	12.7915	14.0328	0.428849	0.513736	0.458824	1.48e-57
itpk1a	27.602	21.9338	23.7835	0.776543	0.847424	0.760595	2.4e-81
cfhl3	7.52608	3.7475	4.47103	0.293231	0.235775	0.067636	0.000368236
--	1.45152	0.755232	1.36051	0.037776	0.075905	0	9.45e-13
ces3	48.1974	39.6898	42.1465	1.18168	1.732	1.37058	3.98e-111
--	1.79417	1.41783	1.76287	0.047727	0.031265	0.080686	6.14e-21
LOC108183671	4.3551	2.00819	5.03335	0.174504	0.113582	0.145021	3.63e-09
aoc1	26.9662	22.4199	25.8253	1.00967	0.709591	0.792947	4.47e-113
si:ch211-271g18.1	7.926	9.57518	8.75325	0.28187	0.330537	0.178993	5.94e-50
serpina1l	189.492	178.016	100.196	7.81456	5.16646	2.83649	2.45e-15
akr1a1a	14.6384	12.3628	14.1412	0.46267	0.421052	0.467449	2.49e-36
si:dkey-22i16.3	1.87013	1.62089	2.04518	0.039585	0	0.141839	1.49e-13
rdh1	24.7636	21.358	22.2082	1.47372	0.670649	0.820806	6.3e-57
apoa1b	4366.87	3763.66	3954.99	101.546	101.692	86.6187	2.2e-241
rltgr	61.8137	53.6818	57.4834	2.00036	1.99258	1.93223	3.68e-117
pllp	4.80392	3.81979	5.88152	0	0.269063	0.218373	4.55e-20
mylpfa	11.4259	10.8008	9.61666	0	0	1.08316	1.47e-35
pcyt1bb	13.4305	12.261	11.9966	0.435908	0.510205	0.331456	2.87e-47
dnase1	8.27508	6.34749	7.27226	0.285296	0.249548	0.218902	7.31e-26
f7i	17.4779	15.0515	15.3023	0.723008	0.399659	0.524697	1.89e-56
LOC103908715	4.35808	3.63897	3.93467	0.110747	0.148952	0.145194	5.09e-44
klf5l	8.48428	6.76114	8.33609	0.193075	0.191901	0.420995	2.1e-42
tmsb1	6.96908	3.19318	1.82999	0.384987	0	0	0.00218713
si:ch211-153b23.4	5.36415	4.424	3.97979	0.199346	0.18696	0.079917	1.29e-34
slc43a2b	40.0881	33.1865	38.3734	1.15551	1.65648	1.14845	7.46e-124
igf1	1.76502	1.36708	1.47795	0.048822	0.111301	0	6.23e-14
LOC100334677	7.35547	5.92136	6.77075	0.286974	0.087128	0.325374	2.58e-38
--	3.22143	2.70482	2.73975	0.08408	0.087932	0.064845	3.89e-17
si:dkey-59l11.10	9.42843	6.84974	7.22049	0.253059	0.144533	0.424514	5.02e-46
ugt1b2	3.12333	2.67763	2.72552	0.146641	0	0.155596	1.27e-18
abcg5	3.02806	1.56969	2.9239	0.111534	0.119345	0.024134	1.83e-12
LOC100535694	34.5286	28.0087	31.0782	1.51202	1.46502	1.2245	1.89e-95
plg	145.701	129.671	131.205	5.03723	4.76053	5.06189	8.71e-234
synpo2b	1.77568	1.60098	1.17303	0	0.07373	0.076748	4.89e-18
--	3.06003	2.47289	3.47483	0.046711	0.056428	0.142918	1.91e-17
apoa2	3900.09	3336.01	3405.07	140.509	127.7	124.831	4.46e-146
clca1	1.65782	0.899114	1.3795	0.04901	0.046911	0.036618	2.48e-14
cbln11	6.26942	5.4039	4.95699	0.368226	0.023933	0.198931	2.33e-18
pklr	381.956	317.492	344.358	13.0518	14.2838	11.4125	3.33e-131
apoc4	37.5659	27.7362	33.266	0.987707	1.32748	1.23634	1.72e-37
urad	2.34012	2.68644	2.97726	0	0.296473	0	2.53e-13
--	4.73166	6.15868	4.55285	0.087952	0	0.389624	2.62e-12
LOC100005640	0.435224	0.471574	0.486367	0.01069	0	0.021717	3.36e-10
npy8br	1.45458	0.897097	1.14338	0.067935	0	0	4.61e-12
f2	116.302	101.235	108.048	4.39406	3.69075	4.26773	4.97e-210
urad	2.34012	2.60518	2.84367	0	0.296473	0	4.42e-13
c8a	33.7176	30.0786	32.7373	1.19773	1.43738	1.02269	6.65e-106
zgc:194887	18.1473	11.984	17.4186	0.564718	0.524053	0.681698	1.16e-27
mafa	11.8052	10.5962	11.1393	0.431816	0.376187	0.450237	5.97e-65
ela2l	244.575	41.8301	84.0603	4.78756	5.53033	2.73826	3.32e-06
slc23a1	16.8786	14.1176	15.299	0.826454	0.645591	0.703311	9.2e-69
si:ch73-361h17.1	12.9365	4.85777	5.6384	0	0.328971	0.212634	6.01e-23
hnf4b	21.3322	15.3799	16.0222	0.758606	0.91015	0.395948	9.92e-31
zgc:174260	3.55781	3.30745	2.04932	0.200748	0	0.099909	2.4e-16
tnni2b.2	15.0152	10.9047	13.8687	0.095637	0.165549	1.2392	2.81e-26
plrg1	2.10484	2.317	3.44627	0.169039	0.069763	0	0.000220739
proca	18.2821	22.391	14.7158	0.884945	0.484208	0.740811	1.46e-32
a1cf	46.031	37.3777	44.2916	2.08499	2.00585	2.12185	6.41e-97
mylz3	6.92236	5.46977	7.32898	0.037017	0.020458	0.689485	3.09e-20
vtnb	58.519	52.0795	52.3199	1.51647	2.45882	2.43212	1.21e-133
comtd1	28.6317	28.0952	26.1778	0.654233	1.26579	1.28713	3.34e-53
LOC563995	1.88656	1.4309	1.45835	0.048908	0.054949	0.066025	8.29e-22
cyp2p9	44.8629	39.3107	44.2682	2.13005	1.0636	0.711982	7.36e-62
aqp7	3.58972	3.97228	4.41104	0.075295	0.072836	0.105262	2.74e-28
si:dkeyp-15a6.2	5.62849	4.90357	5.08772	0.120766	0.379288	0.408387	1.33e-48
myrfl	40.6965	28.9303	28.9694	2.08889	2.16943	1.26073	2.18e-125
allc	23.312	20.1388	21.4454	1.05058	0.955435	0.597559	2.3e-69
ftr94	0.947863	0.574503	1.33319	0.043843	0	0.058496	4.53e-08
slc29a1b	10.4836	6.86211	8.19857	0.524119	0.071432	0.265	1.45e-50
LOC100334305	1.03114	1.33475	1.16904	0.0789	0	0.056443	1.53e-14
slc5a9	10.3027	8.47621	9.55965	0.322345	0.310673	0.52572	5.73e-42
angptl3	15.2642	6.64917	15.1447	0.469222	0.492433	0.606318	7.48e-26
ela2l	213.923	292.607	207.416	3.7454	5.36494	6.51022	1.93e-40
LOC101885606	1.35461	1.05052	0.967381	0	0.120223	0	8.95e-12
g6pca.2	28.3784	24.3682	25.5731	1.0201	0.929481	1.20164	1.15e-100
etnppl	10.6822	9.1537	10.4393	0.517784	0.350751	0.343081	3.27e-38
si:ch211-219a15.4	1.72667	1.66394	1.23402	0.080365	0.092131	0	7.15e-21
gbp4	0.714974	0.684395	0.803139	0	0.048442	0.031092	5.73e-12
zgc:110410	9.92818	8.91566	9.98184	0.44799	0.271369	0.161247	1.01e-31
--	2.01799	3.04285	2.58178	0.061027	0.129772	0.119323	8.46e-12
LOC101884620	3.32352	2.40666	2.61075	0	0.203989	0.127797	7.36e-13
sult1st4	4.4302	4.33794	4.91945	0.090961	0.24245	0.142107	5.05e-19
LOC103909906	0.670924	0.513372	0.441569	0.015688	0.044715	0	5.66e-12
cdhr5b	34.4185	27.7336	29.4713	0.835767	0.963388	0.939981	5.26e-105
LOC110440101	4.06407	2.56191	3.60631	0.019354	0.57116	0.269868	5.31e-16
soul2	1.09365	1.32613	1.54789	0.072076	0	0.066501	2.55e-12
zgc:123103	187.04	162.649	162.865	8.10404	7.31452	6.20144	2.72e-149
xkr8.2	1.4846	1.12419	1.43136	0.046769	0.038366	0.036724	4.8e-13
si:dkey-8k3.2	74.3809	65.0127	70.1754	3.31372	2.77707	2.79342	1.66e-218
amy2a	158.771	134.811	141.829	5.63431	5.84518	7.17557	6.7e-141
cd36	52.3049	43.1768	45.1982	1.68073	2.16345	1.6523	1.12e-97
arhgef38	2.47271	2.36043	2.11723	0.143641	0.076183	0.048443	1.28e-22
flvcr2a	3.63551	3.06851	2.30529	0.27132	0.140044	0.288727	3.17e-22
cotl1	19.4208	28.2076	29.2028	0	0.474851	2.74438	2.08e-20
cyp4v7	5.93579	4.73001	5.21946	0.27531	0.187618	0.207074	1.38e-48
cpo	24.4947	18.7736	19.5102	0.683721	1.04797	0.964791	3.19e-48
fabp7b	10.3848	7.01662	8.99351	0.541296	0.086565	0.412795	7.62e-19
si:dkey-105h12.2	60.7148	48.5537	47.4981	3.14867	2.82468	1.73419	2.26e-100
pipox	9.50408	7.51043	7.362	0.311411	0.399233	0.347609	2.55e-35
c5	31.7912	28.3996	29.1193	1.55855	1.87325	1.82938	1.61e-173
si:ch1073-280e3.1	19.098	15.9218	17.4574	0.548187	0.879564	1.21324	2.34e-109
crp3	106.623	109.787	116.732	2.8294	3.49234	3.12441	3.81e-131
abo	5.25908	4.08293	5.35112	0.15449	0.173425	0.140958	1.57e-60
krt97	88.8985	73.8158	76.4734	3.15305	3.45904	2.59611	8.89e-65
b4galnt2.1	3.99088	1.89123	2.28172	0.072229	0.070072	0.261669	3.4e-40
zgc:162780	16.4479	15.9164	15.1909	0.964105	0.608025	0.488696	4.11e-35
soat2	9.36744	8.94907	10.2579	0.403371	0.495955	0.334176	3.95e-43
LOC101884647	2.12583	2.19387	2.75722	0.111806	0.150243	0.032361	1.6e-18
zgc:154142	3.68485	3.46157	3.43067	0.130711	0.20017	0.138037	1.79e-36
cd44a	3.71036	3.86611	3.61326	0.193068	0.110868	0.16546	2.58e-20
hpda	155.915	137.354	139.934	5.95139	6.75368	6.61113	1.31e-194
LOC103909700	0.837797	0.944132	1.02128	0.035594	0.014496	0.067229	5.92e-15
si:ch211-288g17.4	29.4164	25.9602	26.4849	1.18929	1.06204	1.42067	1.26e-82
agxtb	67.1633	59.9426	62.0518	2.78955	3.12623	2.57886	2.53e-132
ca4b	46.2081	42.8293	41.0591	1.83853	2.31948	1.86116	2.77e-103
--	4.01569	2.61325	3.66776	0.326584	0.172609	0.020071	6.68e-12
shbg	22.9516	22.588	19.4454	0.996849	0.948569	0.98185	1.41e-61
cyp8b1	7.89276	7.72459	7.62117	0.142137	0.454969	0.426687	1.21e-33
hlfa	34.2568	26.9325	29.4081	1.75	1.13144	1.20314	2.84e-69
sst1.1	6.20776	5.43731	5.42669	0	0.377302	0.346131	5.57e-16
si:ch211-196f2.3	46.887	36.026	46.7197	1.57573	1.53931	1.7775	2.39e-58
cbln14	6.32427	8.35436	8.08434	0.229198	0.406798	0.348621	3.85e-23
si:ch211-186e20.7	2.94687	2.31908	3.02439	0.169094	0.159659	0.028952	4.63e-17
LOC100007488	44.3572	36.8253	39.0075	1.70706	1.92801	1.77027	2.46e-97
LOC100536607	7.25053	5.86015	6.88576	0.166829	0.423136	0.317542	3.96e-26
gapdh	955.526	837.65	839.015	37.7575	45.423	38.202	7.49e-164
si:ch1073-89b12.1	28.2099	24.3972	25.3324	1.02204	1.17401	1.232	1.08e-101
tmprss2	41.57	37.8134	31.482	2.81539	1.57093	1.56383	1.54e-103
serpinc1	18.4482	15.0642	15.3974	0.987761	0.711945	0.576405	8.93e-68
ftcd	19.9004	18.4418	17.9358	0.777444	0.736153	0.973084	1.46e-59
--	4.00818	0.882597	4.07136	0.134685	0.182745	0.079761	0.000788527
cmasb	16.3634	14.6134	14.8214	0.567172	0.873411	0.687059	1.18e-36
si:ch211-161h7.8	7.93848	7.09821	7.25683	0.252015	0.333298	0.450405	7.17e-36
aspdh	16.9086	12.0839	13.9832	0.790444	0.541438	0.565482	5.14e-31
--	5.72283	5.36901	4.9162	0.177828	0.397405	0.181446	1.16e-30
lad1	20.4058	17.1355	19.1002	1.13116	0.944846	0.605925	4.06e-69
si:ch211-170d8.5	24.1858	19.0914	20.513	0.915585	0.864311	1.0003	1.98e-49
tnfaip8l3	3.80461	3.70001	3.33231	0.106507	0.223454	0.154789	3.15e-20
zgc:92630	52.5735	46.199	53.5108	2.55052	1.92838	2.81583	1.28e-83
sgk2a	28.8039	22.3248	25.7076	1.20719	1.36463	1.10025	7.57e-67
si:ch211-255i20.3	2.52284	2.65868	2.74687	0.102027	0.267636	0	3.91e-13
acsbg1	5.08861	4.26146	4.93281	0.186024	0.117693	0.181319	1.39e-35
si:dkey-261o4.8	3.10758	2.26907	2.69392	0.114703	0.129336	0.124444	8.02e-39
arl14	6.88871	6.07402	6.95324	0.305207	0.385384	0.244446	7.46e-20
tnfaip8l3	3.126	3.06717	3.11841	0.178392	0.07859	0.179508	7.2e-18
LOC103909050	3.78928	2.5195	3.20873	0.120822	0.202496	0.087943	6.41e-15
cp	154.104	139.248	144.42	6.90599	7.0006	7.65977	1.81e-270
--	2.73192	2.04511	2.28365	0.121107	0.122492	0	1.96e-09
ces2	64.4168	58.9672	57.8225	3.54171	3.54655	3.27199	1.44e-157
rnasel3	23.0899	19.8576	15.9788	0.991731	0.929302	0.978974	3.96e-34
fbp1b	50.2429	46.3262	46.6917	2.17606	2.34987	2.54195	1.02e-96
cyp2x8	2.76132	3.46163	3.30946	0.066976	0.2408	0.140862	7.51e-18
ugt2a1	6.4722	7.00927	4.45134	0.180409	0.392965	0.30205	4.34e-24
ccl39.2	54.7385	52.2083	40.6231	2.66411	1.59073	3.07387	5.22e-43
gig2e	13.6219	10.7803	11.8126	0	1.79856	0	9.46e-43
sb:cb1058	15.2215	13.1071	13.3698	0.72939	0.64343	0.551377	4.11e-43
enpep	44.971	41.6478	41.2647	2.70705	2.63312	3.1112	1.06e-146
zgc:158427	11.9392	10.0732	11.473	0.702937	0.277099	0.688597	6.01e-49
hnf1a	6.78601	5.73814	6.21708	0.247502	0.487524	0.192056	1.02e-37
serpinc1	19.0781	15.5637	15.8451	1.12743	0.761406	0.652043	3.15e-67
mvb12bb	5.81703	5.37398	6.38311	0.195515	0.360802	0.274541	1.76e-22
LOC108179175	0.873023	0.755549	0.43282	0.075196	0.019691	0	1.37e-09
ltc4s	4.20228	2.88977	3.62836	0.070446	0.280089	0.170117	4.12e-17
si:ch211-283g2.1	2.56743	2.52929	2.1778	0.021874	0.071024	0.128526	2.64e-14
si:dkey-27b3.4	2.42633	2.57971	2.18749	0.104712	0.085113	0.154582	1.6e-17
--	2.28642	1.87964	1.79992	0.089362	0.124278	0.083998	2.72e-30
ssr3	80.4864	63.4532	30.8848	4.81644	0.205949	3.84204	7.42e-07
--	4.48071	4.28924	5.01897	0.311267	0.284944	0.095137	2.85e-25
tbx3a	8.47844	7.43018	7.90591	0.394854	0.356502	0.458238	1.25e-53
si:dkey-16n15.6	4.85353	3.92298	4.0664	0.035372	0.252543	0.291561	6.4e-18
sb:cb1058	17.2962	14.4831	14.2009	0.825572	0.76895	0.607869	9.57e-46
slc28a1	7.44006	6.39456	6.69628	0.268336	0.466291	0.322152	1.7e-49
ogmb	0.254067	0.248831	0.263703	0.019442	0.010826	0	4.19e-10
si:ch211-113d11.5	10.0878	9.09587	9.7793	0.379193	0.520952	0.596175	2.42e-42
oit3	3.65615	3.2293	3.03312	0.054586	0.230218	0.210284	1.14e-20
lpar6b	6.24828	4.7228	4.82838	0.253981	0.294337	0.257305	2.89e-25
cda	9.95454	7.47582	6.80914	0.575044	0.291191	0.388875	2.73e-24
fam83b	0.9132	0.699468	0.913869	0.052709	0.036839	0.030194	5.99e-14
slc3a2a	55.1703	36.9773	39.7288	2.18104	2.50798	2.63469	2.04e-22
gamt	176.102	142.812	154.416	9.98594	7.90101	7.2643	1.11e-85
si:ch211-283g2.1	1.57668	0.975757	1.2264	0.113516	0.05199	0.012849	2.54e-12
ambp	75.1359	76.4724	96.7189	4.14756	3.97367	4.26703	3.5e-160
masp2	13.8471	11.256	13.4486	0.544903	1.11226	0.647028	1.47e-52
gpx1b	221.708	180.826	196.689	10.2043	9.98784	11.1592	1.47e-98
--	4.66644	3.3284	4.14274	0.250383	0.060249	0.302631	1.88e-18
si:dkeyp-72e1.6	18.918	14.8127	16.7946	0.832012	0.830372	1.01567	1.06e-29
srd5a2a	20.6397	17.8716	17.9508	1.11367	0.802818	0.916839	7.33e-38
si:dkey-58f10.13	3.11329	7.8582	3.70762	0.496919	0.280741	0.01126	4.23e-06
chia.6	9.9411	10.3653	8.98919	0.591627	0.140645	0.820716	2.07e-33
erbb3b	11.6048	7.5462	9.0803	0.732005	0.440689	0.601639	4.69e-79
f7	16.6786	13.808	14.9168	0.822809	0.85774	0.746493	2.64e-48
fabp6	4.22593	6.896	4.48144	0.37013	0.247603	0.156038	3.23e-13
LOC100147904	15.8212	12.6794	13.795	0.61596	1.25155	0.587972	3.24e-73
chs1	95.9275	85.0277	91.112	4.48707	5.3114	4.91655	9.25e-249
habp2	16.4456	15.2852	14.7496	0.899935	0.897529	0.707991	1.76e-52
zgc:194101	11.7158	7.07135	7.6439	0.350018	0.449484	0.539649	8.42e-13
si:dkey-120c6.5	2.17012	0.872937	1.03292	0	0.217412	0	0.000112829
cyp2y3	7.96752	6.25308	8.02493	0.295052	0.441907	0.494074	4.01e-33
itih3a	16.1905	13.8402	15.9704	1.1739	1.12488	1.00295	3.46e-70
si:zfos-2330d3.3	9.64152	6.25541	7.72463	0.345918	0.554892	0.336883	9.51e-21
hao1	18.1585	17.426	18.5858	0.986806	1.24128	1.46656	2.13e-41
clic5b	31.8896	26.3468	27.4821	1.21423	1.68972	1.74121	2.14e-66
xkr9	1.05115	0.731016	1.25721	0	0.041228	0.096148	7.64e-10
cyp2k18	10.956	9.13769	11.3563	0.615111	0.445082	0.633803	9.19e-44
elovl2	30.2133	25.4084	29.4429	1.39152	1.71982	1.52802	3.18e-57
igfals	10.718	8.68134	8.78316	0.447679	0.603483	0.4874	1.83e-40
mep1a.1	15.2686	13.9325	15.9464	1.37728	0.663635	0.54816	3.11e-55
sc:d0202	2.60354	2.69934	2.96467	0.095376	0.150485	0.148503	4.54e-16
acmsd	11.787	10.1236	9.16008	0.647434	0.720797	0.363604	3.58e-32
ccl19b	116.177	98.4275	102.937	6.60323	5.22763	6.03609	5.68e-105
si:dkey-26m3.3	13.0325	9.68932	9.76415	0.733235	0.62801	0.483304	2.32e-48
cfi	35.4874	29.1039	29.3706	1.82431	1.48748	1.9954	1.11e-71
--	1.27537	1.06426	1.35439	0.105242	0.045632	0.045428	1.17e-13
LOC100150882	4.87798	4.88238	3.56332	0.297539	0.12826	0.267225	4.18e-16
LOC100538255	4.31085	3.56174	3.9837	0.190447	0.245975	0.190625	3.6e-15
agxt2	7.78588	6.68636	7.40451	0.318422	0.49505	0.40424	4.14e-29
zgc:92630	26.4123	22.5803	14.9837	0.916918	1.07685	1.60556	7.01e-16
morn2	8.22429	10.5138	8.89551	0	1.57557	0	1.45e-22
ezra	20.4343	15.9299	17.1651	0.844917	1.08394	1.11533	1.27e-57
--	1.578	1.3107	1.4199	0.138018	0	0.098941	1.27e-08
dennd4a	0.397686	0.635498	0.278347	0	0	0.041942	1.68e-09
gltpd2	3.7812	3.51557	3.37276	0.21508	0.087593	0.719511	3.26e-16
vsig8b	3.28731	1.7317	2.93523	0.127126	0.105062	0.209314	2.23e-11
ltb4r2a	4.64475	4.02828	3.40666	0.154036	0.169947	0.308604	2.61e-20
cfhl5	9.91079	9.55567	10.7744	0.559766	0.679782	0.502839	2.81e-25
zgc:193726	7.31822	4.87607	5.70112	0.064031	0.273966	0.196178	3.31e-12
myhc4	9.32426	8.46808	9.04834	0.417158	1.14318	0.835279	6.3e-76
casp6	5.04517	2.11523	6.15324	0.484398	0	0.271274	1.43e-05
si:rp71-15k1.1	9.38235	13.1123	7.15037	0.56262	0.635853	0.395166	5.24e-14
elovl6	1.05239	1.46554	0.913998	0	0	0.194616	2.7e-09
grn2	92.6967	63.8742	93.1935	6.34075	4.4	4.35314	3.83e-39
ahsg2	105.718	82.2233	87.975	5.2297	5.25803	5.93777	1.72e-55
LOC108183350	0.855473	1.08926	1.80556	0.030052	0.050665	0.009722	2.67e-10
--	2.93121	2.34233	2.86639	0.06877	0.207653	0.202761	2.75e-22
hnf4g	14.7689	14.0303	15.0031	0.510634	1.00444	0.957273	3.2e-46
zgc:112492	20.5163	17.7313	18.3419	1.16672	0.962948	1.15711	6.22e-46
zmp:0000000991	3.30252	2.84874	2.94927	0.546383	0	0	1.63e-34
si:dkey-29j8.1	6.20341	4.63375	2.93742	0.127675	0.163596	0.174635	9.94e-07
dhrs11b	24.1344	19.7046	20.8063	1.14088	1.0057	1.73492	3.68e-50
col10a1b	8.91209	7.19872	8.16648	0.502153	0.265125	0.681895	3.61e-37
fabp10a	1259.8	1110.32	1102.72	73.2755	72.6268	65.6377	2.91e-147
dpp4	69.3935	60.4378	62.2352	2.34099	3.06291	4.3378	1.55e-164
gc	16.6069	14.1839	15.3286	0.827648	1.14988	0.842069	7.46e-43
zmp:0000000991	3.25642	2.81172	2.85705	0.546383	0	0	1.04e-33
pck2	18.41	15.6083	19.4645	1.52095	1.07276	1.14408	2.47e-55
irgf1	12.6761	10.7242	10.8335	0.599606	0.721438	0.753295	3.18e-39
dok2	1.49206	0.93141	0.562997	0.179221	0	0	5.78e-05
wu:fj16a03	323.406	251.59	317.373	18.3844	19.2366	20.4709	3.08e-137
fgl2b	0.242893	0.235911	0.277728	0	0	0.042553	8.35e-09
--	0.545619	0.623796	0.659383	0	0.031802	0.069057	2.82e-11
LOC100002960	12.6716	9.30563	9.43049	0.420136	0.615389	0.252046	1.84e-29
--	1.39534	0.986538	1.22062	0.086923	0.075008	0.048261	6.88e-11
apobb.2	7.75937	6.06354	6.20136	0.678799	0.375941	0.60187	2.48e-52
ugt1b3	2.29447	1.62035	2.22306	0.213669	0.068072	0.079893	2.86e-13
LOC100148751	2.67193	2.00172	2.11068	0.129635	0.136203	0.162765	3.23e-27
zgc:101772	1.35033	3.42688	2.00802	0.108199	0.243839	0.051839	7.63e-06
--	3.99449	3.80103	3.31331	0.154893	0.249792	0.256286	2.38e-15
si:ch1073-416d2.3	10.8362	8.98282	9.48296	0.390863	0.645313	0.718159	1.14e-40
evi5a	2.2673	2.2003	3.17617	0.037359	0.185347	0.150166	7.2e-18
--	5.84505	4.61217	5.32343	0.361721	0.386917	0.235995	4.54e-21
tmprss15	3.80719	4.86321	8.40168	0.153776	0.12444	0.096823	0.00157581
LOC793479	2.03788	1.64595	2.07477	0.109504	0.235686	0	3.19e-12
bcl11ab	1.57453	2.1257	1.4232	0.097405	0.109488	0.125301	6.72e-17
--	1.1909	1.04126	1.42157	0.137661	0	0.080638	1.22e-09
si:dkey-58f10.11	16.238	11.3518	12.6823	1.14188	0.509491	0.941135	4.17e-27
mgat3a	6.70951	5.57447	6.27037	0.217806	0.245128	0.45836	7.24e-29
st3gal1l2	4.95059	4.51011	4.69553	0.189957	0.334377	0.341585	1.29e-16
--	82.9011	63.716	59.4331	2.09153	0.919286	3.33368	8.87e-31
LOC101883813	2.71336	1.72661	1.99739	0.241355	0	0.151888	2.66e-11
--	2.26947	1.57503	1.42163	0.15369	0.139695	0.03605	3.24e-15
dhrs11a	1.32078	1.00582	1.34065	0.041524	0.126814	0.062701	4.07e-11
slc39a5	14.0518	13.5831	11.931	1.13939	1.38264	0.646155	6.57e-46
zgc:171695	5.43081	4.8912	5.32668	0.328307	0.162495	0.323511	2.98e-33
si:ch211-217k17.10	27.4793	25.2067	21.2918	1.89023	1.0771	1.69079	1.59e-28
rab25b	4.74966	4.31885	4.47622	0.302645	0.132904	0.420853	8.88e-16
LOC101884556	0.426416	0.417349	0.486694	0.034857	0.017352	0.028399	4.18e-11
LOC100537733	21.7631	17.2774	17.6275	1.10197	1.59689	0.768195	1.29e-44
ptdss1b	14.1019	11.4266	12.4788	1.08116	0.746078	1.11667	7.52e-80
f9a	2.84309	2.71523	2.5471	0.151563	0.190351	0.158571	9.29e-15
LOC101886133	2.53441	2.22633	2.94645	0.045452	0.226754	0.179529	4.45e-14
zgc:103601	13.1468	12.7358	10.7941	1.02693	0.666964	0.721458	2.04e-27
zgc:136870	6.58696	6.17912	6.41422	0.424968	0.369187	0.466445	1.09e-19
si:dkey-246g23.4	3.10794	2.99056	2.65054	0.580762	0.11531	0.070305	2.11e-20
ttc36	14.0941	10.7901	9.17216	0.598133	0.474651	1.09315	7.16e-19
mxg	31.8573	27.8822	29.5704	2.82288	2.05931	2.30628	6.02e-94
st3gal7	15.7191	13.2284	13.9175	0.798968	0.831881	0.598572	1.17e-45
aldob	648.143	561.595	572.152	37.7739	38.2463	43.1938	3.28e-132
--	1.11679	1.24048	1.7305	0	0	0.281086	6.26e-09
pycard	16.2335	15.3702	16.9395	0.700589	1.78055	0.785975	8.59e-28
vtna	26.0087	23.3526	24.0614	1.56132	1.61652	1.69887	2.52e-64
uox	61.3302	53.8091	51.496	4.22378	3.5026	3.48802	3.56e-74
foxa1	4.56677	4.02849	4.13709	0.325524	0.310932	0.20753	7.16e-19
adgrg4a	7.97424	7.22744	5.57578	0.562785	0.319417	0.358413	3.3e-38
gramd4b	19.0791	15.8059	19.0625	1.37829	1.30849	1.15455	1.86e-88
si:ch211-212k18.7	16.9472	10.481	11.2852	2.58033	0	0	2.69e-13
si:ch211-274f20.2	2.35892	2.16522	2.06459	0.269314	0	0.172501	3.51e-14
myo7bb	28.2501	23.9773	24.4981	1.77594	1.83312	1.5352	4.79e-103
hpx	251.173	221.042	231.078	16.9571	14.6422	13.8177	4.94e-182
slco1d1	16.1702	13.286	15.0266	0.887858	1.19372	0.921332	7.4e-66
si:ch211-232d10.1	3.60578	3.4622	3.7035	0.179847	0.06855	0.269808	1.21e-17
tlr8a	0.491744	0.502905	0.436706	0	0.091142	0	1.83e-10
slco2a1	6.64897	5.50474	6.05452	0.499081	0.401005	0.335478	2.49e-34
pcxb	0.897633	0.60269	0.761498	0.036447	0.02944	0.082058	1.08e-13
scin	9.91829	8.18477	8.23248	0.536448	0.450124	0.777331	3.27e-37
LOC100006250	7.77718	7.15961	7.55714	0.403751	0.492161	0.617276	1.54e-17
apoc1	1234.38	1134.2	1148.72	83.1091	80.874	77.1586	1.31e-266
tnfsf14	2.12495	1.59527	1.98647	0.057953	0.072609	0.214532	6.77e-09
mfsd4ab	1.34127	1.37666	1.42394	0.075847	0.122229	0.064045	1e-11
si:ch211-217k17.11	96.6406	84.1971	91.9263	5.79228	7.30134	5.88679	1.73e-128
pde5ab	4.25113	3.98204	4.27495	0.312135	0.299413	0.240409	3.59e-29
krt4	99.5094	39.1983	100.418	6.53733	7.18981	7.29412	4.66e-111
slc40a1	72.8299	57.4317	62.3503	4.8821	4.59599	4.02576	1.13e-63
si:ch1073-126c3.2	54.6406	44.3591	50.2138	4.12025	2.267	2.39782	1.49e-81
si:ch211-195b11.3	13.717	11.5095	10.8426	0.446279	0.687944	1.34286	2.8e-23
lamb2l	2.46617	1.63841	1.70706	0.380584	0.025695	0	5.25e-15
LOC100151490	2.42361	3.00411	2.60355	0.183813	0.244584	0.06922	3.51e-13
si:ch211-235m3.5	5.07506	4.24802	4.46325	0.32458	0.255722	0.380268	1.1e-20
ugt5a2	13.3081	11.9722	12.1871	1.35722	1.26798	0.793488	1.08e-48
--	8.02762	6.7533	7.00217	0.510849	0.544632	0.505287	2.32e-57
rbp2b	45.0815	38.938	31.0105	2.73243	3.78438	1.85997	1.28e-37
si:ch73-106l15.2	1.49939	1.14781	1.89883	0.046646	0.107728	0.148024	7.06e-11
gtpbp2	5.02869	5.77992	4.78076	0.212129	2.27052	0.097235	2.49e-44
gatm	38.1688	33.4435	34.5581	2.9285	2.23208	2.5075	1.09e-76
zgc:153921	5.17946	9.66574	3.73992	0.542545	0.15277	0.296459	0.00330687
aqp10a	4.03197	3.85238	4.2097	0.284078	0.320911	0.249402	1.93e-15
LOC101886537	1.7647	1.73521	1.96875	0.048823	0.29882	0.042693	3.49e-10
--	1.10859	0.666366	0.662082	0.023036	0	0.136224	1.45e-08
sod3a	9.25799	8.7036	8.59658	0.621359	0.348058	0.654768	5.33e-22
LOC108183675	4.18161	0.544327	4.93067	0.256716	0.197289	0.160283	0.0130855
pof1b	2.90871	2.29513	2.66002	0.100254	0.074067	0.259265	6.64e-15
cpa2	25.943	21.335	20.7449	1.76949	1.8047	1.31642	3.8e-50
zgc:77739	124.418	95.0399	108.197	7.81799	7.06424	8.97475	6.79e-50
gcgra	1.10438	1.07652	0.956598	0.076244	0.10272	0.04338	2.61e-14
LOC110437834	1.17419	0.87357	1.07295	0.041208	0.023309	0.088017	1.15e-10
zgc:172051	9.20512	4.51756	4.01923	0.448515	0.187518	0.456695	2.13e-10
ckmt1	108.17	100.428	102.036	6.46638	7.07627	6.57658	1.13e-145
si:ch211-214j24.15	3.13667	2.62458	2.85509	0.163322	0.293626	0.184449	3.32e-19
si:ch211-250k18.7	5.31985	4.67068	3.82166	0.135745	0.280345	0.572048	6.26e-18
zgc:85843	9.56233	7.90938	7.56415	0.218024	0.89685	0.499972	2.77e-28
--	0.865409	1.24996	0.406754	0.087072	0.037449	0.060332	8.63e-05
--	6.77094	6.02715	5.93865	0.378418	0.462111	0.564093	1.03e-29
wu:fd14a01	4.40483	3.78908	3.14975	0.250939	0.20435	0.288366	6.18e-28
nupr1	137.835	125.414	122.805	7.95264	7.29718	10.1973	6.25e-99
LOC110438995	12.3286	9.92971	11.2647	0.525874	0.9171	1.12019	1.07e-38
muc2.1	4.76628	3.62913	4.55879	0.386976	0.180234	0.374493	4.6e-31
si:dkey-23k10.5	26.8189	23.0349	23.6169	2.06822	2.43481	2.69172	1.15e-61
papss2a	25.5153	16.3168	17.4376	1.91648	1.12696	1.29899	6.95e-15
LOC100536252	1.60873	1.07422	2.07316	0.203148	0.026615	0.10399	6.55e-10
adgrg4a	4.65167	3.58613	4.43229	0.247146	0.382544	0.350845	4.25e-22
lgals9l1	44.073	38.908	34.6135	3.03719	2.76809	3.26643	5.45e-60
mgst1.2	15.0068	14.7848	13.3879	0.910621	1.44253	0.997797	5.52e-45
cyp2x10.2	2.06669	1.56917	1.78926	0.115404	0.169972	0.086635	4.24e-11
LOC103910467	4.55176	4.53301	3.79641	0.335427	0.412179	0.265216	1.52e-20
abcb11b	2.3123	1.74903	2.00503	0.199277	0.169366	0.098886	1.29e-21
si:ch211-271e10.2	23.5768	17.578	16.5887	1.49336	1.43328	1.07458	1.72e-30
cox6b1	151.857	124.722	126.912	10.1037	11.0757	10.4707	2.94e-66
si:dkey-1h24.6	4.18478	2.5697	4.6803	0.428144	0.160036	0.265286	8.4e-12
zgc:174180	1.94489	0.737989	0.329397	0.041384	0.079895	0.017581	0.00953293
LOC100332723	27.5374	23.3805	24.2698	1.69619	1.97596	2.07071	2.78e-82
pck2	17.4392	14.9419	17.6385	1.57248	1.18367	1.19287	2.16e-64
mgea5l	38.0813	33.9777	34.5527	2.60132	2.97066	2.75267	1.07e-95
ttr	29.3753	25.0685	26.963	2.25291	1.8629	2.34517	2.29e-33
zgc:153913	9.89108	6.98808	7.91887	0.789516	0.333872	0.833254	1.02e-26
c8b	27.4505	22.4701	25.3239	2.02373	2.07111	1.76095	2.4e-70
si:ch211-153b23.3	2.92477	2.64601	2.56351	0.216966	0.186237	0.241277	1.18e-20
ldb3b	1.07238	1.08152	0.744759	0.053437	0.031556	0.091889	1.3e-08
--	2.15649	2.3977	3.04601	0	0.353237	0.237554	3e-11
dnase1l4.2	11.8568	10.4216	9.98232	0.327036	0.514371	0.676437	1.32e-28
LOC110438255	3.0673	4.64147	0.733352	0.043518	0.046851	0.0049	1.15e-08
LOC108183498	0.589635	0.496107	2.26827	0.061587	0.058432	0.047791	5.12e-09
slc26a6	20.2764	16.7839	18.0866	1.35281	1.56847	1.5884	7.86e-86
itih2	59.647	56.2796	55.104	4.76921	4.26079	4.95902	5.21e-140
hkdc1	18.0978	14.4766	16.7836	1.01587	1.70384	1.52208	1.01e-66
miox	6.44459	5.95704	4.72215	0.256425	0.479131	0.711955	1.64e-14
mylk5	11.7937	10.7143	10.6522	0.720337	1.80453	1.4515	4.1e-46
LOC108183484	1.61105	2.56672	3.65679	0.052941	0.233898	0.341851	2.12e-08
LOC110439158	1.4078	0.870307	1.45363	0.073029	0.612967	0	1.34e-08
apom	99.9954	93.2838	88.0167	7.50058	6.82844	7.29365	1.92e-82
pnp4b	47.7316	41.0319	42.0852	4.32565	3.42807	3.07874	2.13e-65
eps8l3a	27.4217	22.7552	27.0047	1.81824	2.39809	2.14855	1.16e-73
LOC795887	24.9812	30.6246	24.6912	2.20462	0.032061	3.76719	1.94e-53
il22ra2	0.91001	0.771337	0.800905	0.035087	0.551045	0.025539	5.53e-09
tmed1a	12.5892	12.8918	11.622	0.767791	1.38601	0.914909	1.54e-24
endou	3.61317	4.286	4.25657	0.271391	0.279309	0.432443	3.91e-13
evplb	9.29626	7.97793	8.48776	0.738238	0.790269	0.631869	8.15e-59
mxf	3.38382	2.90811	3.37089	0.226515	0.220797	0.265307	9.29e-25
fzd5	3.72139	4.02098	3.71126	0.269202	0.316159	0.350436	3.96e-16
LOC101884755	4.68091	4.82507	4.21553	0.283926	0.342418	0.405126	1.84e-14
--	2.95713	2.2319	2.58131	0.293901	0.115285	0.235639	1.91e-13
LOC100148115	1.12623	0.754658	0.992168	0.020304	0.115681	0.079511	2.79e-08
trpm4a	13.5054	13.9357	12.9199	1.36579	1.21715	1.35511	1.13e-56
si:ch211-262i1.3	7.2582	6.31862	7.74939	0.555218	0.487184	0.680227	6.46e-35
slc39a4	5.12314	4.24358	5.8476	0.654879	1.32109	1.0975	9.46e-21
si:ch211-94l19.4	13.4745	10.4488	12.1533	1.06526	1.01126	1.04545	1.47e-52
pvalb4	44.6455	41.5433	43.9163	1.70635	2.25569	7.08148	4.7e-38
gltpa	16.2383	13.5584	15.4053	1.37705	1.43011	1.10337	1.4e-32
LOC110439062	2.4219	4.05584	4.06759	0.201617	0.291376	0.306635	2.34e-19
ptpn6	12.6801	9.79528	8.64957	1.06283	1.0149	1.1369	2.51e-19
si:dkey-96f10.1	1.34691	1.40744	1.90419	0	0.064899	0.946474	3.56e-10
tcn2	90.6986	82.287	80.927	7.92444	7.22172	7.3477	5.13e-129
gpr160	15.6178	11.6816	11.8331	0.683213	1.37689	1.37905	4.19e-23
tnnt3b	11.9723	11.0602	9.10511	0.436775	0.4081	2.0027	5.13e-21
--	3.84545	1.23192	1.47775	0	0.060682	0.501462	0.0146914
slco2b1	15.9923	13.6323	14.8444	1.11624	1.37998	1.15754	4.68e-52
fn1a	0.580206	0.250995	0.491578	0.025575	0.035849	0.052555	2.12e-06
crtc1b	1.34128	0.986825	1.51181	0.069523	0.105212	0.220468	1.2e-12
--	8.61094	7.684	7.12601	1.0408	0.581824	0.379396	2.79e-14
sema6dl	5.269	4.44842	4.33934	0.471385	0.39786	0.31051	6.25e-30
--	3.72206	2.83923	3.52721	0.221266	0.30258	0.365484	9.87e-24
si:dkey-150i13.2	1.3339	0.972404	1.16233	0.14457	0.191714	0.206784	3.15e-18
ptger4b	1.58164	1.60001	1.97297	0	0.254439	0.193351	2.89e-10
grem2b	1.25452	1.50145	1.04958	0.046158	0.058539	0.014383	2.9e-08
ap1m3	12.47	10.1504	11.2682	1.10321	0.900368	1.04483	1.64e-73
pls1	35.8991	34.247	37.8929	3.35959	3.54195	3.78198	2.7e-92
si:dkey-286h2.7	1.45798	1.41802	0.723656	0.07799	0.198164	0.020797	7.66e-08
tat	4.52182	4.88293	3.95372	0.472336	0.454669	0.268277	2.24e-17
--	10.4958	10.2092	10.0466	1.41124	1.07028	1.2013	3.13e-58
si:ch211-152c8.5	3.42828	2.96423	3.20651	0.247474	0.260711	0.349305	6.98e-18
--	2.96851	2.96281	2.55619	0.306332	0.190387	0.244416	4.64e-10
dhrs11a	1.1525	0.934673	1.00144	0.157738	0.100551	0	6.1e-09
acadl	12.7796	10.3402	9.10708	1.15291	1.52892	0	2.38e-11
cbln8	151.287	132.603	129.385	12.6246	12.3303	12.7263	7.89e-99
lect2l	31.6842	24.8533	29.1877	2.8108	2.47777	2.51748	3.21e-30
LOC560863	5.27407	5.01509	5.56886	0.376587	0.405731	0.466864	9.17e-16
LOC100534786	1.7177	1.56451	2.03399	0.135685	0.127769	0.198548	1.03e-11
zgc:110789	1.38626	1.13228	1.26761	0	0.153079	0.174797	1.27e-10
erbb3a	4.48271	3.34409	3.53184	0.297614	0.37835	0.360053	9.32e-37
itga3a	12.2178	8.21159	10.4297	1.06579	0.71957	1.09344	2.14e-35
faxdc2	66.9819	55.4285	60.4845	5.21143	5.96339	5.67362	1.15e-83
tor1l3	11.5612	11.9457	11.5838	0.927467	1.11848	1.13035	3.67e-24
pmt	24.6425	22.5724	24.4169	2.35707	1.92976	2.18781	5.82e-53
mfap4	35.887	33.9371	37.0695	3.03343	4.01318	2.55769	1.93e-45
tmsb1	118.696	110.424	109.511	9.20081	10.146	12.2829	6.6e-67
zgc:64106	41.8037	38.0254	40.4813	3.59104	3.83223	3.83133	9.08e-69
tdo2b	4.6292	4.06059	4.13272	0.457212	0.28408	0.38916	2.48e-15
LOC100537842	0.479891	0.792154	0.708564	0.076021	0.08494	0	4.16e-08
pcdh20	4.43165	3.33915	4.17481	0.275596	0.381982	0.448395	1.35e-20
LOC108183495	4.33873	3.03985	1.21771	0.097474	0.077708	0.22188	3.61e-08
lyn	19.5105	16.8302	18.1923	1.65479	1.58756	1.99144	2.44e-65
lama3	3.63722	3.36404	4.76954	0.543276	0.539547	0.243707	2.85e-24
si:dkey-193b15.5	0.832436	0.767471	0.756986	0.105974	0.054734	0.046802	9.6e-10
--	0.769301	0.725958	2.00714	0.2551	0	0.063109	0.0076567
gata6	34.5362	31.1919	32.5868	3.32884	3.69158	2.67153	1.97e-88
si:ch211-234h8.7	10.7512	9.3201	10.0619	1.10233	1.24382	0.930022	7.02e-52
si:dkey-58f10.13	10.1457	8.18298	9.25857	0.696088	1.01374	0.887988	1.38e-20
epdl1	38.4645	30.7908	30.5197	3.65091	3.02365	2.81406	1.07e-42
LOC100537466	1.82033	1.71129	1.38013	0.19764	0.146355	0.108979	2.82e-09
LOC100331492	26.7219	21.7309	27.1384	4.06866	3.78144	2.63395	7.52e-67
adra1aa	1.4728	0.806401	0.867071	0.089815	0.132224	0.071594	3.89e-07
slc7a2	5.90094	5.33889	5.84687	0.42782	0.659785	0.549249	2.34e-26
nr3c2	0.957682	0.639614	0.686877	0.180863	0	0.031262	1.16e-09
LOC101884302	1.9598	1.64224	1.76732	0.139992	0.166111	0.203265	2.69e-15
krt4	128.347	107.984	111.436	10.6495	11.0571	12.1055	3.23e-82
pvalb1	10.8188	11.6636	9.52162	0.416325	0.241788	2.24205	1.94e-14
ifitm1	25.8257	23.7703	23.6929	2.08501	2.6129	2.43404	2.59e-25
c8g	15.9291	14.7034	17.8421	0.902296	1.65268	1.74698	1.17e-30
cotl1	146.263	125.252	129.142	12.8919	12.4008	13.973	2.01e-99
si:ch211-117n7.6	1.37461	1.23808	1.59621	0.048936	0.216944	0.134543	5.15e-10
bmp5	1.20701	0.836562	1.4983	0.033063	0.082976	0.174803	4.7e-09
--	22.2333	18.8014	19.3231	1.63961	2.35005	1.9625	5e-41
parm1	9.17882	8.98111	8.74762	1.06559	0.768502	0.806451	4.74e-30
zgc:165502	11.1511	9.45135	9.78795	0.545109	1.46125	0.965444	1.51e-16
apoa4a	8.36595	7.76471	7.00938	0.690092	0.80746	0.70084	1.25e-15
ppdpfa	427.469	382.608	399.488	38.6878	42.005	40.3114	2.27e-163
hmox1a	135.927	118.115	126.934	14.5477	11.8889	12.1417	3.11e-121
si:ch211-117n7.6	2.73812	2.40193	2.80727	0.914241	0.268683	0.20561	1.11e-11
pvalb2	9.37808	7.82995	7.96744	0.575045	0.811706	1.0961	4.54e-13
LOC100536156	16.1879	15.1499	16.1444	2.00928	1.41025	1.91143	6.62e-30
LOC100329848	4.84699	3.55352	3.23394	0.260209	0.346646	0.427967	5.24e-17
pvalb2	9.15628	7.65666	7.57551	0.575045	0.811706	1.02632	7.06e-13
scpp8	7.5164	6.72454	7.59493	0.385585	0.851231	0.930381	1.13e-10
slc7a2	1.36763	0.712792	0.732996	0.079105	0.120294	0.078727	1.06e-05
pvalb3	13.4059	10.1807	27.4037	0.543808	0.523293	4.09076	0.00159132
xkr9	0.580726	0.585909	0.657191	0.065046	0	0.094691	1.11e-06
LOC108181097	6.12658	5.66955	1.96708	0.921016	0.150579	0.308522	0.000162769
dgat1a	17.5728	15.8044	16.6584	1.50551	1.82629	2.27266	6.54e-51
mst1ra	5.87471	4.24984	4.32362	0.488107	0.280241	0.406886	1.02e-26
ms4a17a.4	3.90347	3.28017	2.29232	0.746886	0.383435	0.437203	1.29e-09
mlnl	5.92707	6.35709	5.38762	0.123767	0.982377	0.600104	2.58e-11
b3gnt2a	7.37176	5.91133	6.81157	0.842417	0.688256	0.886395	5.04e-24
zgc:92749	37.0623	29.2949	31.4382	3.60119	2.91782	3.58367	3.58e-39
prom2	10.136	8.39543	9.46432	1.19887	1.28803	1.14662	4.54e-46
gpt2l	22.9006	20.1049	22.2947	2.50766	3.02697	2.69983	1.3e-91
ncf4	0.77861	1.23538	0.849062	0	0.214631	0.064648	1.5e-09
oxct1b	48.4938	45.1457	43.25	4.25668	5.61047	4.76703	1.91e-80
klhl40b	0.765821	0.535914	0.868824	0.065919	0.098176	0.040892	4.51e-08
cmah	3.68973	2.68003	3.11924	0.353227	0.229528	0.394077	1.78e-13
ckma	4.78686	4.41985	4.41925	0.112475	0	1.30826	1.36e-13
slc39a8	1.37013	0.973034	1.41307	0.133681	0.051007	0.197376	2.12e-09
c7b	27.6722	18.8579	19.3568	2.54788	2.48058	1.91848	3.98e-16
apoba	10.3765	8.76406	9.59319	1.09575	1.02169	0.920366	7.4e-97
tmem176l.4	12.3581	11.2875	11.5326	0.877792	1.20444	1.09211	1.24e-23
casp6l1	11.5318	9.91577	10.9886	1.15521	1.24323	1.02111	5.81e-23
mogat2	20.6415	16.8873	19.4997	2.06277	1.39102	1.47148	1.02e-40
--	0.974346	0.857762	0.902139	0.081925	0.065722	0.084855	2.28e-07
dpys	6.58636	5.30194	5.58446	0.653506	0.725668	0.456732	7.49e-23
hoxd10a	1.01774	1.09846	1.4557	0.126094	0.039801	0.137672	6.95e-08
atp2a1l	5.48851	4.73743	4.86652	0.200319	0.468163	0.913971	8.72e-24
pimr190	22.9529	19.5971	20.1273	4.51694	1.27477	0.924915	6.96e-35
ugt1b4	2.67524	1.11693	1.02055	0.273529	0.120261	0.098707	0.00580237
gck	8.53431	6.81657	6.1089	0.74824	0.733885	0.813818	3.94e-21
--	1.29855	1.07442	1.1176	0.126292	0.159155	0.078052	8.16e-11
agr2	13.5723	10.6552	11.0776	1.37104	1.34443	1.08024	8.53e-20
cyp7a1	3.26883	2.78762	2.6803	0.378431	0.209803	0.344358	2.4e-12
ckmb	16.8113	12.2243	12.5714	0.240336	0.158811	3.98527	7.69e-15
--	0.61578	0.684971	0.823665	0.059686	0.089906	0.080977	1.08e-08
zgc:195001	5.91934	5.79571	5.53407	0.618843	0.688598	0.552367	1.64e-16
ccl38a.4	9.96841	7.97739	8.57049	0.974009	0.85307	1.02334	3.09e-12
suclg2	21.6586	19.7987	10.9495	3.86458	0.55936	4.03323	0.0064642
si:ch211-260e23.7	1.1266	1.01251	1.02853	0	0	0.337701	2.06e-07
zgc:101699	19.1606	16.8092	17.341	1.7326	1.93857	2.29105	1.17e-44
zgc:92360	10.0555	9.43141	10.6429	1.26578	1.02764	1.0329	1.13e-31
si:ch211-193e13.5	2.95191	2.12448	3.25891	0.20311	0.214762	0.409816	1.43e-12
pglyrp6	4.34088	3.53424	4.53285	0.476298	0.313389	0.562027	6.21e-13
slc25a26	2.8038	3.01944	3.00439	0	0.244911	0.711325	2.47e-10
slc27a2a	33.9257	28.6093	30.1063	3.44132	3.52517	3.29433	6.1e-71
zgc:103681	3.90501	2.37331	2.92763	0.316982	0.453743	0.358379	1.92e-16
si:ch211-95j8.5	1.45044	0.919243	1.23189	0.158654	0.098965	0.121168	6.45e-10
zgc:174356	3.60611	2.4773	1.39188	0.3007	0.174757	0.173795	1.85e-06
agxta	40.3554	38.6771	35.807	5.86878	5.22053	4.46699	5.75e-54
c1r	0.972938	0.57393	0.713032	0.094451	0.045149	0.105233	7.47e-07
erp27	20.8965	15.6155	16.7166	1.71983	1.26255	2.87615	2.86e-13
LOC100538151	1.2409	0.862377	1.09732	0.171389	0.095565	0.069446	7.13e-09
LOC110438220	0.833379	1.85242	0.783481	0.262135	0.077503	0.083109	0.00109241
zbtb7a	5.44766	4.39542	4.67433	0.531714	0.561715	0.472698	1.75e-18
abcb4	23.4236	21.4836	21.4913	2.62393	2.23197	2.58319	1.3e-82
si:dkey-221l4.10	3.39324	2.61132	2.9834	0.608632	0.555321	0	2.24e-12
ugt2a2	4.66662	5.8132	6.06698	0.263685	0.610977	0.972337	8.51e-18
--	2.90909	1.93695	2.62353	0.202065	0.121735	0.406293	3.21e-07
wu:fb15h11	0.559867	0.393837	0.49601	0.014036	0.064284	0.068829	8.7e-08
si:dkey-286h2.3	2.18178	1.30197	1.6748	0.075883	0.066094	0.241611	1.16e-07
upp2	6.04557	5.72126	6.20344	0.726839	0.540004	0.747119	2.74e-17
c5ar1	2.56358	1.96158	2.54532	0.173378	0.316198	0.286676	2.85e-11
LOC101883059	2.91776	3.17617	2.71278	0.342249	0.242053	0.362261	3.53e-11
zgc:101663	5.89363	4.57692	6.71643	0.735204	0.713098	0.510188	7e-21
wnt2ba	1.05808	1.20767	0.914887	0.162747	0.100861	0.094074	6.42e-08
tfcp2l1	18.4693	15.2301	15.2055	1.99534	1.97318	1.55461	7.9e-38
itgae.2	3.19755	2.77019	2.85074	0.469726	1.1413	0.451836	7.53e-24
LOC101884022	7.83209	6.42266	8.12629	0.621148	0.994126	0.930584	5.34e-14
smpdl3b	3.88583	4.08094	4.53349	0.603741	0.211646	0.606256	6.25e-15
cfd	21.7344	17.3434	19.1908	1.75578	1.95056	2.974	3.72e-23
si:dkey-121b10.7	0.985707	1.0658	1.06077	0.168582	0.066869	0.091134	9.02e-08
mansc1	11.1849	9.95616	11.9418	1.16206	1.183	1.30179	2.01e-34
g6pca.1	9.19538	5.31156	6.03058	0.651795	0.899188	0.374612	6.58e-15
spag1a	17.1124	14.2588	14.9858	1.67292	1.7891	1.91055	3.39e-35
LOC560278	1.30672	1.24696	1.30753	0.198118	0.12272	0.116993	1.52e-12
si:ch73-281k2.5	13.243	10.5677	10.5892	1.53482	1.1626	1.30758	3.72e-27
plekhg1	1.89474	1.33019	1.53542	0.173994	0.206324	0.226665	1.01e-17
adrb2b	0.58479	0.700231	0.644116	0.081471	0.060754	0.065963	1.24e-08
si:ch211-236p5.3	4.42834	4.5207	2.58301	0.328698	0.316672	0.249062	9.13e-17
si:dkey-183c6.9	5.33702	4.60827	4.6329	0.505399	0.440876	0.756697	6.34e-23
gal3st1b	0.910982	0.804117	0.789094	0.047468	0.159111	0.062191	7.66e-08
tmtc1	2.64468	2.1477	2.16161	0.265247	0.370602	0.179102	6.91e-19
LOC101882461	3.99251	2.72841	3.22569	0.319396	0.332958	0.520273	9.18e-19
agpat9l	8.637	6.7329	7.04426	0.666358	0.635767	1.34034	4.61e-19
acox1	37.7815	34.6667	33.8409	4.43257	4.46229	3.59151	2.82e-76
si:rp71-68n21.9	2.56008	1.94735	2.70248	0	0.108806	0.718218	2.7e-12
--	1.62777	1.06278	1.63821	0.088565	0.30228	0.104989	5.36e-10
adamts13	2.62472	1.89759	1.82228	0.528802	0.091642	0.148428	2.5e-12
zgc:194655	6.23209	4.25616	5.34276	0.532585	0.601803	0.726874	1.08e-10
aqp8a.1	7.36261	5.43398	7.19611	0.805224	0.824696	0.729306	1.31e-12
zgc:152670	13.8801	11.6535	13.4331	1.41887	1.3699	1.81167	1.84e-40
mmp15b	4.16162	3.49186	3.29782	0.831394	0.995475	0.84576	7.7e-40
cyp27a7	9.43051	8.48994	8.30715	0.756181	0.929152	1.4552	5.79e-26
gata4	11.7441	9.18487	10.0204	1.46141	1.37901	1.26173	7.06e-34
uroc1	9.92026	9.46796	9.91866	1.14947	0.518271	1.45047	1.01e-30
si:ch73-56d11.3	3.41391	1.05884	3.46037	0.40734	0.434123	0.08802	0.00178894
si:dkey-58f10.10	1.35056	5.23336	1.71667	0.615628	0.310348	0.361471	0.0482078
LOC110439324	1.43337	0.778648	1.16199	0.112925	0.112728	0.158764	2.05e-08
LOC103910919	1.52621	1.22683	1.04085	0.150472	0.150156	0.145058	7.49e-09
hhipl1	15.3834	13.628	13.6507	1.76527	1.69785	1.71152	1.53e-43
cyp4t8	1.91789	3.06559	1.62729	0.606132	0.122953	0.051881	5.39e-07
zgc:162989	12.0969	9.38332	9.12742	1.16827	1.634	0.890501	1.06e-14
clec3bb	4.68265	2.85904	4.10447	0.523622	0.521335	0.352674	6.73e-11
adam28	3.54196	1.29064	2.6845	0.115126	0.100163	0.694774	0.000569271
got1	16.2646	12.8148	4.91366	0	0	4.15273	0.00347273
si:dkey-192g7.3	6.55542	5.28902	5.90619	0.708471	0.752803	0.687842	7.8e-13
tat	3.71594	3.21739	2.79005	0.21492	0.40867	0.293456	4.07e-11
serf2	5.19732	15.8536	28.1703	1.8033	2.59077	1.60905	0.0245599
exoc3l2b	12.0152	9.11149	11.3534	1.31792	1.21199	1.46127	6.39e-34
si:dkey-221l4.10	3.55614	3.01744	3.47077	0.279085	0.553265	0.391624	9.31e-10
ngef	15.3125	13.3249	12.2342	1.82639	2.14682	1.67118	1.39e-51
frrs1a	8.376	6.96666	7.08343	1.31832	0.768095	0.282384	1.37e-27
si:ch211-262i1.3	3.43292	0.695298	3.85154	0.289904	0.341567	0.357863	0.0175689
gys2	5.27464	5.21574	4.79357	0.476572	0.776355	0.631481	2.45e-18
--	2.32969	1.63036	2.19896	0.118724	0.287416	0.288055	1.01e-06
zgc:194655	5.90536	4.14118	5.11536	0.532585	0.601803	0.726874	3.04e-10
LOC108179111	1.41427	1.03572	1.07583	0.103378	0.130585	0.19886	1.4e-08
LOC110438987	2.56815	2.47868	1.98785	0.140453	0.537537	0.177463	7.47e-10
ms4a17a.10	3.50854	7.99671	1.13977	0.21666	0.512714	0.334709	0.0122643
LOC100002591	9.092	6.86483	7.94344	2.2246	0.223739	0.094217	3.79e-21
msrb2	14.598	12.7757	13.5916	1.90686	1.55173	1.65454	5.11e-41
--	5.33204	2.66029	3.28883	0.740341	0.247046	0.335702	9.98e-08
tmprss15	9.27545	7.70431	5.66925	0.939488	0.827927	1.11317	2.13e-13
galnt8a.1	7.21323	6.00806	6.6515	0.643152	1.37051	0.728416	4.34e-23
si:ch211-197g15.7	15.7492	15.1624	14.9603	2.21747	1.5947	2.48686	1.43e-27
si:ch73-308m11.1	15.2691	11.4819	13.6939	1.42484	1.57908	1.64897	1.54e-38
slc5a8	2.0951	1.82963	1.80299	0.076995	0.277143	0.134389	4.23e-09
LOC100332459	7.01658	6.59148	7.17553	1.50374	0.69677	0.756935	6.65e-14
si:dkey-58f10.11	9.43346	9.47693	11.2742	1.25864	1.55161	0.883337	1.3e-23
slc22a2	4.53708	4.50685	3.65207	0.590782	0.515798	0.475917	6.66e-17
LOC110438215	4.6579	3.69441	4.2407	0.434294	0.601292	0.549389	8.29e-13
si:dkey-286h2.7	1.54588	1.47765	1.36063	0.162476	0.267624	0.117675	2.39e-08
si:ch211-51a6.2	4.57107	3.95256	4.49663	0.616308	0.57046	0.450709	1.63e-18
ipmka	11.2257	9.31544	10.5733	1.10576	1.49558	1.30195	1.91e-19
cyp2k22	18.5513	17.8747	16.83	2.45437	2.27327	1.99564	5.98e-34
--	1.09768	1.1909	2.90077	0.562573	0	0.085807	0.00934706
gpx4a	333.53	293.49	295.315	39.1945	36.3369	41.3436	9.63e-108
nr1h5	5.93688	5.09855	6.47161	0.740576	0.886239	0.441496	2.92e-17
cox4i1l	42.3518	40.9782	38.2787	4.5426	6.1789	4.74626	7.78e-35
slc9a3r1a	18.6777	19.413	16.5406	2.39263	2.03957	1.89935	2.25e-35
hgd	28.5118	24.4609	21.1172	3.13909	2.90585	2.29531	1.83e-31
--	4.00596	0.562584	4.97467	0.126957	0.940879	0.107296	0.0368919
si:ch211-202h22.9	39.2221	34.9774	37.2391	3.48626	3.9952	5.05889	2.06e-30
agmat	14.4592	10.461	11.9995	1.78327	2.28135	1.70914	0.00120123
LOC100330805	8.77548	6.47338	6.97589	0.80956	1.61473	0.344194	1.81e-11
vaspa	4.62756	3.76899	3.86237	0.475494	0.423904	0.65489	1.93e-14
zgc:158852	72.1978	58.0964	59.1956	6.61404	10.4455	7.31914	3.04e-41
tprn	4.15088	3.52621	3.45394	0.378914	0.479502	0.574826	1.5e-27
hkdc1	1.37969	1.24344	1.02264	0.128778	0.147436	0.182736	1.05e-09
--	2.64185	2.52495	2.83412	0.254538	0.330565	0.167649	3.69e-14
foxa3	6.50005	6.31769	6.76427	0.881987	0.824809	0.813034	1.3e-20
--	2.3288	2.97922	2.35852	0.277546	0.32411	0.3768	6.81e-11
eps8l3b	25.0491	22.55	23.118	2.83983	3.04167	3.12149	5.94e-65
mpeg1.1	12.0238	7.14975	13.9957	0.953884	1.73281	1.61764	3.81e-08
pparg	13.7599	12.5957	13.885	2.02067	1.39397	1.99527	7.53e-24
ftr30	1.62709	2.00119	1.72673	0.402486	0.226747	0.172229	1.62e-11
si:dkey-14k9.2	0.561334	0.378036	0.483826	0.06937	0.056256	0.048538	1.15e-06
mb	3.23285	2.59166	2.51042	0.404218	0.339651	0.342857	1.33e-09
zmp:0000000926	0.450833	0.400047	0.531783	0.111588	0.059744	0	4.18e-06
nme2b.2	25.4166	18.4708	19.1794	1.82013	1.62427	4.82708	3.88e-18
st14b	9.97378	8.11454	9.19109	1.13912	1.4411	1.22252	2.63e-41
foxq1a	1.07488	0.926585	1.14408	0.018423	0.205019	0.143034	8.52e-07
adh8a	44.4575	42.7964	38.6328	3.54198	2.88403	2.91018	6.65e-56
dicp1.1	2.44212	1.81058	2.35109	0.241883	0.342832	0.236323	5.23e-09
LOC561000	1.37544	1.58276	1.57037	0.653558	0.198212	0.181014	1.35e-08
rpl9	351.778	352.235	354.67	0	116.817	0	7.18e-23
LOC100329520	3.63528	3.24656	3.74688	0.39482	0.52684	0.505518	3.2e-25
si:ch211-276k2.1	35.7094	30.7555	29.8822	4.2657	3.59895	4.9298	2.74e-21
lygl1	80.8675	74.4714	76.6884	10.5667	9.95045	10.4179	3.04e-54
acot17	2.82309	3.1257	3.27686	0.288494	0.269197	1.13821	6.27e-11
enpp6	15.0238	14.0666	15.1479	2.7482	2.08133	1.27572	5.36e-32
il2rga	4.28463	2.60552	4.26719	0.565305	0.680739	0.217679	1.4e-09
hrh2b	0.7178	0.553664	0.615572	0.134068	0.021275	0.078891	6.27e-06
gbp4	0.779623	0.803902	0.981667	0.090382	0.134549	0.085564	1.64e-07
acot11a	3.36373	2.72947	2.8366	0.681006	0.86914	0.515839	1.69e-16
si:ch211-39i22.1	20.3187	17.9844	18.6722	2.34167	2.62722	2.72259	1.32e-53
npepps	6.54021	5.84674	6.28063	0	2.53962	0	3.42e-19
si:dkey-148a17.6	1.22112	0.798842	0.924749	0.128746	0.093246	0.137294	3.91e-06
slc16a9a	4.93995	3.72698	3.466	0.594527	0.501581	0.4477	3.48e-18
si:ch211-127i16.2	3.27603	2.51848	3.15655	0.503645	0.559694	0.148605	6.68e-12
bik	3.91868	4.17741	2.78094	0.423979	0.446924	0.21042	5.05e-10
LOC103911012	1.38319	0.799307	4.7447	0.172409	0.210161	0.07275	1.45e-07
fads2	158.188	138.242	143.457	20.7702	19.9395	19.5964	7.85e-112
noxa1	2.00967	1.73537	2.41098	0.316146	0.16794	0.344648	5.85e-09
si:dkey-58f10.10	6.59811	6.0027	6.45109	0.822441	0.890431	0.871616	1.06e-13
ugt2a1	4.23783	3.91306	7.08394	0.83109	0.987496	0.265552	4.35e-07
LOC569265	11.3355	9.32654	10.6161	0.472868	0.879315	0.648155	1.44e-11
penka	5.20886	4.43827	4.90437	0.975942	0.23438	0.791301	2.11e-11
bco1	18.6345	16.8087	16.474	1.94871	3.32225	2.37514	8.26e-32
prob1	0.306409	0.233673	0.204419	0.036519	0.016474	0.042929	7.97e-07
zgc:158446	5.96145	5.31078	6.3264	1.03401	0.75764	1.60359	4.89e-18
--	3.51267	3.59702	2.4967	0.361471	0.473218	0.48207	1.71e-15
slc22a21	9.13996	7.43544	8.27996	1.21257	1.02692	1.16467	3.89e-17
cyp2k16	2.09847	2.09822	1.57309	0.119928	0.325861	0.341944	5.44e-09
ano9b	5.5674	4.78747	4.60624	0.735298	0.81342	0.689224	7.62e-21
olfm1b	22.2205	21.0812	22.8643	4.30871	3.65454	2.97476	8.53e-34
si:ch73-27e22.6	1.35465	1.4073	1.9047	0.248427	0.19338	0.200973	1.78e-08
si:dkey-58f10.14	4.7241	3.3831	4.81697	0.726072	0.59408	0.593335	9.45e-13
ugt5c3	30.7137	24.8962	29.1139	4.0615	3.87312	3.81729	6.6e-57
mavs	22.4311	17.7003	20.136	2.97039	2.93049	2.44316	6.5e-47
LOC100536924	1.5674	1.12722	1.02378	0.156182	0.220491	0.132249	3.76e-11
alox5b.2	8.71496	7.4249	6.79207	1.01917	1.30285	1.17643	4.46e-21
LOC101884142	1.75158	1.38442	1.79216	0.528032	0.253131	0.107728	3.68e-11
htr4	4.19988	2.60014	3.09387	0.376855	0.610687	0.507701	2.59e-13
f9b	7.12209	7.24878	7.59967	0.693156	0.586769	1.0528	1.79e-28
LOC795051	0.131509	0.136811	0.122304	0.008252	0.011403	0.033389	1.22e-06
krt5	25.2012	21.7628	25.4768	3.57103	3.46632	3.12973	1.04e-49
slc25a1b	16.4006	14.328	16.5083	2.80388	2.52983	3.33462	6.93e-54
si:dkey-183n20.15	9.9009	5.33259	7.61908	1.47201	0.870576	0.796926	1.38e-07
si:dkey-148a17.6	1.18029	0.765223	0.883296	0.128746	0.093246	0.137294	6.52e-06
itih3b	19.5115	25.5984	18.1377	2.83595	1.13062	4.94975	1.96e-20
--	968.912	994.038	959.04	106.41	153.846	153.6	1.19e-153
si:ch211-132g1.4	1.30504	1.12005	0.803562	0.111307	0.147934	0.171864	9.79e-07
gata5	18.9287	16.6789	17.3131	2.43455	2.12535	2.92657	9.47e-37
slco1f1	0.545441	1.15934	1.16961	0.04283	0.181998	0.074574	1.52e-05
arhgdig	21.1154	21.3894	22.0359	3.43083	2.57084	3.14759	4.05e-45
ada	61.2084	34.3813	35.4275	8.17551	4.36235	6.72071	8.52e-11
slco1f4	3.69614	2.94013	1.47494	0.247962	0.493226	0.234444	8.3e-06
ckma	4.99642	4.49807	4.54624	0.112475	0.502082	1.36697	1.51e-11
dachc	1.06587	1.03479	0.871631	0.096791	0.106078	0.208913	2.06e-07
atp1a1a.3	1.32256	2.19264	1.19487	0.357942	0.375511	0.661934	1.65e-08
p2rx4a	11.6935	8.73268	11.0652	1.29636	1.69401	1.4213	4.33e-17
si:dkeyp-100h4.2	6.10261	8.78936	3.37163	0.486676	0.368706	1.14162	2.17e-35
fcer1g	11.077	7.82898	10.5025	1.05297	1.72316	1.33736	1.45e-09
--	2.89063	1.7236	2.25585	0.25818	0.356226	0.354685	9.67e-07
si:dkey-111e8.5	2.69544	1.74966	2.04026	0.320968	0	0.569502	1.46e-07
slc7a7	14.7965	12.6267	12.9629	1.84403	1.87128	2.08077	1.45e-31
LOC794117	3.79538	3.8154	3.85655	0.496191	0.773074	0.355071	7.73e-11
gcshb	63.3446	56.4173	57.8005	7.85412	9.01148	8.64327	4.68e-49
gbp1	46.8118	40.8147	42.7502	5.35271	6.68165	6.45942	1.59e-70
cyp46a1.4	11.1199	12.1786	13.7717	2.1207	1.57599	1.45634	1.1e-24
zgc:171711	6.3043	6.36945	7.89666	1.02172	0.807574	1.12031	1.61e-12
gpd1c	39.982	35.1011	38.2757	4.81715	6.04533	5.53195	5.08e-47
--	2.95504	2.72618	1.95361	0.441104	0.331731	0.269028	5.4e-08
glp2r	0.934234	1.16618	0.698829	0.121815	0.159471	0.029664	4.97e-07
itga6l	11.384	10.0952	9.80224	1.56479	1.51134	1.47862	4.43e-27
cdaa	1.65413	1.21794	1.20458	0.263744	0.383021	0.238578	1.25e-09
gip	2.11668	3.39945	2.7898	0.357577	0.35669	0.428153	2.87e-07
ftr41	0.689842	0.662741	0.769076	0.146174	0	0.161427	9.94e-07
si:dkey-286h2.3	0.527201	1.76067	1.55933	0.127855	0.097399	0.202436	2.18e-06
LOC103909385	20.8824	20.8822	22.3474	1.6267	1.90078	1.74651	2.33e-23
plac8l1	4.47802	3.17295	3.59893	0.310796	0.912548	0.348222	1.01e-08
LOC101882795	3.19388	2.52228	2.93779	0.470396	0.394973	0.431827	4.27e-19
LOC100334219	1.51648	0.971619	1.39546	0.173471	0.183211	0.172339	1.38e-12
plcg2	12.7676	10.4489	12.0506	1.88078	1.59713	1.69744	1.17e-43
--	3.22582	2.84871	2.58928	0.436872	0.231341	0.564014	1.72e-06
ehf	1.41469	1.81472	1.52181	0.369137	0.124	0.175986	2.38e-07
acsf2	16.7669	14.9461	15.0213	2.3414	2.26117	2.38958	8.84e-39
hhex	2.55604	1.62913	2.07774	0.190755	0.269583	0.435439	3.26e-06
LOC100331609	1.08039	1.07407	1.41233	0.171772	0.185593	0.161519	1.26e-08
si:dkeyp-87d8.8	3.76067	3.35891	3.52204	0.334434	0.623794	0.140405	5.91e-13
si:ch211-214j24.14	6.56412	5.64672	5.79332	0.938154	0.952399	0.721749	4.64e-10
st6gal2b	4.77617	4.72004	5.09037	0.613458	1.51669	0.587601	1.07e-14
si:dkeyp-9d4.2	36.3485	32.0194	34.2522	5.00813	5.20315	5.06808	3.08e-54
si:ch211-274k16.9	2.16237	2.22564	2.50565	0.293973	0.485584	0.240412	1.7e-11
LOC101885332	0.849697	0.724752	0.823362	0	0.236	0.114266	5.15e-07
igfbp1a	20.1794	17.5898	19.3555	2.87321	2.72279	2.93528	1.53e-30
aldoab	2.14432	1.95058	2.09885	0.309464	0.20622	0.372452	4.89e-08
rh50	1.51859	1.46535	1.45869	0.154035	0.14443	0.343317	1.91e-07
si:dkey-90m5.4	41.4261	39.6301	36.8524	5.32386	5.61158	6.19467	1.31e-42
lbh	7.86197	7.01092	8.08767	1.0142	1.3637	0.990402	4.12e-13
gramd2b	2.6081	2.55018	1.71845	0.243124	0.573101	0.261238	3.76e-10
si:ch1073-365p7.2	3.7905	2.98314	3.2352	0.319856	0.451012	0.723651	1.21e-17
pag1	3.31153	3.32394	3.3499	0.712476	0.121571	0.661625	1.1e-15
--	82.2896	146.189	144.536	21.2302	21.8433	12.2223	1.47e-10
zgc:154093	3.69319	3.43394	3.58635	0.664475	0.412606	0.52529	7.13e-13
b3gnt7l	5.00011	3.47954	3.90771	0.724917	0.612691	0.515236	2.05e-10
si:ch211-195b13.6	0.4299	0.387608	0.509207	0.070768	0.019768	0.5408	7.77e-06
pex11g	9.84744	8.06842	6.65002	1.15888	1.46028	1.08312	1.31e-13
ggt5b	0.907861	1.48757	1.61069	0.28221	0.372097	0.358251	0.00214592
arhgap27l	10.1293	7.73349	10.2587	1.36313	1.35831	1.60118	5.64e-33
sdr16c5b	52.9422	50.227	54.1591	7.70395	8.01275	8.17641	2.74e-57
si:ch211-79k12.1	35.1539	33.5689	35.3384	5.30924	5.0112	5.51134	6.22e-46
slc7a7	15.2679	13.0462	13.3265	2.24991	1.91643	2.18718	7.28e-31
LOC567978	0.666923	0.781273	0.633584	0.084404	0.155786	0.064631	5.05e-07
cox6a2	192.303	184.361	188.782	26.3699	27.7917	32.1294	3.29e-65
malt3	1.05796	0.802144	1.045	0.437894	0	0	7.01e-07
gstz1	16.2742	15.2099	13.6167	1.95735	3.32388	2.4459	1.34e-17
cyp7b1	4.22708	3.53905	3.59239	0.580698	0.659446	0.478499	2.33e-12
LOC110437762	1.91996	1.66595	2.34664	0.219261	0.237683	0.224699	3.45e-07
ttc7a	2.92688	2.08334	3.32377	0	0.659737	0.611302	2.16e-11
slc22a18	13.088	13.9	13.0752	1.52282	2.47179	2.1264	3.06e-27
slc27a2b	13.3063	11.6761	12.2037	1.62411	2.11075	1.81413	1.07e-53
si:ch73-269m23.5	16.7286	12.0209	13.4253	1.75758	2.96025	1.86913	1.68e-21
LOC100147926	2.21602	1.44557	1.76665	0.271465	0.321039	0.231577	2.65e-09
aqp11	9.27971	7.49944	7.6461	1.18695	1.28443	1.29515	1.35e-27
si:ch211-117m20.5	13.9166	12.1757	12.0477	1.61123	2.78727	1.46897	5.99e-12
sh3bgrl	3.16993	3.14701	3.52746	0.47434	0.544338	0.494645	1.31e-14
LOC794425	2.46245	2.65943	4.24356	0.597329	0.222083	0.403992	1.55e-06
nbeal2	1.52488	1.69075	1.8091	0.210135	0.229469	0.352605	3.61e-20
si:ch211-269k10.4	2.16555	1.52049	1.65409	0.35732	0.288953	0.154387	5.92e-07
ccr12a	1.42937	0.894318	1.37655	0.658484	0	0	4.01e-06
hcar1-3	0.86304	0.598839	0.464616	0.055257	0.17003	0.0657	1.36e-06
zgc:174904	29.1755	24.3015	27.9679	3.77918	4.15988	4.85811	4.85e-42
tmem30c	5.18576	4.33345	4.62263	0.654015	0.846228	0.700972	2.94e-22
stoml3b	14.6863	14.581	13.5552	2.31394	1.56596	2.29145	1.39e-17
fev	1.26367	1.95845	1.22687	0.105924	0.258571	0.171523	8.59e-07
si:dkey-33i11.9	137.485	117.281	129.48	18.9379	20.3886	20.7043	1.71e-73
chst11	2.00652	2.33096	2.05862	0.390191	0.277448	0.24689	1.01e-09
zgc:136472	23.4711	19.6902	19.8593	3.07794	3.31003	3.59651	1.83e-32
LOC108183497	7.66503	5.18823	5.36262	0.496315	0.355423	0.361998	8.34e-11
dgat2	14.4735	11.8984	12.8863	2.69149	1.67244	1.78441	4.29e-21
--	1.23148	0.817416	1.11006	0.108038	0.203327	0.175339	2.66e-07
aldh6a1	60.2292	57.9614	57.7691	8.29643	10.2114	9.29077	1.24e-73
slc9a3r1a	22.5791	19.5991	18.6915	3.06204	2.83511	3.71887	1.07e-35
cpt1b	8.35393	7.63808	8.51089	1.03059	1.46327	1.39539	7.01e-24
LOC108179160	3.58953	4.06874	3.58691	1.04435	0.427558	0.478014	1.95e-22
zgc:172253	0.620232	1.39238	1.58024	0.14761	0.188523	0.207893	9.67e-05
pld1a	12.0828	10.4905	10.9111	2.10882	1.48656	2.15714	1.22e-40
phka2	10.0765	9.55595	9.64014	1.52498	2.79109	2.21373	5.61e-40
hsd20b2	3.5659	2.69951	3.07561	0.380109	0.593725	0.498633	1.35e-10
si:dkey-239i20.2	6.05601	4.90561	4.21797	0.689397	0.899148	0.802311	4.02e-14
cdo1	89.6377	77.3147	79.3542	7.79545	6.54687	5.58992	8.53e-65
bgnb	0.8487	0.647022	0.994506	0.201286	0.191468	0	1.38e-06
pcsk1nl	0.554695	0.423039	0.342699	0.021055	0.10269	0.072615	2.94e-06
ganc	8.18298	8.50746	8.84979	1.45005	1.13136	1.35054	1.46e-22
ftr58	1.49953	1.09794	1.30588	0.240842	0.20678	0.146167	4.8e-07
si:dkey-18p12.4	14.541	12.6822	13.8006	2.52961	1.71463	2.26757	2.06e-19
sdcbp2	37.9642	38.9029	38.4132	18.4037	0	0	3.22e-13
faub	15.5234	13.3543	13.6299	1.69061	4.85831	0	1.73e-13
LOC108183501	4.93192	4.53689	3.19896	0.627719	0.515353	0.62133	2.93e-07
il23r	1.09515	0.995945	0.93662	0.080978	0.23815	0.159395	6e-08
atp1a1a.5	2.58476	1.60088	2.33914	0.14058	0.397401	0.314761	1.32e-09
sh2d3cb	1.65664	1.2438	1.33165	0.176354	0.347845	0.146954	4.58e-08
casp6	5.39739	12.2309	12.4473	1.5699	1.88055	1.729	0.000266767
pde9al	3.3092	2.309	2.52176	0.83736	0.345833	0.499841	5.34e-16
lct	4.15691	3.00908	1.51964	0.41716	0.436354	0.419749	0.000495555
rxfp3.3b	5.44687	4.62158	5.31231	0.789716	1.02069	0.646351	4.3e-14
LOC567656	2.92068	2.73292	2.45928	0.592163	0.27551	0.401276	4.11e-06
htra3a	5.80889	4.43557	5.18619	0.742052	0.95576	0.742884	3.1e-15
pbldp	0.865441	0.768744	0.649506	0.096898	0.142022	0.179427	1.38e-06
LOC103909536	0.842675	0.524135	1.37886	0.193013	0.162164	0.120473	0.000147452
igfbp2b	7.86662	6.31675	5.95139	0.91949	1.38079	0.926569	2.88e-11
acp5b	15.4727	12.9795	12.746	1.9026	3.73875	3.23062	5.07e-18
sla1	3.49226	2.76685	3.59173	0.703012	0.433923	0.422799	1.78e-08
--	1.10053	1.18152	1.41508	0.181116	0.136482	0.280282	1.59e-06
actn4	44.2549	37.7466	41.9243	5.72359	7.01514	6.8646	1.56e-84
rnf183	9.00459	7.659	7.87384	0.650949	0.608701	0.453147	3.93e-18
abhd5a	4.03193	3.84906	3.7243	0.40741	0.590067	0.793203	3.78e-10
hoxa13a	0.644906	1.08187	1.06	0.313408	0.134319	0	3.79e-06
endou	6.17643	6.66231	5.4422	1.18086	1.02441	0.746877	4.25e-10
id2a	46.2316	43.9173	46.8024	7.45783	7.64257	7.15401	4.24e-51
elovl6	1.93345	2.23813	2.30327	0.270692	0.447431	0.32291	2.2e-07
si:ch211-194m7.4	1.33733	1.14811	1.39658	0.213139	0.200701	0.200273	1.48e-06
map3k20	5.47192	4.13205	4.79632	1.50683	0.90258	0.99385	2.87e-26
zgc:193711	16.6778	29.54	26.0265	4.26462	4.39701	3.02321	1.58e-10
si:ch73-337l15.2	4.78435	2.87444	3.59764	0.447575	0.721053	0.669671	2.01e-10
cytip	1.35832	1.48634	1.47496	0.243616	0.251879	0.194199	6.56e-07
lnx1	1.52743	1.12585	1.15767	0.05029	0.169339	0.289852	9.51e-05
prr13	25.9134	23.4929	26.2095	3.82047	4.29011	4.35991	4.63e-23
dhrs13a.1	13.398	12.6852	12.9835	2.35977	2.83085	1.90647	3.99e-17
si:dkey-71p21.13	0.931203	0.934006	1.13068	0.251524	0.125637	0.123586	2.73e-06
ms4a17a.8	1.65361	0.980712	1.79483	0.202943	0.316162	0.168502	8.33e-06
--	1.54877	1.23482	0.690567	0.265442	0.099626	0.197511	5.31e-05
LOC100537178	12.8415	10.976	10.8534	2.11095	1.43394	1.83168	3.45e-30
parp4	9.82505	9.497	8.65581	2.39467	2.79496	1.82672	1.58e-40
slc4a4b	3.56655	1.86787	3.14413	0.617057	0.355968	0.428165	5.29e-07
grn1	145.368	137.351	150.689	20.2339	17.635	22.7241	6.66e-84
prr15la	17.9572	20.4803	17.2049	2.64328	3.41344	3.24579	2.54e-24
slc19a3b	4.19378	3.80158	4.24836	0.613139	0.64548	0.450125	4.93e-13
ptpn6	10.7048	10.1092	9.70308	2.51058	1.63129	1.33776	1.09e-22
snx20	2.77137	1.49768	2.12301	0.411573	0.428966	0.193433	5.87e-07
baiap2l1a	17.2275	13.6552	12.3256	2.4024	2.3948	2.47633	1.33e-19
pip5k1ba	8.0474	5.73271	7.36508	1.32629	1.58911	1.32086	5.24e-21
si:ch211-236d3.4	2.88132	1.79272	3.20433	0.589962	0.060389	0.366486	4.83e-07
LOC101884366	2.23864	2.12046	1.89192	0.563462	0.155393	0.306048	3.83e-06
zgc:56622	6.03704	9.1681	5.30342	1.43071	1.19531	1.3508	3.13e-15
LOC103910678	1.70076	1.23383	1.18121	0.295397	0.247458	0.113554	7.42e-06
cxcl18a.1	7.22489	7.81571	8.1371	1.21106	1.55324	1.12037	1.43e-09
zmp:0000000660	1.02428	1.36342	1.45956	0.204765	0.180891	0.647358	2.87e-11
nt5e	7.72224	6.47626	6.3922	1.00553	1.57039	0.909842	1.22e-15
vaspb	23.314	17.2258	19.2104	3.0773	3.64903	3.2636	5.85e-24
ak3	38.8235	35.2555	35.551	7.00814	5.11361	6.65146	7.94e-51
mhc1uka	20.2487	16.2653	18.3606	3.46926	2.91528	3.02698	7.36e-24
LOC101884494	5.27849	5.901	6.19115	1.26642	0.999731	0.700767	1.44e-07
mmp13a	7.13433	6.41522	7.9668	1.16816	1.20904	1.28362	2.87e-13
txn	198.621	147.29	148.509	28.8062	27.9417	28.7672	8.86e-19
--	1.88657	3.01553	3.13764	0.528961	0.275307	0.50485	1.03e-06
tmem79a	2.24873	1.8823	1.98166	0.391919	0.281916	0.373755	1.54e-09
LOC101883776	0.880636	0.759642	0.883757	0.13982	0.129142	0.131627	7.23e-08
si:dkeyp-72g9.4	24.1878	22.0846	22.5571	3.32454	2.40059	3.25172	8.36e-33
rbp4	138.587	129.695	127.456	21.8623	21.7328	20.1708	8.26e-64
ugt2a3	8.79399	5.80184	4.19331	1.35786	0.853363	1.10485	6.27e-05
slc37a4a	28.2451	23.6569	26.4105	4.1719	3.60875	4.30937	2.1e-31
tmem30c	7.07959	5.59577	6.15828	1.20434	1.00935	1.06454	8.34e-25
dspa	30.84	26.0074	27.8387	4.45819	4.71416	4.62582	2.24e-71
pof1b	6.68579	5.4087	5.33487	0.927559	0.954098	1.12128	9.64e-16
inpp5d	0.564148	0.608393	0.561328	0.143866	0.109685	0.040707	1.48e-06
si:dkey-188i13.9	68.7238	66.6617	47.2303	10.1491	11.5027	10.4279	8.97e-22
stom	3.14308	2.66553	2.01892	0	1.17275	0	0.000748959
zgc:113142	0.601398	0.632188	0.702598	0.058049	0.120617	0.138913	1.58e-05
sec61g	104.824	101.997	98.7227	7.6792	0.02577	45.6743	3.26e-15
trim35-24	3.25874	2.82563	2.19061	0.523832	0.513511	0.412839	1.66e-08
si:ch73-86n18.1	17.8972	18.7085	18.1058	2.01859	3.84095	3.73267	2.47e-19
mvp	135.644	115.571	122.784	21.0504	21.9694	22.9142	1.17e-68
nkx2.3	2.25638	2.29032	2.09518	0.467823	0.300953	0.35156	3.27e-07
slc6a8	7.35119	5.32157	6.65619	1.11486	1.08577	1.20536	1.17e-19
si:ch73-71d17.1	3.55931	2.63571	2.76768	0.362724	0.527881	0.174313	1.4e-09
--	6.28214	4.53169	7.58197	1.91101	1.12999	0.992408	3.09e-20
cxcl8a	4.14807	4.05313	3.94883	0.947507	0.389424	0.794082	1.39e-06
--	2.00412	1.89147	1.89272	0.179455	0.44817	0.345306	5e-07
ccnd1	6.66066	5.67392	5.71964	1.06801	1.14074	0.997699	1.7e-22
zgc:165573	11.9453	10.3015	11.2806	2.31747	1.88567	1.88386	2.84e-11
ugt2b3	4.09766	1.79846	1.5058	0.50218	0.52647	0.377423	4.27e-06
ogfrl2	10.9379	9.92583	9.55138	2.09229	1.66178	1.72477	2.1e-20
si:ch211-270n8.1	37.437	39.1883	33.5677	6.61232	6.32289	6.66849	1.37e-26
LOC101886147	12.1348	11.053	9.82649	1.61957	1.90008	3.58137	1.2e-35
si:ch211-270n8.1	36.3654	37.7589	32.5816	6.43557	6.12228	6.49559	7.42e-26
zgc:92161	2.50483	2.86748	3.20926	0.571365	0.52801	0.395764	1.37e-08
syt5a	4.83009	4.96949	5.14871	0.817191	0.594892	0.588022	2.26e-09
tmppe	2.363	1.95423	2.66296	0.579282	0.657369	0	1.77e-09
aadacl4	1.00954	0.581423	1.05313	0.118524	0.253982	0.08194	2.23e-05
pygl	20.8524	21.4677	21.2233	3.29809	3.95977	4.13785	6.24e-55
p2ry1	2.02535	1.97926	1.74788	0.310163	0.452608	0.264352	5.1e-11
mnx2b	5.31013	4.34549	4.88068	0.498233	0.675414	0.4278	5.27e-18
LOC556668	18.3728	15.4187	17.3866	2.13299	1.46602	1.75024	3.44e-27
slco1f2	1.3984	1.23133	1.66133	0.337433	0.218095	0.080649	1.3e-06
si:ch211-132g1.1	1.55635	1.22188	1.2023	0.347664	0.213282	0.140043	1.16e-06
adamts13	3.52773	2.47883	3.70641	0.673147	0.885703	1.15578	1.16e-12
LOC569025	7.9846	7.02964	5.92863	1.51703	1.15483	1.01011	2.63e-22
si:ch73-193i2.2	0.968914	0.660782	0.530819	0.027108	0.206466	0.136279	2.09e-05
cetp	8.84648	7.62491	7.26333	1.4773	1.48448	1.3488	9.35e-15
si:ch73-206d17.1	2.87087	2.47278	2.23176	0.395705	0.733975	0.298921	3.4e-07
ftr33	3.18203	3.51793	3.48184	0.528814	0.622258	0.643171	6.21e-13
si:dkey-266f7.9	0.910536	1.61111	1.01335	0.383103	0.119018	0.059823	1.4e-05
fbxl8	9.0366	8.39096	8.35646	1.71646	1.24195	1.09208	2.25e-17
serping1	112.148	104.41	108.868	20.0706	18.4002	19.4211	4.41e-87
fam83fb	19.4008	17.7885	18.6322	2.99538	3.45624	3.65447	6.31e-27
si:dkey-58f10.14	7.87291	3.31833	3.56235	0.634556	1.19171	0.842162	0.000544816
nr3c2	1.07772	0.9329	1.18129	0.22329	0.190877	0.15597	2.35e-07
LOC570163	0.78621	0.658022	0.803054	0.142176	0.212018	0.050875	1.18e-05
crtam	1.38713	1.00523	1.29154	0.317665	0.282191	0.056069	3.66e-06
LOC794656	1.16562	0.641653	1.48008	0.622727	0	0	0.000572248
--	2.45696	1.76879	3.05083	0.478161	0.429818	0.38369	2.01e-05
si:rp71-77l1.2	2.42761	1.34723	1.45917	0.395857	0.433129	0.390045	1.44e-05
--	21.1858	19.1836	19.4953	3.18843	3.86927	3.91816	2.97e-33
trpv1	1.98785	1.98791	1.78574	0.432139	0.353383	0.311944	1.94e-17
serpinb1l3	83.9424	70.438	73.6669	13.2964	13.8489	13.801	7.99e-60
dmgdh	7.35987	7.35131	8.78767	1.4074	1.32273	1.63928	1.06e-22
c1ql4l	5.79464	4.55666	4.76144	1.73219	0.838879	0.92362	2.33e-08
si:ch211-284e13.9	10.1144	8.73018	8.58964	1.67949	1.73834	1.61364	1.73e-09
si:dkey-166c18.1	6.25459	5.35104	5.54629	1.06948	0.944588	0.859481	2.72e-13
--	0.854534	1.02433	0.709645	0.105547	0.330885	0.034126	8.09e-06
hck	4.14143	2.45902	3.45113	0.515648	0.702531	0.640866	2.36e-09
--	1.722	1.81525	1.76634	0.437336	0.216427	0.29572	1.44e-06
qdpra	10.9689	9.62805	9.15058	1.64575	1.82098	1.96453	1.54e-18
naga	33.7618	29.6401	27.195	5.3923	5.82896	5.65035	4.43e-38
saa	12.6453	7.82873	14.2928	1.31336	0.997242	1.52388	4.69e-07
ftr29	4.01161	3.61725	3.82236	0.48423	0.781233	0.816124	1.38e-09
zmp:0000000936	6.45425	3.90181	4.02051	0.844713	0.609625	1.04157	0.000150764
si:ch211-284e13.9	9.02187	7.5037	7.37714	1.58124	1.66711	1.20488	8.39e-09
caspa	11.0065	10.0596	8.28959	1.75695	1.78321	1.95761	2.35e-14
si:ch211-207d6.2	1.23366	0.969708	1.19476	0.25179	0.253324	0.155967	1.32e-09
cygb1	9.98732	7.68848	8.75818	1.61623	1.59803	1.76829	4.42e-31
c1qb	5.85526	3.44935	5.86795	0	1.53497	1.31951	9.55e-07
egr1	0.940522	2.95485	3.8052	0.973741	0.312542	0.151644	0.0171952
LOC100148479	1.61438	1.27043	0.954951	0.357984	0.104925	0.238623	1.49e-05
cacng7a	1.09503	1.68714	1.16015	0.2546	0.021464	0.467653	7.21e-07
sec31a	2.64181	3.09623	3.11609	0.193291	0.471226	0.258651	7.02e-11
--	5.08998	4.21475	4.79043	0	0.941415	1.74092	2.48e-14
upk1a	1.38063	0.948131	0.770672	0.267137	0.118021	0.177039	6.29e-06
hacd3	1.0342	1.04881	1.13746	0.038883	0.123301	0.429755	1.51e-05
ssfa2	14.1594	12.1073	12.4561	1.53623	1.53596	1.91698	2.87e-30
si:dkey-58f10.6	5.19591	4.48347	4.3552	1.1742	1.48184	0.811244	9.38e-12
si:ch211-213d14.2	2.24339	2.38893	1.76205	0.278263	0.150708	0.182244	1.61e-06
grna	35.3746	31.558	29.7213	6.02899	6.46777	6.55364	2.74e-23
LOC101886086	0.417077	0.379312	0.2869	0.054382	0.043819	0.103297	4.94e-06
LOC100005516	1.28197	0.744306	0.77765	0.125444	0.304377	0.084585	1.58e-05
pgd	11.2814	7.75453	7.2409	1.57576	0.006855	3.90809	6.55e-10
ccng1	75.2808	69.4411	67.1244	0	40.759	0	1.33e-08
LOC101886104	3.14078	5.0243	3.8155	1.0354	1.26693	0.879898	5.61e-13
col10a1a	0.926906	0.684534	0.874922	0.185829	0.105419	0.170856	8.99e-06
slc13a1	2.54216	2.04177	2.57208	0.49082	0.479268	0.397537	2.96e-08
magi1a	6.32039	5.21615	6.00176	1.1502	1.20982	0.943721	2.62e-25
si:dkey-71l4.3	3.08817	3.33621	1.93106	0.71061	0.511369	0.692162	1.31e-08
dlx3b	3.47016	2.60785	3.34392	0.484103	0.568434	0.754576	1.13e-07
spi1a	8.90861	7.84142	8.80218	1.9778	2.1853	2.16883	0.00063872
inpp5d	0.936421	0.780706	0.824361	0.252267	0.08674	0.140984	1.18e-06
nav2a	3.56728	2.55676	2.93929	0.540509	0.371247	0.531814	4.56e-15
tet2	2.45539	1.88592	2.0557	0.436147	0.405746	0.397181	1.82e-13
mmp9	1.37435	4.32857	2.7822	0.04378	0.078947	1.50289	0.0161201
--	1.40575	0.738578	1.31262	0.059557	0.279467	0.275528	0.00459408
zgc:101583	3.21161	2.51147	2.84011	0.748022	0.372653	0.367121	1.19e-07
LOC110437731	32.7043	30.5141	33.2508	6.74885	6.21702	5.9968	9.06e-22
ctsh	72.8414	62.4294	66.9784	13.8568	12.8909	12.5575	2.42e-50
si:dkey-58f10.6	5.06268	4.42088	5.89312	0.663859	1.10202	1.17304	7.06e-11
LOC108183464	3.19628	4.32267	3.60278	1.10809	0.078413	0.885891	7.57e-05
mgst3a	106.036	91.992	88.518	17.3715	21.0027	17.072	1.16e-42
LOC101886073	0.79166	0.623695	0.641433	0.147969	0.075057	0.160704	0.000126502
si:ch211-132p1.3	14.8021	14.6664	13.1227	2.48939	2.84675	2.96127	2.63e-23
--	1.95142	2.57831	2.79955	0	0.823762	0.594852	5.93e-09
si:cabz01068815.1	14.2091	13.7132	15.5255	3.22808	2.38253	2.93357	9.84e-16
jph1a	2.80437	2.08369	2.51322	0.698831	0.329185	0.403852	3.7e-08
abcc6b.2	6.46797	5.34486	7.97764	1.37882	0.722169	1.16365	1.79e-13
zgc:174935	7.4997	6.3219	7.2488	1.60707	1.11025	1.37608	6.95e-12
zgc:194242	3.55653	2.10877	2.53087	0.292697	0.166894	1.01457	1.37e-05
LOC100536213	1.05462	1.42167	1.54477	0.171062	0.50884	0.091049	3.56e-06
si:dkey-45k15.1	2.08451	1.64904	1.74388	0.383966	0.313882	0.310523	9.72e-11
papss2a	2.74869	3.248	3.42134	0.110403	0.591406	1.13886	6.78e-10
LOC101885881	2.29548	2.59833	2.05094	0.868944	0.389418	0.636577	3.5e-08
slc25a48	12.7366	11.0619	11.6281	2.21408	2.5444	2.15821	2.72e-16
hbl4	4.75236	4.63994	4.14589	1.12502	0.954133	0.25659	8.66e-08
myh9a	19.9692	17.3653	18.8931	3.91632	5.49215	3.81395	3.67e-60
axl	8.66702	6.46251	7.42923	1.22826	1.39021	1.06979	1.72e-23
si:ch211-269i23.2	8.17605	7.13551	9.12138	1.84265	1.57267	1.24913	8.94e-33
LOC795570	1.344	1.3359	0.794814	0.104462	0.341477	0.193111	2.69e-05
LOC100005420	2.56822	2.03802	2.23661	0.601192	1.19798	0.465766	1.12e-08
ldha	65.1671	55.3254	59.2242	11.6691	11.4944	12.2297	3.57e-62
nr5a2	4.26977	3.82123	4.43934	0.659243	0.781297	0.603557	2.77e-15
mafb	0.760342	0.575342	0.595346	0.136922	0.127745	0.097717	4.28e-05
nkx2.3	2.17842	1.02389	2.04891	0.438544	0.300953	0.252504	4.4e-05
dpt	2.30965	2.63455	2.76227	0.277961	0.27989	0.90549	4.5e-06
sult3st1	13.1975	11.9556	11.6891	2.8162	2.13473	2.28751	5.81e-24
mmp25b	1.52647	1.32361	1.69159	0.384359	0.357448	0.151855	2.57e-07
rcn3	6.01509	5.80242	8.55359	1.37398	1.67141	0.93234	4.2e-11
ugt5c2	13.675	12.7404	11.2955	2.30704	1.98958	1.89153	1.3e-22
si:ch211-76l23.4	1.06991	0.811817	0.684594	0.262012	0.143305	0.091836	6.07e-05
--	3.29931	1.8557	4.1776	0.032197	1.6941	0.091638	0.00153602
LOC794452	1.0914	0.853194	0.843428	0.107873	0.368662	0.06917	1.2e-06
si:ch211-212k18.7	47.2967	111.896	68.3063	6.66275	14.6733	17.8221	0.000116096
LOC103910871	8.27514	4.84932	7.28436	1.45297	1.18397	1.22095	7.42e-09
usp43a	0.510598	0.439328	0.429828	0.10503	0.092152	0.067235	4.63e-06
fahd1	6.9115	7.18496	6.52351	1.56077	1.50813	0.999743	9.51e-09
zgc:172079	107.361	102.163	90.1146	10.3001	9.54374	10.6286	1.44e-79
plvap	11.6924	11.058	11.5258	2.44206	1.86638	2.55463	1.94e-21
b4galnt1a	4.39353	3.84464	4.64399	0.86564	0.895517	0.806281	1.22e-15
si:ch73-86n18.1	21.9846	21.5512	21.1018	4.00709	4.42759	4.53628	1.84e-19
erbb2	4.48702	2.84193	3.81436	0.755288	0.744963	0.733826	2.38e-11
foxf1	2.5765	2.62904	2.55471	0.468029	0.408906	0.666655	8.23e-08
lcp1	29.9147	28.0518	28.7493	5.51219	5.92721	6.01781	5.99e-41
si:dkey-264f17.2	0.954748	1.67279	0.845017	0.661849	0.197018	0.236772	0.000938338
si:ch211-284o19.8	3.95025	3.00076	4.21492	0.931258	0.746417	1.07367	2.43e-08
nr0b2a	2.63482	1.97453	2.12588	0.634182	0.20411	0.514159	2.13e-08
sspn	3.80914	4.56571	5.31156	0	1.44595	1.2161	8.97e-08
klf15	6.32958	5.0415	4.79039	1.28244	1.09958	0.888413	4.27e-12
sst2	5.55313	4.41145	4.15733	1.1469	0.801127	0.699444	6.16e-06
senp7b	3.96838	5.55321	4.36581	0.923651	2.31146	0.199036	3.59e-09
usp43a	2.08811	0.858999	1.12264	0.156333	0.179374	0.209402	3.6e-05
LOC100537452	2.21495	1.49695	1.56588	0.470952	0.287928	0.299314	4.16e-06
rhogb	10.2619	8.10088	10.563	1.91683	1.98842	2.3351	6.03e-20
ms4a17c.1	1.28526	1.20179	1.13988	0.185997	0.285753	0.209715	6.54e-05
slc5a8l	4.15647	8.44791	7.62836	2.49601	0.942881	0.947905	7.46e-11
LOC101883122	7.48236	4.45233	6.30117	1.92472	1.04861	1.47464	7.65e-17
--	2.98117	3.01065	2.91697	0.261687	1.52151	0.476901	3.23e-08
fb06f03	8.61256	13.0736	9.11915	0	0.045656	5.43915	4.55e-07
comta	16.8212	11.3801	13.0356	2.69143	2.96833	2.8884	8.74e-10
got2a	6.35145	5.95562	12.0387	0.944831	2.67836	1.33637	0.000611158
aldh1l1	20.2108	15.3624	17.4686	4.30454	3.50528	3.91837	3.04e-25
acer3	3.11009	2.97536	3.63008	0.58189	0.769059	0.600111	1.68e-06
LOC100536182	8.57107	7.07427	6.69749	1.64352	1.94014	1.54255	3.1e-15
klf5a	1.45623	1.07695	0.852833	0.386041	0.177237	0.116705	6.29e-06
stx8	3.17139	3.58378	2.32533	1.8844	0	0	9.07e-05
xcr1b.2	0.713542	0.583895	0.947246	0.151742	0.173728	0.111039	0.000100259
LOC797181	0.996826	0.770701	1.26846	0.167033	0.118418	0.325038	9.47e-06
LOC101886695	4.64172	4.3398	4.8232	0.724774	0.610556	0.754533	6.23e-14
trpc3	0.831972	0.57381	0.452445	0.127312	0.507615	0.095299	4.86e-05
fads6	1.88518	2.12595	2.6005	0.448755	0.331641	0.560509	5.46e-06
zgc:112962	3.1857	3.12157	3.77719	0.603864	0.183604	0.340225	0.00670195
rxrgb	8.72054	8.07984	7.03839	1.74573	1.57242	1.67062	3.51e-13
si:ch1073-67j19.1	2.69365	3.18188	2.81207	0.392373	0.896443	0.461973	4.27e-06
cyp2ad2	3.65389	2.34377	2.489	0.471064	0.677078	0.605882	1.74e-07
cxcr3.2	1.25854	1.24884	1.46554	0.231113	0.345827	0.235971	7.55e-06
si:dkey-94e7.2	1.18186	0.955947	1.5797	0.185813	0.325524	0.426874	6.77e-06
il1fma	2.88513	3.05241	2.45004	0.47429	0.55933	0.692459	3.43e-06
ca2	13.3146	10.9667	12.1193	2.49164	2.49894	2.56358	1.25e-33
ndrg1a	71.3366	61.2086	64.0329	11.8402	10.9823	11.9301	4.88e-65
il1rapl1a	1.18943	0.972205	0.532084	0.108982	0.314074	0.062185	0.000609966
slc5a11	9.75597	10.0866	9.49916	2.89991	3.34645	3.04105	5.38e-18
zgc:77439	58.7696	44.6487	57.711	11.8972	12.3123	11.0321	3.65e-24
si:dkey-114l24.2	1.89492	2.06233	1.79647	0.385943	0.496617	0.271865	2.02e-05
arfip1	9.84895	9.06405	8.1996	1.45637	2.56149	1.9823	2.7e-22
arhgef19	1.25043	1.36585	1.13633	0.301676	0.227715	0.216292	1.23e-08
ckbb	57.9394	54.297	53.3351	10.9542	11.6917	12.0728	2.17e-44
LOC568664	22.1624	19.2393	22.1829	4.8797	3.66073	5.17278	1.32e-39
kcnk5a	5.26993	4.17931	4.08385	0.869618	1.15371	0.826178	1.68e-09
akr1a1b	1.91609	2.73938	1.39557	0.844367	0.222505	0	0.00204633
LOC100538332	4.00321	2.11693	2.34226	0.812982	0.172877	0.658893	0.00021883
ogfrl2	9.03364	10.6686	7.26608	2.04208	2.07251	1.5749	3.43e-14
grhprb	25.7566	14.6962	11.4255	3.40603	2.63214	3.61636	4.97e-09
nccrp1	21.0104	18.8533	27.6945	4.89195	4.52671	4.87923	1.02e-14
--	5.08854	4.44359	3.84932	0.461854	1.05717	1.28353	4.9e-06
--	0.750258	1.00292	0.813617	0.24972	0.189765	0.101321	2.6e-07
nudt4a	6.58116	2.90993	3.10798	1.14707	0.915603	0.92238	0.0105397
LOC101885454	0.882495	0.720886	0.816416	0.261741	0.098136	0.144328	2.89e-05
zgc:153722	3.19953	2.99728	2.36277	0.446538	0.628407	0.730743	1.11e-06
--	1.10472	1.64681	1.03575	0.343595	0.12245	0.316646	2.09e-05
eppk1	2.80847	1.82492	2.61762	0.435708	0.579637	0.404577	1.26e-19
cmklr1	4.20253	4.14461	3.74146	0.949696	0.646999	0.978585	1.2e-12
si:dkey-5n18.1	18.0231	15.5372	14.6655	3.71437	3.48366	3.07404	1.03e-11
plekhn1	1.71326	1.13875	1.85286	0.245799	0.437326	0.315899	7.66e-07
mep1b	14.9097	20.4869	17.0439	3.10643	6.75247	3.13123	2.48e-21
aldh8a1	9.24731	8.72182	8.23381	1.98941	1.59598	1.99271	1.06e-12
rgs18	4.60905	3.15866	4.78945	1.12474	0.89937	0.575438	5.15e-07
si:ch211-156j16.1	0.811029	0.843413	0.9868	0.20038	0.288133	0.041712	5.17e-05
dap	87.7688	84.3512	85.5081	16.2246	21.4335	17.5512	3.76e-43
ptx3a	1.20871	1.04163	1.14125	0.285515	0.177487	0.25556	4.13e-06
slc4a4b	0.641313	1.29754	0.786984	0.229671	0.224358	0.128678	7.48e-05
btr02	1.61612	2.53358	1.78796	0.383153	0.511271	0.353648	2.17e-06
ugt2b1	6.41586	4.14433	11.481	1.20879	1.1385	2.40912	0.0364369
si:dkey-38p12.3	6.45712	5.89326	6.48473	1.38062	1.31097	1.2788	4.33e-20
si:dkey-183p4.10	1.41854	1.10777	1.43657	0.457194	0.158566	0.269813	5.32e-07
slc38a4	15.9835	9.11288	13.6309	3.23582	3.203	2.36417	2.53e-08
zgc:111983	1.6596	1.45629	1.35149	0.354599	0.378332	0.207994	6.4e-06
LOC101882696	2.44499	1.59239	1.48742	0.561394	0.227739	0.323331	4.25e-05
fhad1	13.4292	10.8505	10.1996	2.93186	4.85823	4.35439	1.29e-14
nfkbiz	12.3558	12.0909	11.077	2.79066	2.22683	2.10057	5.93e-19
si:ch211-269i23.2	2.82648	2.3415	1.05789	0.139468	0.697412	0.518766	0.00251125
si:dkey-37m8.11	1.63677	1.41803	1.17839	0.433271	0.154869	0.392703	8.12e-05
cx32.2	7.35516	6.98408	6.95767	1.47962	1.46463	1.68069	7.32e-10
zgc:175177	1.82507	1.18488	1.26496	0.383268	0.295656	0.212754	7.96e-05
si:ch211-93f2.1	70.6444	55.7823	61.8088	16.3445	14.7913	14.3295	3.97e-76
ldhbb	92.4838	81.0458	84.5756	18.2188	19.1183	19.4623	7.02e-58
snx10b	1.23501	1.27195	1.49211	0.251371	0.250518	0.360418	7.92e-06
LOC100149641	0.996964	0.472954	1.01368	0.2489	0.148571	0.047613	0.00010106
cxcl8b.1	23.7442	25.0562	26.0297	6.51415	4.87714	4.99465	1.16e-14
si:dkey-7c18.24	1.04214	0.892099	0.870648	0.257971	0.167378	0.170514	7.47e-05
b3gnt5a	5.40534	4.54036	4.48554	1.36351	0.935733	0.870598	1.85e-10
rap1gap2a	4.14973	3.44557	2.35698	1.16078	0.916098	0.889263	7.5e-14
atp10d	25.1072	22.4856	22.1338	4.47217	4.41861	4.53543	1.49e-51
igsf9a	5.23259	4.77386	4.89443	1.1004	1.18361	1.00161	1.23e-27
--	5.69304	3.29299	5.47778	0.760042	0.513313	1.89248	6.32e-06
zgc:154169	10.5645	10.0176	12.3218	2.07457	2.49709	2.68257	2.75e-19
inpp5d	0.628686	0.687574	0.674546	0.129601	0.093942	0.208701	1.45e-05
zgc:136872	11.2647	9.9999	11.1361	3.29911	2.84802	1.86636	3.23e-19
caspbl	1.57545	1.41377	1.43545	0.397447	0.23137	0.251897	1.19e-05
si:ch211-114l13.9	9.26608	7.46847	8.42892	2.00834	2.02715	1.93358	1.14e-11
gpd1b	111.054	93.8241	95.787	20.3129	23.2223	23.1773	2.07e-48
pgm3	10.9809	8.72385	8.70039	1.8934	2.11801	2.26059	1.21e-18
LOC571431	4.02939	4.3589	6.15469	1.23553	0.866852	1.65122	4.39e-06
klf5a	2.6567	1.84797	2.08199	0.573537	0.479907	0.404442	4.62e-07
LOC100007492	3.75289	3.14333	3.83356	0.837371	0.700851	0.808718	2.01e-12
sh3bgrl	8.1626	7.16254	7.68229	1.63569	1.63415	1.80221	2.12e-19
hsd17b3	0.911351	1.18904	1.14038	1.17887	0	0	0.000269933
si:ch211-121j5.4	5.9595	5.70342	6.213	1.40914	1.26084	1.30866	9.02e-20
si:dkey-208m12.2	1.15778	0.989856	1.09261	0.022244	0.404789	0.289569	9.24e-07
zgc:103678	23.7214	19.8476	21.3737	4.69468	5.02388	4.79876	3.79e-15
pvrl4	1.33056	1.23582	1.19955	0.244799	0.233993	0.357408	1.92e-08
sfrp1a	4.1776	3.53831	4.1038	0.830865	0.993649	0.95017	2.81e-11
themis	0.855489	0.646355	0.968442	0.152664	0.218877	0.172444	4.89e-05
dio2	5.41178	4.75078	4.28165	1.17709	0.936447	1.11546	6.13e-10
usp43a	1.16488	1.31103	1.48925	0.382772	0.230829	0.044894	3.94e-05
kcnk5a	4.54029	4.16543	4.72778	1.0618	0.815158	1.13881	9.85e-09
si:dkey-30j10.5	11.8037	8.95208	9.22831	2.01711	1.70183	1.9275	5.93e-14
ostf1	4.40168	2.6539	3.27314	0.645872	1.19554	0.470904	1.92e-06
galnt10	23.7002	20.6971	21.443	4.86216	4.85453	5.11803	1.24e-17
trib1	1.60152	1.35872	1.36701	0.37586	0.366944	0.209786	6.89e-06
hrc	0.967928	0.529028	0.593573	0.046538	0.215297	0.203522	0.000207925
LOC100536501	14.1752	11.5099	13.4323	3.18904	0.460516	5.1784	1.75e-13
nav2a	3.7845	1.90285	4.12644	0.633798	0.603514	0.395743	1.02e-11
LOC108182331	2.8184	3.21838	3.42219	0.764064	0.654767	0.651711	0.000234021
actc1a	1.36898	1.19024	0.893143	0.309084	0.314259	0.147304	0.000116996
si:dkey-195m11.11	2.07215	1.57376	2.34858	0.36237	0.372905	0.613596	1.5e-06
cyp2aa2	2.43793	2.44949	3.13036	0.493313	0.694285	0.619385	1.07e-06
ap1m2	39.7418	38.4654	33.8613	8.48262	8.15849	8.84012	1.16e-35
si:ch73-92i20.1	0.934194	1.04422	1.05949	0.199552	0.228915	0.254273	1.14e-07
si:ch211-222e20.4	3.11921	5.90333	6.23267	1.1965	1.60256	1.38962	1.16e-16
dennd2da	11.726	5.15321	11.133	1.18108	3.60132	1.81193	0.00086461
abracl	22.116	21.4849	22.1561	4.83942	5.35572	4.81916	9.62e-27
pdia3	157.201	141.024	150.029	34.2109	34.0954	34.2243	9.5e-80
tmem184a	23.5914	19.359	22.2978	4.91619	5.67782	4.34301	1.17e-35
cxcl11.8	1.72718	2.21833	1.87493	0.302253	0.494451	0.494675	0.000115977
b4galt4	21.0641	16.0621	15.3434	3.89472	4.08463	4.03894	2.98e-15
vill	0.560965	0.873548	0.868395	0.128955	0.130549	0.160018	3.24e-05
LOC101883531	1.82698	1.11571	1.01124	0.501643	0.285848	0.111022	8.36e-05
zgc:162396	36.1977	29.8266	31.9621	6.23067	7.78169	8.72526	7.23e-25
ctsbb	0.78355	1.0499	0.838341	0.171178	0.208636	0.218775	5.47e-05
tdo2a	11.0103	4.96588	5.52047	1.29472	1.47144	1.2447	1.36e-09
itgb1b.1	22.1606	19.6804	13.1367	4.79023	4.12468	4.41659	1.95e-18
fibina	1.2108	1.16397	1.15027	0.362378	0.17481	0.24379	0.00034471
zgc:136858	3.7066	4.65586	3.73895	1.38118	0.711832	0.798538	1.38e-09
pde2a	0.360142	0.734058	0.185502	0.082767	0.09204	0.037238	9.8e-05
scinlb	20.8404	18.7979	18.7087	4.79536	4.20253	4.56236	4.4e-32
dpep1	4.99491	3.82675	3.82065	2.17819	1.1128	1.79189	2.28e-07
LOC101885445	1.45093	1.38998	1.31124	0.252443	0.413594	0.300615	1.2e-05
cldnb	5.62375	4.76226	4.00503	1.10679	1.2627	0.963041	7.2e-07
mhc1uba	450.463	410.559	408.94	110.604	88.4626	97.7451	4.27e-103
--	0.56364	0.366415	0.463513	0.102874	0.003994	0.2141	0.000368236
si:ch211-122f10.4	13.0946	12.7852	12.3615	3.49545	2.48998	2.95175	2.45e-20
btr31	14.0702	12.7152	10.7047	3.19947	2.95046	2.58826	5.85e-12
si:ch211-227p7.5	0.77492	1.09623	0.582553	0.107747	0.123538	0.233966	6.38e-05
LOC101885830	7.18808	7.33004	6.54672	1.88064	1.29615	1.64342	4.54e-09
cox7a3	36.6046	34.548	34.1059	0	5.59394	16.6755	1.6e-10
LOC103908772	2.19449	2.27122	2.88293	0.53833	0.632261	0.357729	2.76e-06
myh9b	52.9612	44.5249	50.8137	11.6303	12.4143	10.7003	8.89e-55
aldh1l1	25.183	24.5919	22.301	5.86888	6.24993	4.8192	1.78e-36
ugt5e1	4.13348	3.80027	4.42773	0.387135	0.535321	0.669194	5.15e-09
--	4.80863	5.32524	3.83597	1.18255	0.704391	1.29732	3.77e-06
xpnpep2	7.91944	7.98927	6.22185	1.5757	1.75365	1.59662	8.65e-14
ccr12a	1.55381	0.809164	1.51241	0.594196	0.324188	0	0.00046144
cgref1	9.07681	10.6709	11.6912	2.69199	2.43881	2.18145	5.92e-14
cd63	149.548	137.324	145.882	49.8745	0	52.5608	1.41e-15
bida	26.5641	35.9175	29.8553	0	13.3297	8.49247	9.05e-11
stat4	9.83657	7.66539	9.63536	1.79018	2.48581	2.08862	9.14e-18
LOC103910015	22.5107	18.4595	21.3811	4.53882	5.18551	4.98914	2.17e-26
rgs13	2.61712	2.97123	2.14099	0.688796	0.419082	0.7109	1.13e-05
cyp4v8	1.42944	1.17885	1.22822	0.315458	0.295863	0.287883	1.53e-05
dhdhl	42.794	38.6409	39.0391	8.58499	9.4364	10.5799	4.76e-29
krt91	89.8329	81.5478	81.2964	19.8089	20.4939	19.8578	2.72e-51
--	1.38476	1.05834	1.12107	0.229793	0.340262	0.278682	1.15e-07
myzap	4.24364	3.46214	3.20891	0.865709	0.810774	0.918434	1.56e-09
chpt1	45.7484	41.3256	41.7276	9.58421	9.84292	11.2587	3.12e-47
si:dkey-33c12.3	2.32731	2.02197	2.1261	0.426444	0.663913	0.446456	3.32e-07
si:rp71-68n21.9	3.77511	3.53089	3.61555	0.872032	0.714114	0.970377	1.55e-11
ggt1b	6.8601	5.67887	6.61249	1.54743	1.64783	1.53332	4.18e-16
LOC100535405	1.28097	0.79289	1.00645	0.223237	0.304717	0.18705	6.82e-05
ndufab1a	6.13186	3.36076	7.81705	0	0	4.13512	0.0228676
hexb	85.8929	73.8154	76.2367	19.5979	18.563	18.7278	6.79e-59
LOC108183496	1.02313	0.926452	1.29547	0.252129	0.218194	0.28266	3.57e-05
hdlbpa	157.403	137.475	143.822	34.0098	35.1178	34.6771	7.19e-79
si:ch211-254c8.2	0.300572	0.275659	0.319379	0.066339	0.048934	0.098501	0.000666361
aqp10b	4.16537	3.44215	4.93858	0.825515	0.874441	1.34057	3.02e-07
tcap	1.20466	1.13943	1.30486	0.189732	0.321421	0.347782	0.000242967
apof	2.42645	2.43334	2.35311	0.666398	0.490934	0.564006	4.79e-07
LOC100151049	16.4932	16.3889	18.0258	3.49596	4.47737	4.21506	6.37e-12
--	0.492061	0.562554	0.592584	0.171612	0.032764	0.178279	0.000127295
zmp:0000001020	3.52546	3.05694	2.9907	0.562643	0.663389	0.813146	3.74e-10
si:cabz01083442.1	8.39802	7.33019	9.63592	2.22086	1.54617	2.31246	2.76e-07
LOC108183682	0.965092	0.707766	0.588909	0.195689	0.173745	0.150897	0.000314612
--	1.30437	1.37244	0.840209	0.371367	0.080271	0.380608	4.35e-05
rpl32	110.681	167.942	135.987	6.82923	68.0162	25.1186	5.06e-08
serpinb1	80.7175	72.465	72.8971	17.1435	15.9236	19.4747	9.97e-43
cxcl8b.3	18.5006	18.3151	16.5651	4.73711	4.59095	3.57107	1.18e-07
si:dkey-220k22.1	2.04027	3.27329	1.98361	0.133591	1.18125	0.124525	0.000433165
LOC100002141	0.713819	0.495965	0.59976	0.157049	0.075812	0.184708	0.000159115
uba7	19.8318	17.5349	17.3936	4.40225	4.23974	4.60712	2.67e-34
LOC799881	1.90476	1.71334	1.64807	0.473014	0.527374	0.272457	6.02e-06
--	1.61328	1.35413	1.69326	0.19482	0.651519	0.26128	0.000384791
--	1.32159	1.7359	0.85221	0.430667	0	0.506822	0.000459114
aldh8a1	5.88585	5.10369	4.66146	1.26138	1.51464	1.01055	3.11e-08
LOC100334014	10.1707	9.87997	10.634	2.41639	2.6825	2.35631	4.1e-09
itgae.1	5.69094	6.07716	5.25879	1.33147	1.03225	1.76581	1.5e-10
traf3ip2a	3.61601	3.73178	2.88057	0.769784	0.661933	1.0442	7.03e-07
ablim1b	1.98774	2.3929	4.72786	0.567307	0.416797	0.304452	1.59e-10
pigr	4.16741	4.19757	3.83397	1.17512	1.41439	0.747562	3.63e-07
LOC100007467	3.19721	2.53709	2.84132	0.716211	0.572396	0.682603	4.68e-13
apof	2.61595	2.68485	2.41862	0.744937	0.556415	0.574001	3.49e-07
pnoca	0.364224	0.50084	0.564267	0.176332	0.075501	0.079254	0.000144729
hsp90b1	75.5682	38.2786	35.4757	8.35744	9.78071	9.39415	1.15e-43
abcd3a	27.0824	25.6533	25.4761	6.4768	5.74292	6.69348	3.65e-36
ugt2a3	6.64885	6.11233	11.4304	2.05489	1.7171	2.41001	9.97e-05
slc22a23	4.04428	3.16551	3.48103	0.937644	0.757526	0.918671	1.25e-12
tlr8b	0.499558	0.574957	0.612893	0.073837	0.165355	0.167648	0.000115071
hamp	4.94869	3.01279	3.68859	0.707974	0.731827	1.3103	5.21e-05
macrod2	44.4883	40.322	39.8883	10.9261	9.88743	10.5285	1.96e-44
atp1a1a.4	21.8304	29	20.1587	5.76015	5.73812	5.89742	5.7e-15
fas	5.50424	5.08621	5.48319	1.49714	1.4608	1.45344	1.22e-20
slco3a1	4.3297	3.27733	2.97707	0.828058	0.730074	1.02132	2.21e-07
xcr1b.3	0.760461	0.901879	0.789437	0.097162	0.310277	0.175475	1.47e-05
arhgef15	0.484129	0.489976	0.644375	0.156101	0.100926	0.134855	0.000206135
LOC101883625	1.11323	1.02626	1.42324	0.233365	0.238012	0.248305	1.89e-07
adka	22.5414	19.6529	19.7354	5.09488	5.23298	4.75624	2.67e-29
LOC110437953	1.52117	0.899338	1.95128	0.353916	0.699496	0	0.00151491
LOC101886665	3.27448	3.01618	3.52393	0.631617	0.966319	0.80165	1.42e-06
vdrb	2.81173	2.24116	2.71714	0.748217	0.569458	0.603297	3.25e-10
ahsg1	208.635	184.796	193.007	11.8929	10.5057	10.7369	8.43e-75
acadl	47.6705	36.729	35.3679	10.3769	8.89274	10.4478	1.1e-15
slc12a7a	7.50463	6.12276	7.21028	1.69345	1.77723	1.65123	9.59e-19
cxcl11.8	1.59846	1.87851	1.38919	0.358145	0.477553	0.339391	0.000363997
si:ch1073-440p11.2	2.80127	2.71469	2.07098	0.810289	0.545902	0.500965	2.06e-05
si:dkey-22f5.9	4.71486	3.93757	3.95235	0.956002	1.32382	0.845825	3.65e-09
mat2al	9.17119	8.7167	8.39624	2.29738	2.18127	2.08161	1.13e-11
LOC110439605	1.12805	0.816483	1.00205	0.191202	0.238466	0.313489	7.06e-05
aldh3a2b	20.5529	15.2813	18.1147	4.71072	4.37264	4.37622	2.29e-19
pla2g7	26.0428	22.6905	24.3027	6.01139	6.41036	5.88119	2.81e-27
tnfaip2b	6.48393	5.5926	6.17518	1.20504	1.76871	1.58092	4.68e-11
vldlr	4.41826	4.27547	4.41434	1.12115	1.20284	0.90574	5.17e-12
ftr16	1.12633	0.809819	0.826292	0.114268	0.235233	0.31619	0.000173297
si:rp71-61h23.4	20.164	16.8047	18.1041	4.85272	4.47694	4.44376	6.61e-20
tmx4	3.49628	2.85114	2.74706	0.814	0.731454	0.719133	1.68e-06
zgc:101715	2.65442	2.06534	1.87485	0.639644	0.542976	0.46226	2.07e-05
si:ch73-233k15.2	2.44546	2.24377	2.06934	0.583189	0.498522	0.597313	1.82e-08
dmpk	1.68066	1.22177	1.50303	0.253514	0.355791	0.369397	1.52e-05
crfb17	9.51012	7.8928	8.74959	2.42277	2.25178	1.8862	6.87e-12
xiap	5.86083	5.89424	5.96235	0	4.46035	0	0.000113933
zfpm1	0.665658	0.848607	0.251064	0	0.718509	0.133716	0.00417577
adgrg3	4.25244	4.7043	3.64916	0.609916	1.43433	1.18099	1.34e-06
mfsd4aa	12.7117	11.0113	11.9781	2.64476	3.21969	3.11939	1.14e-15
pkp3a	9.46783	8.40963	8.62853	2.40807	2.32451	1.9278	1.68e-20
si:ch211-191i18.2	0.806855	1.09677	1.13519	0.304083	0.346118	0.164139	0.00022582
porb	49.773	43.7912	47.2289	12.8313	11.4903	12.7478	3.45e-54
zgc:110843	32.6449	28.5717	28.3072	8.32326	7.23107	7.72794	8.05e-30
si:ch73-106k19.2	3.16495	2.76542	3.38372	0.800818	0.864471	0.666207	7.52e-07
LOC103910264	0.794807	0.886735	1.01615	0.345185	0.134237	0.177972	0.00031318
slc38a3b	22.0195	17.2305	18.2283	4.84074	4.35318	4.74398	7.62e-23
lmo7a	8.72353	8.93817	10.725	2.4993	2.5099	2.43583	2.33e-27
si:dkey-211g8.8	2.07482	1.29039	1.93287	0.650571	0.928205	0.540783	2.51e-06
LOC100333484	9.31617	10.7179	6.88091	2.76001	2.54305	2.75644	7.95e-12
slc25a38a	4.3765	3.48902	4.04265	1.18445	1.19021	0.892463	1.32e-06
ctsz	85.78	76.6503	75.5586	19.0138	19.2629	18.5341	2.49e-44
LOC101886030	3.83282	2.41217	3.43269	0.860902	0.858029	0.73751	2.2e-07
LOC110439408	7.95622	6.38928	6.26717	1.58468	2.19148	1.92775	6.1e-07
rln1	5.59682	4.17983	5.20318	1.19414	1.66139	0.933768	5.23e-05
abcg2b	3.3216	3.4984	4.45489	1.07065	1.05828	0.721154	4.94e-07
c1qa	8.72899	5.98519	3.8029	1.40462	1.29273	1.92747	0.00141513
acox3	14.3546	11.2699	11.4436	3.47985	3.60966	3.82877	2.07e-28
zgc:92040	3.73736	3.03869	3.46445	1.63601	0.703431	1.40122	3.23e-09
cyp3c1	32.0269	29.4238	30.1275	7.98756	8.37635	6.98218	3.14e-30
adcyap1a	4.43856	3.91278	3.43764	1.03004	1.0922	0.901182	1.54e-06
gpr18	1.59659	1.12403	1.55553	0.355964	0.331724	0.391558	6.43e-05
cmpk	93.1888	87.4589	83.331	21.7223	22.8886	22.8578	4.94e-50
prox1a	3.80501	2.81554	2.97622	0.923503	0.759115	0.726073	6.94e-14
lmf2b	3.97208	4.42039	4.53843	3.32617	0	0	0.000638023
si:ch211-222k6.3	1.71627	1.5947	1.40412	0.434447	0.458254	0.28586	0.000129998
zgc:162730	34.1951	28.4913	31.4178	7.6887	8.79891	7.73203	5.64e-29
loxl1	1.45253	1.63134	1.78904	0.319416	0.632885	0.29279	4.36e-05
LOC103910251	2.92229	2.87466	5.14809	0.8628	0.613442	1.57851	2.63e-07
zgc:101715	2.88072	2.32362	1.97287	0.711304	0.623618	0.512901	3.03e-05
cdkn1ba	29.6728	25.1599	28.2476	6.50636	7.26712	7.9854	2.31e-30
lrriq1	2.47593	3.35766	4.62818	0.049121	0.302812	1.61598	0.000842014
mocs1	4.41954	4.16093	3.54477	1.38976	1.04773	0.724135	2.65e-09
cebpb	36.9786	31.8741	34.9875	8.8298	8.77767	9.19773	1.5e-27
myo1eb	5.45584	4.10386	4.00183	1.15489	1.39658	0.963748	1.27e-12
ugt5b4	18.4838	15.4701	14.0158	4.62542	4.614	3.78439	6.05e-18
tnfsf10l	8.48624	6.86872	7.22871	2.53871	1.42288	1.65796	3.85e-21
p2ry13	0.901111	0.540978	0.74006	0.153385	0.228523	0.169413	0.000117113
si:dkey-68o6.6	3.57739	3.24247	3.40584	0.788458	1.34438	0.509146	3.3e-06
sh3bp2	1.07971	0.892859	0.907338	0.150561	0.29519	0.268764	8.52e-06
--	1.7552	1.84617	1.84021	0.813425	0.073774	0.393808	0.000544225
cers1	3.71238	2.91442	3.43568	1.00759	0.868694	0.739876	6.92e-13
stx7l	5.91152	10.5588	6.91106	2.31969	2.42024	2.16709	2.63e-09
snx9a	7.03098	5.68441	5.91949	1.38366	1.6706	1.74137	3.67e-16
il6r	3.91042	3.18206	3.39397	0.873553	1.02951	0.824436	2.05e-10
irgf3	1.07394	0.856156	0.697044	0.150474	0.313865	0.207318	0.000551158
cd83	3.89777	2.31963	3.22564	0.938833	0.700727	0.796102	1.97e-05
lcp2a	5.4647	6.18388	6.47551	1.41086	1.77559	2.06149	5.19e-07
zgc:63972	12.0212	11.2099	11.4543	3.61037	2.44796	2.97163	6.15e-12
sigirr	4.18887	3.19298	3.16515	0.938283	0.947938	0.90787	6.07e-08
--	2.70247	1.80104	4.90088	0.535166	0.778581	2.01318	0.00076233
sult1st6	2.00412	2.11828	1.45201	0.42609	0.756575	0.278708	4.3e-05
cabz01093075.1	1.45808	1.30106	1.03277	0.205147	0.486194	0.266166	4.98e-06
calr3a	172.18	152.729	160.471	43.6882	42.707	41.8472	6.82e-64
wipf1a	1.90188	2.18623	2.30456	0.518662	0.453137	0.7005	2.01e-05
si:dkey-203a12.2	6.27125	3.90488	6.22635	2.19103	0.810873	1.28153	0.00010188
irg1	5.95217	5.9876	5.33225	1.40119	1.63847	1.36126	1.14e-07
ppargc1b	10.4423	9.10214	9.72987	2.94064	2.52638	2.2897	4.71e-32
mocos	2.48951	1.931	2.60765	0.530869	0.705473	0.624972	6.57e-07
plcl2	1.98971	1.47928	1.89117	0.549398	0.499391	0.368535	5.26e-07
id3	43.4716	37.4235	42.2973	11.674	11.4905	9.51422	2.88e-25
si:ch1073-443f11.2	28.6231	26.1594	25.458	7.08922	6.40687	7.73703	1.01e-16
hsp90b1	152.909	136.914	144.624	37.2844	39.2031	38.7881	9.8e-74
lmbr1l	5.88728	4.83859	5.58195	1.71184	1.56994	1.04632	1.33e-09
tspan15	1.40701	1.47432	1.31774	0	0.330469	0.752187	0.000599726
snd1	40.6613	35.1723	37.6187	10.1557	9.53447	10.4907	5.1e-48
LOC100007086	1.67292	1.85456	1.52166	0.414834	0.448583	0.320993	3.39e-05
bin2a	42.3594	34.2363	45.0785	7.80926	8.39475	7.46257	4.49e-38
mst1	36.262	29.4568	37.2106	8.28821	8.60339	7.99293	4.62e-36
ftr35	3.83926	2.77523	3.90728	1.26483	0.626006	0.9799	6.66e-09
tmem54b	1.4669	1.04999	0.992246	0.321547	0.360864	0.238641	0.000213653
si:dkey-24p1.7	0.861488	0.749747	0.865958	0.242116	0.119172	0.33214	8.44e-05
rc3h2	4.62513	3.31887	5.10307	1.1216	1.63475	1.4182	2.18e-11
deptor	7.38028	6.66624	6.75552	2.06038	2.02549	1.9207	4.18e-23
csf2rb	2.0776	1.71276	1.48031	0.438375	0.361384	0.45281	4.69e-06
lgmn	210.776	177.701	191.38	51.8807	50.4097	52.958	4.7e-50
man2a1	1.20006	1.37595	1.21846	0.259333	0.403916	0.237782	6.95e-05
prune2	2.97942	2.89321	2.57427	0.640624	0.762278	0.759047	5.86e-09
tomm22	12.5023	12.7766	11.1878	0	0	9.7631	0.00205304
tp53bp2b	2.6354	3.48444	3.22245	0.061523	1.86889	0.536935	2.43e-06
p4hb	43.2379	39.6255	41.1908	13.5716	10.278	9.54096	5.09e-43
scp2a	73.5022	71.3349	66.7805	19.711	19.1059	17.877	6.49e-51
ptx3a	1.97327	1.52006	1.73937	0.418865	0.42418	0.558137	2.24e-05
itk	1.16888	1.15065	1.33289	0.395322	0.301404	0.268784	5.91e-05
apoeb	498.685	475.668	478.031	132.336	130.905	129.655	7.87e-86
shoc2	1.73023	2.14152	0.973425	0.085439	0.600661	0.247181	2.57e-07
actc1b	42.5807	34.4613	36.4034	7.06735	12.9674	10.9813	1.1e-24
irf1b	49.3811	42.4335	45.917	11.4129	12.6322	13.0429	5.25e-36
csf3r	2.93102	2.60338	2.73523	0.707002	0.579646	0.720924	1.6e-06
slc27a1b	41.918	39.5809	40.0214	10.0025	11.0087	11.8316	3.19e-39
--	1.58799	1.1684	1.4888	0.392407	0.270329	0.478342	2.44e-05
si:ch211-201h21.5	13.2567	13.0591	15.2526	4.48648	2.45616	4.26668	9.62e-11
trim35-20	1.28261	1.85708	1.36821	0.202157	0.096887	0.674674	0.000626597
arfip1	6.17065	5.61656	5.9869	1.8994	1.92062	1.98764	1.61e-12
npc1l1	17.3662	15.8883	17.0766	5.49811	5.42597	5.55568	2.95e-33
fn1b	186.072	157.665	173.681	48.2211	46.2547	46.1478	3.11e-54
paplnb	1.30551	1.2081	1.08731	0.369178	0.148185	0.395714	0.000178945
si:ch73-345f18.3	7.37079	6.45001	6.72157	0.985667	1.73954	0.770003	1.13e-07
zgc:174863	14.5244	14.9025	13.3913	3.83922	3.31611	3.96038	9.01e-15
dpp7	28.4314	24.8532	24.7957	6.51302	7.08619	7.47989	3.24e-29
dock2-like	1.82182	1.33934	1.4759	0.386093	0.386298	0.480379	6.48e-06
fgl2a	10.0717	8.24062	9.8238	3.01284	2.29717	2.35581	2.81e-14
mgat3b	2.62057	2.08951	2.22153	0.66405	0.852438	0.304266	2.7e-10
shmt2	20.0561	14.7652	16.6223	4.58912	4.79736	4.64026	5.19e-15
--	1.30412	1.21742	0.957368	0.181202	0.407353	0.354049	2.49e-05
jupa	28.195	30.2621	35.2872	6.36343	6.61342	6.77212	2.99e-33
LOC103911364	2.45019	2.38474	2.43936	0.797091	0.681872	0.494039	4.81e-06
il10ra	1.52663	1.53757	1.69755	0.394752	0.35141	0.544519	5.67e-06
si:ch211-243a20.4	1.62828	1.60954	1.38355	0.569248	0.254296	0.418693	0.000148006
rhoga	1.03682	1.50041	0.923473	0.412104	0.482329	0.390641	0.000780389
cited4a	15.7695	12.6477	14.2776	4.04293	3.83167	3.82381	8.16e-19
dusp5	0.919864	1.09787	1.00933	0	0.829537	0	0.00133402
gig2e	14.5764	11.5559	12.5815	5.12598	2.00239	3.48879	1.35e-13
desmb	12.8383	12.8012	12.9336	3.84161	3.11441	3.61707	5.76e-16
ccl20b	4.12331	3.85085	2.86115	1.09517	0.625965	1.04863	0.00054798
chdh	4.05808	3.2108	4.1054	1.09922	0.975459	1.0568	2.53e-08
prcp	7.9824	6.63755	8.29022	2.11269	1.44746	2.72616	9.48e-14
zgc:66484	12.0462	10.3091	10.5698	3.23443	2.76454	3.14836	1.43e-14
LOC108183462	0.61107	0.703157	0.670198	0.140654	0.279048	0.115947	0.000244651
LOC101883269	4.12366	3.34598	3.3792	0.843448	0.949519	0.914378	4.24e-05
slc31a1	20.263	17.0918	18.7207	5.1015	5.29266	5.15412	1.19e-33
zgc:171500	13.4042	11.8901	11.2298	3.21937	3.29332	2.62088	7.85e-15
lrp1ab	2.09171	1.72738	1.66613	0.462102	0.570841	0.467153	0.000151197
blnk	1.51823	1.28691	1.75709	0.42421	0.377477	0.436373	1.39e-05
kitlga	6.33119	6.09326	7.02597	2.23727	1.97016	1.62086	1.56e-11
si:zfos-741a10.3	1.60396	1.08779	1.11701	0.454217	0.339225	0.253473	0.000906207
zgc:163022	3.26741	3.32493	2.96963	0.688175	0.877335	0.629823	1.95e-06
zgc:103559	0.931353	0.788395	1.00227	0.320566	0.334827	0.077889	0.000721295
LOC110437901	2.75797	2.39572	2.81101	0.642669	0.77326	0.851816	7.48e-08
tpi1b	3.83916	6.99541	2.60671	0.050157	0.524862	3.11253	0.0482805
icn	69.608	63.1446	64.2062	14.004	20.6786	19.9487	8.39e-16
anxa4	126.48	114.866	117.902	35.0589	33.9839	30.6534	2.16e-48
--	1.48616	1.49169	1.7225	0.286175	0.456868	0.555876	9.2e-05
LOC101885455	5.83429	3.46611	5.7234	1.34036	2.43005	1.19871	0.000265045
slc2a6	6.84558	5.50321	6.27939	1.49979	1.4478	1.82465	7.73e-14
rgs5a	6.07283	5.18929	5.10228	1.67751	1.79379	1.0831	7.22e-11
si:ch211-237a4.2	1.70137	1.80151	1.51096	0.262701	0.580326	0.419868	1.45e-05
galnt6	4.47544	3.93167	4.61978	0.930139	1.73064	0.959846	6.72e-09
zgc:195075	0.879739	0.872568	1.45767	0.300333	0.286615	0.274208	0.000820694
eva1a	0.720244	0.682642	0.543795	0.198287	0.199045	0.152615	0.000950545
gig2d	5.21837	4.33325	5.02219	1.21626	1.51184	1.33158	1.74e-05
si:ch211-196f2.6	1.926	1.70744	2.31514	0.630444	0.342842	0.6358	0.000186004
si:ch211-196h24.1	6.99933	7.98222	4.92444	1.26638	1.82146	1.30778	2.95e-15
inpp5d	0.579683	0.642736	0.40316	0.15523	0.090585	0.200708	0.000326218
acta2	192.074	174.181	183.429	51.34	52.023	50.8417	5.06e-62
slc10a3	21.4551	19.8289	21.2298	6.09845	4.85967	6.59423	4.9e-23
zgc:92275	11.0393	7.55927	9.05593	2.65576	2.76417	2.30355	2.33e-10
sepp1a	113.581	101.178	105.613	32.0879	28.9929	29.1003	4.2e-57
ctdsp1	8.50722	8.05208	8.13801	2.64008	2.18336	2.09556	3.05e-14
hadh	34.4759	30.6683	32.6615	9.24492	9.46994	8.85019	8.54e-21
syk	3.27924	3.25369	3.14732	0.8652	1.00745	0.70361	6.68e-10
selplg	2.94105	2.76169	1.82064	0.702871	0.710308	0.699638	4.53e-05
si:ch1073-385f13.3	6.80064	6.1798	6.77587	1.45691	2.14334	1.56101	4.67e-12
csdc2b	5.65312	3.7237	4.33617	1.25065	1.11047	1.28144	2.09e-11
klf11b	13.3824	11.2458	13.0013	3.59099	3.4467	3.77691	5.75e-14
fgfr4	5.08697	4.7302	4.77108	1.28205	1.20427	1.62399	2.88e-13
nrp1b	1.49325	1.36201	1.63075	0.432023	0.295121	0.865042	0.000152902
tspan13a	4.69735	3.98462	4.20712	1.12802	1.2042	1.30719	6.81e-11
--	2.07654	1.37054	1.86148	0.510799	0.610977	0.386572	2.33e-05
zgc:123299	3.62952	4.88157	3.5188	1.37313	1.14491	1.76404	2.25e-05
--	5.14417	3.8522	3.90698	1.02792	1.35449	1.26662	6.11e-07
cyba	36.6685	31.9873	34.9096	9.7638	10.1526	9.48255	1.14e-18
si:dkey-208k22.6	3.98421	3.45822	3.80387	0	1.40573	1.67408	8.23e-07
LOC108184064	0.580899	0.667884	0.800365	0.230068	0.132839	0.203612	0.00153744
dnajc5gb	20.3047	15.5004	12.7126	4.25662	4.52223	3.87511	1.08e-08
LOC101884517	1.47109	1.85695	1.33342	0.307967	0.424849	0.536867	0.00015676
LOC100334800	6.9357	6.23794	6.37181	1.71312	1.82559	1.5598	3.56e-07
crispld2	1.34746	1.06245	0.932501	0.344612	0.214353	0.37437	0.000333019
trim35-19	2.54086	1.88653	2.25524	0.639147	0.906002	0.345444	8.09e-05
dok4	2.39045	1.70565	1.78292	0.470456	0.616033	0.589361	6.82e-06
ahcy	395.79	348.355	359.307	104.689	104.661	105.181	4.98e-71
pfkfb4a	19.5454	17.7342	18.6891	3.38166	3.44717	3.78692	1.64e-22
etv7	3.89584	3.89042	3.64165	1.19829	0.834374	1.2001	2.52e-06
ftr11	1.84828	1.72066	1.25117	0.572782	0.849662	0.527482	1.13e-06
angptl2a	0.781228	0.775169	0.680054	0.149816	0.148734	0.204258	0.00136726
si:ch73-21k16.5	7.10298	6.07701	6.17957	1.82959	1.44282	2.04367	6.01e-09
etv5a	1.29975	1.24152	0.97029	1.0002	0	0	0.00857697
zgc:171470	0.965157	1.12031	0.656624	0.294701	0.263155	0.216387	0.000754287
nmi	39.7995	34.4334	37.8853	10.974	10.2399	10.9278	1.04e-23
ppp1r3ca	5.17599	3.57992	4.10974	1.23377	1.1561	1.29631	1.66e-06
slc9a3.2	2.39122	1.64443	1.68168	0.36774	0.430048	0.581087	1.68e-05
klhl6	1.20319	0.957729	1.16014	0.513626	0.238315	0.186929	0.000452184
myo1b	31.1822	26.5516	28.0066	7.74807	6.27212	8.14247	3.75e-36
si:ch211-189a15.5	1.20732	1.69968	1.17703	0.468663	0.355598	0.347763	7.86e-06
entpd8	21.7291	18.9529	19.5297	6.45241	5.16856	5.35091	7.2e-21
zgc:77938	19.2688	16.0554	16.6972	3.85878	4.66382	3.38162	4.39e-14
asah1b	57.3874	45.4356	45.1809	17.3029	12.8768	12.5991	1.1e-17
siae	5.70219	7.68906	6.09168	1.51078	1.92793	2.166	6.25e-10
zgc:171601	1.04413	0.799841	0.84801	0.178262	0.315639	0.272335	0.000638023
bco2l	1.4477	1.23868	0.983628	0.285725	0.457569	0.288229	0.000227653
iqsec2b	2.59998	2.57938	2.38458	0.674265	0.412891	0.685181	9.75e-11
zgc:158446	4.75319	3.88123	3.03768	1.19478	1.04235	1.13818	2.82e-07
cd9b	9.60457	6.75388	7.80292	1.90512	2.05854	2.0511	5.59e-07
tnfrsf1a	18.7276	16.7567	16.8012	4.93253	5.46028	4.7557	2.25e-21
gipc2	22.3877	20.0243	20.9556	5.68453	6.54452	6.11594	3.17e-19
daam1b	8.83789	7.11422	8.06136	2.80282	2.69789	3.02509	1.91e-19
rnf128a	83.1543	72.3471	75.078	23.534	21.7922	21.6268	4.23e-44
trim35-23	2.16846	1.68963	1.70799	0.501404	0.433277	0.574328	9.7e-05
sepp1a	101.624	86.9102	87.8279	27.2017	25.7298	27.4596	1.84e-42
tnfrsf19	1.1359	1.03124	1.34285	0.38548	0.295982	0.29779	0.000104099
--	2.33378	2.06131	2.64978	0.61918	0.526558	0.854053	0.0004466
--	1.4403	0.928581	1.18837	0.22711	0.724364	0.400227	2.32e-05
rnaset2l	2.99826	2.01066	2.44155	0.784828	0.661015	0.68825	0.000244669
zgc:112437	2.03624	2.69737	1.71393	0.619342	0.937886	0.277561	0.000241044
LOC101886164	2.63597	2.04508	2.96881	0.820666	0.500907	1.08798	0.000877223
bmp2a	1.19849	1.27338	1.51684	0.330893	0.377271	0.407297	0.001088
tmem37	10.3853	13.9574	14.3951	2.26152	3.13291	2.5894	1.65e-23
sftpbb	25.1143	22.7591	23.0696	6.28503	6.45778	7.95059	6.76e-13
tspan37	8.80483	7.67305	7.23817	2.31446	2.57073	1.67871	8.36e-10
zgc:152830	55.4292	51.307	53.2981	15.1363	15.6281	15.9699	2.5e-38
prkca	3.79066	4.03572	2.84282	1.15159	1.01641	0.867256	3.64e-06
rac2	35.1674	31.1719	30.4391	7.80241	10.4462	10.0363	2.47e-19
cebpa	14.2306	11.1711	12.3932	3.38114	3.83117	3.83978	3.63e-18
rhoub	4.88403	4.09337	4.17411	1.4824	1.19444	1.17562	7.34e-11
pla2g6	3.28898	4.57088	3.8008	1.51458	1.52417	0.118387	1.04e-08
fblim1	4.42307	3.91364	3.59159	1.02927	1.17586	1.282	2.31e-05
zgc:110591	3.40291	2.74463	3.26673	0	2.7756	0	0.00500054
mhc1zda	42.3641	35.8664	19.2411	12.5231	11.995	9.86073	1.85e-08
nfatc2a	1.59425	1.6983	1.6581	0.58479	0.442807	0.439903	1.17e-05
tdo2a	10.1961	9.09901	8.04027	2.68487	2.60307	1.87664	1.08e-09
mao	10.7849	9.73432	9.39968	2.78499	3.01863	3.00276	4.49e-21
egr1	8.97437	6.70623	7.28414	1.93963	2.61672	2.19585	4.32e-08
cyb5a	52.7822	47.8179	51.8016	15.5714	14.7995	14.5036	2.37e-30
chst15	1.37425	1.17051	1.5404	0.300833	0.846982	0.055202	7.46e-05
LOC793909	1.03002	0.61503	0.422549	0.154352	0.21042	0.224413	0.011526
spint2	17.9988	15.7821	17.5684	4.61745	5.91674	4.59401	2.15e-17
rgcc	2.75809	2.54561	2.93593	0	1.07236	1.35037	0.000298188
p4hb	48.775	43.9466	46.8419	12.6955	13.1436	15.4196	5.76e-41
card9	3.22414	3.51084	2.87213	0.99548	0.763425	1.15695	3.83e-06
lsp1	3.53894	3.01123	3.33103	0.957481	0.887575	1.07824	6.5e-08
alox5a	0.633412	0.516944	0.567269	0.266694	0.086435	0.143816	0.00158155
wdr1	67.4701	55.2279	61.5752	18.3422	18.8284	17.7044	5.11e-38
LOC101884367	0.386217	0.462817	0.647523	0.176757	0.171422	0.09467	6.43e-05
eve1	1.88597	1.51286	1.34347	0.275136	0.55968	0.346698	0.000192907
ablim1b	5.98748	5.05784	6.04332	1.4352	1.82768	1.62804	2.46e-07
ms4a17a.6	2.33904	1.9933	2.81641	0.626978	0.840796	0.642767	0.000530652
si:dkey-10p5.7	2.67531	2.58869	2.06483	1.13522	0.217107	0.81716	0.000785193
dolk	2.00805	1.61037	1.942	0.602587	0.557459	0.48275	0.000176621
si:ch73-234b20.5	25.1721	21.0211	22.3438	6.13055	7.12252	6.32203	1.03e-12
csf1ra	9.64076	7.16837	7.94435	2.74954	2.32148	2.3395	3.96e-15
man1a1	9.28139	7.10289	8.3373	3.60873	4.13024	2.59395	2.5e-11
rcn2	1.90353	2.5554	2.19054	0	0	1.97336	0.0136851
rgn	14.5367	12.3408	11.7769	4.63996	4.41937	2.48147	3.7e-11
cyp1d1	5.54609	5.27227	5.58599	1.40083	1.77392	1.71878	2.77e-08
si:dkey-260g12.1	2.20417	1.67369	2.08474	0.516669	0.733034	0.517475	0.000108534
atp2a2b	23.0643	20.3967	21.2718	6.59965	7.15074	6.69101	2.04e-40
si:ch211-214p13.3	3.39374	3.02546	3.47631	0.673489	0.837123	1.40198	6.41e-05
tmem125b	3.21259	2.79067	2.9824	0.813376	0.980074	0.875336	3.81e-05
nipal4	2.72247	2.27189	2.71234	0.91009	0.732774	0.67319	4.17e-06
aplnra	1.63522	1.83708	1.46557	0.539216	0.425077	0.491846	0.0004074
slc2a2	15.2984	12.6685	12.3259	2.45192	3.32147	2.07601	6.28e-19
si:dkey-11f4.14	1.37287	1.0286	1.21509	0.273066	0.424173	0.385463	0.000189497
rgcc	2.5265	2.43381	2.80768	0	1.05387	1.27502	0.000400031
slc2a12	0.780204	0.630955	0.97004	0.303576	0.220908	0.177001	0.000813917
wu:fj81e10	20.5655	18.0656	18.8481	5.67166	6.15277	5.42811	2.32e-21
gstt2	16.6864	10.6964	10.7224	3.777	4.73532	3.69985	3.61e-05
klf1	1.21706	1.39165	1.39369	0.385326	0.515417	0.284196	0.00013817
got1	36.6014	33.1986	35.336	10.778	10.5915	10.0211	2.22e-37
canx	29.1543	47.9488	50.3198	13.102	12.8582	12.2785	5.15e-07
ltb4r	4.58956	4.24631	4.67976	1.82988	1.27459	0.652402	1.38e-05
bcar1	3.91139	3.05694	3.70826	1.03106	1.04417	1.09695	6.39e-11
si:busm1-266f07.2	7.59113	8.10639	8.44134	2.10574	2.44027	2.71389	2.05e-08
si:dkey-11k2.7	4.57026	3.6268	3.68588	0.939944	1.3581	1.21147	2.94e-07
chn2	1.80132	1.6976	1.59275	0.557547	0.572444	0.390361	0.000130221
iqsec1b	5.15606	4.09575	2.93418	0.906899	1.20057	1.19278	0.000121877
zgc:172143	0.627764	0.579999	0.589501	0.21137	0.251894	0.062676	0.00317836
rgcc	2.608	2.46491	2.81879	0	1.07236	1.29575	0.000411187
nbr1b	16.2463	15.4798	15.7471	4.9926	4.93125	4.48071	3.41e-28
LOC108183562	1.67851	1.36777	1.38039	0.273235	0.672966	0.384104	3.11e-05
LOC571488	2.44812	2.17443	2.23462	0.759803	0.5598	0.735274	2.83e-05
LOC101886774	14.0922	13.5919	14.2518	4.36358	4.13405	4.16683	2.41e-13
enpp1	4.5132	4.19375	4.65093	1.68712	1.3275	1.35037	9.94e-09
--	1.34444	0.833583	1.23775	0.542748	0.261215	0.223797	0.000745655
--	1.2678	0.76493	1.42731	0.299472	0.242746	0.301157	0.000417787
plekhf1	0.934091	0.862307	1.00386	0.184541	0.282994	0.359083	0.00291267
esrp1	3.9179	3.36124	3.31526	1.37949	0.743554	1.03279	3.13e-08
si:ch211-108p6.4	4.13039	3.18791	3.93605	1.02669	1.20217	1.1827	8.27e-07
mtus1b	1.02243	0.526807	0.531017	0.014486	0.124079	0.211725	0.000994832
rmdn1	42.2321	40.2717	39.9136	12.8072	12.3827	11.987	8.22e-23
ppargc1a	2.807	1.89156	2.24792	0.812155	0.759464	0.661326	4.66e-06
wasb	6.17753	5.95585	5.33984	1.72095	1.66957	1.91735	4.04e-07
myo15aa	1.48874	1.19942	1.55041	0.395042	0.383653	0.504874	2.28e-07
cecr1b	1.78205	1.4813	1.29462	0.357536	0.437241	0.498705	0.000209554
rbp7a	1.2864	0.924793	1.20996	0	1.0389	0	0.0143232
LOC100007727	0.88328	0.82054	0.945214	0.311192	0.2377	0.26629	9.65e-06
pkp1	4.47899	3.62282	4.61459	1.42452	1.19486	1.41389	2.72e-09
si:dkey-16m19.2	0.744872	0.322002	0.498043	0.140451	0.141851	0.16844	0.00181068
si:ch73-248e21.7	3.08477	2.61142	2.72777	1.12434	0.786287	0.653371	1.26e-05
ctbs	6.95683	5.25452	4.58576	1.87269	1.81051	1.44666	1.87e-06
ppl	12.1768	9.46354	11.0303	3.63421	3.23144	3.35819	2.34e-23
LOC110439559	1.26368	1.39579	1.23039	0.382918	0.469703	0.362926	0.000162281
ctsd	14.7931	22.1138	12.3809	0	6.42032	8.67853	0.00115768
cds1	10.7268	8.46154	9.41477	3.1066	3.01154	2.6698	2.11e-21
psma6l	24.9969	21.8815	22.8396	7.59637	7.29224	6.50695	3.01e-15
ppp2r4	8.71306	8.54499	9.15948	0	8.14687	0	0.00628667
si:ch1073-165f9.2	2.17984	3.01954	2.37292	0.005693	1.08215	1.11263	0.000437398
zgc:174863	42.1308	18.5041	31.1262	8.56379	7.00241	12.9284	4.44e-06
slc2a12	3.77488	3.15489	3.98612	1.10789	1.40783	0.835159	1.14e-06
si:ch211-15d5.11	2.31477	2.21679	1.78693	1.08433	0.287621	0.793116	0.00226377
slc6a2	0.837408	0.975908	0.527716	0.234326	0.118696	0.239449	0.00144111
ccr9a	6.73116	5.83352	6.22466	2.05931	1.9956	1.71976	1.4e-07
LOC103910030	28.849	25.3718	20.0903	4.65086	13.3876	5.67364	3.24e-10
fam49bb	9.9476	10.7837	9.67986	4.20753	3.37709	3.95224	3.55e-08
agmo	13.3274	12.8506	13.0463	4.05441	3.85604	4.162	3.52e-13
ripk1l	5.70562	4.96498	5.28425	1.4317	1.60156	1.87873	1.8e-07
mov10b.1	1.71152	3.32005	2.85841	0.33357	0.640233	1.25846	3.91e-05
--	11.8367	11.1035	12.7554	3.64827	3.03971	4.30587	1.14e-06
lrriq1	0.989428	1.47201	1.99764	1.02489	0.298686	0.294131	6.93e-05
gpr1	7.01966	5.97492	6.23996	2.13478	1.57869	2.3014	8.2e-11
il17rc	1.54682	1.64484	1.47076	0.395812	0.532525	0.51162	1.67e-05
mkl2b	4.34288	4.22903	5.13056	1.53681	1.38001	1.1358	1.27e-12
fn1a	3.09315	2.74247	3.01754	0.942621	1.40734	1.71612	3.93e-13
[truncated: 3,102 more rows]

## Sheet: atRA dynamics
Transcriptome dynamics of the clock1a-/- testis after atRA or vehicle treatment
name	VE2h	RA2h	VE6h	RA6h	VE12h	RA12h
slc35a5	4.06366	4.24955	4.68784	3.90637	3.88906	3.62303
ccdc80	1.43546	0.484315	0.806254	0.980178	0.770957	0.654324
nrf1	24.8048	32.4217	28.9073	31.0673	30.8996	28.9827
ube2h	72.0164	90.2619	82.4181	97.5041	85.9392	88.2751
slc9a3r1a	55.4751	7.59623	7.21781	9.65241	8.46221	9.84863
dap	101.487	29.7747	21.0599	28.0781	21.4493	23.1434
itsn1	17.365	17.5229	17.9648	13.4994	18.4819	16.4037
myh10	23.0012	20.9812	19.7185	15.2203	24.1393	22.794
tmem267	5.5084	6.70372	6.32643	5.30829	6.62194	6.17255
thraa	8.36964	4.8826	5.12121	3.93409	5.57373	4.56752
itsn2a	1.17693	1.18624	1.00111	0.981226	1.19118	1.0425
hoxb2a	0.288963	0.233352	0.413847	0.273499	0.381561	0.403662
ptpn4b	6.43147	8.01821	6.78471	6.49073	5.67108	6.37085
sema6e	1.09827	0.517176	0.690299	0.577313	0.506719	0.766378
krt97	103.159	3.22231	7.44746	5.08101	6.67435	3.74434
usp49	5.01166	5.38611	4.67622	2.8275	4.88962	4.06514
slc40a1	112.323	5.5771	10.9123	5.80842	8.52023	8.28054
dcaf8	19.964	19.6513	19.1833	17.8705	17.9991	18.7053
cfap300	55.4446	59.4174	78.4807	74.2753	79.8321	65.4787
prkag3b	0.514447	0.134204	0.233465	0.154066	0.217992	0.339279
triob	2.09706	2.5767	2.44971	2.14865	2.67634	2.48602
pde6a	3.72031	4.60844	5.0413	5.98682	5.95504	4.24822
matr3l1.1	34.1479	36.5491	33.4502	39.4802	33.2469	35.3044
si:ch73-314g15.3	4.2226	4.20791	3.81233	4.95819	3.87413	4.02804
slc39a13	9.58337	12.057	10.7895	11.6546	12.162	13.1558
nitr2b	1.70895	0.139036	0.0932902	0.553665	0.237036	0.0800229
cntn2	0.245905	0.381302	0.653342	0.385342	0.280041	0.42227
pms1	5.78409	7.9802	6.94063	7.7355	7.39751	7.76635
upf3b	34.9956	43.9308	43.1228	52.8618	38.7356	43.9419
stx1b	0.359453	0.621497	0.447474	0.353523	0.361439	0.275423
ankar	99.3051	143.187	142.499	128.032	144.593	138.46
ofd1	15.2732	21.7904	20.9571	18.7168	20.203	20.7438
asdurf	8.33404	6.88226	7.06392	8.4088	7.23735	8.79606
gtf2e1	13.565	15.9427	15.2746	16.8793	15.6885	15.8912
slc1a4	3.01989	4.46125	4.28723	3.47734	4.54076	4.47982
ttn.1	1.02	1.33558	1.03707	0.726507	1.30574	1.15395
znf281a	3.74112	5.13966	4.62232	3.87203	4.47249	4.56969
ell	9.19216	8.99478	8.96106	8.43539	7.75776	7.71245
grasp	6.54261	5.90584	6.23452	7.61511	4.80518	6.18021
dnah6	49.9626	71.2445	72.4944	60.9654	58.747	62.5936
ptpn4a	7.75026	2.51149	3.22274	2.73405	2.8703	3.73564
opn1mw4	5.05365	6.97757	6.62779	8.10147	6.98377	7.03537
osgepl1	4.01323	4.78031	4.83457	5.13967	4.44435	6.01218
psmb9a	69.2146	16.7734	14.9162	26.1198	14.9363	16.5676
creg2	32.0929	33.4804	32.2563	30.0859	28.3897	28.0994
sypl2b	10.3897	7.01867	9.55308	9.84201	9.62572	9.80074
daxx	14.8187	19.3609	17.4001	15.8363	15.5048	16.1564
slc6a22.1	11.3747	8.3164	8.88384	8.54456	9.06539	9.06143
lcmt2	1.11322	2.42801	2.42077	2.1555	1.7909	2.18724
znf511	7.87929	10.1073	9.60354	11.8647	7.07451	8.55622
spi1b	15.3825	3.90533	14.9408	10.9032	7.37411	9.05348
scfd1	26.1428	17.958	19.0054	22.6446	18.7449	19.6399
nr4a1	5.39377	5.92899	7.68819	8.75848	6.39751	6.80071
rassf6	4.90761	0.208632	0	0.104168	0.107792	0.105336
telo2	6.22114	7.31728	6.95715	7.50023	6.62078	7.58945
snx9a	7.9042	2.54668	1.77127	2.14756	1.65384	1.70207
dstyk	21.9943	25.4735	24.8389	23.1509	23.5382	19.5628
mapk14a	25.413	17.114	16.7763	14.7914	14.1337	12.5749
scrib	25.6812	26.5181	26.4911	18.9236	23.996	20.1197
zgc:56699	147.651	210.704	199.694	265.024	169.692	195.762
skap2	27.1228	15.9433	20.3745	26.3199	18.2946	18.0718
unk	4.81628	6.07664	5.83467	7.06189	4.61617	6.01232
dzip1	19.6229	28.7137	27.3322	25.7647	26.3054	29.203
ncor2	14.8896	14.2873	16.2182	10.6378	13.0723	11.0676
myh9b	49.1996	10.3372	13.6616	11.1724	14.9455	12.6745
znf384l	5.46642	3.94564	4.31289	3.28056	4.209	4.37865
bysl	28.5936	25.9503	21.3863	28.6576	20.5883	19.7696
slc17a6a	1.46449	1.48876	1.60085	1.06602	1.30936	1.08103
dicer1	8.15444	9.13844	9.35004	6.16032	8.26055	8.11769
rimbp2	1.00234	1.60833	1.47049	1.10687	1.40022	0.897595
matr3l1.1	27.9729	29.3268	28.8359	31.5636	30.2693	27.3421
hsd17b8	7.26721	7.14517	5.56691	9.64582	5.43103	5.56465
arl14ep	32.6069	38.3243	28.2319	50.6976	31.5116	34.9939
mycbp2	20.1145	20.4988	22.0574	21.4556	15.3566	17.2148
map4k2	4.87171	3.0642	3.72809	3.13335	4.77998	4.08802
puf60b	72.5653	86.9278	79.0663	84.1115	75.2777	74.0563
srrm1	41.599	41.2719	41.6099	36.9881	36.4323	32.5646
pcgf1	14.4404	15.921	13.682	21.0874	17.4447	15.5236
gas2a	1.76861	1.68486	1.39246	1.51387	1.61892	1.85953
psmb8a	143.499	54.9459	49.9502	74.4594	58.8449	57.9174
g2e3	55.9082	75.8552	72.9294	74.1105	78.4674	69.3944
slc6a22.2	11.5693	3.18991	3.97725	4.28678	2.70119	2.49911
mctp2a	4.73355	7.06755	5.70703	6.42198	6.12307	6.93557
actn3b	22.6486	12.1439	15.3116	13.0056	18.9809	14.4553
slc2a1a	1.81918	2.33568	3.5694	1.35184	4.05058	3.21765
inppl1b	3.40914	4.64152	4.36852	4.46985	4.00793	4.5767
mier1b	27.3218	37.8237	36.3393	37.2725	38.5539	37.5574
adam8a	95.137	129.746	119.043	151.276	128.355	129.215
skap1	3.6938	3.4515	3.26299	3.82057	4.08975	3.02802
sp3a	5.22248	5.76708	5.15778	1.70219	5.40321	5.02131
tomm34	22.2033	22.4684	20.0535	22.1988	23.969	23.1701
kifc1	68.5187	94.2287	82.3759	94.6356	80.0773	85.089
csmd2	0.569339	0.728695	0.734792	0.436289	0.847582	0.571856
prf1.3	0.234681	0.339323	0.29598	0	0.174234	0.294785
echs1	55.1408	31.7634	30.9993	40.1684	34.922	30.0473
nfyal	8.62784	11.0624	8.94367	9.75376	10.7022	8.93014
kirrel1a	3.31995	3.77791	4.83704	4.70955	4.54209	4.87786
gpm6bb	8.66528	8.88423	7.54979	5.37063	8.60526	8.06654
uckl1a	0.131546	0.444364	0.523844	0.405091	0.401313	0.41014
flot1a	4.28779	6.24261	6.04201	6.89416	6.75672	5.81225
si:ch211-247n2.1	0.36808	0.384384	0.442107	0.371989	0.190848	0.150294
oc90	106.681	157.355	155.542	134.459	153.477	146.001
strn3	20.1241	18.8822	18.5636	18.0062	19.3588	19.3544
gulp1a	10.7848	12.4294	10.8432	12.641	13.3003	14.9943
fkbp8	55.1492	57.1477	47.4382	58.4277	59.011	55.1585
noc2l	24.309	27.3802	28.1968	32.7469	24.9742	30.0093
tnxba	0.254274	1.53816	1.16595	0.873875	1.1172	1.23054
slc29a2	29.2791	32.7866	35.907	32.1548	27.8543	24.5338
ptpra	4.29064	2.81389	3.34213	2.06012	3.61629	3.23611
otol1a	0.0742229	0.102334	0.195124	0.232073	0.232323	0.129945
stim2b	1.26882	1.24691	1.21518	1.20491	1.22962	1.55868
nup155	23.6469	30.1718	27.5081	20.2295	22.5546	21.0536
tspan11	4.71352	3.86411	4.23484	5.56306	4.24274	4.41067
prkacba	5.53344	6.03832	6.61198	7.7578	8.34789	9.04927
irx2a	0.389593	0.386431	0.335899	0.400022	0.6236	0.470582
atp5po	386.596	208.18	174.792	278.516	206.392	226.738
kcnh6a	17.342	24.2324	23.8583	18.2514	22.3712	19.9183
zgc:112148	43.7297	16.7475	16.1184	24.9425	14.9146	15.9542
tnfrsf21	4.59475	4.75107	4.80972	3.28656	4.4719	4.39373
zmp:0000000521	6.65215	5.13372	5.55829	4.18669	4.61796	3.41299
c3b.2	37.6146	22.3859	23.9616	19.5216	25.0012	23.264
cfap43	68.8842	93.0879	86.1841	84.2316	93.1442	88.0934
zgc:112982	31.81	33.2027	33.1338	40.3292	31.0279	35.0471
nalcn	6.31397	9.23925	10.8109	6.7165	9.16025	8.34997
aff4	15.0557	14.6525	15.6475	9.64888	16.1875	11.8713
dbx1b	1.16963	1.6464	1.64036	1.92849	0.93911	1.89861
atp1a1a.4	289.369	109.025	115.633	122.195	158.43	160.211
phgdh	11.496	17.4489	15.2557	14.8039	17.0326	16.993
nav2b	5.36935	6.12416	5.87016	4.92387	6.32034	5.82913
stx3a	13.2739	8.2214	7.40631	8.19708	8.27759	11.1826
cacnb3a	0.371628	0.311667	0.525555	0.271735	0.488897	0.385658
kbtbd12	3.18411	3.30818	3.51886	3.69171	3.24828	3.30207
ppm1ba	152.188	216.094	212.884	272.464	213.906	207.459
tuba1a	23.1849	31.2425	20.7687	24.4896	26.2722	23.3189
stt3b	39.2776	29.0406	29.7346	24.4017	26.217	24.6263
syt14b	0.989958	2.21881	1.94963	1.53118	2.3641	2.0764
man2b1	33.5068	17.6027	18.9683	15.9369	18.5717	16.7582
manea	12.3923	5.57858	6.00027	6.10141	4.77616	5.9277
si:dkey-247m21.3	0.795856	2.79871	2.59629	2.31572	2.4903	2.60601
vill	0.939323	0.14946	0.593278	0.631476	0.154823	0.364115
rorab	4.49654	4.60628	4.66896	4.04551	5.63877	5.36803
drd4-rs	1.18971	2.27011	3.44729	2.10807	3.23138	1.68215
palmda	2.13441	2.19696	1.772	1.31485	4.29967	2.65403
pink1	18.6956	17.904	16.1439	18.2328	20.0419	20.2733
klhl15	5.74376	4.96969	4.36924	4.85585	5.64827	4.95885
prkag2b	1.72878	1.33636	1.75399	1.9219	1.45129	2.37612
LO018422.1	0.0446654	0	0	0.0358823	0	0.0349851
b3gat3	7.09119	7.74963	7.00744	7.32351	8.54298	7.65584
dnajc1	36.5341	33.8362	30.0364	44.8087	36.8657	37.9352
ak1	302.114	448.027	389.581	586.495	380.192	404.411
pfkfb3	13.116	7.37269	13.6547	8.32459	9.23059	10.9113
dock5	3.52972	1.24053	1.2978	0.855747	1.64575	1.4353
txlng	12.439	14.8395	14.3921	13.3167	15.1456	15.3308
cthrc1b	1.10877	0.459754	0.495398	0.566477	0.282075	0.374337
hsd11b2	89.6679	65.1098	105.58	79.9886	355.132	254.439
fkbp16	7.4747	1.05682	4.99381	9.02405	4.69411	8.75574
myhb	1.56394	2.52852	2.10998	2.55241	2.48848	2.1916
stxbp1a	1.78359	2.21589	1.97168	1.51983	1.98209	2.72116
adamts18	0.602694	0.991023	0.661894	0.525803	1.44963	0.855511
lmcd1	1.6477	2.72696	2.44763	3.25139	3.21963	3.58602
rxrbb	23.864	28.7419	25.5281	28.0139	28.7401	23.9747
grb10a	3.63984	2.0356	2.73969	3.22887	3.52285	3.44855
ppil2	26.0369	32.2103	28.3596	38.9624	30.3343	32.9086
rictorb	3.83175	3.05644	2.71517	2.37156	2.05838	2.59637
pygb	16.1862	5.21873	8.67508	9.72618	6.01131	7.3535
qkib	5.25756	4.41212	3.38033	3.11079	4.93562	5.9944
tox4a	8.292	8.51107	8.09132	7.79223	8.80518	8.40866
pfkfb2b	5.42373	8.54766	6.94951	7.61143	7.96811	7.85572
brf2	8.60178	10.6267	11.5202	11.8118	9.8055	10.0095
adss2	8.96175	5.35308	4.19254	3.37635	3.79807	3.37167
mnat1	12.343	12.225	11.1222	14.2324	11.0884	13.9182
csnk2a1	293.03	358.346	369.438	302.41	350.082	335.522
lamb2	2.49386	2.63375	2.45967	2.24396	2.10253	1.97373
si:dkeyp-52c3.7	3.21166	0.906466	0.756349	0.61186	0.635124	0.734189
stam	12.8081	13.0105	13.8316	12.6731	15.5714	15.6518
cwf19l1	11.3174	14.1021	12.1935	14.3424	10.3198	13.7678
celf2	5.18185	4.93106	6.87896	4.26473	5.46654	4.94145
psme1	141.337	73.9544	66.1597	84.9494	64.1354	69.57
cacnb1	18.0725	25.1188	22.6288	20.2148	23.5176	22.6551
tra2b	34.7767	38.9572	29.2361	39.0739	33.2565	32.8185
aplnra	2.17008	0.608932	0.649562	1.06608	0.753891	1.25257
itfg2	10.3541	12.909	13.3267	16.5461	13.7311	14.1329
igbp1	28.9601	38.6857	34.0337	37.0064	34.9462	32.8007
chmp2bb	53.8289	38.0867	35.8556	42.0027	36.867	39.0549
aspn	0.276901	0.0859852	0.201179	0.394632	0	0.0814304
rho	0	0	0.047142	0.0224819	0.0360948	0
rhd	16.168	13.4971	14.0509	16.9284	15.2761	15.6087
bach1b	10.2893	5.3779	6.84562	4.25277	5.19897	4.35932
pygl	41.8568	5.47067	5.23517	7.71295	3.01054	4.33098
hspb11	0.182867	0.250214	0.0846526	0.235929	0.131542	0.068975
stk25a	23.2033	6.02408	5.59101	6.48228	7.64618	7.03042
invs	3.52224	2.1577	2.16894	2.34523	2.25745	2.38887
rtca	44.8566	54.9183	49.4148	49.2265	55.5489	53.8311
tbx3a	10.6749	0.375457	0.287414	0.833386	0.47242	0.876896
scocb	11.976	17.7356	17.1651	18.1745	21.295	15.8915
si:dkey-103j14.5	0.099985	0.0975293	0.11056	0.0797439	0.0815995	0.040382
C5H9orf78	21.255	26.0241	21.8484	29.3458	23.6161	28.3543
sypb	19.0128	32.2396	26.6448	27.9951	29.2885	28.1625
plpp2a	17.3164	8.83036	8.91403	5.93281	9.26504	10.0491
mmp14a	10.838	7.2105	9.21132	8.95636	8.93075	7.64074
psmb6	140.235	131.234	98.6808	149.853	125.275	120.95
kcna2a	1.22164e-20	0.00934939	3.56135e-09	5.52129e-12	0.212622	0.252489
tbxas1	9.46341	8.97696	8.19088	10.766	9.19152	8.72986
epb41l3a	14.2808	23.1782	22.3453	23.0074	23.224	20.9646
ca15c	0.169033	0.241286	0.230395	0.373995	0.20852	0.128458
mrpl41	47.2446	52.942	41.8753	67.3601	43.5731	48.7153
dcaf13	31.7349	31.231	28.2605	33.1827	26.9845	26.9964
zfand5b	30.062	30.1606	29.7665	33.8983	33.4183	32.7002
mcoln1a	4.78338	3.72445	4.08176	3.53698	3.39701	3.39161
si:ch211-197g15.6	25.2767	2.2675	1.46854	2.6416	2.75981	2.50455
si:dkey-21p1.3	0.111419	0.076128	0.148009	0.0738895	0.0756551	0.144126
ankrd22	7.06582	7.47585	7.31991	10.7617	5.31755	8.25711
arsh	13.4029	6.69204	4.706	3.68796	5.01443	4.9622
p2rx2	1.49825	0.489765	0.847927	1.15389	0.656714	0.899801
gins2	34.3952	52.2069	47.1078	63.4078	48.8832	52.5242
me3	23.2283	18.9112	19.911	18.3322	18.4845	17.532
lhx8a	7.98671	9.07729	7.20343	10.3773	11.7095	7.53984
frmd6	7.02253	10.0716	9.91349	8.89314	7.98675	8.40072
fam102bb	11.2015	15.0534	12.5819	10.6661	15.2185	15.4732
dlc	17.9852	5.79322	7.14566	6.32327	5.12844	5.67408
sgf29	12.8018	16.3122	14.1114	20.7512	13.7575	15.0398
tubb4b	646.884	744.887	670.046	759.759	644.743	673.932
cyp11a1	3.58319	6.38856	4.31831	7.3051	3.80419	3.77766
tagapa	2.10555	2.07449	1.57556	2.0607	1.16478	1.24263
shpk	2.87706	1.74051	1.93866	1.50555	1.65166	1.706
ubald1a	16.4732	9.95646	10.531	10.4676	9.7179	8.76548
cers5	16.3416	11.1895	10.9135	13.1786	9.30492	9.62938
UBB	442.379	397.694	351.427	433.003	359.33	382.852
mief2	18.0586	22.0763	20.6079	19.5159	21.7947	20.2724
atm	7.4622	9.05453	8.66997	6.1179	8.09163	6.96466
tlcd1	0.880139	0.792206	0.75853	0.777859	0.895953	1.43467
ugt5d1	18.0037	0.133997	0.0960927	0.143463	0.112168	0.167476
cry-dash	7.61744	9.06909	8.37942	10.5616	8.3698	8.58451
gale	25.641	5.99967	5.854	8.90177	6.12711	8.51451
ercc3	30.3706	41.4554	35.8257	41.6778	36.8471	37.3493
nusap1	118.629	155.022	164.53	204.812	147.292	159.592
si:ch211-225b11.1	10.3592	8.66066	9.88548	9.23976	6.50817	6.09845
zmynd10	31.316	47.5007	46.7132	54.2761	48.8264	45.2336
pde4cb	1.59679	0.0962517	0.183253	0.176453	0.180126	0.351156
prdm1a	1.44046	0.220708	0.494343	0.292297	0.353392	0.204765
arhgef37	2.91913	2.61258	2.73182	1.78745	2.56931	2.54585
rdh14b	8.87796	12.1086	9.75087	14.0966	9.86696	13.0269
ercc6l	16.1677	22.8415	18.8196	21.4451	19.3252	19.1368
wnt7ab	0.0341906	0.06225	0.108103	0.0568849	0.101765	0.0527542
noc3l	20.728	28.261	21.8975	29.8078	22.6994	25.4749
itgb6	10.912	4.72158	3.36861	5.35884	4.13335	7.58384
C7H16orf87	34.2284	40.5072	33.4357	47.8449	41.5971	39.2758
itga10	0.334627	0.55794	0.75614	0.751008	0.670285	0.695688
ankrd33ab	0.199569	0.290232	0.229682	0.191965	0.320524	0.0649594
zgc:153911	4.54779	3.59333	4.45073	7.22201	3.84277	3.84161
dmbx1b	0.980818	1.59852	1.94637	1.8819	1.54929	1.24739
hsdl2	68.5662	34.0934	35.0361	44.9295	34.0474	41.2191
adora2b	7.55496	9.99543	8.88213	7.77766	9.82194	10.1807
tm9sf4	39.3937	30.8024	27.2744	30.3138	30.6167	31.8612
smu1a	32.0637	39.2056	33.5131	38.3378	32.6587	33.5954
rundc3ab	5.76974	8.83173	8.42539	9.46706	8.26485	8.55681
eif3eb	25.4856	36.0801	28.1708	35.3574	28.3834	32.0564
mapkapk2a	38.6257	37.1169	31.6666	32.4776	42.215	35.436
syngr1a	4.96514	7.30034	7.61027	6.49232	6.22183	6.56705
tmod2	29.9605	28.7404	27.9854	30.4376	30.4952	26.5563
cabp5a	0.878109	1.33806	1.03081	1.33273	1.23844	1.48862
tbx15	2.41623	3.44243	2.45459	2.57849	1.9995	2.51423
dpysl3	29.1943	38.1919	43.3193	30.8311	41.4776	37.7302
mylpfb	3.5114	4.93628	4.21161	6.58042	5.19702	5.70415
ruvbl1	102.193	139.019	124.435	161.1	122.557	120.278
slc45a2	2.38105	2.90851	2.39518	3.28656	2.91355	3.88239
pabpc1l	0.949927	1.88991	0.880668	1.09545	1.83368	0.97655
pcsk1	0.329372	0.201841	0.337423	0.169597	0.230061	0.143559
irx7	1.67657	3.14955	1.72738	3.74361	3.3593	3.28455
unm_sa1614	1.17134	1.17148	1.39481	0.806887	1.6091	1.24756
rnf145a	5.7488	7.18597	6.51271	6.52466	6.46208	5.27026
rpa3	79.7054	99.4753	85.3544	131.722	84.6339	99.2057
anxa11b	36.766	10.2985	17.8311	19.3882	13.5931	18.5724
b4galt1	3.88267	4.54789	3.16944	3.81676	3.77041	4.68559
zgc:85722	2.2428	3.68341	3.04917	2.61232	3.4533	3.05274
sh3gl1b	16.49	17.3043	17.4213	17.5837	19.029	18.781
rgs5a	13.7483	3.42377	4.07076	5.17638	3.86679	4.09907
stxbp5a	9.58035	15.3433	13.4806	13.7958	14.2789	11.9351
mapre1b	204.411	242.473	226.044	236.083	250.611	240.19
optn	24.9844	8.5003	10.3722	10.3655	11.8488	10.3721
kcnj1b	0.255223	0.317917	0.253707	0.415298	0.289521	0.049306
ATG14	28.0762	38.3532	36.7567	41.7696	37.0247	35.7461
tbcela	17.888	13.5576	11.8157	14.05	14.5352	12.4358
fam113	27.2199	37.2527	32.0861	38.2542	29.4623	34.8344
rabif	71.4211	88.741	81.9391	110.497	89.3164	79.9186
gnb3b	0.529022	0.956068	0.57837	0.861496	1.2231	0.567545
rasl12	1.59768	0.993419	0.902536	0.901814	1.14954	0.963634
her11	1.17663	1.04902	1.56521	2.55858	1.5152	1.40525
ncl	113.33	99.3009	102.384	112.328	81.0476	85.7284
utp15	17.5337	21.9375	18.5921	22.3141	20.2784	21.2677
ankrd2	0.273268	0.427911	0.252033	0.358672	0.728307	0.517805
kiss1ra	0.2266	0.0506951	0	0.0458772	0.0835823	0
sdc2	38.6703	25.7621	24.7572	28.319	26.016	27.8161
spon2b	1.07635	0.916687	2.51595	0.72927	2.09005	2.19226
tdh	40.9193	52.7508	51.3665	54.4184	62.3044	64.2426
sema6d	24.8833	34.0055	28.9202	21.0793	24.5096	25.3678
phf20a	85.0972	48.1051	41.1139	51.825	57.1499	64.6796
pdcd2l	11.6415	13.9342	10.4192	16.7921	11.8075	14.6144
dedd1	49.5819	62.2433	56.2981	74.7081	56.1817	59.6661
gdf5	0.0714996	0.0309796	0.0475147	0	0.0350125	0
miox	8.23027	0.863312	1.60896	1.77744	1.23567	0.875823
pvalb2	35.9476	2.02538	1.53998	2.36497	2.55012	4.18106
si:ch211-48m9.1	0.170027	0.268349	0.14759	0.0608144	0.104798	0.153319
htr1fa	0.362195	0.219868	0.108988	0.0495752	0.452537	0.274321
pdx1	2.12201	2.95094	2.14026	2.67236	2.75266	2.76375
tle3a	9.19611	10.2738	11.4697	9.22081	10.4203	8.36094
ap2m1a	125.942	117.122	103.207	133.148	110.843	116.354
arcn1a	21.1004	12.9117	13.5179	16.9998	16.4025	15.9519
None	4.34392	0.916492	0.650505	0.896938	2.15437	1.94906
meis3	2.59274	2.21291	2.49789	1.84415	1.88362	1.74205
BX908804.1	0.150973	0.147163	0	0	0	0.359588
cog8	6.28583	5.20347	5.03598	4.70686	4.1041	4.45117
rasgrf2b	2.50319	3.82623	4.56887	3.0014	3.65925	3.84227
cep57l1	8.69845	14.1271	15.192	14.5706	12.7838	10.7622
trmt2a	8.04189	7.73037	6.29109	8.35057	6.37041	8.17982
col4a4	0.523659	0.951337	0.993934	0.496624	0.62417	0.779232
si:dkey-28b4.8	24.671	28.5335	27.2913	23.8959	27.7042	25.8991
fndc1	0.627646	0.977341	1.07166	0.697101	0.740259	0.83034
zgc:113210	14.3065	17.1275	16.1043	18.7884	15.5616	19.2702
reps1	11.4129	8.49756	8.84964	6.36416	9.6314	6.49855
vps50	6.49746	7.75208	6.67769	5.79902	5.8311	6.46778
aven	61.831	59.1862	61.1559	73.7998	67.3622	59.9654
si:ch211-160o17.2	6.46998	5.57717	5.23397	5.25076	5.55946	5.54345
tjp3	16.0464	6.53597	6.47819	6.9678	4.89013	6.15583
adipor1a	21.5913	23.8001	22.3547	22.7661	24.9309	24.0604
sec31b	10.0845	10.8707	10.6259	7.13833	9.84232	9.63078
gls2b	22.8789	22.4985	20.1777	23.6355	19.0324	18.6772
gbx2	0.577257	0.504506	0.567934	0.514202	0.527731	0.389079
meis1a	31.82	43.2755	39.8471	47.8342	41.4175	38.0048
bgnb	2.60139	0.720396	1.14993	2.35066	1.04965	2.19161
abcd3b	15.7352	13.8224	11.647	13.0234	13.3183	13.6306
ppp6c	150.952	187.376	172.544	198.233	174.797	164.981
smo	0.943157	0.784434	1.00613	0.796549	0.833675	1.01709
si:dkey-32n7.4	3.4178	1.69575	5.45882	6.61689	5.76466	8.29092
gpr34b	0	0.0449008	0.0848138	0	0.232914	0
pdap1b	32.171	30.923	27.4837	47.7937	33.3988	31.9476
a1cf	159.932	3.62061	4.80923	6.92175	2.30911	4.24064
ss18	60.2433	85.1317	73.0665	70.3227	67.5524	62.5544
phc1	7.03653	9.28191	8.9253	6.63782	8.4968	7.98636
gda	7.56663	5.93237	6.89977	10.7798	5.51429	8.85788
tnnt2d	13.4732	13.5569	11.8194	25.2654	12.7022	21.5829
cep135	12.4177	18.2964	15.4076	17.9675	17.7425	16.2329
itpkca	14.4037	12.396	8.62458	10.8346	8.27094	9.54383
prkcea	1.25707	1.99536	1.85351	1.67256	1.47479	1.41954
ube2al	43.7132	46.0806	46.2704	53.5173	54.1514	51.0674
lrrc4.2	5.09508e-53	0.0639051	0.0905118	0	0.141282	0
hdac8	54.6868	77.5602	64.6935	79.1723	69.6431	69.2719
limk1b	4.01864	5.29889	4.7175	5.5172	4.96837	5.70377
scnm1	10.3898	10.2106	10.7419	12.0355	9.28847	10.9785
eif4a1b	343.67	347.472	333.425	367.616	314.807	325.901
hspa9	69.6412	43.1291	35.9292	38.6413	56.2669	46.9856
CABZ01111496.1	20.3739	24.0972	22.0544	16.818	26.3178	19.1907
sorbs2a	0.909176	0.935995	1.00642	0.727978	1.15892	0.948913
tacr3l	23.7229	20.0433	21.9456	16.9469	21.4425	20.8644
fgfr1op	50.1701	58.5371	59.251	83.8242	57.825	64.326
cd276	23.6446	32.644	29.5679	30.5816	26.664	25.1912
gorasp1a	6.81853	5.75485	5.30879	5.07372	6.84785	5.93233
btbd7	2.75916	3.02065	2.47473	1.6581	2.63091	2.97909
gpx9	1.98103	2.24244	3.99286	2.42127	2.42525	3.1214
mybphb	0.455942	0.230244	0.175995	0.262981	0.17464	0.0642914
spire2	1.43138	1.01763	1.08887	0.759214	0.753957	0.76443
stambpl1	34.3042	9.2375	15.226	16.2177	12.7362	14.2701
ubxn6	17.962	17.7713	15.0209	17.3398	16.2177	16.4738
oclnb	1.19983	0.395056	0.407708	0.815956	0.354005	0.555624
kdm5bb	18.9946	12.4656	12.5862	11.7236	13.5485	14.0285
rcan1a	15.7338	11.6228	14.2359	14.2702	18.5767	19.3654
ada	88.1098	7.95375	11.1534	9.94853	8.3134	8.10782
zgc:123105	177.63	137.866	124.945	115.7	134.96	131.785
apip	0.807454	3.65875	1.49886	4.41375	1.72884	1.55328
dachc	5.22138	2.35813	2.03722	2.38973	2.06864	2.16568
pxmp2	20.831	9.46635	9.41455	12.6574	9.78792	11.9625
None	0.646526	1.13947	0.908676	0.571329	0.996554	0.927321
si:dkey-27m7.4	0.214992	0.484929	0.394927	0.447405	0.725404	0.477794
skp1	353.833	404.367	390.878	524.051	374.48	389.49
nudt21	67.3212	90.1804	78.8132	101.304	76.7827	89.6377
nfkbil1	3.56205	3.40126	3.63987	3.38518	3.92886	4.04023
nr2f6b	7.0473	1.58836	1.61859	2.19597	1.64297	0.972827
mlst8	81.9175	204.971	95.6461	109.334	177.926	91.7599
magi1b	4.15475	3.11533	3.53627	2.74308	2.21061	2.31175
stx5al	20.2427	19.1587	19.1068	22.1688	19.7839	17.8853
sult1st4	4.40267	0.0658093	0.701644	0.591283	0.13714	0.453658
psmd1	87.568	82.8166	81.6614	73.0488	69.5546	67.3212
rassf7b	19.9696	18.9046	19.8312	15.5617	23.3999	16.6001
wdr21	35.1516	44.8999	39.5397	40.7556	36.0867	44.0695
foxm1	152.023	239.298	215.746	196.631	209.753	207.109
rhcga	10.4056	12.0238	13.2181	15.3276	14.5349	14.4542
ngly1	14.9867	16.102	15.4754	15.6908	14.6814	14.8683
chchd6a	55.8141	67.6797	63.0341	89.4076	63.4522	63.8112
mterf3	13.1248	21.7288	14.6963	23.6746	16.7149	17.1826
pomk	3.43194	3.27877	2.78188	3.8838	2.73488	3.14307
None	3.66996	4.14125	3.81965	3.77307	4.03954	4.75197
ano2a	1.97639	0.946483	0.843623	0.930699	1.37316	1.16965
naa15a	18.8708	17.97	17.0772	15.2809	19.2256	18.3649
anxa2a	60.248	58.4603	103.006	230.391	137.598	160.363
urb2	9.84373	11.4	10.8944	9.61868	10.274	11.0585
bin2a	55.023	7.78699	8.06404	11.2624	9.52499	10.4724
gdf9	2.67591	4.44728	3.32907	4.10577	3.91972	4.53263
nup88	35.789	48.6037	42.174	41.05	39.5539	39.9941
gbp3	26.212	19.8644	20.8374	22.1504	22.9812	21.3006
pik3cd	1.80176	0.725673	0.681593	0.685119	0.697614	0.552535
zgc:101559	11.7245	12.7904	13.3041	11.0225	15.3928	13.5573
loxa	1.64297	1.42372	1.7156	2.83156	0.885204	2.21343
clcn3	14.4406	13.486	12.3377	11.0332	13.4808	11.0026
dhps	26.3171	30.5431	31.0395	30.0762	30.6146	26.9555
pik3ip1	11.9613	13.5839	11.6216	15.8008	6.07457	7.32866
wdr12	16.3497	19.9267	19.2401	19.5256	17.3964	18.7631
dab1b	16.2038	21.4447	22.015	19.2764	19.7806	17.3149
sox9a	7.72081	5.97364	4.08028	3.91191	8.88377	7.54245
stc1	0.473903	0.168933	0.259766	0.0398642	0.405836	0.14576
stx16	13.9514	15.9251	16.5879	13.5383	17.9499	16.078
emc2	45.8451	43.5938	37.5951	41.1568	37.0807	40.5304
pank2	75.9994	109.991	104.06	102.514	104.439	102.105
eps8l1b	6.47612	8.636	6.4221	8.27771	8.53243	7.59037
fam91a1	9.60894	7.38246	6.92743	5.8633	6.69918	7.58256
cacng5a	0.281893	0.473341	0.283609	0.335674	0.40028	0.331614
slf2	24.874	32.4462	27.315	20.687	31.0347	23.0781
trpc2b	0.150364	0.246316	0.43405	0.163169	0.33648	0.233513
commd2	41.2563	33.9407	38.1873	52.7261	34.466	41.0782
gng12a	67.0659	67.3233	78.2446	84.7653	69.2245	72.2109
si:dkey-275b16.2	26.6503	18.0516	18.9918	23.2314	17.3156	20.427
si:ch211-266g18.6	3.46905	1.47095	1.38653	2.1904	1.27166	1.62595
cwc25	26.1077	31.6784	28.2915	37.153	30.1626	26.7378
asb8	21.0698	21.8656	20.0002	20.9289	20.7577	20.6064
col4a3	1.21722	1.86884	1.90151	1.31418	1.59129	1.31774
rbpja	13.6403	15.2835	15.5753	13.708	17.8059	15.7479
fgf8a	4.09007	5.04171	6.00498	5.61261	6.22001	5.86083
tenm1	4.40454	4.21234	5.35753	4.47231	4.73323	5.24116
foxa2	4.06979	0.939694	0.935588	1.11896	1.0193	1.22802
capslb	34.1942	57.7054	52.9385	71.3447	51.9632	56.7766
chrna5	1.68274	1.27991	1.23831	1.44563	2.30206	1.37224
igf2bp2a	8.76752	4.32936	4.9685	3.1267	4.73273	4.47499
hnrnpdl	249.184	309.319	289.85	419.056	282.872	278.003
dhrs7	35.1671	14.1478	14.2706	12.6042	16.306	16.4444
ippk	8.38902	6.62559	6.81783	5.95127	7.62721	7.4862
pde10a	2.74265	2.93308	2.55328	2.64584	4.05077	3.72437
fech	4.70997	5.629	4.30469	4.01417	5.00542	5.53602
neurod4	0.0435119	0.193734	0.0582054	0.10854	0.0638226	0.262178
sult1st5	47.958	11.0899	10.106	10.1636	12.3868	11.1876
ppp1caa	39.7302	23.5528	23.5389	21.4289	27.2539	26.0674
nup93	56.4034	72.1453	58.9644	60.4764	63.6772	58.1308
madd	22.0656	32.0185	30.7158	25.8982	28.7562	27.0237
anks1b	1.08286	1.30559	1.14919	1.17195	0.918009	0.943441
impa1	46.356	39.9894	37.3645	40.868	44.5491	43.058
aprt	16.5135	11.1538	11.2075	15.0239	11.119	12.3015
tbc1d14	44.3554	56.7975	51.1631	51.1003	52.5596	50.2739
itln3	400.226	1.5584	3.73842	5.60955	0.984198	6.77585
psma5	237.802	226.848	196.464	288.274	215.848	235.62
mak16	16.6563	14.6365	15.3724	20.0772	15.263	16.53
tcea1	23.8312	24.4612	27.2012	31.9858	25.0126	23.7206
col8a1b	2.32121	2.8875	2.17761	3.88025	3.03093	2.5171
adarb1b	1.50289	1.31884	1.04146	1.02364	1.19744	1.10477
gnrhr2	0.585663	0.800864	0.370043	0.534677	0.39151	0.680605
dohh	37.0562	27.7596	26.1544	36.0905	24.7325	27.4768
hsp90b1	216.025	41.8289	39.2003	56.3475	49.7298	57.2536
dctn5	42.5372	52.0472	55.287	68.3536	52.9364	55.2139
klhl32	11.2708	12.9386	13.7811	12.2829	14.7889	12.7509
pla2g7	44.4018	31.6029	29.4959	39.2668	34.6748	34.2133
surf1	12.9396	12.411	9.93468	13.5802	9.69014	12.6963
rpl3	1563.98	875.554	884.54	1189.16	767.891	847.587
nr2f6a	12.7348	14.4434	11.397	10.9375	11.2513	10.1145
slc26a3.2	37.9478	0.274129	0.189163	0.328659	0.329227	0.138153
arih1	46.2434	61.8389	56.8772	63.6688	55.9297	52.4676
clockb	8.2285	7.11384	7.2729	5.94272	7.73289	7.58448
zgc:172270	1.11051	0.780889	0.655724	0.790677	0.477211	0.969342
mogat3b	37.2368	0.926558	1.18084	1.96297	1.32727	1.77561
tfg	69.2601	46.0102	48.0266	42.9877	44.6905	39.5059
zfyve19	28.0432	36.5427	31.5183	37.7799	34.399	32.3861
tmem59l	2.56968	1.65685	1.90268	2.3381	1.96109	1.91201
cryl1	34.2325	16.366	11.2679	19.2531	15.2951	15.0914
runx1t1	2.17964	3.53471	3.55628	3.41243	2.96071	2.90727
eif5	127.135	108.988	93.3466	130.146	92.7324	92.6849
obsl1a	0.199333	0.492777	0.318758	0.345099	0.667221	0.393826
hars	44.3482	37.0292	30.3981	37.7912	31.783	32.6063
vdac3	95.3352	97.2411	87.247	99.7315	93.8698	100.309
slc5a8l	34.325	7.66019	5.40276	4.99698	58.632	32.9012
atp7a	13.1632	14.8154	14.9503	12.766	16.409	15.2069
cldng	4.51263	6.55622	5.56043	8.07297	5.98771	5.27666
prnprs3	19.2896	22.2027	23.6937	22.3356	23.9103	23.1855
ryr2b	0.486199	0.795031	0.761148	0.624168	0.855108	0.81567
mitfa	0.439431	1.14997	1.29418	2.16484	1.34856	1.45976
polb	35.8703	48.4681	45.7641	54.4334	48.0471	47.7298
pfas	7.58642	8.97723	7.66684	6.80505	7.09625	7.94852
lats1	9.22835	10.6848	11.7417	8.55569	10.6583	9.14535
tspan2a	12.9539	11.9903	10.5137	11.4834	11.2289	11.4125
cnpy1	97.5208	90.2882	86.5201	113.964	96.5698	95.767
tada2b	13.7762	18.0487	17.2118	16.8781	19.1028	18.9743
pip4k2aa	80.7284	101.882	91.9484	84.8169	102.515	98.9136
ctnnd2b	5.94362	5.41133	5.78704	4.66215	9.07177	7.02247
dennd5b	8.65345	5.6888	4.26381	4.33967	6.21943	5.60674
idh2	185.965	144.02	138.627	211.182	141.039	160.859
asb2a.1	0.117041	0.189674	0.249121	0.247379	0.159537	0.365513
LHX3	1.39628	1.27526	1.5096	1.34007	2.03587	1.56342
aqp3a	10.3418	3.49994	5.45761	3.49212	5.69326	5.52017
plxnb2a	13.8479	3.978	4.14789	5.05134	3.32695	4.05153
prkag1	22.4657	23.6413	20.2003	22.0799	23.3557	22.3393
nr1d2a	5.63144	6.30103	16.0026	14.2829	8.33443	7.30911
ankrd16	2.59554	3.29432	2.53975	3.54891	3.15441	3.83362
snapc1b	6.02897	4.29129	3.9549	5.29048	3.73744	3.91683
galnt2	7.8615	5.50896	5.3823	6.11264	4.66259	5.57178
stom	11.6391	4.92091	4.4153	5.11544	4.74747	4.47912
usb1	7.77297	8.63087	6.7451	9.20062	10.7198	8.77306
chm	14.5692	15.1825	14.9075	14.086	13.6909	13.0515
mrpl21	46.8086	49.0979	40.7051	53.7739	40.0713	54.5904
acsl1b	22.9126	11.3896	16.5579	10.3106	13.7085	13.7149
cbx3a	256.908	320.844	305.267	353.813	291.301	300.48
pard6b	21.0022	12.27	11.7727	9.97638	12.3926	11.5903
tm9sf2	91.791	62.7619	62.1124	64.97	70.3548	69.4432
cdk20	36.0231	53.5296	47.2919	52.921	43.0456	43.1006
decr1	11.8338	8.5332	8.29803	11.0202	8.10688	7.21472
ccdc102a	2.86444	3.39971	3.10141	2.74206	3.12323	3.82631
pbrm1	9.02586	14.6146	13.9401	11.7797	13.2754	13.2604
zdhhc23b	4.11021	3.24249	2.8334	3.07672	2.52253	2.93535
gpr61l	49.3664	55.9411	54.7785	59.5369	53.1707	52.2696
ctsl.1	33.048	0.0326024	0.410444	0.426721	0.440817	1.37334
hapln2	1.89771	3.62318	2.56992	2.61804	3.02855	2.87851
sycp1	327.513	449.469	441.661	513.383	467.284	457.652
ftr01	7.70657	0.100165	0.173939	0.267633	0.227564	0.330374
med13b	6.50917	7.16795	7.35217	4.70972	6.43238	5.46321
setb	187.875	221.941	203.044	229.116	196.607	193.966
cx28.6	0.444998	0.266231	0.338343	0.370851	0.656527	0.113299
cldn12	124.494	86.9763	108.354	113.526	104.179	108.487
cndp2	53.0817	13.7343	16.8804	16.7797	17.3414	15.5243
nxnl2	10.1262	12.4082	13.5173	14.799	11.0117	12.1847
rpa1	77.4756	103.954	86.3905	109.107	87.085	90.3987
mtfr1l	19.7135	21.2443	22.8619	26.136	22.1354	23.8388
rrs1	15.4802	15.7827	13.1033	17.1459	14.7899	15.2873
nmur1b	0.329673	0	0.145534	0	0.0813497	0.167088
pfn2	349.577	141.944	138.422	128.976	154.346	140.415
traf4a	4.29529	4.21407	3.96504	5.07419	4.40437	4.43296
tlx1	0.416342	0.561776	0.446174	0.763871	0.293206	0.829757
larp6b	0.694382	1.46618	1.04375	1.4438	1.13002	1.60369
trim35-13	0.0550996	0.126359	0.0750244	0.231614	0.163888	0.0846276
isl2a	0.800158	1.23183	1.35039	1.8642	2.40255	1.63922
chordc1a	7.68509	10.478	8.85776	8.01867	12.1968	11.3989
spoplb	36.7102	49.3087	43.698	56.6727	47.7654	48.2367
zgc:153896	10.1064	3.04945	2.65951	2.9983	2.61511	2.78588
LTN1	10.0184	8.98162	7.84351	8.13324	8.82842	9.59983
crhr1	0.17793	0.0749358	0.0294742	0.0589163	0.0662411	0.0447433
fhl2b	0.386002	0.121822	0.204396	0.102248	0.101484	0.0508197
syt9a	1.8602	3.90211	2.90973	3.03992	2.37833	2.84452
phyhipla	2.46807	4.39522	3.93997	3.85064	4.04581	4.19516
adcyap1a	7.29593	1.29088	0.985036	1.92298	0.970983	1.57169
spag1a	20.0598	1.64874	2.96155	3.48337	4.20809	3.22052
CHST13	2.05804	2.64564	3.33788	3.50632	3.26885	3.00067
isl1	0.658611	0.365634	0.294296	0.51278	0.313796	0.566041
arhgdig	87.2132	21.7841	35.6569	42.0564	28.566	33.7125
cog2	21.6523	10.8635	15.2668	14.1833	10.6516	13.8232
phf6	6.28878	8.01489	7.60408	9.66905	7.07602	6.91852
marcksa	0.918055	1.2928	1.34302	0.878456	1.15027	0.940031
CR354540.1	4.21433	1.51422	2.33832	1.55539	1.22288	2.1481
uhrf1bp1l	8.20044	3.53055	3.76147	2.5982	3.63077	3.71779
galk2	8.08707	7.7116	6.04229	7.40916	5.18628	7.88927
bhlhe40	9.80283	4.96396	9.61849	12.8128	5.38051	8.14977
bach2b	1.37373	2.06103	1.90033	1.1768	1.28765	1.67149
acsl4a	65.3762	48.7636	37.2444	37.3771	41.3559	35.9339
cx39.9	0	0.0370806	0.0740343	0.0336549	0	0.0371306
acsbg2	17.6123	19.2316	17.8425	18.4135	14.0564	12.8138
tie1	3.55343	1.04176	1.85673	1.69823	1.34032	1.74905
esr1	1.24177	1.37179	1.58277	1.14831	1.80665	1.10451
tti1	2.54781	3.17883	2.95116	2.62557	3.18431	3.00132
mgat4b	4.33844	3.85127	4.36915	6.04865	3.90698	3.50541
mvk	5.82093	5.84603	4.43859	6.01582	4.65429	5.00345
rttn	5.52895	7.44388	6.81232	6.2767	5.65636	5.90106
usp19	25.7723	25.4585	25.6371	27.917	24.9911	26.4871
zgc:92630	88.4863	2.91494	3.09448	5.56585	2.00266	3.74442
grm2a	1.08717	1.99598	1.73735	1.81813	1.39772	2.18728
rab23	15.6795	16.8899	19.1788	13.8483	17.3116	15.4812
orai1b	10.8709	9.53413	10.4428	6.69926	9.97974	10.5195
tmem63c	0.741808	1.55529	1.38212	0.808715	1.33494	1.3904
reep3b	67.1635	83.3971	86.0179	111.613	79.5173	82.0484
ik	42.9811	54.7043	46.5853	62.0113	50.2654	53.1799
zgc:110366	7.01187	7.4885	7.49272	8.27707	6.29146	7.14735
stmn1a	93.5245	153.411	125.532	166.161	128.028	138.483
rabac1	18.8195	18.9047	18.8113	20.2068	23.5048	18.1834
copa	64.2987	42.3099	41.3593	40.4588	39.2206	40.7836
cnot1	55.599	60.341	65.478	39.4545	52.6173	48.5046
ulk4	22.0664	32.0663	32.4876	30.9229	25.9186	32.8046
fam169ab	2.05765	3.20552	3.36843	2.91674	2.92248	3.92787
nf1b	3.14259	4.13999	3.5459	2.23501	3.58638	3.51645
zgc:122979	2.35125	3.93962	3.84398	4.01027	3.50192	2.91587
cbx1a	29.5977	34.784	34.3064	32.7688	32.7685	31.037
tnfsf10l	15.2626	2.29536	3.031	3.62169	2.89112	3.54593
spam1	2.08447	0.830346	0.72655	0.49505	0.37611	0.887022
efhc2	220.386	300.739	277.597	310.506	263.748	281.931
ccdc106a	20.351	18.0304	17.5574	21.0437	17.6696	17.8785
rnd1b	4.91757	3.5632	3.93188	3.99858	2.70782	3.16816
slc6a3	0.0472252	0.0823073	0.104587	0.0970802	0	0.145512
pde3a	16.356	14.3608	14.8846	14.0889	14.4879	13.942
dlb	0.956119	0.8913	0.934792	0.586277	1.08693	0.812548
asic4b	0	0.0394276	0	0	0	0.0224474
slit2	0.659768	0.806934	0.858421	1.17756	0.814501	0.6779
dhfr	34.8649	47.5284	42.7659	50.5806	47.4533	46.554
wnt11f2	3.47527	6.06828	5.11248	7.35208	5.96668	5.47013
cul5b	8.38355	8.3968	11.2533	7.61741	10.116	8.88873
tmed9	73.281	39.6761	44.7726	51.1182	52.7115	54.3968
cyp46a1.2	20.5906	4.76991	5.24336	4.82606	5.78707	5.74827
atl3	301.972	152.898	162.962	200.336	184.229	190.22
zgc:112496	9.22072	14.2974	9.76891	16.7646	13.3235	13.892
seh1l	33.2563	36.4592	32.0313	38.0278	32.5479	30.2868
zgc:77375	15.7946	19.2729	17.9937	15.1042	17.6096	16.5939
hecw1b	1.56719	2.10505	2.15008	1.63694	1.78332	1.78671
ambp	143.683	5.71762	10.2821	14.2912	3.3716	5.80017
irf2bpl	3.37281	3.40867	2.67084	3.49126	2.57123	2.90152
rhogb	12.9741	2.27915	10.1427	8.70048	3.6715	6.05178
slc45a1	1.62076	1.84574	1.55888	1.07444	1.56029	1.63495
vangl1	1.31682	1.24533	1.49473	1.2867	0.896116	1.53898
klhl18	5.04737	3.72813	3.20776	3.1501	3.62764	3.50692
lypd6	0.935576	1.19419	1.05579	1.38149	1.5319	1.87732
fam8a1b	11.7342	14.3124	12.4977	13.6741	13.0264	13.7487
ldlrap1a	15.0912	19.1589	18.4211	23.5787	20.0372	19.6763
cbwd	21.2053	24.194	18.7258	28.45	23.3788	22.7111
ush1ga	0.482934	1.01708	0.995783	1.25511	1.13995	0.89102
casp9	9.25156	7.83644	8.04381	9.99691	7.34933	8.24428
LIN28A	0.251023	0.232521	0.3281	0.230793	0.118076	0.326019
exoc4	9.53631	9.30711	8.1758	6.24597	8.34536	7.78847
nelfe	24.3511	24.5353	23.7852	28.8596	22.4491	25.2211
gnb3a	0.295163	0.350723	0.230288	0.314511	0.450262	0.3643
lhfpl6	7.68342	4.20727	5.52158	5.7236	6.38204	6.45558
fmnl3	2.84739	1.89731	2.20021	2.52931	1.92779	2.08126
ppp1r13ba	1.1358	1.25289	1.42001	1.55353	1.15681	1.20886
yrk	4.52442	2.1353	3.18531	2.77262	2.82833	3.47571
si:dkey-153k10.9	3.69218	3.35855	3.26077	2.56675	3.55412	3.96926
hdr	12.9695	9.36991	11.127	11.8089	9.90033	8.95246
b3gnt5b	12.7319	15.9855	17.0653	19.696	13.8422	15.3082
elovl6	4.11051	0.632325	2.24671	2.69179	2.74272	3.78278
snx10a	5.8861	5.88946	7.32154	8.58181	6.0599	6.31993
spra	72.3264	94.3532	88.4992	90.3111	86.0685	83.3716
tcf7l2	9.34213	6.71828	7.53629	5.25315	5.19633	5.05703
dpy30	203.211	303.785	243.939	367.151	287.176	292.923
btk	2.6656	1.80207	2.29676	2.7403	1.92184	2.41207
fam92a1	52.6323	66.4225	64.3352	84.2629	62.2368	61.8569
grm5a	0.453985	1.38838	0.905019	0.808324	0.711504	0.746939
aplnr2	0.478358	0.140952	0.244646	0.192684	0.429727	0.0322314
tnfrsfa	10.4697	9.60462	8.89934	9.74052	9.34562	9.13774
tardbpl	107.379	119.884	110.659	123.31	128.8	118.163
p2rx5	0.822358	1.40922	1.15487	1.28845	1.32263	1.4422
unc119.2	0.134728	0.503327	0.798141	1.21394	0.599801	0.177591
desi2	21.8624	27.133	24.319	28.15	25.7807	27.5923
prkcsh	58.9707	31.2189	27.0799	37.0594	29.6539	32.7441
atat1	7.23117	9.01608	8.73378	6.75797	7.32927	7.56386
tbx21	0.53484	0.57785	0.823417	0.470755	0.684372	0.733567
pcyt1ab	20.9826	24.2902	21.1757	24.0922	25.5189	23.0981
tspan33a	5.83145	1.37067	1.82321	1.66506	1.41274	1.48167
xkr8.1	0.626753	0.082848	0.288603	0.267199	0	0.423133
rcor3	4.78114	6.89344	5.59466	4.7309	6.03437	5.61009
ppat	13.5806	18.6562	16.6275	17.934	15.973	19.8475
C2H1orf35	13.082	17.4854	17.2977	16.9254	15.5555	14.4698
pin4	57.4994	56.4848	47.8117	66.4987	47.1053	51.6559
zgc:173742	23.5476	27.4992	25.2268	34.7664	24.9333	29.3114
kmt2a	5.74982	5.10132	5.42406	3.81754	5.56248	4.71669
ptgs2a	2.04069	3.89248	4.51581	6.99408	1.43567	2.24362
prkcg	0.26811	0.272875	0.375493	0.0948814	0.332064	0.237819
gtf3c2	6.22327	6.32209	5.04446	6.09032	6.4937	7.33604
plk4	24.2794	34.2438	33.9248	29.0084	31.3734	29.2232
zgc:194665	2.35336	3.37945	2.58633	2.73021	2.26878	3.03969
nmnat2	0.905113	1.39604	0.969771	1.41272	1.29057	1.10566
sel1l	17.9996	13.1823	11.8224	12.6485	14.4409	13.6074
ntrk1	1.00219	0.347783	0.482708	0.378246	0.490409	0.427207
kat5a	16.2438	17.4824	15.4682	16.6248	17.236	17.6719
sox4a	8.41158	7.5365	8.04642	9.77947	7.78177	7.74709
gpr22a	1.06643	1.51697	1.6559	1.46756	2.20498	1.74991
znf800a	31.2692	47.8747	48.8902	49.4517	54.3387	52.8116
lrrc4ba	0.223592	0.276609	0.207475	0.182175	0.267558	0.378349
or102-2	0.0398688	0.0195069	0.0173945	0	0	0.0322275
mtmr2	13.9832	15.2729	14.1545	15.9456	12.8515	17.8663
stx2a	11.4229	6.59213	7.2495	6.1492	5.90777	7.06843
gpm6ab	19.9047	15.5861	16.7171	13.5997	19.4492	16.2955
panx3	26.9763	40.4983	38.106	48.7135	37.9327	44.2873
egln1b	27.0981	18.6054	16.956	20.5481	17.0883	18.1313
epn3b	40.8831	60.2263	56.1327	59.6942	55.438	54.1354
osbp	19.9795	19.8198	20.9827	19.0853	51.7121	17.1362
epha7	0.492521	0.62197	0.626045	0.428355	0.582606	0.645541
ccdc9	8.02711	4.98277	4.21776	5.53638	5.27596	5.39916
cdhr1a	1.72801	1.72066	1.73212	1.73358	1.784	2.36913
spice1	5.67708	9.78967	8.52666	9.37486	6.32168	5.74593
kctd16a	0.193096	0.253242	0.286446	0.201386	0.294954	0.277831
zgc:101810	0.525565	0.0553904	0.180929	0.131799	0.245165	0.0317786
ptk2ab	4.68478	4.25942	4.47936	4.55673	4.28953	3.89089
dnajb6a	80.9247	97.047	92.815	105.574	102.986	96.1244
acaa1	59.0033	28.0026	26.713	38.525	27.0236	26.9371
nabp1a	31.5513	32.1397	29.6967	34.1146	42.5565	40.4619
six4a	0.345212	0.390741	0.345127	0.0784344	0.264174	0.359494
eefsec	15.9673	16.5535	16.8271	20.0863	18.6995	19.6169
rxrgb	10.4555	1.73231	2.58715	2.72201	1.62669	2.15479
irf2bp2a	18.4377	9.6314	9.71728	11.1388	9.03469	8.12995
syf2	57.8259	70.5743	65.6797	88.7017	61.6773	62.7335
tbr1b	0.850423	1.31305	1.07942	0.875389	1.00391	1.17656
mad2l1	215.637	259.491	234.078	336.31	234.956	259.183
tcf12	5.66838	4.87348	5.92686	5.23583	5.78512	6.71024
mpp5b	4.13532	5.92672	5.26016	5.1343	5.11924	5.09118
tcea3	19.5086	9.0186	10.4392	11.7157	7.25471	8.51475
trappc11	14.3894	11.9849	12.2054	11.6217	12.3047	13.5231
cmss1	30.4543	36.1642	33.8672	47.8759	36.3548	38.548
hnrnpub	64.6205	61.7172	57.7249	49.4818	62.5757	59.3931
lmbr1l	7.3668	1.63382	1.52581	1.22603	2.75619	1.75168
zgc:100868	0.435824	0.0852564	0.210041	0.0825532	0.0911273	0.086851
mylkb	3.42164	0.765544	0.827907	0.842665	1.71995	2.09244
hspa4a	51.3748	56.1561	42.5963	42.4849	51.1131	46.2163
ybx1	695.956	400.039	394.982	452.621	419.009	408.894
hhla2a.2	0	0.0856581	0.0431482	0.0812233	0.13948	0.18139
ankrd10b	9.45915	5.69704	5.53255	6.02459	5.56667	5.83106
wdr36	19.1705	22.0302	18.1881	22.944	19.4895	21.3802
fgfr3	1.01329	0.807748	1.02501	0.918433	0.84638	0.898267
cops2	78.1136	91.8633	85.6181	98.5278	80.9253	89.2505
lrp1ba	0.815893	1.07348	0.954214	0.699321	1.02685	1.3416
ccdc146	36.1147	49.0169	47.7977	46.3685	48.0229	48.2349
mgrn1b	13.0029	12.3278	12.0659	10.5398	15.7602	12.9897
grwd1	19.2085	20.5836	15.88	17.9483	17.222	14.1466
asz1	36.1912	49.9571	43.2766	58.2973	46.9697	48.3409
flot2a	28.1293	23.3934	28.6669	21.763	26.5136	21.4095
dnajc5ab	15.6743	5.9648	9.33225	8.96715	8.22145	8.63926
rassf1	31.6353	43.8865	39.8793	48.0823	43.7104	45.9847
foxp1a	20.2225	17.913	15.9574	14.5049	12.7818	13.948
hinfp	84.1904	101.12	88.2477	112.733	103.22	95.4386
esrrga	0.722065	1.00466	0.881217	0.772728	0.900173	0.83511
foxr1	0.134107	0.175619	0.120197	0.256232	0.094861	0.100627
mindy1	13.5863	13.9826	12.9879	14.9254	12.9929	13.3642
penka	7.83076	1.01321	0.868586	0.917024	0.963159	0.988743
psen1	49.6383	24.4768	26.2164	24.0257	25.4654	23.8294
mst1rb	2.12974	1.95436	2.3421	1.7624	2.06603	2.01209
spata6l	64.803	104.334	97.8257	124.856	104.054	102.473
tmc6b	31.7481	18.5	22.1854	20.8628	15.4895	17.1028
rock2b	11.7692	9.14826	8.67131	9.25798	8.86039	8.06953
acsm3	2.46542	2.0266	1.95355	1.76965	2.00037	2.14645
aga	20.2621	9.51626	11.1705	12.3398	8.55411	10.38
pex19	26.4062	16.1005	14.3433	16.0418	16.7217	16.7868
zp2l2	1.68128	3.7562	2.76764	3.87888	3.57943	2.28237
gys2	7.38074	0.885155	0.649298	1.0862	0.358207	0.860656
stip1	59.9522	64.3907	52.9504	52.0633	54.5084	50.6987
immp2l	26.1616	20.9209	20.7958	28.6552	15.0186	16.5403
lmo7a	21.3868	2.99121	2.96684	4.29059	2.59908	3.30436
slc8a3	0.410333	0.562737	0.233396	0.384764	0.61702	0.577521
anos1b	1.59215	2.35267	2.01797	2.56391	1.68721	2.06905
skp2	18.4545	25.7417	22.1029	20.4633	22.6428	18.4317
mtdhb	10.0362	9.47894	7.73032	9.19954	7.71078	8.51443
bccip	86.1506	76.0237	63.6518	115.121	69.1006	74.8606
rsad2	11.4056	5.2148	4.86861	6.75932	9.47038	5.7472
mxb	17.4059	17.1961	15.169	16.8656	23.9207	17.0039
grna	54.5043	7.671	35.2579	21.9576	17.7451	20.2937
zmat2	62.9444	65.8439	60.3378	83.9911	75.606	66.748
cyp4t8	9.99015	4.35765	8.0231	7.02942	3.04502	7.82163
elovl5	17.8741	10.7537	5.88099	4.22413	45.0257	32.5235
ppp3ca	2.76897	2.27251	4.08834	2.6979	2.7892	2.39023
brf1b	12.7724	17.8382	17.4838	18.6866	20.1142	19.4745
slc5a12	4.90975	6.2172	7.15731	6.24759	4.90726	5.87048
si:dkeyp-2e4.8	64.9356	58.8006	57.732	70.6406	47.3383	71.1949
tspy	17.9974	17.3098	17.9262	18.913	16.8346	18.0877
fkbp9	3.19731	2.21528	2.82628	3.86454	2.32542	3.06806
tshz1	10.5155	11.8211	11.862	13.6005	11.651	11.8956
crppa	77.9263	100.538	97.3653	121.932	96.3001	98.9275
rab20	41.4713	46.5222	43.9951	66.501	43.9315	42.1937
wnt2ba	1.47041	0.189116	0.56614	0.150578	0.265721	0.273513
dimt1l	11.3888	14.5814	12.9394	15.182	13.8095	13.1414
ncapd2	52.2598	77.3543	65.0792	67.8076	56.6558	55.7124
eif4e3	27.4157	25.9716	24.1462	28.0464	25.7585	27.7668
ggctb	15.3409	19.2357	21.6483	26.2519	16.137	17.0887
cep89	36.9416	50.6275	52.7473	59.7155	47.3113	45.9716
glcea	6.86146	9.73248	9.22879	9.07358	10.5168	9.70505
zgc:86764	16.6717	23.624	21.6044	26.013	22.6908	19.5865
limk2	14.5944	12.1354	11.9584	12.8354	12.8462	12.2306
oclna	19.5566	13.933	12.3623	14.2357	13.4149	11.0188
cdh17	148.17	1.00972	6.54358	8.2433	0.972502	6.534
calub	22.4386	18.3521	17.2811	20.6444	20.7226	16.4688
atp2a2b	35.9129	8.00768	9.86343	9.75382	13.0684	10.6407
large1	4.15035	5.11016	5.0967	3.12066	4.88006	3.87949
rnaseh2b	47.7757	64.2496	57.0237	83.0976	57.9896	66.3659
psmd11b	47.1649	48.1233	43.5678	40.5382	44.6942	42.0418
hhatlb	0.109692	0.136329	0.144173	0.153646	0	0
camkvb	14.0783	18.747	20.5252	17.4601	22.1145	20.6122
tbx20	1.42117	1.95156	2.0286	2.57511	2.3852	2.22854
aspa	3.88061	2.41678	3.08134	2.56021	1.90518	2.28878
cyth1a	1.34007	1.43046	1.4843	0.858116	1.14107	1.65085
tpm3	79.7455	22.6704	33.461	38.9087	31.3874	33.4998
efr3a	14.8156	7.4641	8.8278	7.23653	8.62379	8.19179
dynll2b	137.308	192.133	187.402	217.538	163.773	180.169
zgc:101040	0.246533	0.0933146	0.246073	0.353749	0	0.620281
dglucy	10.7786	14.2301	15.0226	13.2119	14.0796	10.9281
cpn1	23.6343	10.2757	14.8933	14.1008	14.744	14.4203
sp4	4.66012	4.79917	4.70534	4.41631	4.49939	4.45416
ahcy	438.53	108.529	103.774	136.179	82.9348	93.1607
coro2a	24.9156	5.90077	4.75323	5.44949	5.31837	5.26414
zgc:158328	0.768435	0.959984	0.690778	0.525437	0.79905	0.785236
wrnip1	12.2581	15.1813	14.2364	14.8987	13.7582	14.0803
pdcd6	27.3458	12.6832	13.315	15.4638	17.5951	20.2191
desmb	15.4988	3.49473	4.78557	5.69918	5.20752	6.4976
ssr2	194.986	73.0814	74.7986	102.541	74.1202	87.3204
ccdc85ca	13.6472	14.5625	14.521	17.3849	13.7657	14.1558
srcap	51.0171	80.9895	72.7767	73.0741	78.8282	72.3267
asb3	12.0404	15.9882	12.9544	14.0732	16.6576	15.5149
rpe	36.4184	29.93	28.3047	36.2934	30.3774	27.9837
kdelr2a	101.228	97.8072	86.7339	91.8553	94.6282	92.2971
None	0.308306	0.28102	0.326737	0.0672145	0	0.141118
zc3h12a	2.94261	1.42514	1.34114	0.983464	1.58499	1.50078
rad52	11.0747	19.694	20.1115	20.993	16.2249	16.9968
fbxl15	3.65146	3.91082	4.24452	4.80276	3.17523	3.99921
CALHM1	0.514384	0.300814	0.11938	0	0.0955202	0.098882
celf1	40.2729	46.2781	44.2723	40.6593	46.2062	45.03
stam2	29.2507	18.6061	21.4613	19.0753	20.6816	20.782
nipsnap1	45.9682	54.0596	49.8444	56.1019	50.1336	53.2003
ftr66	0	0.0208169	0.0815526	0	0.0687974	0.140993
lipib	0.221047	0.788961	0.805878	0.711269	0.419944	1.14667
slc22a4	11.1027	0.042793	0.456413	0.241721	0.069731	0.300588
ccdc85al	0.203694	0.320917	0.265765	0.140447	0.276315	0.35336
dip2ba	18.7125	17.5122	18.6256	17.2752	16.3433	17.2363
larp6a	5.97064	4.93695	6.42422	6.77749	4.53139	5.40205
tyro3	8.65234	5.81371	5.15277	3.4907	2.77662	3.48431
sucla2	75.114	67.5348	68.5765	70.5394	65.7745	67.4881
grin3ba	0.310147	0.552522	0.507576	0.515316	0.242651	0.289318
mcamb	5.91584	3.62801	4.67907	5.23006	4.74961	4.09577
gprc6a	0.565197	0.846548	0.810083	1.22165	1.13012	0.735011
camk4	1.07837	0.965959	1.08522	0.983633	1.22279	1.0498
tubgcp4	18.3083	24.837	20.3498	23.0334	21.8089	19.0281
prdm9	10.8023	15.7291	12.5653	13.4009	13.4958	11.923
slc5a5	0.96639	1.20151	0.923958	0.843648	1.3335	1.24013
dnmt3aa	6.72454	3.38719	4.1444	2.36147	3.70692	2.64211
trim3b	5.15325	6.49072	6.19972	5.99706	6.06574	6.02775
grapa	4.54939	3.02811	4.01628	5.58132	3.8337	5.33505
map3k5	14.8968	13.2112	13.8682	13.1981	12.7304	12.4207
pgam1a	72.3022	51.1953	47.4905	65.2737	54.0869	54.0119
wdfy1	32.8501	26.6702	28.6913	18.1668	25.2871	24.7622
mtfmt	11.4318	10.8048	8.95949	13.7643	11.6764	10.9662
gdi2	175.145	115.696	115.451	111.287	117.31	108.162
foxp2	2.23932	2.66712	3.14513	2.58564	2.64898	2.4912
tacc3	119.186	166.079	158.78	176.329	164.77	163.806
katnb1	138.08	187.092	179.06	162.477	174.387	169.661
csnk1g2a	22.6729	23.9536	22.6957	24.1935	26.767	23.9086
kif4	42.357	50.1548	48.3071	42.7657	47.0495	42.6383
slc30a1a	31.0692	20.9581	23.8254	23.0792	23.9798	21.3458
dnase1l1	7.91477	2.9014	5.14853	3.00602	4.51626	3.77743
irf2bp1	19.5227	16.9431	15.6726	15.3214	15.571	13.8803
nav3	1.98629	1.11847	1.40965	1.23349	2.50952	1.27427
tenm3	2.03477	1.97558	2.17714	2.28161	2.29064	2.35354
nfkbiaa	24.7168	10.3938	17.6468	22.4511	6.97606	9.26428
rapgef2	4.6555	6.45484	6.37743	5.2525	6.52021	5.45244
ucmab	0.30865	0.0837738	0.221766	0.279982	0.142721	0
dgcr6	47.0627	65.8468	62.8776	86.4447	57.2278	65.7063
gdf6b	0	0.291301	0.119742	0.0662431	0.0818533	0.12295
naca	658.015	441.417	439.536	570.701	446.553	513.388
slc5a9	15.437	0.376272	0.584739	0.512775	0.15496	0.59009
galr1a	0.116289	0.427508	0.309242	0.422747	0.270867	0.3135
acy3.2	37.5177	23.2158	24.8215	28.1251	22.8069	21.7461
igfn1.1	1.10562	1.34947	1.19397	0.870868	0.87775	0.905434
ubr7	21.3357	26.9195	23.0865	26.7993	24.9013	21.5343
xpo7	19.5953	17.1208	17.4021	16.8273	17.6488	18.9571
wif1	3.10733	4.14626	3.93807	5.22557	5.66404	4.86962
btbd3a	6.44255	7.20213	10.2187	4.76791	9.77752	11.3729
rint1	8.24632	7.87044	7.59561	7.83785	8.74492	7.24108
znf710b	11.5804	11.3377	8.65487	11.5252	10.6818	10.1439
hnrnph1l	31.5901	24.6905	24.986	27.2284	27.6161	30.2624
pou4f1	0.171165	0.333334	0.191883	0.321015	0.22746	0.246936
ywhah	45.0624	20.0596	17.0496	17.6563	15.7952	17.9543
gfm2	5.3716	5.83303	5.95189	5.82681	6.00556	5.86726
entpd8	32.0011	6.8009	7.91179	6.42808	9.19076	6.04923
vsx2	1.32315	1.34093	1.0022	1.00124	1.86917	1.3979
mphosph8	74.4996	98.9352	86.2808	105.384	90.6084	79.8558
ugp2a	15.5881	4.36148	4.37543	3.39332	4.74629	5.18293
zbtb20	3.27136	2.32981	2.39521	2.28161	2.55569	2.13196
mtf2	23.6041	33.8798	35.0463	28.6079	32.8299	32.5301
adgb	48.4281	73.9773	71.9824	73.3674	71.9895	68.8792
paxip1	15.9889	23.5299	19.5312	17.9374	18.8739	18.5272
aph1b	32.1036	24.9911	21.0371	27.3611	27.2805	23.9982
bfb	20.5665	0.263558	3.12319	0.323397	0.540427	1.69376
nek2	94.248	135.331	131.523	156.503	136.662	129.903
maco1a	34.0211	45.8466	39.8888	44.9824	43.5034	44.2514
si:ch211-133l11.10	3.1203	5.11521	3.29095	5.77264	5.18989	4.81672
zmp:0000000527	7.5177	1.88224	2.79628	1.64431	2.71096	2.09607
smyd2b	0.965877	0.753804	0.629707	0.537309	0.71689	0.544759
adat3	7.56232	9.90383	7.65213	8.342	7.30439	6.76173
gcat	20.4463	16.1178	15.8533	18.4906	14.6612	17.9092
robo3	4.10986	5.98037	5.90908	4.43708	5.12012	4.2796
olfml2a	0.697429	0.60664	0.695591	0.696385	0.802816	0.737624
hrasb	6.1581	5.98464	4.03221	4.81913	3.72483	6.2836
man1a1	10.7347	7.32522	6.17615	8.58539	5.7105	5.89481
ttbk2a	0.595354	0.515899	0.583938	0.331227	0.683636	0.8293
f3b	6.69037	5.22988	6.81073	8.0512	4.78201	4.4906
sec61a1l	34.3386	24.7758	26.7874	25.2897	23.9833	23.0384
trip10a	7.60093	5.58625	4.30008	4.6207	4.98793	4.47165
slc25a23a	1.6272	1.2679	1.76308	1.20789	1.81303	1.5149
ddx19	11.9492	9.73099	10.4305	12.2191	11.457	12.4131
eps8l3b	456.521	233.599	216.705	289.495	213.444	228.745
ethe1	35.5978	30.269	28.2586	28.6498	29.1736	26.2269
olfml2ba	1.01455	0.840345	0.886921	0.511494	1.16217	0.718539
rpf1	57.373	75.8332	73.6617	101.113	71.0807	75.8994
gpm6ba	0.473967	0.601115	0.539558	0.502192	0.590062	0.445852
cand2	9.27684	8.80278	8.73429	10.6219	11.9893	9.04322
ptprfb	14.5806	12.3928	13.2959	9.01635	11.9303	10.636
col14a1a	2.29917	1.2887	0.793439	2.68819	2.0266	2.65009
tsr2	35.7907	30.0761	26.0319	36.6959	29.7389	28.2873
ddx3xb	65.8841	56.7709	64.3825	50.7106	54.6686	49.1101
scn8aa	1.86406	2.78208	2.79751	1.81518	2.6619	2.89549
guk1b	0.200017	0.156343	0.152565	0.241458	0.234479	0.078286
npy8br	2.19967	0.149178	0.145032	0.0444552	0	0.253647
ncanb	0.378338	0.0846192	0.148339	0.233524	0.0720365	0.0453057
ppm1f	0.407816	0.330909	0.22278	0.138281	0.238634	0.252652
enpp1	8.0869	2.64263	5.14038	6.65928	4.73305	4.03067
rpl28	2215.03	1433.99	1282.72	1797.64	1172.4	1432.85
smim14	29.1198	19.0487	20.3734	23.7901	22.5473	17.8899
ampd3a	1.03612	1.64247	0.822915	0.621267	1.34883	1.15627
klhl10a	45.0428	46.6215	46.2637	64.7152	45.3458	41.792
ncf2	6.27641	4.5519	7.78838	10.6642	5.93271	7.89336
slc39a10	9.38133	5.7651	5.7194	3.93925	5.41624	5.28423
eif2s1a	31.9528	30.3702	28.6179	41.9366	30.9823	31.3632
faima	68.7492	93.4022	91.8036	110.834	96.995	92.4892
gatad2b	2.90254	3.12671	2.89169	2.07506	2.62282	2.26795
got2b	66.12	40.6098	37.7642	46.8321	40.3267	42.3045
tnni2a.2	2.69352	2.90197	2.33893	1.9943	3.0477	2.72797
cd9a	53.7805	10.2252	13.2127	16.2437	9.28985	10.8653
FO704755.1	0.0822629	0.501339	0.145903	0.580603	0.703523	0.308343
slc25a6	1.64612	4.67884	4.67899	3.66852	4.45564	3.70626
ralgapa2	5.35454	1.75038	2.29363	1.54767	1.91893	1.91673
or131-1	3.28083	0.54386	0.761155	0.812693	0.892928	0.763659
gon4l	10.4682	12.1696	11.843	9.93131	11.548	10.7324
mmadhc	33.9849	31.6056	28.3278	36.0311	28.4397	29.0232
rfx1a	60.13	88.8176	90.4497	71.5833	72.0595	74.4858
cyb5r3	19.5125	14.0419	15.7958	14.1349	14.2432	14.6468
slc7a9	7.93434	9.05474	7.89942	6.3647	24.9325	24.7873
dera	9.13151	3.57982	4.55251	4.2746	3.82815	4.54825
clk4b	32.5262	39.0327	33.6473	40.4543	36.7542	36.2137
tgm1l3	7.17409	12.6908	11.5009	11.7057	11.5908	10.8301
tcf3a	12.3149	10.555	10.1174	5.73726	9.62033	9.44194
srpk3	3.28006	4.91211	4.33765	4.6417	3.79778	4.63148
serpina10a	35.8015	33.7223	39.4454	41.6594	39.1089	40.0045
ak2	270.868	243.882	207.321	256.628	223.248	224.247
tbc1d17	16.8407	15.9307	16.8561	17.6044	13.6988	14.6998
clul1	20.0346	10.7848	11.5054	11.1201	11.7149	12.1577
vmn2r1	0.137294	0.169954	0.0909518	0.0274593	0.0517307	0.10653
htra4	1.534	2.73313	2.39419	2.31241	2.4021	2.01304
sart1	39.0328	45.9393	44.6318	50.3768	43.2266	44.4986
ankmy2a	19.6478	21.2164	19.4209	24.3867	21.8953	21.1969
ric8b	45.3833	50.1911	47.5825	48.7009	48.9078	48.941
sfswap	11.4499	11.9963	11.5982	11.4713	11.7699	11.8438
rgl1	6.95774	3.2237	4.21162	4.05197	2.30408	2.99311
prc1b	58.719	77.965	75.0989	93.1087	86.2358	82.4065
mycla	7.5569	9.93228	8.19464	9.04905	6.62076	7.67721
dct	10.2349	11.4882	11.2144	18.5928	11.6957	13.4163
bmi1a	44.4069	57.7286	56.9863	53.592	53.7127	56.3294
klhl42	16.7949	22.1504	20.1712	24.661	17.8961	19.4982
tktb	167.369	128.871	111.062	120.876	119.77	120.917
tp53i11b	8.29232	8.22817	9.52873	8.74888	8.91327	8.80676
lta4h	26.8096	16.7356	18.2095	20.5208	16.8236	17.7621
abat	51.5658	19.188	17.4952	17.2361	17.8428	19.7975
cyp20a1	36.9642	36.0529	32.3529	44.5858	36.0892	36.917
usta	3.71417	3.92218	3.98711	4.86705	4.00145	3.94099
malt2	6.57509	1.47758	3.53811	2.45375	1.80048	2.49123
crybg1b	12.9766	15.8176	17.3633	13.5101	14.8954	16.278
akap1b	17.0155	12.8518	11.0998	9.18548	11.575	12.6377
znf385b	0.397514	0.761319	2.00938	1.42059	1.30912	2.49101
uck2a	6.20459	5.37219	7.94107	7.28618	14.4619	9.2854
gpr37l1a	1.1048	1.58428	1.51602	1.25603	2.48369	2.07589
rad21a	100.58	107.626	109.217	109.915	103.716	106.819
cdk15	4.89009	7.40741	6.64684	5.72418	6.22295	6.07008
igf2r	5.88211	3.77965	4.03224	3.14911	4.43125	3.71439
pimr185	19.0626	25.258	26.3347	33.1738	20.4668	20.2271
chrd	3.84311	5.7595	4.96297	5.22511	5.04284	5.37472
myof	3.82968	4.72521	4.27855	4.89911	4.91367	4.77588
tbx2b	6.90429	2.74505	2.62345	3.67031	4.26809	4.45795
kdm5c	46.1702	60.1428	54.5042	45.1128	55.0926	52.3292
csnk1db	39.1954	38.6251	43.7232	40.6954	48.887	50.4326
cep170aa	2.38335	2.47572	2.4321	2.13099	1.77344	2.34433
star	122.062	169.227	229.755	226.295	199.943	255.913
pde11al	3.93754	6.63139	3.7736	4.45151	4.46925	6.50084
lrrk2	6.74702	3.87645	4.28584	3.28185	3.95589	3.81472
lrrc23	89.5271	113.441	114.639	154.328	124.869	123.756
hif1aa	0.51562	1.44543	1.02026	1.0423	1.21738	0.958978
gatad2ab	12.4847	13.9425	13.9376	10.1169	12.0107	12.0526
sav1	23.0202	25.6004	24.2413	25.4154	26.7289	25.3384
eif4g1a	35.6483	25.9833	26.8025	20.7504	26.3481	22.3886
erbb3a	4.94868	0.428881	0.382311	0.470983	0.455476	0.631627
pou4f3	0.160633	0.358234	0.153103	0.247942	0.218968	0.374199
gpx1b	327.672	14.0288	11.4689	38.6458	14.1143	24.5622
akr1b1.1	11.2755	5.59104	5.55692	5.16331	4.98716	6.27787
gnl3	21.127	21.4448	20.0282	22.5749	21.2178	17.7886
ugt1a1	69.7346	0.738161	1.50558	2.6079	0.812601	1.38157
ddx39aa	65.1796	66.0258	60.8204	82.6616	54.9615	63.5065
brms1la	20.4305	27.4345	22.4931	33.9144	23.9959	25.5297
slc27a1a	13.0694	13.8067	16.0809	15.3421	13.6888	15.0791
ptp4a1	110.003	127.781	139.321	152.187	123.22	128.014
ell2	13.191	8.80893	11.2112	8.99647	12.231	10.9404
mier3a	40.3205	42.7126	47.2582	46.8171	44.3144	43.1694
vldlr	5.1516	0.908318	1.82663	1.15354	0.879578	0.914555
tuba8l4	274.278	313.535	266.369	291.326	279.167	272.51
stat1a	40.5045	36.8988	36.1659	37.7985	35.3493	30.4844
mpp5a	7.59585	7.85976	7.68774	6.82463	7.68829	6.72712
rragd	2.46839	2.22508	1.68564	1.46647	1.58467	2.34717
waslb	12.5549	3.68607	3.29775	3.48611	3.60914	4.33951
prdm5	7.0949	8.60061	8.7582	5.86674	9.20395	8.15334
ndufs5	190.242	128.872	100.75	128.3	121.03	124.742
maats1	60.9684	90.3152	85.1518	87.2933	82.2112	79.6195
arhgef7a	5.79943	7.84772	7.21194	6.74419	5.56248	6.27297
psmd9	49.4267	56.4754	42.2214	71.1763	43.9227	50.7362
wu:fj59g11	2.89411	1.21614	1.4264	1.25997	0.91728	1.15436
shisa4	16.3858	22.4242	18.2668	21.3275	22.502	20.0487
ptpn18	5.92624	5.10461	5.93134	3.24299	4.81098	4.60706
itgav	15.9268	8.25526	10.6113	7.7515	12.3263	11.1758
rpl23a	2045.56	1565.89	1507.21	2065.24	1303.96	1520.46
snx14	16.3868	15.1434	14.6945	15.34	14.6924	14.7611
tas1r3	0.43616	0.415078	0.276009	0.382776	0.907321	0.507434
med17	16.1293	20.7574	19.8038	18.5261	18.3448	17.2724
nkx1.2la	0.787581	0.512182	0.8734	0.758847	0.732367	0.927822
itga5	5.21936	4.58426	4.73783	5.18191	6.2219	6.61523
slc18a3a	0.243185	0.144403	0.155568	0.0849188	0.106496	0.356938
crlf1b	1.61469	1.39904	1.60155	1.54842	1.26233	1.46514
atp6v1h	59.6502	58.1288	61.6431	82.6714	61.6778	60.032
ugt5c2	20.0944	3.54729	3.54403	3.37473	3.19171	3.072
stxbp5l	1.02682	1.68479	0.89824	1.09775	1.60289	1.27316
triobpb	112.827	119.844	104.371	148.614	112.537	117.933
smad2	9.62921	9.33148	9.52085	7.66208	8.15447	7.96388
exosc9	13.4967	13.8413	11.6245	18.3553	14.4882	16.5252
rbm25b	22.2181	23.6546	24.5462	26.7426	22.3147	24.4071
nrcama	1.64362	1.67229	1.91348	1.2131	1.52131	1.24594
laptm4a	120.45	80.1047	81.6103	89.8429	76.9019	85.9548
ywhae1	160.522	163.653	154.786	172.461	184.28	169.019
hmgb3b	36.8861	33.4405	34.551	38.8452	32.3984	36.9872
mapk12b	4.70891	1.71199	4.0258	51.3433	1.60399	12.8266
rpl38	813.58	550.811	422.493	663.56	683.024	649.728
atrnl1b	14.5415	18.0299	18.4824	14.1102	17.3408	16.5795
esyt3	6.62863	6.03152	6.88873	5.62724	7.41983	6.43721
fabp2	180.846	0.15873	0.04028	0.639619	0.38423	0.918692
polr1e	17.7362	20.2488	17.9371	23.5445	16.5659	18.2093
slc19a3a	5.29412	0.975022	1.13052	0.681787	0.737086	0.5171
pdgfrl	6.50832	4.62755	6.72226	6.49111	4.98668	6.01102
pcdh8	2.69577	2.98674	3.69226	2.1433	5.16383	3.17345
grap2a	7.57833	5.26075	6.54279	8.26439	6.34296	6.39338
saxo2	140.54	194.967	185.564	182.943	173.143	185.012
ddi2	27.2911	30.0009	27.2778	22.3259	25.7798	25.7378
anp32a	85.28	61.6127	57.3326	72.5466	57.7929	57.6273
agpat9l	22.4717	4.92395	6.21456	6.74022	4.97991	5.69455
asb7	15.4723	22.2515	20.4447	23.9643	22.1696	19.14
rtn1a	31.4803	23.6377	23.8329	33.4323	23.8792	24.0573
cyp2x10.2	4.31206	0.248916	0.21394	0.248255	0.187476	0.188359
pip5k1bb	16.9571	21.6538	21.9563	28.4444	21.2204	22.0378
her6	4.61283	2.66881	2.01408	2.59175	2.80741	3.5092
otop2	4.67003	5.19256	5.28319	5.04653	5.51848	5.07535
supt6h	14.7749	13.2439	13.5717	10.3438	13.1281	11.7074
fn1b	207.738	45.3834	56.5759	58.5885	75.9753	93.1587
brd3a	21.281	22.4723	20.1122	22.0903	23.7347	22.2039
c1qtnf6b	0.224237	0.299175	1.74599	0.724863	0.48496	0.18639
rgp1	26.7961	36.7794	32.9005	42.2933	34.6533	34.1923
ak4	128.214	128.922	141.291	131.66	117.664	103.106
rras	24.0625	13.6874	15.5698	17.255	16.2421	16.5596
irf4a	8.56634	9.82312	9.67719	7.87615	9.91146	8.66429
nlk1	13.9392	10.4718	10.7859	9.60758	10.9458	10.5845
dus4l	9.2078	7.35913	6.68055	10.1789	5.54197	7.22547
kcnmb2	0.242441	0.36343	0.401037	0.473541	0.531034	0.499852
nadka	47.6276	53.5129	51.9729	55.2448	49.7534	47.0637
cldnd	0.729893	3.64682	0.860987	0.913039	0.409679	1.00109
phf8	57.3553	78.9417	76.248	70.8067	78.2161	67.964
DMWD	1.74517	1.50298	1.39955	1.30212	1.36948	1.69154
zgc:111983	2.40967	0.406199	0.690198	0.138692	0.547454	0
sgk2b	5.0083	7.64154	6.42387	8.15726	6.96903	7.44364
lsm14aa	24.6032	16.4356	18.2036	15.8607	21.2089	19.5159
kaznb	1.51548	3.20881	2.14629	3.07621	1.33364	1.79205
chrna2a	2.323	4.88592	3.60619	3.21382	4.67206	4.41712
csrp1a	16.6867	7.29212	10.6077	13.2532	12.8139	13.9157
nectin3b	14.3525	18.6575	19.44	14.4407	18.4881	17.0719
gpr27	1.60914	2.5298	2.44677	3.12456	3.93674	3.38923
map2k2a	40.5792	35.6035	33.9252	27.5831	34.8453	29.8762
hnf1ba	16.3397	0.352288	1.48147	1.07896	0.350147	0.693081
napga	12.3571	9.26651	9.00658	10.2605	7.87658	8.60038
pspc1	29.7583	34.9534	30.52	41.586	35.1083	33.7219
ppp2r2ab	27.426	28.4457	27.5325	28.6945	29.549	30.3508
slitrk2	0.0851261	0.05049	0.0493144	0.0908589	0.0216011	0.0650685
lnpk	53.8144	79.8888	73.0929	69.5903	71.6028	71.3321
eomesa	3.67403	5.15879	6.81912	4.96331	4.08599	4.97805
drg2	33.1348	33.9935	32.1407	35.3109	35.5147	32.598
bud13	10.6528	10.7673	10.2223	11.8532	10.983	11.0113
fam49a	28.1238	25.5207	30.3415	37.2357	31.158	28.5615
ripk1l	6.08586	1.6573	1.89028	1.37983	2.08339	2.31093
pth2ra	1.624	3.84319	3.17955	2.71015	3.2106	2.79506
arhgef6	8.0581	6.03444	7.34246	5.55103	6.18372	6.49951
rpl12	1662.83	1095.67	1018.67	1416.75	871.723	1035.58
wipf2b	20.1674	28.6373	26.8833	21.179	22.199	21.987
specc1la	10.233	11.9895	11.1305	9.78864	10.8877	10.294
tmem178b	0.302901	0.436538	0.378191	0.374173	0.536271	0.481207
mllt3	2.95075	2.47332	3.19946	2.22383	2.067	2.74382
klhl41b	0.679703	0.531969	0.673786	0.565199	0.582151	0.769511
fam234b	2.82665	3.3326	2.90996	2.88307	3.3765	3.03517
slc24a3	2.00556	0.97017	2.0866	1.127	3.43063	2.8996
snd1	42.7051	9.68623	10.557	11.2124	9.46241	9.67924
elovl4a	5.53208	7.70701	7.77528	6.31226	7.54987	6.92692
cass4	1.6066	1.95893	2.39843	2.14737	1.70089	2.398
rb1	10.8102	9.82078	10.7377	10.5127	8.00531	9.00944
copz2	11.4164	2.87748	2.23189	4.42922	5.34319	4.07556
arntl1a	12.6388	15.7853	13.0203	13.6558	14.4829	14.9052
nt5dc1	3.6194	4.49043	4.12643	2.89332	4.76232	4.05162
sult1st6	3.0768	0.615448	0.597105	0.938182	1.8431	1.64897
wdr26b	20.857	23.3899	19.7733	19.2195	24.3412	21.21
gtf2f2b	1.61627	2.03789	1.62286	2.04061	1.18052	1.17529
urod	12.1069	7.62926	6.69238	8.15775	6.5525	8.18335
galnt9	0.76685	1.80053	1.4902	1.46748	1.94926	1.69982
mycn	2.45887	2.31679	1.46211	1.83087	2.73501	2.29364
eef1a2	0.177159	0.407923	0.160793	0.349771	0.47291	0.378207
gnmt	49.2107	24.482	21.2057	21.0357	20.7904	19.4276
parp9	26.4159	6.51943	6.97166	7.93162	6.58509	6.81906
asic2	4.47261	9.10067	5.75555	9.40233	7.47707	6.60349
nkain1	8.59431	10.6467	8.80515	10.7285	10.6484	10.1005
kifap3b	25.3356	36.2818	34.1682	31.5433	34.0787	30.1648
si:ch1073-349o24.2	41.2757	63.2341	60.9469	46.4723	55.8703	56.6995
glra4a	0.144544	0.0781774	0.422767	0.182867	0.094037	0.22497
trh	0.150801	0.221145	0.224608	0.112316	0.266914	0.146949
stx17	7.30752	5.81065	6.13772	5.27172	7.03223	6.23394
enpp4	1.70774	2.385	2.65199	0.942371	2.82221	2.3852
phf21aa	11.4771	14.7265	14.7652	13.0299	17.8546	14.4157
mpped2a	19.4984	22.8721	22.9874	20.2499	18.7534	19.7148
kcns3a	4.5456e-05	0.449207	6.65285e-06	3.46932e-32	1.39987e-05	1.02302e-05
myo3b	1.06844	1.50933	1.93561	1.22003	2.02019	1.43705
oprk1	0.732679	1.27508	0.636964	0.643469	0.630876	0.702425
lhx6	0.765583	1.11199	0.699354	1.02147	0.998421	1.13781
far1	6.7081	6.01788	5.67898	5.68692	5.4023	6.09404
impdh2	24.1426	19.2897	17.4109	24.0766	24.8891	26.0618
si:ch1073-459j12.1	5.8482	4.80803	6.18181	5.62915	7.48806	5.86393
wnt8b	0.212753	0.783517	0.45336	0.596984	0.565467	0.700731
arl8ba	34.8912	34.5948	33.1158	38.3361	39.0407	35.2383
None	2.98518	3.23068	2.61639	2.79855	4.95707	3.59851
lrp5	6.34365	3.45941	4.17481	3.4034	5.09456	4.59578
cacna1ab	0.499732	0.492525	0.537281	0.414783	0.393537	0.802735
fbxo38	16.1276	19.4604	18.866	16.0519	19.8386	18.567
None	2.81652	3.79948	2.06774	2.67512	3.10225	3.10651
tbx16l	0.830186	0.926275	0.686541	1.07326	0.987573	0.753348
gdpd3b	0.573666	0.0908194	0.132162	0	0.0740639	0.0737336
cse1l	79.656	102.322	89.1836	104.876	87.8348	94.9988
zak	1.87122	1.45522	1.51013	1.29682	1.44447	1.53417
ccdc113	158.263	219.661	210.972	287.001	204.241	208.227
celf3b	5.30521	2.98404	4.16906	2.58418	3.13116	2.38092
creld1b	1.86126	1.40393	1.38831	1.2195	2.49338	2.40819
hoxa11b	0.632189	0.454308	0.420549	0.926924	0.636808	0.860907
ms4a17a.6	5.85562	1.59831	6.76574	4.76295	3.37968	2.49387
uox	73.5574	4.84175	6.32369	12.2381	1.85174	3.45183
ttc9c	32.1697	43.0441	36.198	58.3145	39.9257	47.8134
hnrpkl	27.6813	28.3618	25.6179	26.6313	25.8661	25.4305
tmigd1	3.54197	1.36205	0.925364	1.73603	1.33646	4.39596
cnot4a	12.4954	13.544	11.8011	7.26661	14.5424	13.0333
mrps18b	51.409	48.7837	47.997	63.5756	40.0918	51.0435
si:dkey-19a16.16	0.48687	0	0	0	0	0
ankrd50l	18.8814	18.5183	16.2677	14.8048	17.7712	16.1552
rhcgl1	1.17156	0.0856761	0.190167	0.407152	0.147319	0.846624
pias4a	13.716	17.6336	16.1753	12.929	15.4682	15.2557
aqp10a	3.49308	0.167547	0.160516	0.169779	0.339492	0.784184
xab2	11.288	12.5161	11.3836	12.2004	11.6442	9.98714
her13	0	0.10104	0.0640258	0.0283068	0	0.111274
itm2ba	239.743	192.14	195.44	233.669	211.527	194.738
cx43.4	23.8446	32.5708	30.3825	30.6054	27.1532	26.8238
lipia	8.8703	2.73689	2.43739	3.05009	2.0578	2.71943
asb6	86.8908	133.332	116.143	139.342	110.119	103.632
acat2	35.5815	30.9462	23.9056	32.3429	25.3375	25.4927
slc6a16a	1.44787	1.49316	1.54612	1.40235	1.78247	1.90556
mrto4	56.9665	65.4699	56.574	79.1405	53.3883	64.2194
cnot3a	28.0081	37.0155	33.7446	31.494	33.8683	33.7907
gtf2h4	2.32147	3.13788	2.46337	2.56297	2.78447	2.75752
psmc3	127.593	122.176	112.967	152.627	114.708	116.382
l1cama	27.02	29.696	28.2036	15.976	25.558	21.4729
kcnk2b	3.00821	5.88057	6.09885	8.40177	6.07106	4.12511
itgb1bp1	33.6357	44.6336	40.5426	61.3366	45.5059	42.9236
aig1	1.57574	2.21072	2.66988	2.51356	2.66123	1.8443
plxna3	2.14566	2.30772	2.03804	1.63162	1.67582	1.77266
recql	31.9955	40.8881	37.6814	42.4998	47.3178	40.1795
sash1a	4.69997	4.54724	5.35542	4.59603	4.35003	4.77441
slc30a4	22.1933	10.6086	10.978	12.9823	12.7785	12.6792
nadk2	13.18	12.0951	13.9499	12.1027	13.6005	15.8375
zbtb16a	7.49674	2.44903	4.19313	2.51573	8.61161	6.53221
ppp1r8a	2.41457	3.02101	3.15465	3.48071	3.19506	3.28474
grm2b	0.276698	0.287968	0.272641	0.299933	0.275655	0.252169
rae1	49.2271	56.1857	50.0761	58.0752	51.6813	48.7691
mta1	5.54988	6.3948	7.39725	7.77081	6.16273	6.68708
None	30.8672	41.2459	39.9163	37.1449	39.1285	38.2748
cnpy2	2.33508	1.98939	1.96345	1.87584	2.70538	2.72538
abce1	52.4069	47.6137	42.0558	42.4308	45.8632	46.823
wdr55	6.34674	6.73422	6.32699	8.00574	4.96207	6.55248
actn1	16.9514	15.0667	15.3741	20.3578	18.3671	16.9054
ncam1b	1.23649	2.36019	2.3345	1.75063	2.10196	1.94495
pbk	49.1582	58.4418	53.565	77.4851	59.5762	55.505
ryk	22.873	29.8933	29.3306	27.9953	27.8341	27.3575
mycb	30.5884	25.7586	24.9879	31.1287	23.3187	22.7439
acp2	45.2512	19.7567	22.5491	22.5816	19.8688	20.4496
rundc3aa	0.797209	0.975668	0.963605	0.982222	1.37509	1.43524
ric8a	8.17598	11.3616	8.51293	10.0525	10.3707	9.7424
use1	8.85649	8.18457	7.44641	8.20702	7.95159	7.79212
rab5ab	38.51	26.8353	28.5926	30.846	30.1848	35.7537
nipsnap2	49.3312	53.7884	48.0794	50.7582	45.1927	41.6383
mynn	15.1461	18.6483	16.8182	19.684	14.9914	16.1645
si:ch211-251b21.1	1.60308	1.51768	1.23476	1.53436	0.995458	1.66446
ela3l	1343.08	14.6836	184.797	519.73	14.931	148.987
myf5	0.670477	0.974236	0.695042	0.906868	0.60285	0.57667
ect2	10.2608	13.0478	14.4115	10.5891	12.1982	11.1853
yipf5	70.9755	77.54	69.3999	78.7494	69.6314	68.3329
mrpl57	47.3172	48.4691	36.5834	52.5803	40.3526	42.6273
metrnlb	8.03906	9.92675	9.05366	9.63338	8.64288	9.47348
aco2	92.2852	32.0985	36.1223	29.2447	36.6802	36.2371
sh3gl3b	32.2939	16.071	12.4989	18.472	10.8837	12.8738
tmpoa	15.9117	23.5942	21.3127	19.0195	19.3224	19.136
rpl7	1632.18	1072.21	972.169	1307.13	1003.61	1040.34
chmp4bb	75.9975	49.7354	49.9942	58.9806	58.7611	58.354
tbx16	0.127125	0.187468	0.0762383	0.131069	0.0352149	0.136248
tcap	0.802551	0.26303	0.327778	0.334746	0.37795	0.561984
degs1	26.2239	24.3322	26.0647	24.2332	27.1057	26.6686
dmrt1	179.287	289.781	265.937	270.173	282.705	253.392
fgf20a	0	0.0664581	0	0.0953372	0.152737	0.16732
cxcr3.1	0.945706	0.669362	1.70649	1.7274	1.16301	0.322972
UBL4A	47.2624	64.7799	60.3292	73.2871	58.224	65.6097
sft2d1	18.1247	12.4597	13.4091	13.501	14.8904	13.7521
AMDHD1	5.83735	0.139635	0.515666	0.613187	0.0791284	0.31701
tcf7l1b	11.6868	15.2192	14.3565	8.12437	13.2277	13.2767
dysf	8.47877	10.1311	11.5793	9.08769	11.803	10.5292
slc26a3.1	19.6115	0.0589784	0.0204701	0.0182282	0.0712101	0.0505162
odc1	71.8259	65.5065	72.1807	64.4041	49.5532	54.2757
ubtd1a	2.01101	2.67321	2.28415	2.03553	2.26801	3.00734
kcnk6	1.97479	1.17253	1.091	1.01288	1.33523	0.831749
cct7	227.533	237.333	199.564	264.542	202.168	203.782
irf2a	24.3353	25.3913	23.9837	25.3973	23.3484	25.0491
rnd3b	5.30224	4.25015	6.95566	7.48938	11.7428	10.9594
None	0.928238	0.841868	0.929092	0.6157	0.745746	0.591238
None	1.22653	0.781375	0.923295	0.403124	0.537499	0.629218
strap	89.6468	107.823	99.4282	118.954	101.043	99.8309
phox2a	0.601112	0.745093	0.658141	0.644559	0.392647	0.406482
barx1	0.0603585	0.302458	0.164818	0.380108	0.182077	0.376135
ppifa	21.3985	23.2094	24.3589	41.2323	26.9326	27.1079
slc2a1b	11.5508	10.3957	10.1505	8.99456	13.8401	12.2228
arid2	15.2887	17.4866	18.0538	11.7423	14.9019	11.5092
chmp4c	8.3842	2.44179	1.92429	3.18425	2.641	2.50074
ftcd	24.9658	0.970089	2.78294	4.29432	0.337971	1.90158
apol1	10.548	7.90596	9.54722	8.99969	7.89904	8.81895
ndor1	10.9678	9.01748	7.80143	9.26126	9.68514	8.74375
prdm12b	4.33797	5.12286	7.16459	4.22619	6.379	5.409
avpr2aa	0	0.0139783	0	0.0242887	0.148405	0.0476695
ube2ib	79.2632	87.2194	83.1115	111.669	88.0966	85.6987
fbxl18	4.1212	5.12121	4.19033	3.94974	4.48992	4.01471
ift81	128.614	180.202	165.311	190.98	169.776	163.038
slc25a39	25.5569	30.7568	31.7367	30.0934	40.5568	36.1209
srgap1a	2.02419	1.59746	1.46145	1.22956	1.4758	1.54013
tdrd1	68.4763	105.675	91.49	76.9098	84.0482	93.5723
ifit10	2.07223	1.30221	0.807219	1.32214	2.17479	1.45917
fbxo8	13.1825	10.271	8.59382	10.7109	10.3456	11.3448
rpe65a	0.282506	0.188892	0.275793	0.136874	0.310911	0.219326
epc2	22.3541	29.1659	30.3126	25.7977	22.9669	23.2967
adrb1	0	0.0663042	0	0.0704235	0.124311	0.0552685
st3gal8	4.80193	2.60612	2.42389	2.43633	2.15085	2.64795
ufl1	19.917	17.3434	16.1331	17.4544	15.7753	15.7374
kmt2e	13.8904	10.9041	12.2221	9.99855	10.8823	9.68649
ndufs2	98.1432	81.5319	73.4992	88.7568	72.1624	75.4628
zcchc9	15.1045	11.1698	10.5059	13.3376	8.36233	11.41
itln1	4.51708	4.55024	5.12784	4.82809	4.61499	6.30112
opn4.1	26.966	35.6791	29.9134	42.6595	36.0489	36.4422
sema3bl	21.8508	29.835	30.2449	29.3488	24.9661	25.0519
cdh23	0.249891	0.385197	0.462577	0.227175	0.296719	0.286962
appbp2	20.6595	25.0431	22.9639	22.2323	29.688	26.7552
crybb1l1	0.402377	0.946446	0.492841	0.514234	0.86004	0.564372
olfcb1	0.0523289	0.0474127	0.0347191	0	0	0.0203141
bloc1s4	12.1383	11.9945	10.4369	17.507	13.4599	13.7352
zmynd8	8.74506	10.2666	6.76296	6.52674	13.0992	8.90099
stxbp2	28.5714	23.8983	27.7677	27.6282	23.0402	25.7997
wwox	12.6463	7.5581	5.86168	8.04134	8.62443	9.67821
gins1	26.8706	32.7755	30.1387	38.6484	29.9022	34.052
mkrn2	19.2187	13.9729	12.3531	17.8101	13.7633	15.0639
cnot4b	9.62209	7.89047	9.04336	6.77421	8.68519	8.2807
None	3.82712	5.98085	5.13243	5.71438	4.7466	5.20631
nsfa	7.06111	10.1941	9.93251	9.37739	10.0114	9.46814
crybb1l3	0.420427	0.346415	0.342056	0.471531	0.218513	0.266543
ccnh	13.6428	15.7679	15.6966	21.507	15.6154	15.4375
amph	1.20176	2.09234	2.36485	2.066	2.01128	2.68452
ghrb	16.618	19.3977	19.1654	21.73	18.9402	20.5224
ttyh3b	4.85397	4.55666	4.75282	3.3864	4.09442	3.47465
ppdpfa	611.495	52.804	67.718	113.643	55.4877	118.829
cul1b	16.3032	11.4814	12.6582	11.2855	12.196	11.9056
nfkbiab	45.6415	30.2016	44.032	46.9611	28.0582	29.8004
fabp7a	51.9167	55.5996	52.8794	61.2718	54.5557	58.0386
nsa2	227.833	133.681	126.316	190.533	123.748	140.287
adamts8a	1.53686	2.01269	1.93994	3.02915	3.09189	2.41397
rab3il1	6.00096	2.8037	3.12007	4.00115	4.14277	4.02855
lgsn	0.998005	1.58919	2.01784	2.09736	1.59659	1.32258
sub1b	252.288	353.585	309.934	461.637	336.279	343.619
nudt8	6.00388	6.19588	5.14586	7.18879	5.32476	4.4478
efnb1	7.66936	7.22189	7.74648	8.16193	9.27517	9.30888
rgl2	6.31278	1.61106	2.02817	1.69177	1.30692	1.20177
stn1	6.28847	8.89681	8.1085	9.67863	8.7232	10.2841
zyg11	26.0943	30.5944	30.882	28.6054	30.0005	29.3277
il15l	13.2711	9.75509	10.0555	16.3866	12.3882	13.28
tsr1	19.2708	21.6859	18.6167	23.4037	18.3185	14.7167
uqcrfs1	78.5037	52.8125	43.0998	51.7884	53.2614	46.0289
lmnl3	69.2427	107.079	92.5698	134.251	89.8467	83.3232
cpne2	2.92622	3.55556	2.93784	3.70052	2.48247	3.00534
wdr61	23.678	25.7087	20.1773	24.8939	24.127	20.2236
spg21	23.6168	26.9203	23.4691	28.9664	23.0299	21.8673
klhdc10	10.3012	9.11	9.32956	8.44852	11.2872	9.66939
sult5a1	3.00518	1.19866	6.82819	3.94282	1.85357	3.04546
vash2	21.4678	24.0774	21.6354	20.6735	24.3564	21.2015
blk	3.81463	2.86314	2.63431	3.06059	3.10409	3.06164
tmx2b	13.0039	9.70247	9.65341	9.62697	11.2197	11.4106
zgc:112965	0.293482	0.102968	0.134967	0.17984	0.290869	0.117204
atp2b1b	9.72515	5.59452	6.9018	8.26215	10.2658	10.7137
ppp2r1ba	83.3117	78.5879	72.5403	70.2019	84.3686	78.0483
cst3	354.683	347.51	312.028	329.463	428.732	364.385
gas6	15.2829	12.7292	13.0074	15.8735	14.2281	14.149
cyth3a	1.43274	2.17933	2.15819	2.43243	3.01121	2.6961
zdhhc16a	5.11271	5.51765	5.81914	4.81343	6.46456	6.24962
sp3b	15.3537	15.769	14.7462	12.0471	15.9518	14.083
rnpepl1	7.32712	5.53856	6.72613	6.24116	7.54634	7.66892
palm1b	3.10505	4.50659	4.66377	4.67056	3.77704	3.83414
atf3	11.577	8.10369	12.2952	14.7098	9.68376	9.73285
camta1b	2.88695	4.95731	4.99885	4.64494	4.65963	4.32342
map2k1	7.40816	8.52082	6.7245	8.72519	7.46989	7.71368
ctsla	262.109	145.129	159.849	234.476	135.29	122.251
MCHR2	0.133186	0	0.061111	0	0	0.182524
rtn4rl1a	0.393619	0.126094	0.572982	0.164232	0.186943	0.298912
tra2a	50.7139	55.6772	51.9301	65.6198	59.1625	56.5868
pimr195	26.4004	28.2807	22.6083	23.84	28.137	31.4536
dazap2	85.7629	59.4543	70.5551	48.2192	59.4094	59.1766
ehd3	3.17407	3.38348	3.89705	2.65488	4.2233	4.88771
fancl	8.17449	10.2302	9.80452	10.097	8.61869	7.88406
slc35b2	21.8105	23.3217	20.4754	20.6155	22.4169	20.8971
meox1	1.04908	0.312241	0.952974	0.660908	0.901874	1.02097
pdcd2	15.9329	21.4394	19.0462	23.0858	19.9279	22.2449
crnkl1	22.8306	30.703	28.9515	32.0902	27.8772	27.836
lrp2b	1.04599	0.79618	0.597817	0.607506	0.728209	0.728117
si:ch211-196i2.1	1.88678	3.02453	3.04515	2.85503	2.36032	2.51819
xpnpep3	9.60696	7.89199	7.44553	8.28109	6.4489	7.66436
ttc27	6.91078	7.1664	5.91738	6.15881	6.28251	6.92173
ptpn1	14.4095	12.0024	11.9303	11.524	12.3435	13.6292
hmx4	0.458246	0.560516	0.283216	0.448743	0.800737	0.770231
gabpb2a	9.55979	12.8497	10.923	10.9629	12.4145	11.6438
lhx1b	0.310309	0.253358	0.285455	0.129645	0.0379254	0.0391404
itga11b	2.58586	3.67181	2.98988	2.68177	3.71842	4.36239
iars1	37.9525	27.9082	27.1397	23.7095	20.2312	21.5762
hibadhb	21.9567	12.3675	14.3858	17.0012	13.1968	16.6157
hnrnpaba	285.715	317.418	308.295	378.276	299.011	271.316
cks1b	29.1227	32.1309	29.2595	36.2726	30.7536	28.5865
fth1b	7.54374	9.60547	8.25453	7.42481	6.57974	7.70787
si:ch211-220f16.2	11.6302	12.1879	14.1372	17.7571	14.8784	17.1263
onecut1	1.28714	1.21668	1.14733	1.54102	1.01685	1.47062
masp2	19.0101	1.01481	1.08795	2.17503	0.509438	1.40023
nedd8	117.366	141.423	127.844	184.377	111.981	121.441
wt1b	3.12435	1.66106	4.25916	4.86819	1.83177	4.14591
pou2f1b	1.81415	1.16675	1.25206	0.732023	1.2329	1.44374
zgc:194189	0.102007	1.74092	0.352999	1.04793	0.210091	2.04226
nudt17	48.7991	52.4131	45.8401	62.284	48.6631	51.315
mxg	40.3631	2.94279	2.3723	2.98948	2.77483	2.28247
med31	56.9315	72.4282	58.9654	81.8503	66.2662	62.5022
kif18a	26.3831	35.0092	36.094	34.8669	35.3775	33.8638
niban2b	3.77493	2.13727	3.07115	2.91025	2.27186	3.16243
mep1a.2	18.8273	0.1016	0.213661	0.209024	0.114618	0.424477
myl9b	63.8499	38.3682	52.2248	39.9324	55.7432	54.577
sart3	21.6588	26.269	24.7055	21.2966	24.2271	24.0507
skib	3.52623	3.77346	2.80252	2.9059	2.70212	2.79206
None	6.56618	0.901804	0.836452	0.667065	0.676174	0.421145
si:dkey-42i9.4	46.4502	21.6346	25.5278	32.3428	18.2283	24.3442
scara3	2.81284	2.72638	3.33439	3.46405	2.02831	2.53463
tma16	8.66308	8.66558	7.7767	10.0199	8.18571	6.93951
illr4	3.35961	1.07793	6.47635	9.55294	2.77025	3.18008
olfcd1	0	0.0444034	0.0207845	0	0.116921	0
srsf9	47.1157	57.8846	46.53	68.0831	43.5637	47.0628
ifit9	3.29209	1.09188	1.153	1.30125	1.48508	0.893911
slc7a10a	13.6342	15.3171	12.6351	12.7286	26.121	22.0233
mettl2a	13.1191	11.6097	13.5124	15.7025	12.7189	15.2341
src	5.09251	4.0477	4.33293	3.68049	3.65249	3.93953
si:ch211-195d17.2	14.3909	16.8069	13.3189	18.4258	15.585	14.6584
pcdh15b	42.4596	57.6009	53.1184	67.5873	44.9916	46.0079
sox1b	0.23105	0.191964	0.354679	0.352881	0.216777	0.419376
foxl1	6.07093	3.94553	3.54881	4.12922	3.54806	3.81581
kcnab1a	0.119791	0.089541	0.159604	0.0647165	0.179517	0.0619294
rbl1	9.1126	9.68341	9.44848	9.27976	9.4699	9.01407
stxbp3	17.0269	10.6663	11.0259	13.1715	11.7683	13.5078
serinc5	7.95324	7.38254	7.44038	6.8294	8.10381	8.217
sms	63.6673	82.7838	80.716	90.7212	77.5136	80.5888
btr33	2.41332	0.079349	0.127446	0.148149	0.0451952	0.245581
caspa	11.6932	1.70112	3.6178	2.28255	2.28167	2.81589
dbnla	6.6944	9.20756	6.88313	9.67092	8.10594	7.7749
hoxb1a	0.0567158	0.131203	0.0258018	0.0237321	0.0850509	0.130818
si:ch73-111e15.1	1.66938	0.26178	1.30109	1.25791	0.459242	0.861899
mia3	16.8637	8.4683	8.46635	8.06237	9.59548	8.50851
syk	5.39971	1.16128	3.48762	3.22811	1.82016	3.205
sf1	40.714	41.0969	43.7856	31.0396	35.1107	30.1893
tmeff1a	1.79563	1.77519	1.70188	1.15678	2.12461	1.83365
pank1a	10.8609	10.6271	9.59117	8.24602	9.10837	8.48549
ugp2b	17.2154	7.93293	8.51198	11.383	7.88597	8.70303
pax1a	0.747219	1.53979	1.04363	1.48497	1.81886	1.32041
myt1la	0.22308	0.524935	0.295218	0.312329	0.380753	0.254435
kcnk13a	0.391119	0.288884	0.194597	0.0784399	0.376492	0.688432
znf410	33.465	34.0658	26.6517	38.973	27.8111	25.9124
crygm4	0.195539	0.178165	0.0933604	0.0833037	0.536833	0.152973
vps35	24.0645	17.4415	17.4841	16.1221	18.4268	19.8969
cog5	6.70306	5.35072	5.47259	5.19445	4.47713	5.86991
sars1	61.6091	34.8581	32.3891	34.6903	42.1296	39.4364
manba	88.2006	86.5501	81.5357	91.9812	92.8855	92.2874
mocs3	7.07858	8.32219	6.39336	8.49452	6.30831	7.57149
cct8	132.682	121.225	103.126	127.495	100.41	101.517
vezf1a	3.02053	2.74975	3.00238	1.96561	2.91659	2.92442
ptchd4	0.317737	0.480756	0.359086	0.16384	0.334428	0.537682
cnot6a	14.2151	12.0716	12.734	10.9205	12.4394	13.1906
mfsd4ab	1.72734	0.158291	2.23587	0.523203	0.113098	0.304636
klhl24b	12.4658	4.96529	5.33339	4.39947	2.77628	4.10925
rcor2	62.9131	94.7179	95.0021	82.1193	86.4861	79.8283
map2k7	5.61643	4.64958	5.09498	2.95302	3.86748	4.12642
fam114a1	8.8841	5.2908	4.72168	7.14729	4.51911	5.98695
eif2s3	162.54	91.4024	90.9546	108.618	100.352	104.641
hand2	2.58625	0.797268	0.988814	2.13376	2.71491	1.79482
rdh5	3.23008	2.45954	2.05197	1.96583	2.26491	1.60452
ip6k2a	53.0788	71.9612	79.8551	75.5189	76.731	74.1077
ambra1a	4.26739	4.91671	4.73626	3.3769	4.35992	4.62489
asic1a	1.3385	1.39019	1.18717	0.962599	1.2969	1.08834
znfl2a	5.78076	7.6357	6.84118	7.87865	4.75481	6.68622
None	0.130764	0.0447822	0.101531	0.0529131	0.112914	0.140444
mcl1b	67.0454	56.0192	65.4464	86.7188	71.3431	75.4145
csnk1da	60.9068	77.7826	73.3397	69.6337	77.7568	76.3921
spred2b	13.4142	9.58733	13.8244	7.57943	11.4276	9.43847
epn2	16.6133	18.1104	19.7331	18.7606	18.3995	16.6188
brd7	21.3661	24.6567	20.7118	28.1579	20.5467	23.6461
arpc1a	111.206	85.0607	74.6469	98.8714	91.6764	96.7497
hdac6	9.18439	11.5253	10.9817	9.19459	10.4963	12.9481
mmp14b	10.7756	4.45529	11.6034	7.01426	5.0395	3.97833
snupn	9.57569	10.1296	9.09068	11.98	10.626	9.99229
ftr24	9.94216	7.62414	6.57507	5.34435	7.20999	6.77204
cacna1c	1.64073	1.92795	1.75828	1.19845	1.67473	1.61482
phospho1	14.9222	18.7186	16.9411	17.9137	19.0723	17.1804
tspan7b	7.13679	7.2372	7.58601	7.82368	6.51447	6.41768
atp11a	6.29829	5.7731	5.7802	4.61501	5.18603	5.0824
exoc3l2a	1.88684	0.80953	1.15066	1.26693	1.94274	1.44938
unc45b	0.34172	0.550055	0.412836	0.348967	0.521876	0.387469
bcl2l1	73.0583	100.915	99.4001	104.809	98.808	97.1138
atxn10	11.6631	10.0137	8.40426	9.69524	10.3898	8.77159
fkbp4	41.2919	64.0126	52.2622	63.4781	56.2895	64.9549
pcolce2a	2.17794	4.32202	3.8046	5.2084	5.29762	3.99625
cpeb1b	6.71453	8.38702	7.51698	7.37373	8.89483	9.07026
faah2a	35.9142	32.7912	28.2496	26.9017	33.1144	31.7979
anapc5	8.32123	10.3217	8.28321	11.8515	10.8309	11.1902
apex2	13.9453	21.2003	18.1816	24.7339	17.1014	20.3513
asb14a	11.4511	13.6547	11.6277	11.1217	13.2188	13.0347
trmt61a	33.1855	44.3452	40.561	49.8708	44.4819	44.7142
lrp3	2.40969	2.49494	2.49471	1.51798	2.49524	2.31151
dmd	13.5271	16.5285	15.8048	13.9744	13.5163	12.2159
ltv1	16.1407	13.7059	14.2543	16.6943	16.3046	16.8437
si:ch211-107o10.3	16.3903	8.0292	10.6953	10.4334	9.39488	12.2643
myl6	59.3996	28.2584	27.5982	38.6149	31.2938	43.3781
pno1	94.527	45.4674	50.5046	67.4183	45.713	59.7048
glcci1a	3.61853	2.51811	2.63655	1.84233	1.91237	1.95658
sox21b	0.106631	0.0483594	0.240228	0.0227553	0.0761082	0.164764
chia.4	0.423645	0.455447	0.568605	0.375427	0.372135	0.69059
yod1	12.116	17.908	16.9008	17.6745	16.9474	15.0162
arhgap12a	10.0283	8.01304	8.01938	7.52805	7.46302	7.17876
pole3	41.4091	61.9889	59.6198	74.8588	54.6038	60.4032
zgc:136872	16.0876	2.21551	2.17481	2.37271	1.76059	2.16512
brap	19.5864	23.2318	19.9665	21.9738	21.6999	21.0015
slc25a24	25.6052	14.2842	13.9424	15.2033	11.7443	16.0185
fam20b	13.9461	14.5681	14.9539	17.6567	15.2686	15.9996
lyst	30.0598	33.4424	34.3741	30.2311	27.6114	26.6258
mtmr8	26.3099	24.0921	25.95	31.6435	23.3658	26.5232
nbas	6.49876	5.45014	5.19068	6.58505	4.85994	4.68831
cops3	113.89	143.731	131.188	136.861	126.313	131.282
mttp	71.6655	0.748899	0.720229	0.938823	0.346253	0.77893
kifap3a	29.603	40.2364	36.4774	36.5632	36.1405	35.1765
coro1b	7.2639	9.32481	8.58183	8.17438	9.5048	9.08902
fign	0.0900598	1.90451e-05	2.17271e-06	0.0734604	0.233759	1.2083e-05
chrnb5a	0.583119	1.87041	0.998658	0.692232	1.15358	1.03912
snx3	78.0924	63.3716	59.1379	79.1515	58.6296	66.2759
epas1a	11.4181	4.45687	4.3891	3.87937	9.27984	8.05772
apeh	27.2503	30.2959	26.7748	27.9879	25.2749	25.8156
paip2b	68.9444	68.1171	61.8248	81.6634	75.0061	68.7003
lmo3	0.362755	0.627002	0.682923	0.383228	0.665539	0.554181
prkcba	1.41888	0.917428	1.50157	0.99143	1.02148	0.851185
ranbp3a	8.96015	9.95293	9.01343	8.41292	9.47065	9.25076
zgc:66479	11.4496	9.74915	7.68138	8.1278	9.18559	9.78742
atp6ap2	54.0621	41.7763	48.3068	67.8009	49.2824	49.1787
esf1	11.1744	12.6369	10.9942	15.6685	11.5707	15.4709
ube2na	74.5923	56.4356	57.0046	60.8815	63.5243	62.6796
entpd6	24.1013	22.0408	21.4991	24.5918	21.318	22.7493
tmed5	11.0203	8.58896	9.22536	12.2946	11.2433	10.8933
tle2b	4.4944	4.73491	5.48642	4.34547	6.16313	5.49799
cacng1a	0.209634	0.0327717	0.0702563	0.094052	0.137801	0.231442
prpf4ba	9.45317	9.67247	8.49145	6.9712	11.2469	9.54886
dldh	128.916	93.8149	88.7975	107.912	87.8304	87.6449
camk1gb	3.54319	2.13525	2.7626	2.53338	2.26386	2.39816
actr3b	1.14482	2.20719	2.63109	1.28953	2.19771	1.57488
her5	0.375916	0.382837	0.399114	0.330422	0.17712	0.351477
marcksb	102.722	151.806	131.212	150.325	131.303	124.686
orc3	21.8212	29.2196	24.9956	28.0061	26.9352	27.8947
bokb	5.51933	8.4995	6.00249	8.57211	5.32168	5.8863
eml2	19.0101	13.2593	12.4048	15.3143	11.4024	13.3549
cmtm3	11.5843	11.3282	14.3569	13.1897	10.8951	12.5229
glud1a	40.3043	37.6722	43.3753	45.8702	36.869	40.8694
hsf1	18.868	24.8717	25.2458	18.3813	24.6776	22.6691
chga	1.00002	0.846145	0.67615	1.07814	0.91641	1.47863
neu1	35.3263	13.6902	17.9834	15.9827	16.5653	15.0322
si:dkey-46g23.5	1.15235	1.84898	1.04326	1.23649	1.69847	1.64952
hmbsa	14.222	13.9595	11.4517	13.8859	12.8541	12.7418
ptprq	1.30823	0.822395	1.55593	0.564464	1.30748	0.695574
elp4	4.83627	6.20013	4.58705	5.12925	3.23952	5.20045
cyp7b1	6.16777	0.705878	1.37309	0.83153	0.857789	1.28679
mylipa	6.46615	3.20356	4.25188	4.6349	3.32001	3.71482
tfap2e	0.239381	0.412396	0.332495	0.865549	0.460515	0.331338
cabp4	0.366392	0.160689	0	0	0	0
rap1b	29.4972	10.7821	19.4602	24.7659	13.6431	17.8948
usp28	4.04193	5.68385	4.63727	6.12378	7.00572	5.89338
hprt1	43.6754	55.2183	56.2296	61.4385	54.6481	58.0779
msx1b	32.3659	33.5812	26.2247	29.2348	40.0499	38.177
ctns	9.84802	6.59206	5.51221	8.55413	6.23753	6.88425
smarca2	14.3123	16.268	16.4284	12.6588	14.5838	13.0067
si:ch211-241e1.5	4.93418	6.78715	6.89102	8.51254	6.85543	6.90477
slc8a2a	63.3228	15.0038	31.4361	31.8685	16.8001	25.869
mrpl53	78.7311	68.1083	67.2494	106.311	70.9183	83.1022
renbp	5.03416	4.38321	4.44855	5.91416	4.44528	4.65845
sec11a	70.0891	51.7854	53.2942	78.2787	55.2257	62.792
ccdc127b	7.08477	8.38602	5.81601	9.84664	7.1265	5.92474
rtf1	23.7169	19.557	16.7995	21.4625	17.8927	17.1684
pla2g3	1.51812	0.380974	0.425593	0.613107	0.624556	0.621588
pofut1	13.7886	6.19533	7.00143	8.4941	7.51519	6.98317
tbl1xr1b	16.7731	16.5648	13.8078	11.8177	15.0053	14.8335
fgb	787.013	19.5631	37.2299	66.808	7.49922	39.3268
mdn1	4.63287	3.78764	3.8152	2.75197	3.48867	3.48789
golga1	7.13865	7.09802	7.06306	7.06415	8.61889	6.91392
casq2	0.507424	0.182616	0.363082	0.45714	0.41363	0.430614
sh3glb2a	11.9002	13.2153	10.9137	14.3998	13.9549	10.3374
e2f7	12.0162	17.8042	16.4089	12.955	15.2694	13.0877
pdia6	39.588	34.8644	31.9341	41.3647	37.7489	40.1443
col11a1b	0.929422	1.54178	1.42742	1.11992	1.37189	1.31882
rhbg	0.639082	0.850528	1.11228	1.01134	1.05178	1.0013
cnr1	1.02626	1.04724	1.21613	0.782549	0.694136	0.750066
chrna1	9.49609	13.9002	11.9072	15.6854	14.4215	14.2628
ankrd28b	21.6647	20.3787	21.1239	16.5664	20.4933	19.2041
ank2a	19.1563	27.1745	26.9847	27.5332	28.0189	26.927
tnikb	6.32217	4.16917	4.40896	3.18623	3.96934	3.56707
si:ch73-141c7.1	32.1362	31.0068	31.6802	38.1821	27.9912	28.4258
nphp1	39.2643	60.1386	55.1538	61.7671	59.7345	54.5807
cbr4	20.5281	20.4076	17.1114	19.251	14.2623	15.8315
cd74a	191.518	80.4038	168.239	143.193	96.3723	88.7121
gata2b	0.0855482	0.690596	0.490954	0.692203	0.474427	0.789745
serinc1	102.51	110.179	107.546	120.133	118.409	111.903
pigc	12.2406	13.3039	11.4788	15.6412	11.3527	12.7249
None	0.143423	0	0	0	0	0.0558861
sele	2.71271	0.930418	5.05086	4.13699	1.20573	1.74236
slc10a4	5.01825	1.79258	3.67361	2.18532	5.9548	7.07495
myo1eb	10.9598	2.66164	2.43597	3.12995	3.06523	2.98566
hlx1	6.56782	1.28799	2.78396	2.34126	2.27977	2.16113
tp53bp2a	15.7387	15.9784	14.6425	11.6749	16.6852	12.4919
ppp1r13bb	10.6709	8.24351	8.5584	6.42999	7.53714	8.30996
pla2g1b	46.8729	0.57478	4.33587	8.97528	0.592839	2.9152
kmo	11.2114	3.46119	3.97514	3.21883	2.96041	3.43293
ftr55	5.81681	0	0.0578593	0.0260362	0.050522	0.0503008
mob1ba	30.2306	31.9202	29.1467	33.0173	32.8873	32.2282
ctr9	21.3219	22.1131	21.3815	19.9617	22.2291	21.5092
zfand1	19.2135	18.5688	14.1081	22.6701	19.0015	16.6573
col16a1	1.35985	1.20841	1.25877	1.1814	1.7438	1.28995
anxa3a	0.805732	0.208472	0.143546	0.289599	0.279978	0.112937
prkcda	13.9432	11.9765	10.1285	13.2131	9.27145	11.9286
slc9a6a	10.2635	6.32504	6.14411	5.28296	8.39529	7.13029
ppiaa	1387.78	1111.56	1094.86	1440.13	960.492	1055.89
mfsd13a	42.3991	50.0575	52.4929	37.4177	44.4601	48.1365
zgc:112437	2.2004	1.21373	1.13341	1.12647	1.88671	1.76103
tom1l2	17.8483	11.6358	13.1216	9.01017	11.0359	12.6966
mars2	4.10374	3.23745	3.63226	3.5556	4.13179	4.13388
fev	3.46599	0.197063	0.448592	0.753106	0.16565	0.839424
etfb	69.3416	36.0308	30.5981	48.6994	36.0622	36.4026
napepld	12.4766	9.30396	7.52738	10.0133	9.05042	9.42427
rtraf	67.8043	75.7839	68.9351	95.2957	78.7991	81.0208
FAR2	2.57459	2.43404	1.72611	1.44938	2.54525	2.09038
uevld	6.0941	4.10367	4.74494	5.07188	5.06318	4.33566
zgc:136439	20.7401	9.37571	9.55987	16.1763	11.9173	13.065
ppm1da	8.55074	13.5994	12.547	11.5605	11.2581	10.4587
dnm1b	2.37832	3.02558	2.93387	1.78026	2.61733	2.82535
rpl15	1577.34	1045.08	936.757	1355.33	854.065	1008.37
dusp8a	3.01551	1.46576	1.8187	1.28044	1.98768	1.84313
pvalb6	567.538	786.046	753.912	1004.44	721.119	735.985
napsa	37.6263	28.655	34.4987	35.1021	31.6948	28.3256
clgn	102.308	156.872	143.709	162.596	140.286	130.924
aif1l	38.7502	27.3546	52.6418	39.2555	29.6899	34.1755
nrap	0.139389	0.0782216	0.144759	0.120342	0.131501	0.156293
txndc5	36.1558	19.6121	22.3231	21.5844	21.7105	22.4623
caprin1a	46.4979	55.6604	56.3348	44.5274	49.4	52.3702
atg3	43.9959	38.6764	38.6096	47.6153	39.19	42.204
fgf6a	0.215049	0.150785	0.248934	0.177963	0.120829	0.168659
None	1.17355	1.38981	1.64812	0.880515	1.73093	1.59735
mpp4l	3.65464	6.8544	4.55854	6.86127	5.19269	6.83262
robo4	1.4262	0.723184	1.15151	1.34044	1.01791	1.01903
npl	32.7539	26.2171	22.3702	29.1889	24.3542	24.5745
vcanb	1.29287	0.609253	1.48467	1.85091	0.87504	1.42526
si:ch211-210b2.2	0.255713	0.432306	0.471933	0.350207	0.464171	0.52043
mef2cb	3.54744	3.34201	4.13651	3.12306	4.01246	3.80048
tmem30c	20.4135	2.61063	2.27373	3.27541	2.29804	2.52676
ubxn7	10.0829	7.09849	7.64587	7.3166	5.81064	6.85242
myog	1.30313e-07	0.0268289	0.0557306	0.0717103	0	0.0941684
zgc:92137	134.28	0.837111	12.1829	30.6517	0.919622	3.28325
atp5mc3b	1085.03	541.304	428.436	676.634	503.676	566.018
slc35e4	4.10212	4.94852	4.26445	5.07299	8.72486	7.08035
rgs9bp	0.453006	0.430812	0.225954	0.459443	0.648716	0.229471
hnf1a	6.30394	0.761307	0.815874	0.974753	0.795293	0.804479
nid2b	0.593318	0.820271	2.17027	1.48483	1.62334	0.766719
med19b	25.2506	33.5538	32.0608	42.8768	28.5721	31.1754
ppardb	19.3276	20.4331	19.3856	20.7542	23.1657	17.7066
prkar2ab	54.6608	12.6464	11.942	15.7868	11.4494	14.1113
pdcl	46.9452	59.1226	58.3365	64.1765	56.5806	56.1581
slc38a8a	0.176467	0.15763	0.0389216	0.140644	0.201838	0.205808
arf1	27.2808	22.8363	23.3058	23.9027	25.0648	23.0368
gipc2	27.8606	10.0166	7.77047	11.9412	10.0134	10.58
MAP3K13	1.32606	1.41099	1.4321	0.997124	1.51352	1.20459
xrcc1	101.484	142.174	127.23	152.601	118.03	107.146
syne1a	2.33876	1.51148	3.01022	1.37243	1.79182	1.60044
prelid3b	52.3897	41.8418	44.0586	53.6883	47.6208	52.5014
tnfa	0.59688	0.587103	2.40464	0.486351	0.0753019	0.305771
rnf150b	16.3966	20.7095	16.9049	15.0992	21.7645	18.1655
tial1	43.4468	39.1571	42.8953	43.0327	45.4971	44.7397
wls	18.3049	14.2948	16.9713	17.9604	17.8009	17.9912
cldnb	8.29683	1.51705	1.28638	1.88906	1.15966	0.497419
ubr4	15.1923	12.7495	13.2585	7.78199	12.1049	10.6871
foxi3b	0.34366	0.363777	0.407346	0.471059	0.370462	0.711239
gng3	3.25951	4.47223	3.7421	4.91384	3.7629	2.85047
wrap73	38.1421	53.1216	43.2241	56.4421	45.8987	48.4173
spegb	0.178814	0.216328	0.147828	0.0856096	0.151863	0.122793
ca10b	15.7424	1.62048	1.49103	1.81661	2.13341	1.34415
papola	66.5365	58.833	57.3244	62.9661	65.0259	62.1906
nr1d2b	35.0991	47.0717	50.343	51.1763	48.6012	46.9631
ccnc	24.741	28.4638	26.8926	29.7989	27.449	26.9647
rgs12a	8.00651	9.90292	11.2679	7.3453	8.50078	7.90693
chia.3	815.926	0.304321	0.195402	0.154986	0.256234	0.277993
CABZ01027646.1	0.0901686	0.0406195	0.119951	0	0.472236	0.407852
nrbp2b	8.6199	10.4388	9.70937	11.9711	10.5455	9.97818
unc119.1	25.6957	34.9765	35.2725	29.7435	35.2235	35.0541
rcvrn3	5.04691	5.00977	4.92873	7.04	4.55716	5.05605
psmb1	240.882	212.498	189.912	248.883	173.741	194.322
lhfpl2a	41.7068	34.893	31.4294	38.8273	33.1378	29.4969
fgfr1op2	22.9039	18.0053	18.3939	24.1128	18.3307	18.4433
si:ch211-197g15.6	16.9159	9.81907	11.5424	11.2936	13.4449	12.3294
dlg1	3.96395	3.40023	2.99631	3.33164	3.23964	3.35697
med27	32.6479	43.5607	34.2952	46.1795	36.9267	36.0978
ppa2	9.9028	11.6527	11.1215	13.021	12.6481	12.7647
daam1b	12.7016	4.24189	3.98405	4.20104	4.4628	4.40647
llgl1	3.05024	3.30568	3.43976	2.59799	2.86445	3.06584
ascl1b	19.0121	18.1581	14.647	20.2525	18.9751	17.4265
rpn2	160.733	123.615	115.489	117.328	110.096	112.886
twf2b	0.575792	1.03952	0.903932	0.820542	0.901013	1.43202
kif21b	1.09971	1.36634	1.51736	0.771008	1.36467	1.19612
gigyf2	18.056	18.9819	18.5421	15.7733	20.1165	18.4758
cacnb4a	2.53114	2.27806	2.5654	1.75802	3.00302	2.80206
ppp1r7	44.5441	37.9003	35.6353	38.7071	38.7434	34.8982
efhc1	209.097	292.944	282.712	283.835	255.941	266.455
fbxw2	18.4275	22.2822	21.9165	19.41	24.2529	21.6395
dffb	10.9221	9.70171	10.9844	12.8855	7.77014	10.1869
sf3b6	152.967	168.707	171.167	212.051	160.178	169.049
zc3h11a	26.6198	27.2669	27.1589	27.0891	31.5178	30.0732
srek1	7.90402	9.1005	8.78454	9.38058	7.20221	8.75446
ppme1	33.1001	38.3148	35.0442	38.5275	32.5325	35.4682
mcl1a	94.8929	48.304	52.5114	91.1525	63.1477	63.7376
myh11a	13.4347	5.83234	6.9768	7.11821	9.62181	9.49296
slc49a4	22.6961	18.9732	21.6308	22.3395	18.5515	20.568
klc1a	3.23802	3.17571	3.93228	2.82418	3.47214	3.49403
smfn	32.0565	43.4516	35.0491	48.753	35.3175	38.2442
her4.4	0	0.0593143	0.0283107	0.111135	0	0
pou3f1	1.34452	1.92775	1.81006	2.09551	2.32486	2.52635
mmp23bb	1.16161	1.76839	1.51396	1.90295	1.51195	1.99742
hdlbpa	202.545	35.2849	43.572	42.8917	41.7617	41.6427
agk	12.7648	11.1812	9.04456	9.74693	11.4179	11.1807
fam117bb	5.58778	5.83732	6.5962	5.0175	6.25199	5.54694
dusp23a	2.30263	2.31729	2.66032	4.49314	2.07199	2.72303
wdr41	3.95374	0.867487	1.92196	1.52806	0.989182	1.91248
dcps	28.3196	17.789	18.6892	17.4189	18.025	20.0226
ddx55	8.9721	9.68288	8.47288	10.6172	9.05074	9.50748
dcaf11	41.3356	40.86	40.0351	42.306	38.8801	37.8903
mapk8b	4.69476	4.26728	4.45285	2.77894	4.84005	5.2036
snrpc	39.0965	48.8737	40.4328	52.1184	37.6053	43.9981
cyp2k6	21.9932	2.23403	3.97274	4.00417	1.28378	3.77169
ier5	33.6763	37.2661	32.8404	49.79	30.2246	32.073
sult3st1	29.8859	5.29262	3.78196	4.92014	4.98148	4.26348
rnf114	39.704	19.9149	18.9551	18.0903	17.9716	20.9092
znf385a	1.18643	0.599925	1.22297	1.29867	0.954886	1.1567
slc38a5a	2.8163	1.67532	3.28316	3.62221	2.1669	1.71385
dmbx1a	0.318311	0.50403	0.507679	0.250894	0.422624	0.557048
cadm2a	0.910011	0.485052	0.563138	0.428096	0.803474	0.773161
micu2	51.0613	36.3212	33.8917	42.6424	35.7985	39.3025
erc1a	1.12191	1.56735	1.53464	1.43866	1.43647	1.30941
cdc6	37.2025	50.0679	42.7149	47.9339	44.215	45.2778
fndc4b	1.19693	1.159	1.48062	0.565944	0.910752	1.61872
edf1	202.604	135.877	126.905	188.595	143.713	147.188
med14	8.34318	7.5955	7.86908	5.61884	7.17939	7.34787
cbl	9.99639	8.25824	10.1705	6.90569	8.28102	7.8018
rundc3b	0.711595	0.599551	0.69777	0.94777	0.401059	0.486807
icn	337.248	74.6936	181.589	331.85	132.52	160.157
fam199x	6.9316	6.90861	6.72474	5.11798	7.2898	6.41277
gna11a	16.3391	10.5662	10.6651	8.17181	10.7262	10.9127
vim	7.44596	5.93258	7.60944	8.57487	4.55339	5.39203
trim13	5.40613	5.25125	6.13772	5.55397	5.66214	5.93653
qki2	8.08279	7.80559	8.37841	10.8758	7.84317	9.16958
grpel1	40.951	29.4778	28.9767	31.6713	36.0323	32.3038
CU856539.1	1.01966	1.44045	1.07923	0.776444	2.09258	2.22754
spon1a	0.0235653	0.0989174	0.0220432	0.0299294	0.0351226	0.0368364
ssh1b	1.92957	2.75493	2.43179	1.59387	2.21408	1.99867
cmtm7	11.0836	16.122	16.9916	17.4556	16.6236	19.1375
engase	8.54776	5.73079	6.30705	6.11021	5.63877	5.66534
dnm1a	0.50871	0.641145	0.642361	0.414483	0.586653	0.53963
neu3.2	9.15033	4.36029	7.08877	6.60317	7.62272	7.55467
ufd1l	121.103	146.539	143.142	165.878	137.383	160.299
ndrg3b	53.3472	50.4647	62.7312	55.3803	50.1091	60.4462
itpkb	2.59405	3.22698	2.56523	2.77918	3.40873	3.32453
adam9	9.99577	5.67216	6.8233	5.88211	6.66281	5.81707
CR792422.1	1.00051	0.702676	0.954351	0.581854	0.960822	0.976883
nup133	24.9306	31.6204	28.0826	27.2585	26.8808	26.5027
rbfox3a	5.4962	9.64706	12.2207	12.4824	7.20847	9.55125
p4ha2	22.0196	31.7765	31.5766	31.4823	33.1423	30.4451
slc1a6	0.0823661	0.0369278	0.0368221	0.0682057	0.0607744	0.0316712
f9a	5.32211	0.463954	0.575679	0.858105	0.25129	0.206791
pank1b	25.8207	14.7943	14.7347	12.271	20.8107	17.6567
bri3bp	7.0066	4.26467	3.48796	3.46635	4.97954	3.90797
ndufb8	230.779	176.388	155.034	215.261	160.954	164.653
None	0.121146	0.336277	0.40716	0.382597	0.444032	0.246984
smpdl3b	4.63937	0.39713	0.301859	0.275727	0.129169	0.188174
dacha	8.18194	5.75222	5.96308	5.77681	3.4119	5.17337
ldb1a	16.7782	18.5783	17.3919	15.2306	18.8686	15.7155
plppr3a	0.265373	0.428497	0.348634	0.357964	0.147821	0.390725
tor4aa	26.1162	29.0612	29.5901	28.6456	28.6265	30.4401
cpa2	34.6381	2.21112	6.78325	10.5786	5.98184	6.49414
atp5fa1	528.976	187.725	188.919	213.221	162.201	175.226
vstm4a	0.62252	0.574499	0.714993	0.628542	0.483038	0.526735
abi1a	17.9623	7.86296	8.52887	8.19172	7.00392	7.49464
rps15a	1670.75	1032.67	1042.72	1734.49	948.878	1207.52
myd88	11.3211	9.23096	9.42519	11.571	11.8009	10.6787
asap2a	1.66662	2.35616	2.42412	1.71761	2.56034	2.05621
si:ch73-265h17.1	71.586	62.8949	69.3347	50.5889	68.8822	76.3693
myo3a	1.88113	2.88154	2.68797	1.94299	2.60375	2.82645
pax3a	1.24229	1.26494	1.56759	1.23645	1.12812	1.85471
eif4bb	49.836	34.9207	35.684	36.1217	38.1004	35.7035
smad3b	4.79086	5.20745	5.48128	4.62297	4.96978	5.18222
ppm1na	0	0.0272342	0.0129931	0.0114999	0.0453405	0
rbm22	38.1699	50.485	45.8114	42.5201	46.1244	40.7284
rpl22l1	307.561	210.214	184.395	310.192	179.501	192.76
prmt1	109.469	125.909	123.279	139.648	116.945	128.444
wdr54	22.1208	33.9507	32.4803	43.2242	35.0484	35.9943
nqo1	16.2357	8.50443	8.39221	9.53246	6.45593	6.45658
jak3	3.53642	2.45085	3.01391	2.74176	2.84883	2.03421
bin2b	9.77655	13.5401	19.9309	18.7783	20.7309	17.7418
igf2bp3	3.16588	1.11096	1.08131	1.50576	1.10062	1.43802
dpydb	14.9052	4.58616	4.37758	4.86829	3.99067	4.39212
fezf1	0.146747	0.165167	0.146034	0.106504	0.136987	0.226852
ptgs2b	1.52226	1.86464	1.89575	1.24604	1.0233	0.888059
scamp2	67.3133	15.5689	18.7468	20.5416	20.0757	18.9378
clasp1a	9.64832	10.3485	9.56697	9.09506	13.5056	10.0664
xpo4	8.31648	8.42893	8.86472	7.56088	7.72866	8.28958
fmodb	0	0	0	0	0.088939	0
kcnh6b	0.727837	0.264953	0.309436	0.191028	0.455742	0.166385
traf3ip1	35.7786	51.2757	48.6482	53.3815	48.2461	47.3804
b4galt6	51.3917	62.7931	59.6881	56.3199	61.0668	61.1932
cp	216.319	10.0875	18.8964	17.3537	7.29059	11.6076
qars1	23.4683	23.8448	19.8532	23.1922	21.7873	21.2125
gpr183a	4.04656	2.55391	4.52876	4.90651	1.8528	2.66634
srpx	1.32282	0.502814	1.33284	0.976438	0.93874	0.564625
radx	9.98529	12.0793	11.1051	9.43776	11.309	10.8453
zgc:56231	0.974209	1.42284	1.12188	1.15241	1.4139	0.829444
acer1	2.03426	1.03681	0.666948	2.27851	1.47625	1.61347
c1ql3a	0.247059	0.112174	0.178206	0.0607303	0.202886	0.21773
None	0	0.31224	0.114403	0.228644	6.38175e-05	0.000217529
slc5a3a	4.08017e-05	2.65753e-05	3.126e-05	0.290679	0.000108118	0.000281002
rnf2	58.578	67.1462	60.5563	72.6057	63.0656	70.7603
lpar5a	4.68623	1.67985	3.55772	5.27306	3.31748	3.42769
sept4a	4.41157	9.44523	8.21121	10.3466	9.37176	7.32239
lrrfip2	20.9762	20.6226	17.521	19.9985	25.6438	20.7527
ppp4r4	36.4479	53.7657	47.9788	40.9683	48.1174	49.0816
igsf9b	6.81821	7.59336	7.98555	5.79028	6.35203	6.39998
epn1	39.9242	22.8196	22.4599	19.8873	23.629	24.1848
sirt4	12.8831	17.5453	15.2039	19.0365	17.965	19.4035
ndrg1b	1.26604	1.45768	1.3676	1.29615	1.77399	1.71019
npsn	12.7453	5.49287	20.1878	12.5449	4.45073	6.77162
scara5	5.65383	6.52508	8.05826	6.26916	6.68253	6.84084
eaf2	16.0231	14.926	14.1147	17.7626	17.2631	17.8589
clu	27.8921	8.30331	18.5434	23.4303	13.8213	12.0653
tent5c	71.4414	108.373	91.7608	99.2688	92.7855	95.3218
rnf11a	20.7016	18.7049	20.8934	21.7703	19.9715	17.8887
trabd	33.9261	28.7646	28.6473	27.7774	36.9532	30.6235
guca1a	0.24054	0.141687	0.108439	0.184538	0.0414671	0.233515
atp1a2a	0.423657	0.372314	0.388697	0.372294	0.44304	0.283958
p2rx3a	5.32955	8.47336	4.34604	9.7409	7.73884	9.81294
hsp90aa1.1	172.947	233.651	184.483	245.138	200.59	194.834
bzw1a	107.299	94.4094	93.5399	98.7931	101.659	101.649
prg4a	2.05001	3.20373	2.3286	2.85806	2.57253	3.36763
sae1	29.4625	39.1947	33.8955	41.2772	31.983	33.8366
cxcr5	0.113933	0.148476	0	0.182254	0	0.170338
dvl1a	3.05484	1.00216	1.07422	0.619814	0.939817	1.07126
rpl21	2044.66	1329.36	1225.7	1565.85	1157.13	1294.13
per3	2.47113	2.98376	3.23978	1.98846	3.7774	3.24313
si:ch211-282j22.3	7.65731	5.61939	5.53344	4.37575	7.33003	6.42181
scamp4	18.6535	11.6438	13.167	12.0171	13.6062	13.4239
mmgt1	38.877	28.6578	28.3863	31.9683	34.0238	33.2693
pdha1b	0.162875	0.613843	0.325484	1.05398	0.924907	1.12221
mmp25b	2.34398	0.643442	3.11445	1.63623	0.745617	0.882514
spopla	23.5658	26.31	23.3867	28.0556	27.8101	26.1164
aqp4	3.09663	3.26401	4.27255	2.3807	18.2738	16.6473
ezh2	42.0081	58.0019	53.4489	50.6613	60.7804	53.6166
slc25a25a	26.1657	27.5739	24.487	28.0112	29.3481	30.1703
pard3ab	6.38667	3.20436	3.08007	2.5945	2.75426	2.89747
tex9	62.6158	85.7142	80.6033	98.5584	85.4143	83.9683
foxn4	11.2049	15.3744	16.5369	14.686	15.5776	14.1862
slc7a6os	19.1465	18.4417	15.7075	24.1487	16.6626	20.01
mtmr10	6.49068	5.06411	5.14407	4.55187	5.31263	4.33472
kctd9b	7.08302	6.94136	7.3506	6.59726	7.55286	7.90927
sarm1	15.68	22.8325	22.805	19.8155	21.0651	21.1964
themis	1.49455	0.203019	0.29497	0.474285	0.310949	0.373552
clic2	28.9709	17.0304	33.5728	33.1435	12.7773	16.5228
hoxb6a	4.59042	0.900824	1.63746	1.46254	1.5588	2.83373
slc20a1b	63.5526	53.2243	56.7646	48.7692	54.2463	49.2033
arhgap42b	4.15298	3.47487	4.78588	3.26618	4.59294	3.99488
ppm1k	23.7299	35.1558	32.564	27.9955	38.7873	37.7957
insig1	21.1205	13.9512	9.15916	13.9823	10.7429	11.0027
fbxo36a	54.0798	68.9438	65.6609	86.2945	72.4017	71.1808
trim16	3.11997	2.431	1.81871	2.46943	1.79209	3.02365
gngt2a	0	0.293009	0	0	0	0
tjap1	4.21058	3.37015	3.28823	2.67044	2.88007	2.64605
il17d	1.40567	1.27107	1.06238	0.275039	0.440583	0.373303
crygs4	0.90166	0.428301	0.639241	1.13166	0	0.480207
msi1	2.25265	3.00695	2.37095	3.02804	3.0181	2.86388
npffr1l3	15.4804	15.7378	16.0091	12.9674	12.3224	12.7817
chchd10	47.8413	37.8338	32.7912	41.3892	33.7951	40.3748
sept6	67.1024	61.0952	57.2687	64.1187	61.7146	59.1703
ttyh2l	0.433791	0.642678	0.712622	0.556847	0.565099	0.519443
scin	13.0911	0.780408	1.16301	1.47996	0.597618	1.78651
CABZ01073795.1	39.4009	3.67775	6.36621	5.68286	3.80849	2.85977
xrcc4	20.4563	30.4368	27.0504	36.0422	26.5315	25.3234
zgc:101716	1.76442	4.08065	3.26115	4.51133	3.73357	5.64568
dnaja2b	27.0145	29.6316	29.1829	23.1647	29.2967	26.6883
acsl4b	9.92482	11.1276	12.0438	16.9535	11.7977	12.0485
nod2	7.71378	4.48938	5.72795	4.29603	4.34218	4.57526
capn12	0.343079	0.840143	0.747172	0.546091	0.396194	0.404832
flj13639	2.47019	4.01172	2.31625	3.64209	2.48013	2.72134
epha4l	3.77962	3.68233	3.45746	2.51577	4.08569	3.7932
sox19a	0.215621	0.19716	0.232242	0.211296	0.285964	0.232956
pnpla6	12.4664	6.19928	8.14766	6.69555	6.75582	7.28868
tlk2	14.4952	16.4598	16.6118	13.8579	14.5448	15.3159
zgc:55621	2.50637	12.8355	10.2819	13.6081	10.3638	11.1364
ppp1r12a	9.30193	10.9895	11.7705	9.39948	9.89615	10.3339
thbs1b	12.362	15.5724	14.8924	14.6734	16.1952	16.0564
homer3b	11.9301	17.2085	16.6155	14.4222	14.5815	15.0403
dla	1.32065	1.81583	1.84748	2.10754	2.05385	2.38837
cdc25b	53.43	70.768	70.2642	67.5079	63.0537	62.2462
tfeb	4.41064	2.64337	2.50751	1.22009	4.65671	2.53385
slc7a14a	1.40112	1.46694	3.29325	1.1097	3.53073	1.34001
memo1	29.8192	32.0635	32.4025	27.0912	33.8349	32.0943
churc1	13.9168	13.1639	10.6715	16.9614	12.0828	12.8171
fshb	0.275981	0.805991	2.01276	1.20698	1.11514	0.54274
kras	26.1829	15.6254	14.7302	13.71	13.823	17.8389
amt	19.7698	6.47893	6.59011	7.693	6.27601	5.98644
DDX17	25.6567	20.9086	20.3045	23.5192	24.5664	21.8822
cdkn1ca	8.86876	10.7372	9.555	11.4048	10.0312	10.6765
mettl13	4.57177	5.44592	4.85198	3.91669	5.13292	5.27126
nprl3	18.1462	23.1942	18.9685	18.7567	18.1928	23.6673
HTRA3	1.65322	0.607468	1.09626	0.505219	0.856887	1.19908
cacna1fa	4.57744	8.01306	4.37881	9.46345	7.37182	5.58003
syt14a	0.432971	1.0449	1.18118	3.85097	0.914773	6.53421
abcb4	31.6392	2.66784	4.07791	3.00416	2.59943	3.78642
BX957278.1	0.369517	0.322647	0.286083	0.231719	0.187863	0.151987
pomgnt2	1.90894	2.71023	2.40795	1.94816	3.67292	3.64485
rapgef6	8.29344	7.53321	6.29014	3.71799	7.17059	5.8561
cbsb	27.3509	26.7208	21.1339	18.7269	43.7139	34.5104
kif11	82.3784	111.362	102.233	113.843	101.018	100.379
ndel1a	81.9191	118.517	106.162	137.339	115.326	111.918
sh3glb1b	56.3422	55.3109	52.2914	64.4479	52.2773	54.6818
mpp2b	1.22105	1.43075	1.52178	1.50787	1.56222	1.47385
glmnb	0	0.0478661	0.0917778	0.0205562	0.0414129	0.0404408
fkbp7	9.00976	5.26024	4.03795	7.90395	5.82599	7.55304
psma8	205.957	175.209	159.388	236.837	154.13	154.606
rab34b	11.424	13.8182	14.6979	15.5102	14.2202	12.9733
trmt1	9.30667	11.9699	10.8106	10.6032	10.0962	11.0469
zdhhc3a	6.26117	5.6063	5.93658	4.28238	6.24269	6.34424
gtf2a1	100.017	145.551	126.323	138.001	137.604	136.353
hnrnpa1a	51.9479	44.2694	40.6313	35.7884	37.0984	40.0415
pdlim3a	3.05096	2.17799	2.00879	2.82727	3.26671	3.84139
zgc:92907	11.5404	10.6508	11.6707	14.795	10.4805	13.1482
fgfr1a	8.02799	10.4718	9.71341	7.22894	9.77112	8.67991
None	0.0867739	0.0203023	0.0901018	0.121027	0.137917	0.101954
pgbd5	0.216002	0.21251	0.271295	0.109897	0.398123	0.29898
slc17a9b	10.1182	5.85073	5.35345	5.79006	5.812	6.98927
fbxo9	61.0266	59.4273	57.518	64.4979	53.6273	54.0735
camk2b1	8.36925	7.18906	7.52777	7.04716	7.54299	6.56238
glra3	0	0.0348982	0.101575	0.0151729	0	0
ddx11	12.1411	15.6867	14.286	13.4203	12.98	12.5327
zgc:91968	1.69742	3.21768	3.31315	3.5588	2.4198	2.02244
wdr3	25.507	26.5632	23.0506	26.5963	22.3473	24.0385
si:dkey-42l23.2	0.314043	0.193649	0.252879	0.470426	0.0840283	0.406845
si:ch211-288d18.1	3.77856	4.79752	4.47192	3.90634	4.69565	4.5509
drd2b	0.142922	0.0613833	0.0438553	0.0396728	0.0959981	0.0507463
ccna2	206.013	276.077	263.275	307.475	260.226	266.011
chrna10a	0.27581	0.122438	0.0241692	0.0446728	0.117284	0.0816102
pptc7a	5.60545	4.65931	6.7093	5.34785	7.21501	6.36969
snrpb	267.906	340.309	260.339	421.787	252.726	257.337
dpysl5a	16.0986	23.1844	19.5985	18.9712	25.7646	21.4684
uqcrb	371.279	347.58	285.107	510.29	285.097	263.314
rpp14	17.7062	17.768	18.4871	22.7905	19.4539	22.1933
arhgef18a	8.90137	8.23799	7.60503	7.83939	7.23319	7.34865
sema3fa	1.72087	3.47958	2.38594	2.7154	2.60134	2.22942
cahz	59.245	33.5738	45.0775	62.3753	49.5983	62.6947
ndrg2	10.8882	5.53432	5.04191	3.5872	6.03507	5.04907
si:ch211-12m10.1	0.227743	0.429842	0.367229	0.239067	0.312536	0.446907
atp6v1d	60.1594	45.2528	67.0901	70.1349	55.3144	49.1294
acvr2aa	15.2975	15.8913	14.4539	14.292	16.027	15.1394
fgfr1b	0.850069	0.899503	0.860098	0.418679	0.34081	0.551361
dnajc11a	34.1756	28.9093	25.9983	24.3808	27.043	26.2048
rplp2l	3089.21	2046.07	1871.65	2909.9	1747.5	2129.2
None	9.02385	9.60674	9.31565	7.56166	9.65954	8.39924
akt2	17.4569	12.8606	13.8164	12.1397	12.5056	13.4069
ccdc28b	2.6634	3.37898	3.44729	2.73278	3.47241	4.76201
pcyt1aa	9.7097	7.19244	6.03759	5.94657	5.9975	5.75027
otx2b	0.347303	0.298036	0.255031	0.293114	0.320843	0.325849
ppp1r14aa	5.3933	5.599	5.15758	5.56787	5.80182	7.30122
ift46	165.06	270.13	246.504	283.124	242.049	228.97
esrp1	4.10591	0.917203	1.12828	0.981794	0.844178	1.24721
krr1	30.0185	36.4589	35.5297	42.9447	30.6319	36.5279
rnpc3	17.1288	11.5905	13.5631	16.7261	15.7631	15.5277
enpp2	2.89116	4.91738	3.7511	4.69994	4.41893	3.94352
trpm1a	1.01255	1.15264	1.15036	0.951683	1.22933	0.993844
traip	8.81069	12.3967	12.114	13.294	10.929	11.5233
uqcc2	45.4846	39.751	35.5924	61.0968	40.0189	49.6507
tlx2	1.50362	2.09649	2.23877	2.20747	2.3002	1.84429
si:dkey-110k5.10	0	0.178048	0.175239	0.105462	0.190285	0.0976985
atf7a	8.39621	6.86597	7.71352	5.33064	6.76616	5.74095
blzf1	10.5518	9.0203	8.89581	10.0647	9.69619	8.87408
nae1	32.2134	36.349	29.0931	33.9444	33.3509	34.3613
stk3	23.1478	24.751	25.8111	27.5599	27.6977	26.1344
adra1ba	0.250807	0.055191	0.253291	0.0786152	0.178214	0.143017
ankrd45	31.6747	47.5836	48.4748	70.8271	48.7203	44.2082
arhgap33	6.34272	7.448	7.86577	4.49212	6.12079	5.86711
ncaldb	3.94153	1.48168	2.31303	2.76914	1.79954	2.18544
nfatc2ip	54.5167	85.4151	72.5513	93.3022	80.9651	81.274
fyna	30.7293	37.449	30.6663	29.7258	34.8174	34.2189
zgc:64106	49.5756	3.23061	6.02218	7.12344	2.38345	3.76261
mknk2a	6.48179	9.0148	10.2668	11.5031	8.97964	11.1085
dnase1l4.2	19.2865	1.20123	2.86835	3.99053	2.05702	2.58267
tnnc1a	0.0948468	0.181856	0.311754	0.318475	0.0725722	0.3728
fen1	43.2959	60.5241	49.59	70.9292	53.9037	56.2459
rps9	2064.36	1315.75	1247.68	1858.77	1195.62	1356.4
col2a1b	0.901324	5.31583	0.417039	0.880099	7.24958	0.707374
aadat	6.40505	3.94089	4.21285	2.89233	3.6364	4.2153
sigmar1	52.3277	52.6168	41.5179	65.4527	44.4742	42.8159
ryr1a	1.96315	2.48549	3.02604	3.45015	2.92257	2.39087
ptger2a	1.89334	0.472328	2.14796	0.823791	1.1442	2.36768
elmsan1a	4.66112	2.02722	2.30519	1.84069	1.71476	1.63629
fes	4.87162	5.93077	5.64694	6.5128	5.77111	5.52719
gsna	37.8326	23.374	20.6727	21.8729	38.4507	34.3214
otub1b	82.2249	122.647	102.003	131.448	110.496	118.934
CABZ01044048.1	0.756182	0.256322	0.243453	0.279599	0.114219	0.218659
afg1la	14.7732	12.4905	10.4534	16.127	11.929	14.0032
calcrla	0.717159	0.420338	0.590633	0.408074	1.03882	0.764675
gnaq	1.60321	2.52937	1.66004	1.92094	1.54518	1.69055
sirt2	60.2167	52.3917	51.8855	55.3498	50.9881	55.9493
scube3	2.04379	1.76829	1.48195	1.01745	2.00405	2.05472
dcun1d3	10.7771	11.4221	11.9053	13.1533	12.0195	11.9496
ppm1bb	47.0161	53.6335	53.1467	46.3803	51.9073	52.7636
si:ch211-212o1.2	6.31779	8.27169	8.92795	7.88199	8.24558	6.73188
lpcat1	5.19159	8.36922	7.44663	6.84979	7.85221	6.91099
rcc2	106.306	140.247	128.57	119.106	129.255	120.359
orai1a	7.1028	5.17034	4.80352	5.37903	6.10049	5.26474
myl4	0	0.0443022	0.129617	0.114276	0.301253	0
upb1	21.7878	6.36289	5.77142	8.20183	4.27652	6.08648
sema6dl	8.51219	0.780539	0.586896	1.08805	0.430671	0.934389
ugt2a5	7.6919	3.57017	4.50596	4.21623	3.41799	4.60771
arrb2b	16.362	11.2143	12.4093	12.0299	11.1294	12.3435
c1ql4a	0.450808	0.662274	0.747107	0.541906	0.499404	0.763629
spag7	62.0858	62.2745	59.5188	71.4819	60.4101	58.9451
sfpq	82.2827	102.499	102.82	104.13	89.5913	91.6465
pou6f1	5.1006	5.28887	4.88267	3.42728	4.69242	4.58394
calcrlb	4.87164	4.67897	4.24291	5.25976	4.04897	4.53967
abcb11a	2.23169	3.60539	4.15146	3.02871	4.01973	3.0293
hoxb10a	13.2293	10.196	8.72488	14.2697	8.26856	11.4497
si:dkey-23k10.5	27.7835	3.09275	3.16426	3.41214	3.68412	2.34642
sox5	18.6311	21.9329	21.4473	16.1505	24.1829	21.7406
cry1b	37.3724	40.0366	35.0167	39.0295	41.1951	37.9983
smarcb1b	16.3529	25.7734	22.0643	25.2696	20.6972	19.2555
atxn2l	13.689	13.0886	12.5978	8.68643	12.5294	10.6729
epha4b	0.552281	0.435134	0.381702	0.354706	0.750123	0.473388
CRACD	1.6605	1.38249	1.11965	1.16114	0.901753	1.45771
dennd6b	3.67573	4.9801	4.09786	4.68405	4.4705	4.01208
FOXK2	22.9252	24.7829	23.625	21.7284	20.6497	22.3779
actr1	43.9055	32.7164	33.5369	36.1581	36.1432	38.3197
rbm39a	93.9781	78.8047	84.2023	89.8436	78.4063	91.1696
mybpc3	3.61075	2.65252	3.04629	2.91713	2.96522	2.38485
slc26a2	1.86385	1.12186	1.61278	1.43272	1.03854	1.05045
scxb	0.803872	0.932815	0.685695	1.34554	0.681087	0.150072
syt5b	0.463365	0.434779	0.567327	0.39904	0.686527	0.639727
snrpd1	189.445	247.349	226.266	368.082	227.959	237.259
ftr52p	3.60646	1.59922	1.6664	1.35391	1.68466	2.29853
twf1b	31.8501	14.0813	12.246	15.2206	13.486	13.7764
chuk	35.5284	34.7253	34.2555	32.1691	36.1079	32.2132
aldoaa	132.59	66.7469	77.2735	100.882	71.7172	68.0514
pde6b	2.80132	2.04018	3.2161	1.55756	2.72248	2.60407
sema3b	7.44109	4.22193	4.82174	3.70558	5.72448	5.56474
si:ch211-246m6.5	3.8743	1.74477	1.47267	1.36784	1.94359	1.45341
prtfdc1	0.716233	0.820159	1.05359	1.55366	0.827961	0.912836
ttc36	18.351	0.839958	1.21527	1.59974	0.647756	0.586082
esrrgb	0.172805	0.503015	0.381647	0.392679	0.306055	0.397289
ctsll	0.294304	0	0.0661735	0	0	0
clocka	1.9957	0.87391	0.818258	0.597396	0.784778	0.575985
C2H5orf22	7.06963	8.32875	7.65238	10.2286	8.05266	9.63017
marveld1	2.69882	1.15183	3.04774	2.03575	2.64823	2.05903
b9d1	28.5301	43.9512	46.082	54.2715	45.9773	46.3901
u2af2b	80.4024	96.2618	92.1302	96.3285	94.1444	96.9039
pigo	5.62104	6.14098	4.87017	4.28097	6.00956	5.31589
ints13	12.0224	13.638	10.8969	13.4826	14.1682	13.5015
cpm	15.4321	19.7939	15.4856	20.7809	14.0338	16.0915
dhrs12	16.2951	19.3155	15.9421	21.1344	19.8813	20.3566
cttn	37.743	23.1828	24.52	22.5281	25.584	23.979
stag2a	14.7021	17.2311	17.0082	14.1507	17.1067	16.5893
tbx6	2.22156	2.83629	2.9216	1.78978	2.7571	2.78012
tent5bb	2.66841	5.29461	4.20924	3.27235	4.70821	4.10426
wars2	4.82825	6.60109	5.87753	7.17601	6.08325	7.75852
mical1	8.80187	2.52899	2.32121	1.98598	2.38041	2.71962
batf	1.28182	0.535601	0.0934932	0.858658	0.12689	0.556349
pcnx1	16.2353	15.307	16.1608	13.1084	13.1571	11.8139
plod2	31.3368	44.705	38.597	38.4468	42.4962	37.9601
[truncated: 21,520 more rows]
