# Supplementary material for: The circadian clock orchestrates spermatogonial differentiation and fertilization by regulating retinoic acid signaling in vertebrates
Source: Natl Sci Rev. 2024 Dec 11;12(3):nwae456. doi: 10.1093/nsr/nwae456 (PMC11884735; doi:10.1093/nsr/nwae456)
Supplement: nwae456_Supplemental_Files [file nwae456_supplemental_files.zip › Supplementary Table S5. RNA-seq and rhythmicity analysis of mouse testis in control and desynchronization groups in triplicate from one consecutive day with a 4-hour interval.xlsx]

## Sheet: Gene expresion
Expression levels (FPKM) of mouse testicular transcripts in control and desynchronization groups in triplicate from one consecutive day with a 4-hour interval
Group		Control																		Desynchronization
#ID	Gene name	ZT0 #1	ZT0 #2	ZT0 #3	ZT4 #1	ZT4 #2	ZT4 #3	ZT8 #1	ZT8 #2	ZT8 #3	ZT12 #1	ZT12 #2	ZT12 #3	ZT16 #1	ZT16 #2	ZT16 #3	ZT20 #1	ZT20 #2	ZT20 #3	ZT0 #1	ZT0 #2	ZT0 #3	ZT4 #1	ZT4 #2	ZT4 #3	ZT8 #1	ZT8 #2	ZT8 #3	ZT12 #1	ZT12 #2	ZT12 #3	ZT16 #1	ZT16 #2	ZT16 #3	ZT20 #1	ZT20 #2	ZT20 #3
ENSMUSG00000007777	0610009B22Rik	15.2728	16.3731	14.5942	12.735	17.244	13.8669	13.5149	13.8693	16.9894	12.6327	13.1265	14.6033	14.3687	15.2019	14.6339	15.0316	15.7185	14.5744	17.892	18.0285	15.92	16.458	17.2089	18.1067	18.1465	16.0586	17.5176	18.5654	14.5825	17.8664	15.7704	14.5907	15.7853	17.2087	16.4895	16.4332
ENSMUSG00000042208	0610010F05Rik	5.17384	5.79196	5.79905	5.12807	5.26982	5.76166	3.28082	5.76793	5.8946	3.41682	4.00369	4.4972	4.90644	4.85776	5.06288	5.14238	4.68175	6.7572	11.3907	7.60507	7.42856	9.85324	7.85578	8.02832	8.91045	8.36991	7.37995	8.36274	8.01754	8.28025	7.30865	8.06632	7.50229	8.09195	7.50798	9.8657
ENSMUSG00000020831	0610010K14Rik	7.2949	6.89273	5.58987	7.35738	10.9862	6.01745	10.0366	11.9905	8.74248	12.1927	8.22086	7.1865	7.02369	6.93165	7.28252	6.94516	9.16239	7.23549	7.20305	6.24777	6.85668	8.58698	7.08929	5.63608	6.57438	7.15108	7.85202	7.14468	5.89408	8.48785	7.7444	10.2505	9.83657	6.49407	5.03538	4.93406
ENSMUSG00000020831	0610010K14Rik	5.73998	4.7356	5.36455	3.64834	2.46947	5.81389	3.39257	1.67542	5.92817	2.70143	1.80429	4.15283	6.40659	4.45432	5.01335	4.59091	4.75671	4.45802	3.90656	4.37319	1.74874	2.44335	2.29772	4.04062	2.29255	2.76823	2.24976	1.47344	4.07925	1.93192	2.36523	1.27031	1.26179	1.63588	4.28145	3.05872
ENSMUSG00000107002	0610012G03Rik	12.0922	15.4946	14.0937	12.4628	13.9149	13.7031	16.6355	13.8026	14.922	14.4721	14.013	9.79646	10.1981	11.6343	12.9394	14.4118	16.0311	12.668	11.7156	9.85288	9.49201	9.43546	12.6998	10.2823	11.4692	13.2544	13.0241	11.3873	10.9803	11.1431	11.1193	13.5015	16.7055	12.1387	9.90871	9.16507
ENSMUSG00000058706	0610030E20Rik	2.30393	2.15096	1.85684	1.701	1.60571	1.86863	1.85199	2.31297	2.37915	1.88484	1.78117	2.11449	1.83719	2.10342	1.91427	2.12761	2.10226	2.16811	2.94481	2.67405	2.79223	2.93825	2.98949	2.58404	3.06763	2.86157	2.53255	2.78352	2.53326	2.58779	2.76976	2.59253	2.65238	3.08057	2.39328	2.94654
ENSMUSG00000058706	0610030E20Rik	2.16735	2.04349	1.8351	1.5899	1.52231	1.80631	1.70217	2.18008	2.31058	1.7298	1.69721	2.05419	1.73014	2.02931	1.81836	1.51906	1.98921	2.07332	2.84442	2.5681	2.50927	2.44518	2.25713	2.45741	2.96333	2.31566	2.45119	2.6878	2.39193	2.48942	2.63948	2.49169	2.49156	2.47182	2.31457	2.83444
ENSMUSG00000060512	0610040J01Rik	0.068905	0	0.138359	0	0.017995	0.054003	0.096012	0.018633	0.015348	0	0.036362	0	0.018136	0	0.035491	0	0.044133	0.093352	0.062814	0.058394	0	0.032844	0	0.090284	0.061265	0.029909	0.027083	0.030039	0.042462	0.033537	0.11688	0.047634	0.050109	0.052066	0.013068	0.021401
ENSMUSG00000090066	1110002E22Rik	0.010891	0	0	0	0.01443	0	0.004057	0	0	0	0.018429	0.01106	0	0.011377	0.004931	0	0.005696	0.011218	0.01018	0	0.005264	0.005933	0.007398	0	0	0.007344	0.007114	0.010533	0	0.016309	0.009758	0.028158	0	0.00398	0	0.015398
ENSMUSG00000030663	1110004F10Rik	32.9582	30.1446	32.5759	30.2695	32.9185	29.8996	30.567	28.5744	31.0354	26.1385	28.9813	27.9984	27.6665	31.0258	28.4251	26.2285	30.0594	31.8509	34.6398	36.1457	31.7283	39.0574	35.5038	37.92	32.942	35.3237	35.7535	32.0102	33.1943	35.6071	33.6356	32.7318	34.2792	31.8217	31.9388	37.3165
ENSMUSG00000039195	1110008P14Rik	30.2434	26.629	30.2766	24.2639	26.1262	32.3477	35.5005	29.487	32.1467	29.8236	28.116	26.127	32.4136	26.3305	25.9403	25.8878	30.7095	27.7704	23.7212	20.1607	20.5452	19.5411	19.3871	17.1989	20.9369	24.1739	19.0025	18.9639	21.0728	22.4261	21.2843	21.951	20.7535	24.9437	19.7885	17.9602
ENSMUSG00000028441	1110017D15Rik	397.921	419.394	361.528	417.852	379.491	390.796	470.84	412.845	405.127	422.829	380.844	394.492	370.337	357.388	395.932	373.863	434.296	353.63	274.907	311.482	339.06	319.733	310.781	307.635	318.779	313.743	291.344	308.883	317.775	302.542	303.759	328.943	322.222	302.659	325.782	281.473
ENSMUSG00000058172	1110025L11Rik	0.010807	0	0.136698	0.182009	0	0.116192	0	0	0	0.026949	0.055925	0.211705	0.076762	0	0.097372	0.158753	0	0.166365	0.058139	0	0.04295	0.133444	0	0	0.162068	0.087448	0.265472	0.196268	0.037672	0.027895	0	0.009892	0	0.037414	0.197835	0.067077
ENSMUSG00000037971	1110032A03Rik	54.9075	54.7588	52.2345	51.7526	51.9927	55.0005	47.096	52.2909	49.576	40.8696	47.8913	50.067	44.0832	51.3559	45.7171	42.7698	45.1843	50.6999	55.024	54.6095	49.8444	59.1087	58.9667	52.9276	55.898	55.1191	56.156	53.816	50.8541	52.6212	51.2894	52.1334	53.5396	51.4859	53.0113	53.919
ENSMUSG00000046999	1110032F04Rik	0.023351	0	0	0	0.043991	0	0	0	0	0	0	0	0	0.034455	0	0	0	0	0	0	0	0.010174	0	0.010112	0	0	0	0.019526	0	0	0.033838	0	0	0.049584	0	0
ENSMUSG00000063236	1110038F14Rik	3.99719	4.94748	4.91595	4.25496	4.78148	4.36437	5.34669	4.66226	4.46183	4.74357	3.36047	4.82547	4.62816	5.2241	3.79387	5.35191	4.66639	4.58965	3.69778	4.30634	3.08777	4.39708	3.45121	3.88615	3.52684	3.79047	4.00056	3.72874	4.03676	3.53509	3.01386	3.32687	3.99307	4.28066	3.83783	3.43125
ENSMUSG00000040591	1110051M20Rik	24.7574	24.3413	25.7237	26.4807	25.8244	26.9249	26.3934	26.7507	24.7012	26.8129	25.6527	27.2383	25.3772	25.3023	25.2169	27.4062	27.7013	23.9265	22.8345	22.9981	21.6812	22.821	22.6604	21.9725	21.1982	22.5274	22.6919	21.1392	22.6631	24.4951	22.8543	24.7922	22.8745	23.4882	25.0884	23.7751
ENSMUSG00000035171	1110059E24Rik	5.10443	4.30905	4.94473	4.33319	4.13535	3.65649	2.79636	3.65638	3.83772	2.9263	3.46875	3.70347	3.63684	3.85909	3.89672	3.32084	3.29194	4.77844	6.93393	5.08628	6.79435	8.48937	6.51978	6.62811	6.26744	4.98268	6.72158	6.81	5.95434	5.22343	5.46599	5.08931	4.79426	5.52111	4.34449	6.65828
ENSMUSG00000032551	1110059G10Rik	0.5	0.520872	0.516045	0.547247	0.672378	0.598291	0.540407	0.475328	0.512254	0.313655	0.417004	0.508328	0.364289	0.459228	0.402292	0.569562	0.56095	0.528913	0.613754	0.77199	0.563709	0.736421	0.743489	0.712646	0.553926	0.667184	0.868673	0.63572	0.623185	0.756324	0.650824	0.579155	0.603356	0.713595	0.641753	0.809691
ENSMUSG00000078570	1110065P20Rik	71.6725	91.8288	74.7666	79.1567	83.3099	82.9647	101.148	90.5254	84.7382	100.777	79.2322	69.3229	75.2025	77.6648	85.1094	81.53	111.653	75.364	52.6053	58.5971	54.608	58.4015	65.8358	58.5904	58.5479	65.9853	53.789	55.1679	58.7084	56.7608	58.3326	65.2707	69.1146	56.1057	57.0648	52.0034
ENSMUSG00000043687	1190005I06Rik	3.97171	19.1251	0	0	0	6.8507	0	4.30182	17.5384	7.20594	17.5136	0	3.26191	14.9148	0	1.30181	17.2729	0	9.97874	13.4584	15.0411	0	13.9153	13.4571	0	12.1495	0	11.4822	0	0	12.6787	12.112	12.417	7.38164	0	1.18681
ENSMUSG00000063320	1190007I07Rik	3.5496	3.09752	3.60726	2.95611	2.67781	2.79371	2.67143	2.38023	3.40537	1.70041	2.12854	2.00136	2.13405	3.56875	2.60146	2.34856	1.79306	2.52471	2.16656	3.06047	3.08287	1.88695	2.57549	2.44676	2.21463	2.48324	2.20599	2.77007	2.68944	2.24979	2.11858	2.06635	2.9788	2.35161	3.67063	2.90784
ENSMUSG00000033688	1300017J02Rik	9.59201	9.59998	10.4097	8.9038	10.3593	10.0427	9.38263	9.09865	9.09165	8.72494	8.1382	10.862	9.24039	8.99748	9.50018	9.41435	10.6846	8.23128	10.231	9.15676	9.4891	9.63316	9.0259	8.45433	9.33286	10.2711	9.70663	9.13525	8.32944	8.26023	9.52673	9.83231	9.84029	10.2152	9.06433	9.26663
ENSMUSG00000087651	1500009L16Rik	7.19525	7.16233	7.05458	5.08189	7.34928	5.99073	7.53952	6.45932	6.15107	5.13057	6.803	4.91169	5.71766	6.72089	6.71455	5.73723	7.57241	6.10253	6.25509	5.91029	5.72914	6.72336	5.92028	6.75675	7.64166	5.7184	5.59939	4.93646	5.07955	5.33435	6.22597	4.54259	6.1505	6.34652	6.35751	6.57607
ENSMUSG00000043747	1520401A03Rik	2.01705	2.18773	1.80382	2.07831	1.51359	2.53301	2.09795	1.97545	1.94397	1.86798	1.97822	1.75832	2.0128	2.16495	1.62524	1.73436	1.84947	1.96344	2.00744	2.08504	2.70767	2.09757	2.27641	2.00921	2.36844	1.94525	1.84732	2.81754	2.14776	2.3549	2.08926	1.77778	2.35308	2.27878	1.7068	2.34213
ENSMUSG00000050088	1600012H06Rik	2.0864	2.13476	2.56419	1.40618	2.30074	1.77698	1.67283	1.80869	1.71504	1.53981	1.55426	1.58905	1.72222	1.50633	1.76119	1.99954	1.7385	2.06768	2.27572	2.31358	2.36488	2.78409	2.10841	2.08026	1.98109	2.01389	2.06548	2.04096	2.17879	2.56305	2.30453	2.11303	2.36183	2.21026	2.0546	2.77685
ENSMUSG00000054676	1600014C10Rik	1.33169	1.12501	1.78053	1.25028	1.23991	1.48228	1.44715	1.42854	1.62791	1.39094	1.29863	1.09829	1.30427	1.58402	1.66018	1.32197	1.72241	1.73287	1.19936	1.08353	0.883286	1.261	1.3654	0.939361	1.16751	1.31103	0.906233	1.21412	1.27262	1.21993	1.1792	1.62674	1.20747	1.268	1.27862	1.0012
ENSMUSG00000094690	1600014C23Rik	0.98699	1.09651	0.596026	0.605083	0.672577	0.762289	0.762287	1.30909	0.731828	1.94242	0.966711	0.910336	0.970211	0.877899	0.499906	1.08011	0.747864	0.309347	0.400501	0.665831	0.253081	0.596492	0.799646	0.692144	0.77981	0.693941	0.862638	0.539208	0.769	0.601837	0.744178	0.965915	0.213767	0.575243	0.805696	1.20282
ENSMUSG00000047150	1700001C19Rik	73.3184	75.3643	72.0903	77.1036	71.0831	74.7923	80.4146	78.0233	73.6442	74.1774	70.8935	73.6359	49.8968	66.3399	75.6594	66.4353	77.1136	64.9082	60.8393	63.1488	29.0209	67.0583	61.3601	61.6382	67.2344	60.8129	64.4343	63.4405	65.0056	61.502	60.856	63.2864	62.378	61.9963	65.7928	59.5442
ENSMUSG00000047150	1700001C19Rik	75.9975	77.8715	74.0616	79.6394	73.3337	79.1977	84.0843	80.9405	75.9395	77.3256	73.4433	76.6432	93.1054	69.1432	77.7813	68.4562	80.0946	68.0907	64.5691	64.5496	104.717	70.5238	65.5899	65.1432	69.7339	64.3295	66.5781	65.7811	67.916	64.1889	63.1715	66.3454	66.3505	65.8956	68.1747	62.6491
ENSMUSG00000095384	1700001F09Rik	14.4895	13.394	7.69363	6.84866	8.83371	14.0709	7.66534	11.833	12.6582	5.01639	9.67324	11.2046	11.1691	11.5956	11.6118	11.1244	4.06555	15.6898	26.6033	12.4177	4.13266	16.2563	18.8972	15.4297	12.494	6.91193	14.0163	16.2363	9.43564	17.2159	14.8414	17.4596	14.0114	8.53903	11.3258	8.37977
ENSMUSG00000095040	1700001J03Rik	235.963	231.584	253.206	215.547	261.026	245.048	226.286	247.781	218.199	270.563	253.77	261.15	236.668	244.949	231.339	279.152	241.079	211.931	202.69	205.967	196.26	188.245	198.029	206.685	198.179	182.343	190.235	195.598	198.557	206.008	203.458	189.326	227.206	198.644	196.158	187.076
ENSMUSG00000056508	1700001K19Rik	256.603	270.376	259.84	257.542	254.294	248.612	292.35	268.314	241.666	272.671	234.539	270.122	252.026	234.813	250.525	252.143	273.138	227.173	199.57	211.49	211.514	204.204	204.124	194.514	199.764	203.692	188.488	194.148	200.115	198.188	214.015	196.507	219.452	203.243	206.239	198.449
ENSMUSG00000021534	1700001L19Rik	35.574	41.0438	39.2863	31.7558	36.1066	36.5146	32.1518	37.2073	34.4199	32.7947	33.9364	32.8251	30.8517	39.3307	32.9908	32.7314	30.5171	38.7881	44.7542	40.9836	36.575	41.7943	40.8282	38.7638	38.2655	37.3739	38.5201	38.3062	37.4287	43.3033	39.0922	35.9429	38.3139	36.5062	34.7141	37.2751
ENSMUSG00000044320	1700001O22Rik	292.147	309.869	299.092	303.16	284.956	294.62	342.654	312.677	283.182	317.72	281.59	303.436	293.734	259.62	300.054	303.743	325.008	266.877	217.639	237.141	249.307	234.457	237.277	224.835	221.922	231.88	222.853	224.407	236.712	224.337	230.612	236.232	248.675	230.211	246.047	217.901
ENSMUSG00000018543	1700001P01Rik	107.123	112.95	109.928	102.029	117.272	112.558	104.514	117.219	105.609	124.197	115.712	100.323	95.0117	122.264	96.7613	119.866	105.209	97.8073	98.3641	92.6087	85.6187	86.0745	91.6256	100.866	90.4213	90.746	84.547	92.2645	91.1104	99.729	101.967	92.7354	108.639	86.6429	88.4327	90.8166
ENSMUSG00000030030	1700003E16Rik	525.954	508.057	505.301	505.421	506.615	506.948	576.5	534.721	502.299	603.642	541.335	555.556	535.308	484.072	539.021	570.517	562.387	487.108	393.827	438.075	434.176	399.492	397.643	406.68	390.798	392.668	399.232	400.576	424.371	425.143	424.498	425.281	443.212	436.255	438.314	399.12
ENSMUSG00000038523	1700003F12Rik	866.823	918.014	824.478	926.87	817.118	899.532	1082.72	954.465	870.983	966.952	837.56	847.826	841.494	784.099	891.02	912.997	966.446	745.738	605.02	681.969	695.546	661.152	679.271	636.928	650.634	675.654	591.142	648.323	648.558	636.23	661.823	693.844	747.281	629.584	651.708	610.636
ENSMUSG00000039174	1700003H04Rik	48.3858	50.853	47.8004	46.3782	44.1254	46.9965	41.8167	44.7891	45.864	42.8173	45.4009	45.3982	44.4826	45.1204	43.0602	41.1365	40.6142	46.1431	46.9883	47.7041	53.5203	50.4035	48.7438	42.8047	44.8963	41.8719	47.534	44.33	40.262	45.2241	44.31	39.6009	44.0087	48.4928	43.8599	43.4865
ENSMUSG00000027973	1700006A11Rik	13.282	13.5215	12.7503	10.9487	13.1496	15.2505	12.3246	15.4087	13.3825	9.48752	13.4967	12.6688	12.568	12.4961	9.91581	12.609	11.8173	13.9741	21.367	19.0129	20.0891	18.7102	20.0374	18.0425	18.499	20.313	20.7562	20.3631	18.3865	15.9895	17.6739	18.1769	18.321	20.5719	17.6763	21.6036
ENSMUSG00000026831	1700007K13Rik	41.9462	40.2898	49.999	39.4845	43.11	44.441	39.3678	45.3518	41.662	46.1975	42.4935	47.175	44.0594	41.1186	44.4354	49.764	39.6152	42.3473	42.5407	42.356	37.0389	40.1836	39.1753	39.2393	31.7849	34.8814	38.1772	35.0802	37.2498	43.8148	40.7189	37.4578	38.4798	41.2741	40.3641	36.4027
ENSMUSG00000008028	1700008O03Rik	29.6769	29.7689	33.4827	29.7985	29.6947	31.1876	29.6256	30.6606	31.0242	32.4948	27.0977	34.5267	31.7811	29.6132	32.953	32.3675	31.3022	30.8398	31.9009	30.9333	27.5928	26.437	27.4433	28.6691	26.3312	25.1351	24.5679	26.2502	28.6714	28.5318	27.2343	27.4469	28.3552	26.1507	28.4381	27.1471
ENSMUSG00000069118	1700008P02Rik	63.6945	60.9209	51.6015	62.58	56.0441	51.4495	64.7321	49.5852	53.1791	49.1832	47.7379	47.6455	54.081	46.2128	52.5959	43.792	53.9824	53.4168	39.7833	45.2192	47.2953	46.0349	43.9868	42.5812	45.957	49.4152	45.0022	46.3504	46.8627	40.6999	41.6892	43.9511	43.6188	48.3005	49.3243	43.2845
ENSMUSG00000028287	1700009N14Rik	476.335	472.386	484.726	465.48	486.001	477.526	476.91	488.106	454.575	475.967	460.668	474.155	444.492	440.848	463.789	453.672	449.411	421.298	408.327	413.963	400.331	401.818	395.149	401.635	389.252	397.132	408.192	401.93	402.319	389.87	408.99	399.373	426.643	398.23	407.389	394.022
ENSMUSG00000057047	1700010B08Rik	188.695	199.227	176.451	188.945	180.23	163.366	194.856	175.413	166.731	164.045	175.975	171.358	178.941	171.5	180.171	166.342	185.79	168.64	150.544	154.173	152.98	162.757	155.831	152.621	169.857	163.48	148.062	157.229	142.804	151.1	150.438	153.091	155.553	148.903	156.459	146.497
ENSMUSG00000023873	1700010I14Rik	161.036	173.119	171.547	149.786	156.425	149.53	134.279	154.196	144.71	118.9	138.948	141.975	146.825	156.695	146.909	130.424	121.023	172.125	217.944	205.472	188.553	226.945	212.848	206.472	203.923	202.85	217.792	205.479	182.351	209.634	199.429	183.801	179.613	194.669	197.823	215.371
ENSMUSG00000031682	1700011L22Rik	180.33	182.015	179.438	180.313	184.902	178.168	183.963	172.865	163.085	195.701	184.372	185.587	171.312	172.812	165.565	190.785	186.99	169.567	144.546	163.71	157.82	153.445	153.697	147.962	141.315	149.104	136.198	151.565	138.887	149.838	153.029	149.232	160.61	158.688	144.758	137.045
ENSMUSG00000029766	1700012A03Rik	244.162	256.29	240.039	251.268	246.93	234.47	277.43	252.193	240.874	270.853	249.448	249.132	242.919	226.786	243.545	255.322	256.021	220.778	184.597	183.732	204.926	183.437	193.289	196.099	194.622	189.393	185.416	183.106	195.537	184.466	187.793	199.464	201.85	187.439	196.749	172.399
ENSMUSG00000020617	1700012B07Rik	139.927	151.965	139.804	135.31	134.581	139.338	130.495	129.384	123.229	124.536	135.553	130.839	122.323	137.093	110.696	121.915	123.676	137.478	131.472	137.852	131.274	130.219	141.805	133.791	132.34	133.835	135.882	139.093	125.352	126.875	127.664	124.177	129.711	128.908	125.818	130.84
ENSMUSG00000031927	1700012B09Rik	74.7978	80.081	74.4565	70.9354	83.289	78.3271	73.1399	73.0715	82.9836	75.6987	71.117	73.4022	68.4178	83.515	75.5158	75.6523	62.67	77.8484	88.2435	82.0124	84.3226	95.7119	88.6861	86.9458	82.797	84.3097	81.358	79.332	78.1245	92.8662	83.6337	79.5599	79.1034	80.9414	79.066	80.5545
ENSMUSG00000028589	1700012P22Rik	43.563	43.3958	48.4261	40.3722	42.9852	43.4324	38.0063	40.6958	39.524	37.3428	39.1219	43.8601	37.4465	42.1095	40.6513	41.2985	36.8555	44.268	43.8632	44.112	41.8198	45.2615	43.6574	43.4222	43.7641	37.5028	44.8282	47.0943	41.7193	47.4941	42.9	40.6906	42.6627	44.09	41.5926	43.1856
ENSMUSG00000027886	1700013F07Rik	245.453	275.092	254.128	275.418	264.467	290.058	270.002	278.321	258.589	249.175	267.16	246.876	233.666	260.61	251.552	246.42	266.257	228.685	209.087	221.361	225.435	212.278	248.513	212.592	223.238	226.88	226.172	221.954	230.776	213.284	213.014	217.37	233.865	218.417	216.614	213.469
ENSMUSG00000041399	1700013G24Rik	645.993	647.23	633.224	700.018	658.378	660.89	776.401	716.182	627.077	752.19	676.273	682.228	646.367	613.205	666.88	712.091	738.332	600.052	486.917	565.214	595.145	514.786	535.74	541.955	506.213	528.995	507.288	529.622	551.904	519.012	543.12	555.211	604.572	558.536	551.505	507.017
ENSMUSG00000054727	1700013H16Rik	4.00577	4.4427	4.10922	3.8295	4.00173	4.47877	3.09066	4.70994	3.82477	2.95475	2.94498	3.56006	3.37896	3.77498	3.18477	4.11428	3.35074	4.65182	7.90435	5.81671	6.83192	7.21852	7.35627	7.32259	6.75246	6.47218	7.22905	6.91479	5.65738	6.69299	6.2269	5.36466	7.14137	5.9485	6.0514	8.53047
ENSMUSG00000051054	1700014D04Rik	19.0772	18.1062	19.3131	17.2932	19.1018	20.5579	16.4888	19.2735	17.0544	18.8742	20.4087	19.0907	18.0759	19.0644	16.4159	20.8543	17.3898	18.3466	21.5907	21.4168	20.035	19.3608	19.8779	20.3857	19.3467	19.3538	21.2306	22.7045	20.9602	20.8581	22.27	19.5529	22.2394	21.7439	19.3702	22.5965
ENSMUSG00000094445	1700015G11Rik	91.4734	111.831	90.6848	105.24	90.3144	86.5517	79.6384	88.5776	115.458	74.6978	73.7513	85.5019	86.5452	90.3899	95.841	65.2038	91.4647	97.4739	103.317	86.3273	94.638	112.165	109.621	99.2335	116.87	106.068	97.7694	93.1106	89.5306	105.961	92.9785	98.6102	83.7123	91.3242	105.411	104.326
ENSMUSG00000015962	1700016C15Rik	77.3048	85.1523	65.9519	86.8141	73.1174	76.3627	77.9433	68.4113	74.9715	70.5406	76.9086	70.8185	69.9672	63.4474	63.7143	62.29	84.6787	69.023	67.2262	70.0052	78.4708	63.3256	67.7591	66.7532	70.6237	72.6684	69.0888	78.9781	70.9461	60.6494	62.5364	70.4146	70.4814	62.3684	72.3356	62.2294
ENSMUSG00000031509	1700016D06Rik	25.4935	26.2082	27.7946	19.4949	25.6425	30.6491	20.8967	29.327	25.2172	18.7806	23.3136	25.5787	22.2058	29.1073	22.408	23.305	20.8918	27.9224	42.5742	35.0711	33.8132	39.2952	38.8413	35.8247	37.9244	33.5939	43.5436	34.8971	37.3891	38.7488	38.335	30.6939	36.0603	32.5998	32.4041	39.6419
ENSMUSG00000029320	1700016H13Rik	305.676	306.916	306.403	303.368	296.112	307.406	319.776	312.381	305.431	326.723	286.66	294.074	299.036	290.655	301.377	315.635	327.83	280.477	252.713	257.679	238.819	253.07	267.687	251.98	247.146	252.611	248.093	248.656	238.462	249.466	246.605	244.317	252.724	250.91	249.154	243.184
ENSMUSG00000053783	1700016K19Rik	137.417	157.278	137.857	142.844	134.923	132.445	142.339	132.355	130.519	129.16	125.355	118.42	120.239	140.192	133.852	116.852	128.091	132.969	134.809	138.375	131.08	140.624	141.097	130.877	134.169	130.087	124.636	126.331	124.842	134.574	127.336	127.705	126.783	116.984	120.515	125.117
ENSMUSG00000032300	1700017B05Rik	41.4276	38.0566	40.6716	41.6179	37.4664	42.3635	42.304	41.7418	39.0795	48.3725	44.6101	44.7868	42.0779	38.2113	39.848	47.7993	47.1135	40.791	32.5651	38.079	39.0563	32.4942	34.6801	33.8602	34.6432	35.5863	35.0774	37.1011	37.2052	34.0409	37.5321	37.4505	39.6676	38.8902	36.1864	34.5391
ENSMUSG00000056912	1700017N19Rik	17.671	16.9501	20.5121	16.3586	19.2798	20.723	12.8761	23.3581	20.8578	11.9032	17.3039	20.2592	18.3495	20.0094	17.9063	17.3843	15.0669	23.4451	39.8318	31.2061	29.112	36.4462	30.686	30.9691	31.2981	31.469	36.575	32.5249	30.1529	28.9594	30.9197	28.5697	29.307	32.7661	29.4709	36.6455
ENSMUSG00000031809	1700018B08Rik	200.533	206.819	209.831	206.409	204.091	205.773	213.5	221.685	190.635	217.718	200.598	214.583	194.998	194.833	192.672	209.835	204.216	188.529	173.082	188.294	174.661	169.887	168.553	174.612	162.655	167.46	160.305	163.036	165.995	169.302	172.097	171.954	177.191	167.815	173.509	163.598
ENSMUSG00000029620	1700018F24Rik	70.0341	65.0582	74.3785	68.718	68.7899	67.0038	70.3464	66.6739	69.0935	67.452	63.7859	70.4769	74.6553	65.9024	72.4409	67.6838	72.1801	67.8624	58.7674	60.9937	58.1887	65.2913	62.2481	60.7416	62.3791	61.1279	66.0037	55.298	58.7718	64.8162	62.6044	64.4653	65.9285	61.3042	64.8636	59.5816
ENSMUSG00000060715	1700019A02Rik	30.2041	30.853	31.2947	29.1265	33.0191	32.7539	22.2659	33.4458	36.2423	20.4031	27.0155	30.8427	31.9886	32.4289	26.7309	30.7917	25.9209	35.0829	58.604	45.4263	50.3945	54.2326	49.9024	47.2401	54.9636	46.9161	53.7599	52.9366	47.4807	48.4877	46.7352	43.196	45.7173	48.5534	44.931	51.0267
ENSMUSG00000043629	1700019D03Rik	50.8161	52.2731	48.2796	47.1316	46.144	46.0342	46.3209	46.4488	45.4003	40.3577	42.6329	42.8331	42.5417	44.2816	42.2652	40.5179	41.6306	48.2482	48.9452	46.2606	45.91	48.6006	47.5426	47.2986	46.3557	47.6814	45.099	46.2317	44.1811	43.3009	44.6855	43.4702	44.0463	44.2677	45.3868	44.9298
ENSMUSG00000026931	1700019N19Rik	380.091	395.049	352.929	402.079	374.369	404.957	418.252	384.558	376.462	396.999	395.102	367.552	357.416	352.61	348.25	378.311	409.395	349.574	270.014	303.567	326.221	277.611	313.119	298.119	298.94	307.512	289.759	320.128	307.84	281.965	292.606	299.868	323.234	294.145	314.806	297.973
ENSMUSG00000027409	1700020A23Rik	72.0895	84.2823	72.8144	73.2711	73.7636	71.4438	83.9387	78.6823	72.3774	71.2897	65.9668	72.3931	67.5015	70.6809	75.0704	72.627	76.0511	67.8672	56.6655	62.0396	62.8952	61.9945	61.358	58.1508	62.9382	60.6725	53.5917	53.4648	60.5597	55.0725	58.9807	60.2698	60.3303	55.4849	57.7916	55.3897
None	1700020D05Rik	270.701	278.982	279.398	257.404	267.944	270.568	273.452	269.261	258.402	273.176	262.789	269.57	272.55	258.95	260.24	275.243	268.197	255.604	208.165	217.487	210.331	215.37	195.106	208.435	205.931	209.729	213.203	206.987	209.833	205.066	217.014	204.534	227.697	209.737	218.674	212.009
ENSMUSG00000035085	1700020L24Rik	104.842	103.141	111.059	101.064	115.679	121.201	110.482	115.71	102.395	128.33	99.4662	116.227	97.4275	117.469	113.064	129.534	105.936	94.5819	80.2193	86.5559	87.369	89.2076	81.3137	89.9788	75.6338	76.3103	77.1384	86.7079	86.9473	93.7495	90.7504	81.0338	91.9564	84.529	81.1247	76.9
ENSMUSG00000059690	1700020N15Rik	33.6222	39.1505	39.5432	37.5512	32.9748	32.9528	32.5	33.2893	33.1018	31.7902	30.1388	32.5707	33.731	36.8782	33.1693	27.9531	30.2236	36.0475	36.6625	30.2417	36.6484	39.4654	35.743	35.804	38.4125	34.3512	38.8548	35.9173	36.9862	37.7741	31.5964	31.6314	33.4408	34.6943	31.5039	32.5758
ENSMUSG00000027518	1700021F07Rik	224.128	234.272	221.288	219.863	247.855	251.513	252.408	251.533	229.051	289.689	231.97	221.787	237.466	226.869	219.118	254.549	248.846	196.86	171.891	176.412	187.542	165.634	182.655	178.53	172.284	177.694	169.162	178.598	177.503	175.764	172.555	185.095	193.542	165.576	185.4	160.904
ENSMUSG00000028451	1700022I11Rik	4.80108	4.51652	5.25653	4.95974	4.82207	4.86306	4.87629	4.99408	4.69097	5.57816	4.91095	5.306	5.4871	4.61714	5.71311	5.28658	4.49983	5.24495	5.63346	5.77991	4.50824	4.93233	4.42391	4.9816	4.61685	4.31265	5.10748	4.8482	5.41981	5.73765	4.72588	4.75794	4.80728	5.09515	4.5292	4.70759
ENSMUSG00000072473	1700024G13Rik	93.4	94.6635	77.5573	81.5894	87.147	86.1933	91.072	76.8338	77.8981	93.8594	78.5141	87.0301	74.3526	82.3158	78.785	80.4379	80.1297	79.3805	67.9997	73.1409	72.032	72.5309	76.5741	72.5656	68.6414	62.667	64.8773	65.9091	74.5143	68.1569	70.4155	68.2439	62.3056	67.3356	68.3489	60.6615
ENSMUSG00000069890	1700024J04Rik	10.2672	7.4831	10.1525	8.67577	9.50013	9.79428	7.86821	9.55745	9.46496	8.40491	10.1771	11.4953	9.00375	10.1503	9.30661	11.9079	7.65965	11.7603	15.6	13.7835	13.328	11.8585	12.082	11.0354	10.3379	10.6205	10.2246	12.88	12.1274	14.5507	14.1065	12.6509	12.114	13.5468	9.74511	13.6321
ENSMUSG00000032666	1700025G04Rik	1.60676	2.52142	1.5013	1.87211	1.79993	2.12599	2.00483	1.88333	1.97869	1.15517	2.07864	2.15215	1.49236	1.77765	1.50797	1.27465	1.86181	2.08744	2.36411	2.51862	2.12096	2.61016	2.28351	2.35909	2.76	2.89127	2.84117	3.11421	2.79338	2.74712	2.0568	2.14037	2.38137	2.65621	2.50992	2.25004
ENSMUSG00000089798	1700028K03Rik	4.82252	3.58228	3.366	4.27051	3.67278	3.7823	4.17743	3.22288	4.52184	3.57854	4.00159	4.88104	4.56617	4.7426	5.18056	4.6781	4.75947	3.67589	5.45375	5.90088	5.27236	6.99522	6.8098	6.96745	6.31067	6.33753	5.65268	5.35384	4.25502	4.72815	4.43133	6.9964	5.58977	4.43297	4.28141	7.3298
ENSMUSG00000033053	1700028P14Rik	101.846	106.911	107.975	97.7159	106.116	104.786	91.6948	102.156	92.3939	95.6693	99.5071	92.602	92.8274	103.272	93.9495	100.364	83.9288	104.443	107.186	99.6526	99.5841	103.557	101.063	100.564	97.4706	96.734	98.7187	101.253	91.279	106.248	103.55	88.3275	101.318	99.8804	89.6836	102.519
ENSMUSG00000052075	1700029F12Rik	857.307	815.053	816.219	879.676	843.298	843.434	923.558	885.277	824.027	947.701	814.609	914.127	859.607	802.55	888.763	894.689	920.055	772.937	676.361	715.201	748.517	708.5	723.686	707.321	690.35	705.889	682.812	695.308	729.272	714.828	727.858	732.944	769.93	707.629	744.481	694.44
ENSMUSG00000031452	1700029H14Rik	337.549	343.359	327.246	339.293	326.104	321.586	319.021	329.67	303.445	292.329	302.544	321.454	286.572	302.61	288.167	291.753	285.64	314.525	298.621	318.003	316.29	306.382	314.78	301.798	301.385	307.314	306.309	301.617	283.703	297.775	299.263	297.787	301.869	294.075	306.891	300.863
ENSMUSG00000044916	1700029I15Rik	43.9612	56.0215	46.719	46.9066	48.0607	55.2809	52.255	45.4595	52.2386	56.6125	46.4287	40.7898	45.5895	58.2482	45.309	50.8482	54.3242	48.0227	40.8822	36.5036	39.6447	40.2397	42.6111	44.441	42.1447	45.4465	43.6567	36.6358	40.928	44.9315	39.0924	40.0529	45.3357	36.079	40.7867	34.0066
ENSMUSG00000071103	1700029J07Rik	19.2429	19.5369	21.5928	19.1783	22.1372	23.8081	17.1261	22.2432	21.3846	19.4013	20.1773	19.8851	19.2344	24.1799	20.5992	20.5758	17.0469	20.2477	27.8871	22.5935	21.1551	22.9826	23.1693	24.3652	23.5931	23.6883	23.0807	25.722	23.9387	27.4833	25.4855	18.6141	24.3706	23.656	18.8854	23.315
None	1700029P11Rik	144.653	149.052	142.639	148.039	157.939	148.188	169.336	153.914	155.88	161.891	141.647	146.885	148.402	133.943	152.414	142.122	158.938	138.175	117.587	119.56	122.794	118.825	121.733	120.139	123.076	126.371	120.552	112.706	126.564	120.563	122.323	127.819	128.855	114.306	133.665	114.66
ENSMUSG00000031847	1700030J22Rik	139.101	144.993	140.552	142.69	140.394	146.245	141.416	143.589	134.915	143.786	148.494	144.017	136.745	142.42	132.728	143.533	144.418	137.638	130.041	139.012	136.775	124.35	140.709	127.426	132.119	128.149	128.456	135.482	128.938	129.425	128.735	126.173	133.597	127.846	127.68	130.312
ENSMUSG00000052794	1700030K09Rik	24.3121	23.1151	24.7426	23.3321	23.1152	24.6242	22.1493	23.7058	22.5914	22.985	21.4322	24.5827	21.8423	23.2095	20.474	22.5243	23.3675	24.3505	22.7498	25.5987	25.2182	23.1385	24.7652	21.299	23.1361	23.2979	22.728	24.6525	22.0246	20.3424	23.3696	22.7761	23.0763	23.0803	22.854	24.9767
ENSMUSG00000032894	1700031F05Rik	1.0675	0.870687	1.73526	1.05272	2.09994	1.9012	0.936946	1.40165	1.10402	2.04085	1.48026	1.11739	1.1523	1.32795	0.962883	1.85333	0.77653	1.45566	1.29404	1.89743	1.3563	1.04111	0.990714	1.07966	1.07378	0.873158	1.02428	1.58312	1.1813	1.13758	1.43958	1.4683	1.25528	1.25307	1.04863	0.887724
ENSMUSG00000024532	1700034E13Rik	92.9919	111.393	89.0938	99.3287	82.1666	84.7616	73.4523	87.6693	96.0475	67.9248	77.6406	75.7123	79.1038	81.9965	80.7145	60.519	79.6609	93.9974	94.2342	89.6654	88.5475	96.8245	101.24	84.5994	101.751	97.106	92.7648	84.9814	85.8201	86.6387	81.5327	91.7356	78.8341	81.201	88.6248	90.4137
ENSMUSG00000074619	1700034I23Rik	26.1604	30.4667	27.9965	26.7897	26.1759	25.3713	21.1136	26.8635	26.066	19.3937	24.3945	23.6968	24.7884	28.576	22.3182	23.7071	19.2796	30.6126	39.3138	35.8436	32.6605	40.0922	37.2193	36.2655	36.0331	35.3997	40.1259	36.9768	33.0123	36.3093	34.2605	31.4454	31.9214	35.8684	33.2194	44.5231
ENSMUSG00000074619	1700034I23Rik	23.9255	25.7912	24.4523	22.6115	23.8331	22.5502	19.3501	20.8403	23.6499	16.5929	21.061	20.8437	21.1868	23.9075	20.3077	21.8877	17.706	26.265	31.0227	32.0669	29.6398	32.5503	32.5093	30.9506	31.3522	32.1537	33.5935	31.3274	28.9269	30.7547	29.3345	26.5392	28.4957	26.5457	29.5302	31.8017
ENSMUSG00000040163	1700034J05Rik	61.0392	58.0238	65.374	54.3522	57.962	54.6958	45.3981	55.5774	49.1306	43.496	51.76	58.1166	51.6795	60.2308	52.0452	48.0177	45.7853	62.5218	74.8955	70.4468	64.6742	80.2693	69.9672	70.8219	65.1468	63.7033	74.5295	68.5237	61.1987	78.7093	69.768	64.8323	65.3079	67.9071	63.0821	74.9757
ENSMUSG00000040163	1700034J05Rik	6.74937	8.13228	8.29677	6.51714	7.88124	8.25566	6.54102	7.98879	8.82112	6.93437	8.66048	10.0642	8.96016	8.44213	9.08551	8.16889	5.3483	8.03786	12.5653	8.16095	11.189	9.99251	11.6066	9.50521	9.49505	10.7306	8.08629	9.88003	10.2227	5.97875	9.77503	4.94379	6.1477	10.4688	10.0575	9.63096
ENSMUSG00000005983	1700037C18Rik	74.4969	88.0642	73.5679	76.3302	73.181	81.9167	83.7313	74.5289	71.1661	86.5692	77.3929	76.3155	68.0533	71.2118	68.3107	75.9312	80.2166	72.0816	63.7321	70.9315	73.4993	63.1849	65.2741	63.2171	62.0861	63.3616	57.3578	64.1199	61.0005	61.6298	61.3531	64.0576	68.0487	62.7225	64.5517	63.4762
ENSMUSG00000027327	1700037H04Rik	354.207	324.213	350.158	343.671	350.572	347.613	354.367	386.391	331.511	401.345	345.201	375.684	366.587	347.392	370.69	411.31	358.915	325.858	261.03	274.298	281.837	272.428	268.507	271.492	252.557	265.764	267.124	261.256	273.618	281.834	292.756	288.451	317.687	279.83	286.142	271.82
ENSMUSG00000100535	1700040F15Rik	0	0	0	0	0	0	0	0	0	0	0	0	0	0	0	0	0	0	0	0	0	0	0	0	0	0	0	0	0	0	0	0	0	0	0	0
None	1700042G07Rik	160.983	192.116	145.456	172.652	170.869	162.462	198.403	157.968	191.227	181.452	156.669	154.321	153.245	161.052	191.244	138.63	183.465	143.992	137.41	117.104	153.304	134.224	144.445	140.229	153.119	140.226	123.172	123.267	153.255	141.887	130.425	135.851	135.486	124.968	148.656	117.869
ENSMUSG00000079271	1700049E17Rik1	0.329138	0.271844	0.457595	0.339132	0.267952	0.734841	0.228606	0.401151	0.401337	0.238957	0.44626	0.514605	0.442601	0.510769	0.385741	0.316232	0.306597	0.380613	1.01994	0.549244	1.13202	0.718562	0.497269	0.896921	0.839484	0.729924	0.805479	0.762518	0.792844	0.672799	0.608882	0.655902	0.834257	0.899755	0.855136	0.783031
ENSMUSG00000090440	1700049E17Rik2	0.362165	0.470805	0.199842	0.278757	0.503412	0.436244	0.224668	0.524309	0.404104	0.330723	0.19984	0.466925	0.693625	0.55155	0.32311	0.525944	0.398444	0.57619	0.802747	0.255224	0.992144	0.930046	0.438894	0.644669	1.02102	0.768711	1.09715	0.788627	0.727587	0.688401	0.712945	0.702419	0.903676	0.742781	0.732734	0.904413
ENSMUSG00000044854	1700056E22Rik	41.9787	49.5374	46.5611	48.9162	45.5454	54.5681	57.2204	48.75	48.4727	53.6813	50.9884	36.9353	37.1716	39.8675	44.1548	50.3233	58.8901	42.7127	31.8941	41.3705	39.3263	33.1244	48.0382	39.9227	44.3216	42.4771	38.7736	47.3735	37.8155	31.6205	38.0071	42.8071	52.2914	40.861	36.8038	38.3379
ENSMUSG00000074139	1700057G04Rik	20.5956	18.3607	18.7107	17.7955	17.7617	19.4995	15.1695	17.9519	17.5268	13.3548	18.46	18.8768	17.8297	16.9718	16.1255	19.2055	14.7439	20.8291	24.7365	23.3684	24.1127	24.5636	21.2267	20.5946	24.7927	24.857	22.8651	25.2799	18.7247	23.2687	22.7467	21.3004	23.7291	23.49	22.328	24.6867
ENSMUSG00000096655	1700065D16Rik	6.73022	7.54237	7.43325	8.82256	8.40227	8.43273	11.4048	9.36329	6.69083	9.14291	8.60616	5.8623	6.53331	7.0164	9.55573	8.87613	9.32005	7.5784	6.28124	5.88181	5.02832	6.07998	5.77274	5.08953	6.42312	6.51634	6.19739	4.7158	5.59422	5.7485	4.35573	5.50294	6.69765	5.2654	4.72696	5.6718
ENSMUSG00000073598	1700066B19Rik	1.01249	1.09485	1.33071	1.05424	1.30303	0.994615	0.943421	1.06729	0.9012	0.977506	0.922139	1.07847	1.13845	1.04295	0.741832	0.998011	0.824611	1.26648	0.94889	1.00932	1.01421	1.07626	0.914934	0.955107	0.938685	0.855651	0.947186	0.815724	0.992874	1.04647	1.05389	1.06833	0.752334	1.07239	0.855824	0.795667
ENSMUSG00000038323	1700066M21Rik	3.14488	3.46138	3.74543	2.60456	3.28527	2.89337	2.81218	2.98762	3.02489	2.23774	3.14272	2.98851	3.36418	3.56068	3.27045	2.75523	3.09877	3.44007	5.06442	4.25892	4.05682	4.91594	4.65761	4.39368	4.07113	4.55987	5.42061	4.59315	4.16778	4.90332	4.58357	3.53404	4.69316	5.14164	4.4527	5.35589
ENSMUSG00000046408	1700067K01Rik	27.4509	29.5006	29.3944	28.6562	28.6911	28.8977	35.7668	28.5615	29.4906	32.9672	26.7401	28.6747	29.7609	28.5818	33.0336	34.2776	34.9661	28.5748	19.8791	23.6086	23.0396	24.3031	22.6794	24.1534	21.1618	25.3087	23.9877	23.2396	22.6184	23.21	25.7101	24.8007	24.5089	24.3856	23.1084	22.6551
ENSMUSG00000080980	1700071K01Rik	11.7058	11.3747	10.4141	11.5649	11.1701	11.2897	12.0191	11.0016	11.8457	9.4201	10.9046	11.7321	10.5166	11.3879	10.0889	12.4854	11.399	9.77321	8.6126	9.32407	11.4752	10.4104	12.3806	8.64809	10.761	11.1685	8.57201	12.2836	9.45439	10.2533	11.376	9.47508	12.5146	9.42271	10.6519	9.13433
ENSMUSG00000029883	1700074P13Rik	82.453	89.4477	81.8817	83.0565	84.7887	90.0603	72.2893	89.7748	89.5767	59.4945	77.0288	82.5555	81.6696	84.252	70.5092	76.1412	74.7063	88.2772	136.735	122.703	113.21	128.666	123.807	111.8	123.01	122.67	130.087	131.35	112.995	107.471	113.785	106.437	115.028	120.296	120.494	138.025
None	1700080O16Rik	14.5868	15.6859	15.58	15.0412	13.909	14.9435	13.4729	14.2235	13.0677	12.4171	13.6881	15.9366	13.0312	14.4787	14.3801	12.9973	12.6958	14.3518	16.3696	15.6243	14.8674	14.9352	15.9504	15.8056	14.7367	14.2172	15.4033	14.5343	15.3204	15.3803	15.0278	14.5169	13.514	14.5591	14.5576	15.4548
ENSMUSG00000033029	1700088E04Rik	38.5649	39.7642	39.0506	34.875	38.7701	37.0699	40.3993	38.4131	41.0767	39.0588	38.2018	36.915	38.9892	38.0199	41.4546	37.3602	38.3117	35.9494	31.6042	31.3565	30.9927	31.2135	29.903	31.401	30.6204	29.364	33.925	28.5219	29.765	30.4245	32.063	29.1739	33.3195	32.4202	31.8715	27.8693
ENSMUSG00000090840	1700092M07Rik	131.893	138.949	108.737	128.614	121.549	112.894	120.946	115.758	127.424	105.731	106.874	100.507	97.9018	132.486	106.116	95.6087	109.718	122.552	117.497	110.448	124.061	131.729	141.26	117.837	140.079	118.59	115.261	127.191	121.553	126.246	110.749	124.543	115.077	99.1336	116.896	113.388
ENSMUSG00000020286	1700093K21Rik	61.3758	66.2245	64.7338	52.7013	59.7724	65.9248	43.9125	63.7984	64.4941	38.5258	58.0626	55.8289	52.4306	68.9654	47.4982	52.3388	48.8197	63.7613	93.5427	87.2956	79.8793	83.6934	92.976	81.9837	89.4456	82.7001	90.2759	90.4641	79.6594	81.0432	78.3017	71.7425	80.3253	83.5729	73.6218	94.0251
ENSMUSG00000118506	1700094D03Rik	4.91824	5.05222	6.03305	5.01209	5.17447	6.18039	4.02303	5.08578	6.16786	4.61902	4.94647	5.04552	4.62393	6.07384	5.07585	5.06118	5.00028	5.5464	7.90891	7.12803	5.72228	6.56938	6.49729	6.29765	6.18369	5.72466	6.9386	6.61995	6.16789	5.78663	6.62099	6.2867	6.37109	6.08682	5.73573	6.1668
ENSMUSG00000032611	1700102P08Rik	65.7108	63.2946	54.6924	58.1314	57.6799	59.2814	58.3395	57.7585	57.8337	51.4686	51.9131	47.8286	56.6504	54.1133	51.1394	46.1971	56.3935	59.6263	50.4396	48.9377	57.7421	53.6137	59.3771	59.2028	55.7294	62.0472	59.1998	62.407	49.9807	57.3754	59.9837	53.4404	56.7893	55.6095	58.3559	60.8209
ENSMUSG00000008307	1700109H08Rik	14.4021	14.0333	15.6067	14.1706	16.6875	16.5915	9.83436	15.4144	15.9984	10.828	15.7179	16.0407	15.588	14.497	12.0244	14.8549	10.2767	15.0589	21.496	24.6699	18.3947	25.3823	21.5887	23.4766	21.7865	20.595	23.7146	23.6469	21.1653	25.2675	27.1456	21.415	21.0531	23.22	20.3045	26.0947
ENSMUSG00000047129	1700113H08Rik	106.302	96.3023	104.905	100.399	108.886	117.177	107.229	117.758	102.364	129.375	111.082	110.69	108.931	111.292	94.7948	124.23	111.323	93.6343	84.3252	94.7087	91.3501	76.8291	82.9236	89.308	82.5009	77.9165	87.5546	84.2513	91.5065	90.922	91.9894	82.0965	100.05	93.1354	84.977	89.2002
ENSMUSG00000094928	1700122O11Rik	4.96304	5.28438	4.81244	4.3867	4.44761	5.76265	5.42861	5.76339	6.05107	5.35039	7.8856	5.29594	4.2734	5.76794	4.69882	5.60016	5.92766	4.63744	3.52006	4.42941	5.0028	4.82786	4.94691	4.583	4.39945	4.06094	4.00405	3.64049	4.83741	3.6897	4.59335	4.56682	5.31198	3.73777	4.27953	4.35743
ENSMUSG00000094928	1700122O11Rik	4.58867	4.93056	4.37657	4.2078	4.28409	5.59925	5.01581	5.49186	5.69203	5.20462	4.29655	5.02418	3.9515	5.45551	4.56074	5.51056	5.92766	4.4397	3.25208	4.36397	4.80439	4.59931	4.73977	4.44024	4.33571	3.7954	3.87856	3.56749	4.73775	3.44279	4.53119	4.162	5.21695	3.37365	4.17798	4.25476
ENSMUSG00000029526	1700123K08Rik	14.9701	13.7231	14.524	13.2116	14.1944	14.2937	11.1268	14.1741	14.8186	15.4855	11.4039	13.7519	13.68	14.0316	15.9791	15.4906	13.1521	12.3839	12.6711	12.6731	14.2945	13.6768	15.9325	14.2721	14.0852	13.5485	12.3013	11.8571	14.2211	14.95	12.8392	12.6484	13.1103	13.524	13.3274	12.2123
ENSMUSG00000040822	1700123O20Rik	10.7763	9.66587	9.45077	10.7459	8.94237	8.67338	9.67272	9.41504	10.5956	9.56038	10.1428	10.6024	9.30828	9.23271	9.9987	10.1775	10.0643	9.35594	8.82415	9.046	8.63343	9.19942	10.2193	9.255	8.88586	9.04942	8.40594	8.89706	8.01366	8.98821	9.83573	8.8957	8.8526	9.62499	9.93262	8.41839
ENSMUSG00000018479	1700125H20Rik	16.6942	18.9351	26.7114	21.9323	25.2276	23.9679	22.366	22.2045	22.3206	16.628	23.2505	21.5938	16.0207	21.0454	18.3044	19.9431	21.6527	18.1612	17.4285	15.0018	15.9761	20.8581	19.9988	19.41	16.7789	22.2408	21.5616	15.1681	15.0324	22.0162	17.1139	20.6542	15.4319	19.1475	21.2204	17.0624
ENSMUSG00000021977	1700129C05Rik	200.486	233.087	196.493	220.869	227.164	231.4	226.553	228.702	221.807	198.6	212.752	207.443	200.705	207.281	198.137	197.078	209.18	202.648	200.932	226.895	221.859	224.274	231.616	220.722	227.924	227.78	216.246	229.684	228.633	208.556	210.258	210.901	220.912	202.121	210.17	209.506
ENSMUSG00000071653	1810009A15Rik	48.1351	50.7456	43.9861	46.4562	50.2377	51.468	47.3013	46.0961	47.0706	45.4437	42.3327	44.0658	41.0778	45.7885	44.2196	35.8644	45.9777	45.5878	43.6933	48.292	44.6428	46.3977	47.6621	49.1139	47.9259	44.4205	44.2605	45.0867	43.5437	50.6628	46.6164	46.5587	46.0369	43.47	47.7361	47.2037
ENSMUSG00000094808	1810009J06Rik	0	0	0	0	0	0	0	0	0	0	0	0	0	0	0	0	0	0	0	0	0	0	0	0	0	0	0	0	0.009371	0	0	0.026992	0	0	0	0
ENSMUSG00000078607	1810010H24Rik	0.317551	0.169284	0.123917	0.485996	0.197045	0.211432	0.320598	0.442487	0.382553	0.383433	0.174469	0.360968	0.127678	0.235863	0.147994	0.212501	0.336727	0.330917	0.512948	0.178501	0.519164	0.149136	0.350345	0.300497	0.112275	0.226228	0.113218	0.239367	0.271331	0.464337	0.269826	0.26434	0.212986	0.406047	0.153892	0.238781
ENSMUSG00000022507	1810013L24Rik	17.3305	16.8163	17.3357	15.3407	17.6443	17.2972	15.1874	17.0893	18.2411	13.5627	15.7707	16.0548	17.1447	17.9756	18.0469	15.6122	13.7055	19.5459	23.6995	21.5339	20.5981	25.7742	23.9591	23.1007	24.3394	23.318	23.5488	23.4775	21.9317	23.0197	22.2165	22.7908	20.8884	22.2574	22.4686	23.7885
ENSMUSG00000089997	1810020O05Rik	8.6233	7.07285	9.69987	7.08203	8.2572	8.64696	7.00465	7.62683	7.46715	6.98548	8.06241	9.04833	8.23529	8.67165	9.16105	8.73715	6.60923	8.89724	11.242	9.85448	10.2162	10.904	10.3369	11.0257	9.974	9.44723	11.2185	10.6319	9.5623	11.8864	10.9909	10.0981	10.5039	10.5572	10.1172	10.7664
ENSMUSG00000044145	1810024B03Rik	1.37672	1.26964	1.41245	0.859944	1.08518	1.24467	0.775101	1.25932	1.45012	0.720094	0.906811	1.12177	0.895998	1.39286	0.810836	0.850524	0.849526	1.46747	3.29767	1.84342	2.13745	1.61677	1.5394	1.86265	2.11801	1.778	1.74799	2.11804	1.33897	1.54498	1.91859	1.32959	1.64995	1.53541	1.5953	1.58835
ENSMUSG00000044148	1810030O07Rik	1.05601	0.708129	0.766773	0.687547	0.777386	0.675288	0.714048	0.706805	0.711521	0.738035	0.594834	0.923342	0.598005	0.958257	0.683256	0.733436	0.339028	0.859202	1.46557	1.32086	0.844256	0.988592	1.03923	1.02512	0.924642	0.957079	0.917918	1.2082	1.17239	0.85	0.933452	0.953934	1.08793	0.989805	0.818022	1.2026
ENSMUSG00000054091	1810037I17Rik	15.3751	17.2424	15.9004	15.4029	14.7285	16.8104	15.5672	17.2973	18.2183	16.4382	12.3966	13.5778	15.519	15.9421	17.3752	12.8055	14.4007	15.8119	13.9915	11.3755	12.9986	16.4223	15.1387	15.7435	14.8367	15.5544	13.1186	13.9444	14.5468	14.855	13.185	14.1571	12.861	13.0039	15.8649	15.0386
ENSMUSG00000036027	1810046K07Rik	0.244855	0.358813	0.888478	0.627468	0.518009	0.461152	0.743046	0.915402	0.822332	0.971703	0.631999	0.51372	0.602809	0.628471	0.674323	0.887837	0.50189	0.239369	0.452085	0.341807	0.620489	0.403941	0.182669	0.677079	0.615453	0.380973	0.641472	0.559424	0.603275	0.805991	0.616912	0.354361	0.650569	0.544275	0.455268	0.512946
ENSMUSG00000035372	1810055G02Rik	80.2372	75.2051	79.7685	78.4734	74.763	78.563	83.4898	75.1495	72.8612	76.2469	74.8658	80.2971	70.7633	75.9912	72.4795	79.3894	74.0596	75.5892	68.6107	75.2695	75.6769	73.1055	69.3223	67.5545	63.351	68.7172	68.154	67.4009	63.7679	67.464	73.98	67.2792	73.2635	69.3659	73.0398	72.1087
ENSMUSG00000073155	1810058I24Rik	34.7617	33.1408	34.3365	36.778	40.7327	36.4929	43.251	41.4396	39.8802	39.465	33.7756	36.479	37.6151	31.9895	36.459	36.1416	39.9501	37.8096	31.2908	27.9674	29.16	25.9311	31.9652	28.9203	31.3131	29.0005	27.7927	25.0112	32.2813	29.4764	27.8747	30.0921	30.2683	30.7617	31.0294	27.4372
ENSMUSG00000027713	1810062G17Rik	0.158312	0	0.065026	0.235766	0	0.086383	0.193195	0.134382	0.140628	0.273097	0.370447	0.193921	0	0.138699	0.143248	0.173958	0	0.133679	0.270618	0.225404	0.059983	0.248233	0.192687	0.165974	0.272159	0.164896	0.176763	0.044128	0.213498	0.215098	0.519825	0.157403	0.147053	0.04327	0.243541	0.092117
ENSMUSG00000013653	1810065E05Rik	2.38038	2.37173	2.90979	1.6809	2.41081	2.10203	2.13429	2.42974	1.96446	1.33021	2.0449	1.87228	1.96876	2.41947	2.19338	1.35007	1.85936	1.69405	2.5584	2.48629	1.53669	1.84743	2.33744	1.6842	2.33038	2.31728	2.14168	2.82591	1.67651	2.59605	1.50305	1.70935	2.58751	2.02676	2.14548	2.144
ENSMUSG00000042041	2010003K11Rik	0.482635	0.428559	0.625124	0.309815	0.407346	0.453732	0.483542	0.217793	0.425706	0.167607	0.47927	0.720119	0.918484	0.425229	0.301017	0.354645	0.226159	0.577332	0.465959	0.435827	0.63457	0.599817	0.292122	0.415627	0.504326	0.462553	0.285708	0.577381	0.333117	0.1906	0.342156	0.303326	0.249966	0.589656	0.210258	0.429194
ENSMUSG00000025528	2010106E10Rik	0	0	0	0	0	0	0	0.027715	0	0	0	0	0	0	0	0	0	0	0	0.104897	0	0	0	0.073822	0	0.029149	0	0	0	0	0	0.029489	0	0	0	0
ENSMUSG00000029384	2010109A12Rik	19.2269	21.6552	17.9381	20.2184	18.1621	19.9969	20.4159	18.6185	18.2427	18.9978	20.817	18.0586	16.3849	19.2591	16.1971	15.9279	19.7759	15.7234	16.9721	13.4627	17.3044	16.3284	18.9661	16.266	16.8561	17.9261	14.9773	18.0479	14.0406	18.6854	16.7276	16.8508	17.7229	15.8505	16.3768	16.0511
ENSMUSG00000074829	2010315B03Rik	0.022171	0.008268	0.009969	0	0.025442	0	0	0	0.006728	0	0.012845	0	0.024271	0.015471	0	0.008815	0	0.015362	0.08265	0.035102	0.017108	0.057147	0.041347	0.078237	0	0.025953	0.035064	0.05913	0.037432	0.048	0	0.036052	0.058071	0.053947	0	0.06866
ENSMUSG00000074829	2010315B03Rik	0.022911	0.008544	0.010302	0	0.026291	0	0	0	0.006952	0	0.023355	0	0.025081	0.015987	0	0.027326	0	0.015875	0.123098	0.032344	0.036861	0.059055	0.042727	0.105722	0.120545	0.026819	0.038812	0.095984	0.038682	0.049602	0	0.037255	0.06001	0.076533	0.101797	0.067453
ENSMUSG00000030587	2200002D01Rik	0.25137	0.629565	0.358354	0.575246	0.344811	1.07699	0.281319	0.304476	0.248701	0.897611	0.649721	0.562564	0.99481	0.288461	0.658385	0.755904	0.875327	0.442899	0.33519	0.366651	0.141512	0.385284	0.712805	0.470064	0.567246	0.479551	0.265779	0.429377	0.171613	0.291408	0.450819	0.380988	0.276109	0.594735	0.728663	0.548901
ENSMUSG00000013083	2200002J24Rik	42.9609	43.196	41.4143	44.8673	41.1378	48.9054	45.8911	45.5134	51.3681	46.3311	43.0056	40.0987	36.2444	41.2388	37.6544	38.9532	49.1786	37.4971	32.7503	36.7552	36.6517	29.6779	33.8265	32.9806	34.9719	34.6731	34.2707	36.5359	35.9892	30.0486	30.9917	40.6122	35.6291	29.4953	32.2516	29.2083
ENSMUSG00000029882	2210010C04Rik	0	0	0	0	0	0	0	0	0	0	0	0	0	0	0	0	0	0	0	0	0	0	0.017044	0.036106	0	0.042962	0	0	0.021945	0	0	0	0	0.020978	0	0
ENSMUSG00000021550	2210016F16Rik	2.50987	2.66593	3.14043	2.72394	3.06644	2.35488	2.39591	3.13763	2.46865	2.56572	2.37838	1.99154	2.43496	2.29961	2.4965	2.19257	3.19954	2.22345	2.41548	2.32235	1.98805	2.14203	2.74775	2.26781	2.39742	2.02889	2.6239	2.12507	2.30085	2.30343	2.35404	2.25721	2.6159	2.4243	2.37916	1.73508
ENSMUSG00000029559	2210016L21Rik	3.06251	3.4043	4.54505	3.63294	3.34387	3.30304	4.56776	3.37703	4.58551	4.58173	3.97993	3.6778	3.63653	3.63532	2.84636	3.45955	4.20212	3.79182	3.4216	3.68803	3.70586	3.95505	3.33655	3.87997	3.70368	3.33175	3.54138	3.22161	3.90373	3.41969	3.16105	4.18061	4.22201	3.48083	3.47311	3.63988
None	2210407C18Rik	0	0	0	0	0	0	0	0	0	0	0	0	0	0	0	0	0	0	0.04645	0	0	0	0	0.049406	0	0	0	0.043491	0.092653	0	0	0	0	0	0.031098	0
ENSMUSG00000071252	2210408I21Rik	2.64941	3.53268	3.71869	2.61135	3.39563	2.77462	2.54761	2.7249	3.24919	1.95011	3.19815	2.89101	2.87345	3.80578	2.30413	2.60659	2.31857	2.83284	5.85379	4.9724	3.89039	5.49761	5.05755	5.16671	5.58085	4.67572	4.9273	5.01355	4.18388	4.6671	4.55905	4.1776	4.11121	3.72279	3.32921	5.72258
ENSMUSG00000074527	2210418O10Rik	0.010562	0	0	0.014871	0	0.009554	0	0.015274	0.012187	0	0.012637	0	0.023514	0.047871	0.021922	0.049672	0.029051	0.006555	0.046648	0.012815	0	0	0.01084	0.013335	0	0.022926	0.051888	0.039135	0	0	0.030233	0	0.006759	0.006181	0.026506	0
ENSMUSG00000039269	2300002M23Rik	0	0.019523	0	0	0	0.02204	0	0	0	0	0	0	0	0	0	0	0.04486	0	0	0	0	0	0	0	0.016722	0	0	0	0.088412	0	0	0	0	0	0	0
ENSMUSG00000039269	2300002M23Rik	0	0.019425	0	0	0	0.021068	0	0	0	0	0	0	0	0	0	0	0	0	0	0	0	0	0	0	0.016722	0	0	0	0	0	0	0	0	0	0	0
ENSMUSG00000039269	2300002M23Rik	0	0	0	0	0	0	0	0	0	0	0	0	0	0	0	0	0	0	0	0	0	0	0	0	0	0	0	0	0	0	0	0	0	0	0	0
ENSMUSG00000039269	2300002M23Rik	0	0	0	0	0	0	0	0	0	0	0	0	0	0	0	0	0	0	0	0	0	0	0	0	0	0	0	0	0	0	0	0	0	0	0	0
ENSMUSG00000078257	2300003K06Rik	0	0	0	0	0	0	0	0	0	0	0	0	0	0	0	0	0	0	0	0	0	0	0	0	0	0	0	0	0	0	0	0	0	0	0	0
ENSMUSG00000032403	2300009A05Rik	32.5905	38.1993	35.3674	35.6416	35.7697	37.3258	35.84	34.3212	42.2206	39.2998	34.0783	35.8721	30.7438	37.2714	40.3376	31.3262	33.9958	32.3021	34.7553	30.7853	30.38	37.2313	35.4371	35.045	39.4998	34.7877	34.8002	29.8549	31.8327	39.9623	32.1505	34.8975	33.7226	30.5215	32.0958	28.003
ENSMUSG00000028396	2310002L09Rik	0	0	0	0	0	0	0	0	0	0	0	0	0	0	0	0	0	0	0	0	0	0	0	0	0	0	0	0	0	0	0	0	0	0	0	0
ENSMUSG00000079283	2310009B15Rik	2.50429	3.56589	2.02286	2.03513	2.24368	1.54192	2.33219	2.16879	2.22316	1.97487	2.51961	1.7582	1.79521	2.74729	2.1775	2.06292	2.55772	2.5114	2.35491	1.18401	1.83308	2.68758	1.70469	2.0469	2.29402	1.71973	1.63991	1.90092	1.5651	1.36703	1.16428	2.53019	1.31535	2.1756	1.17931	1.52835
ENSMUSG00000020133	2310011J03Rik	8.82943	8.95112	8.45346	8.57627	9.04886	8.8699	9.94601	8.63098	7.88298	9.85766	8.62261	8.32097	8.23263	9.12983	8.90944	9.48971	9.61767	7.56567	5.82471	6.49223	7.48186	7.38271	6.95745	6.84685	6.32817	6.33074	6.15596	5.78293	6.83589	5.95904	5.87296	7.09316	7.32809	6.11306	6.64083	6.87952
ENSMUSG00000049643	2310022A10Rik	16.1309	13.9868	15.7618	15.3638	14.6804	16.2507	16.933	16.7202	15.3997	16.3402	14.8561	15.1422	15.5682	15.7115	15.7693	16.2541	17.6339	14.2328	12.8962	14.7652	14.0118	13.098	12.9262	13.0118	12.2011	13.5142	13.1007	13.1797	13.1089	11.9451	13.2374	13.9558	13.7444	14.602	13.8895	12.2626
ENSMUSG00000031983	2310022B05Rik	6.52198	6.45735	7.22022	7.26379	6.55957	7.28563	7.2659	6.64012	7.56061	8.22538	7.13184	7.59589	7.65539	7.76368	7.60883	7.36324	8.32299	8.3834	6.44169	6.23391	6.69773	5.78506	6.41973	6.40393	5.99227	6.07505	5.73753	6.09286	6.42363	6.06444	6.01737	6.56035	7.18381	6.26662	7.51045	6.62099
ENSMUSG00000032062	2310030G06Rik	0.920255	0.558846	1.09261	1.02974	0.760237	0.90705	0.877012	0.99355	0.584635	0.85806	0.889166	0.834705	0.894797	0.448247	0.994328	1.29261	0.917309	1.03157	1.01673	1.17305	0.915705	0.862943	0.895303	0.992792	1.02738	1.01075	0.785813	0.757903	0.724525	0.814339	0.986582	1.29374	0.457704	0.561436	0.979085	0.9961
ENSMUSG00000020441	2310033P09Rik	11.5302	11.0159	10.7817	8.53381	10.184	9.35429	8.73289	9.84559	8.35075	8.84574	7.14543	8.06137	8.52826	8.87422	8.75403	8.67694	9.02083	8.89389	9.20863	9.54743	9.42382	9.20737	9.3081	9.74157	8.62613	8.98234	8.34574	8.32756	8.75394	8.62042	8.16163	8.45264	9.53425	7.81962	7.78803	9.04252
ENSMUSG00000068078	2310034C09Rik	0	0	0	0	0	0	0	0	0	0	0	0.052979	0	0	0	0	0	0	0	0	0	0	0	0	0	0.058484	0.013038	0	0.027461	0	0	0	0.015604	0	0	0
ENSMUSG00000062619	2310039H08Rik	29.9762	30.9999	30.7165	29.6696	28.7217	26.7937	33.2331	29.848	32.7909	33.9502	26.6948	28.3811	26.6653	29.7227	28.5278	27.7601	29.18	27.2513	21.8913	20.8576	24.1114	23.4306	25.3126	22.5349	21.4737	23.6453	22.7905	22.7791	25.234	24.1188	24.9705	23.6101	25.4481	22.9281	22.6667	19.3488
ENSMUSG00000090314	2310050C09Rik	0	0	0	0	0	0	0	0	0	0	0	0	0	0	0	0	0	0	0	0	0	0	0	0	0	0	0	0	0	0	0	0	0	0	0	0
ENSMUSG00000015519	2310057J18Rik	0	0	0	0	0	0.029624	0	0	0	0	0	0	0.027629	0	0	0.059826	0	0	0	0	0	0	0	0	0	0	0	0	0	0	0	0	0	0	0	0
ENSMUSG00000040177	2310057M21Rik	3.36802	3.25127	4.09678	2.93698	3.5941	3.53514	3.23031	3.74486	3.28299	3.17019	4.08422	3.46056	3.43147	3.38553	3.27818	3.59185	2.92416	4.10075	3.71266	3.88582	2.98215	3.90671	3.65088	3.71028	3.94011	3.82632	3.97416	3.62716	4.14215	4.03362	3.65991	3.41364	3.86273	4.02048	3.80753	3.71552
ENSMUSG00000048830	2310057N15Rik	0	0	0	0	0.013817	0	0	0	0.002849	0	0	0	0	0	0.039637	0	0.007454	0.013427	0.014592	0	0	0	0	0	0	0	0.002084	0.025383	0	0	0	0	0	0	0.046993	0.073716
ENSMUSG00000050705	2310061I04Rik	50.8141	59.6601	60.9419	50.4862	47.2295	57.6692	61.6148	63.8554	59.9452	63.3042	53.015	52.0604	67.4378	53.626	56.4007	50.887	53.7125	44.8548	41.4758	39.1865	50.4025	41.7643	48.0933	41.9822	43.7945	45.194	42.7635	45.5477	46.6828	43.2598	43.7966	45.2767	55.7029	47.3294	57.9847	41.0131
ENSMUSG00000050705	2310061I04Rik	9.70725	1.0644	1.4946	11.6107	12.1297	1.23084	8.94862	6.94407	2.12103	9.68068	6.05344	9.45352	2.2589	6.11235	8.99619	11.4913	11.0992	11.1654	5.67769	9.30969	2.03613	8.15009	5.33462	7.44776	7.0387	5.58444	3.02231	5.59903	6.63816	7.00017	8.53509	8.88274	4.8287	6.72403	2.06734	8.59998
ENSMUSG00000050705	2310061I04Rik	10.1524	9.45658	8.61461	13.0462	12.7044	16.4542	11.428	8.79242	11.5561	12.8137	11.624	9.80206	2.36427	7.3979	11.2248	13.8046	13.2014	12.0119	6.15592	9.72162	10.6692	9.37509	6.36282	11.9675	9.01784	7.13035	12.7474	5.95467	7.12377	7.64279	9.41751	9.78435	5.96083	7.06068	2.14999	9.00779
ENSMUSG00000050704	2310061N02Rik	0	0	0	0	0	0	0	0	0	0	0	0.071475	0	0	0	0	0	0	0	0	0	0	0	0	0	0	0.040158	0	0	0	0	0	0	0	0	0
ENSMUSG00000045331	2310079G19Rik	0	0	0.049547	0	0	0	0	0	0	0	0	0	0	0	0	0	0	0	0	0	0	0	0	0	0	0	0	0	0	0	0	0	0	0	0	0
ENSMUSG00000045411	2410002F23Rik	17.2688	14.9492	18.6673	16.2845	16.2258	19.7695	16.8127	15.8651	17.9931	18.6788	17.3209	19.5345	19.1001	18.1683	17.1295	18.4572	17.859	19.1272	17.3859	16.2708	15.4347	15.7541	17.2167	15.5466	14.169	14.9136	15.2486	15.3884	17.8561	14.5682	16.3487	16.5688	17.3253	16.9077	15.2599	15.8488
ENSMUSG00000036873	2410004B18Rik	7.33532	7.01485	9.68915	8.05915	7.71517	6.63345	6.8533	7.54901	7.45597	6.62025	7.12177	6.34808	7.16176	7.59008	6.85243	7.37782	6.58624	7.05514	7.65644	7.26702	6.55102	7.36147	8.33355	7.48808	6.73947	7.77729	7.46583	7.18905	6.20115	7.78801	6.88259	6.9292	7.28807	6.29819	6.82789	7.51957
ENSMUSG00000071398	2410004P03Rik	0.071528	0.102267	0.030791	0.041752	0.094613	0.076767	0.035495	0	0	0	0	0.088007	0.106818	0.046303	0.124954	0	0	0.030648	0.030088	0.085767	0.07133	0.085146	0.095126	0	0.017878	0.080249	0.019696	0.060802	0.032875	0	0	0.01943	0.092496	0.049261	0.043693	0
ENSMUSG00000064308	2410137M14Rik	0.038918	0.21897	0.064141	0.052827	0	0.072982	0.110846	0.067733	0.066399	0.046472	0.037793	0.077631	0.213871	0.047129	0.0385	0.070007	0.011621	0.030472	0.092849	0.118939	0.212369	0.192313	0.076365	0.083298	0	0.081288	0.089258	0.059256	0.135884	0.12047	0.106684	0.119419	0.070925	0.099909	0.09176	0.128353
ENSMUSG00000064308	2410137M14Rik	0.031994	0.110889	0.06395	0.052294	0.163558	0.072982	0.287078	0.067552	0.066399	0.046459	0.037793	0.077631	0.213281	0.047129	0.031814	0.038989	0.011536	0	0.092849	0.118939	0.132523	0.192313	0.076365	0.083342	0	0.069364	0.051021	0.059256	0.222412	0.12047	0.086858	0.119419	0.070925	0.099909	0.09176	0.095538
ENSMUSG00000064308	2410137M14Rik	0.0387	0.192227	0.06395	0.052294	0.149792	0.053035	0.110562	0.036573	0.010437	0.046459	0.037797	0.077631	0.066824	0.146786	0.0385	0.013627	0.025768	0	0.107388	0.228084	0.102066	0.094276	0.071933	0.100042	0	0.081288	0.137228	0.059256	0.127313	0.079451	0.106684	0.152464	0.028928	0.099909	0.037884	0.133245
ENSMUSG00000064308	2410137M14Rik	0.0387	0.192225	0.06395	0.052294	0	0.053035	0.102657	0.036573	0.010437	0.046459	0.037793	0.077631	0	0.047129	0.0385	0.013627	0.025768	0	0.060464	0.119923	0.037897	0.038126	0.048421	0.100042	0	0.081288	0.107565	0.059256	0.127313	0.064182	0.106684	0.119419	0.028928	0.099909	0.037884	0.133245
None	2410141K09Rik	0.12042	0.206643	0.126698	0.225751	0.182901	0.07057	0.04446	0.076457	0.474185	0.323463	0	0.1548	0.37263	0.046503	0.140997	0.080826	0.126642	0.114824	0.168968	0.280273	0.139132	0.145061	0.197295	0.204192	0.123541	0.195361	0.383529	0.215048	0.21972	0.320848	0.234382	0.369825	0.287605	0.160739	0.244159	0.52707
ENSMUSG00000071632	2510002D24Rik	0.445266	0.298011	0.534006	0.660045	0.364069	0.700862	0.634891	0.115518	0.657211	0.576046	0.439079	0.512442	0.432558	0.597274	0.545613	0.141589	0.490753	0.527071	0.512018	0.55217	0.363529	0.04037	0.878299	0.875568	0.586116	0.616837	0.569308	0.728019	0.705393	0.676052	0.529046	0.587822	0.355577	0.55612	0.633681	0.666135
ENSMUSG00000071632	2510002D24Rik	0.684838	0.866927	0.578943	0.660047	0.423136	0.666925	0.652137	1.07894	0.657211	0.576055	0.470455	0.53557	0.493962	0.623347	0.56762	0.968002	0.490753	0.612249	0.516393	0.55217	0.468308	1.23995	0.94582	0.910832	0.664812	0.675128	0.569494	0.787038	0.739663	0.676052	0.620732	0.599036	1.03065	0.67152	0.633681	0.740691
ENSMUSG00000043391	2510009E07Rik	0.143337	0.099966	0.142302	0.1313	0.145641	0.106675	0.104394	0.156159	0.163204	0.087379	0.07968	0.09644	0.130272	0.167661	0.28134	0.15991	0.065018	0.115815	0.232441	0.232269	0.177323	0.191908	0.235042	0.151617	0.297167	0.192857	0.1392	0.173467	0.172268	0.199811	0.279537	0.159751	0.172424	0.147674	0.10884	0.215732
ENSMUSG00000044496	2510039O18Rik	12.2906	12.5158	15.1042	12.2673	14.4952	11.6201	14.8698	13.2873	13.9539	15.4794	12.1138	12.6884	11.8336	13.4221	12.0658	15.5415	14.5586	13.343	9.06656	11.5894	12.229	11.7084	10.5148	10.6596	12.4548	10.693	11.7317	10.3536	12.0327	11.5196	10.9354	12.168	12.7648	11.9955	11.4617	10.4463
ENSMUSG00000044496	2510039O18Rik	2.31965	1.92945	0.209874	2.68598	1.53623	2.58284	2.48326	2.37849	0.023793	1.16484	3.12149	2.68947	2.57367	2.64893	0.940218	0.663338	0.049907	2.23081	2.33739	0.939652	0.254563	0.567618	2.29469	2.67093	0.235141	2.0897	1.24002	2.5026	0.593569	2.70068	2.4861	0.462675	2.00634	1.50779	1.14955	2.3245
ENSMUSG00000052419	2610001J05Rik	1.67899	1.47043	2.18291	1.38066	1.94301	1.61039	1.86298	1.57594	1.75256	1.3339	1.61861	1.59758	1.29974	1.58855	1.61833	1.2117	1.99369	1.66277	1.88127	1.72872	1.92065	2.34095	1.89003	1.50273	1.91054	2.13067	1.59025	1.77883	1.45407	1.3032	1.5448	1.67681	1.53834	1.48118	1.60116	1.60588
ENSMUSG00000031242	2610002M06Rik	0.304255	0.262854	0.336296	0.315402	0.338331	0.488662	0.286542	0.316511	0.294325	0.386734	0.29473	0.217338	0.428565	0.381771	0.280803	0.208721	0.391113	0.348374	0.68805	0.363586	0.312449	0.643893	0.517428	0.562389	0.66374	0.48324	0.502053	0.442383	0.447358	0.522866	0.597882	0.511267	0.448489	0.524918	0.368375	0.575617
ENSMUSG00000060301	2610008E11Rik	0.200706	0.20767	0.183507	0.210952	0.291777	0.093314	0.111623	0.191674	0.084871	0.069598	0.12641	0.137683	0.263493	0.177564	0.115326	0.140964	0.166421	0.220731	0.384183	0.314807	0.326457	0.360859	0.359345	0.293158	0.258057	0.231717	0.398964	0.380748	0.189382	0.205966	0.325749	0.270809	0.228515	0.282779	0.290014	0.395629
ENSMUSG00000009114	2610028H24Rik	0.250231	0.223948	0.332872	0.220858	0.212312	0.153226	0.133624	0.46586	0.143912	0.192707	0.301304	0.219032	0.26358	0.111101	0.347783	0.353703	0.257528	0.323065	0.247292	0.09674	0.246401	0.266395	0.105876	0.37165	0.242563	0.26009	0.120409	0.113094	0.18438	0.190634	0.077223	0.217246	0.205184	0.109088	0.238836	0.184159
ENSMUSG00000079388	2610042L04Rik	0.269452	0.212776	0.16462	0.180785	0.106254	0.154159	0.074484	0.213996	0.300772	0.306344	0.133945	0.234202	0.191957	0.251888	0.156573	0.122373	0.115277	0.23942	0.468734	0.322621	0.310148	0.354154	0.39038	0.230231	0.296192	0.317643	0.222366	0.13625	0.261697	0.257329	0.198469	0.203143	0.247726	0.348059	0.274915	0.31012
ENSMUSG00000071302	2610044O15Rik8	0.155745	0.156887	0.146616	0.069816	0.101319	0.111033	0	0.165112	0.061291	0	0.038259	0.104178	0.258197	0.15761	0.076125	0.071164	0.104813	0.206694	0.105768	0.130583	0.097158	0.186731	0.100434	0.127216	0.116749	0.128184	0.190446	0.148116	0.093824	0.174223	0.119378	0.200822	0.065075	0.131254	0.119934	0.172032
ENSMUSG00000059482	2610301B20Rik	12.4516	14.0173	13.4316	11.8492	12.3154	11.6355	10.5882	12.6181	12.6053	8.88811	11.5774	10.7861	10.9056	12.5302	10.507	9.64739	10.9497	15.2465	18.4523	16.7731	17.1609	18.6703	18.5207	18.5619	16.6403	19.2943	17.686	17.2237	13.8326	17.1258	15.0536	13.9309	16.1023	15.5044	16.3731	19.007
ENSMUSG00000049916	2610318N02Rik	1090.19	1084.77	991.286	1123.28	1027.19	1020.06	1202.4	1059.07	1027.14	1117.33	1034.38	1024.98	986.944	974.523	1041.77	1003.63	1130.33	961.432	782.644	887.747	910.357	861.544	895.539	811.336	862.211	870.132	785.438	848.036	846.613	808.005	849.013	866.22	903.269	811.389	866.089	784.676
ENSMUSG00000010277	2610507B11Rik	55.8442	47.6911	53.7178	53.511	52.8446	53.9811	52.1846	53.6808	52.8581	51.57	58.8229	60.3891	60.3908	55.5978	56.7679	58.9121	54.6254	64.0936	65.5039	67.8396	63.6335	64.6486	62.4087	62.1524	62.9671	64.0254	63.7543	62.9334	65.1442	63.5983	65.4849	66.176	60.6849	74.018	69.1332	69.2833
ENSMUSG00000072694	2610524H06Rik	5.38564	4.92173	3.36688	3.68949	4.33134	4.96659	3.8489	3.70622	4.35346	2.75288	4.60564	4.07075	5.88291	3.40533	5.14333	3.21833	4.59453	4.16949	4.18995	3.73743	5.48916	3.63157	4.52619	4.87963	4.03673	3.08053	4.04924	4.64896	3.7957	4.2116	4.2215	3.59488	4.21883	3.97924	3.75278	4.02207
ENSMUSG00000096001	2610528A11Rik	16.0703	15.7023	14.6207	14.5596	15.3668	15.8484	14.7752	14.5249	15.8733	13.7259	14.4468	12.6422	13.9287	14.6114	12.1666	11.0872	15.051	14.4914	12.44	15.3782	15.5654	14.179	16.6737	14.5586	14.8385	14.6838	13.5457	16.4154	16.9871	13.3881	12.0069	12.2578	15.8582	13.4433	13.4393	15.2903
ENSMUSG00000028536	2610528J11Rik	0.037706	0.053175	0.083247	0.083807	0	0	0	0.079909	0	0	0	0.050209	0	0	0	0	0	0	0	0.141736	0	0.07018	0	0	0	0	0.033321	0	0.045631	0	0.041526	0	0	0.121056	0	0
ENSMUSG00000034601	2700049A03Rik	8.49827	8.28092	9.31156	7.9805	7.68981	8.01281	7.60196	8.41781	8.04243	5.56443	6.94213	8.25542	8.22401	8.20831	7.72586	7.34941	6.5129	10.0724	14.5674	12.4423	11.5701	14.0701	13.3314	13.1631	12.5459	13.3753	14.9044	13.8859	12.3049	12.8287	12.6351	12.1071	11.7466	13.306	12.4381	16.0776
ENSMUSG00000024273	2700062C07Rik	10.6941	11.8713	11.4513	12.1897	11.1962	9.27466	10.9291	8.94314	13.0221	8.93923	10.5237	9.75822	12.4999	10.6191	8.75376	10.172	10.7273	8.74715	10.902	8.87489	9.00266	11.7559	10.4506	11.0287	9.89567	9.87557	10.4381	10.3216	8.91246	10.3218	11.0811	11.0729	12.7191	7.96236	10.1611	9.78843
ENSMUSG00000053080	2700081O15Rik	0.708907	0.448321	0.504474	0.609972	0.548868	0.54923	0.671182	0.467816	0.536118	0.574745	0.504843	0.781751	0.63278	0.574585	0.561409	0.76303	0.536086	0.535564	0.75512	0.607154	0.770115	0.640149	0.884913	0.62003	0.724294	0.581969	0.649637	0.65356	0.717422	0.923192	0.823889	0.768309	0.603384	0.759269	0.537029	0.715745
ENSMUSG00000062198	2700097O09Rik	0.530213	0.78897	1.39412	1.29047	0.925974	1.30097	0.838574	1.07022	1.38848	0.830011	1.24711	0.810254	0.946752	0.849467	1.04446	0.863212	1.22531	1.22651	1.58196	1.64008	1.09184	1.42855	1.17897	1.09694	1.45601	1.33177	1.23089	1.44307	1.05363	1.47911	1.38389	1.01512	1.05326	1.31061	1.24433	1.46885
ENSMUSG00000031984	2810004N23Rik	11.0857	14.5014	12.2307	12.5986	11.076	9.93407	10.6827	9.39527	10.7507	9.96747	10.448	8.15106	9.72652	12.364	10.0651	7.8978	8.6386	10.0581	11.4147	12.4087	10.1192	13.3226	11.8137	10.9163	11.4706	9.66675	9.85068	11.4979	8.8889	12.123	11.2312	10.7651	9.35406	10.6549	9.10287	11.2705
None	2810006K23Rik	2.529	2.25519	2.10766	1.997	3.02488	2.08801	2.29745	2.63431	2.17268	2.2553	1.9759	2.12243	2.6063	1.75985	2.49023	2.14656	1.64108	2.78197	2.09719	2.97678	2.58107	2.43241	2.49575	2.24972	2.06324	2.34884	2.09446	3.03453	2.53283	2.62664	1.58284	2.40013	2.0829	2.69407	1.74822	2.32993
ENSMUSG00000020491	2810021J22Rik	1.64383	1.68781	1.55636	1.2602	1.19528	1.35569	1.06365	1.25353	1.20288	1.36458	1.19339	1.37853	1.10369	1.28106	1.41902	1.41634	1.072	1.52581	1.47732	1.82302	1.6428	1.84558	1.73034	1.81184	1.47398	1.63253	1.59998	1.41551	1.4999	1.72164	1.5562	1.31288	1.54984	1.69754	1.56244	1.59415
ENSMUSG00000018570	2810408A11Rik	105.923	85.5961	90.8493	90.3981	85.5142	88.5415	87.2042	88.8396	85.1503	84.0407	84.2786	90.324	85.0223	85.8325	80.7761	85.1078	84.2479	88.5396	83.447	80.6802	84.0568	77.9145	76.8515	79.8621	78.6913	75.824	78.7567	77.6539	78.6408	74.6349	77.4698	76.4409	103.734	113.565	82.9438	76.6041
ENSMUSG00000018570	2810408A11Rik	59.54	80.1224	86.3613	82.0644	80.7621	83.0806	82.3724	84.8587	80.661	75.6824	79.0332	86.5769	79.478	77.3725	77.5228	77.0804	81.6015	83.8337	75.8097	77.9294	78.3987	74.4313	73.5666	75.1758	71.5997	73.0137	72.672	70.7758	73.1893	69.9986	73.5634	73.1904	41.6895	36.4341	77.0929	72.3199
ENSMUSG00000026227	2810459M11Rik	0.040878	0.022346	0.127982	0.034864	0.031096	0.045222	0.06158	0.083736	0.077045	0.032499	0.10006	0.092613	0.085022	0.067533	0.055022	0.055854	0.040059	0.150321	0.128487	0.072623	0.041251	0.086903	0.099491	0	0.047556	0.07773	0.124088	0.055884	0.066875	0.09035	0.082639	0.057398	0.098999	0.094663	0.08862	0.138563
ENSMUSG00000051339	2900026A02Rik	1.09881	0.565615	1.05673	0.916371	1.02717	1.09307	1.14238	0.776608	1.17381	1.05831	0.822118	0.824072	1.17163	1.05697	0.91279	0.720844	1.07787	0.738035	1.11477	0.719659	0.765688	0.761261	0.661293	0.692784	0.723542	0.730599	0.560148	0.674372	1.03116	1.17187	1.29002	1.18008	0.704854	1.22628	1.2354	0.935447
ENSMUSG00000030385	2900092C05Rik	8.05453	7.81312	8.19127	6.83954	8.11065	8.50431	4.64955	5.75965	6.63286	4.19872	6.63429	7.77519	8.25068	9.84948	6.00987	7.83708	3.96164	8.72852	15.1506	11.5877	12.1182	11.5166	12.1795	10.9689	13.7235	10.8518	12.219	10.2025	11.9483	11.6715	11.7387	10.2002	10.2487	11.2437	11.9867	13.371
ENSMUSG00000026388	3110009E18Rik	3.41089	4.49518	3.55987	3.10326	4.64239	3.93798	2.77162	3.83467	3.43084	3.45866	4.30482	3.39017	2.97945	2.61982	3.70462	3.39475	3.19035	4.79405	3.86153	3.65067	4.2514	3.87413	2.88169	3.56988	3.39987	3.06436	3.31033	4.86575	3.50579	2.79461	2.84318	4.11624	4.90942	3.66028	3.34219	3.88461
ENSMUSG00000114582	3110040M04Rik	0.022442	0.072641	0.042597	0.052582	0.037705	0.031775	0.03906	0.055505	0.042513	0.079412	0.041269	0.156965	0.052941	0.064015	0.045176	0.061529	0.025652	0.157884	0.095374	0.125071	0.018222	0.142224	0.040671	0.084729	0.073204	0.106989	0.069457	0.094241	0.018104	0	0.107293	0.137717	0.022315	0.093934	0.088785	0.07132
ENSMUSG00000025102	3110040N11Rik	7.13126	6.11095	8.16143	7.83327	7.22382	7.54206	7.91431	7.14982	7.92752	7.34144	5.43021	6.7352	6.65301	6.52334	6.87974	6.8454	6.88285	7.24346	4.19711	6.1661	5.31692	6.23654	6.04501	5.14537	6.2729	6.60523	6.59173	5.41293	6.10454	5.88966	5.58583	6.5975	5.14456	6.21801	5.93914	6.89059
ENSMUSG00000053553	3110082I17Rik	6.92316	7.39092	8.6821	6.89544	8.84425	8.61632	7.10708	8.61682	7.2066	8.29098	7.4666	7.51372	7.44234	8.05521	6.96022	7.8913	5.31444	8.07473	8.59065	7.78228	6.52801	8.50398	8.03118	7.77113	7.10825	7.26688	8.80111	7.25007	6.81167	7.95409	6.82564	6.83968	6.56949	7.17762	7.80941	7.30952
ENSMUSG00000086815	3110082J24Rik	0	0	0.027776	0	0	0	0	0	0.004943	0.005671	0	0	0	0.102134	0	0	0	0	0	0	0	0	0	0.102722	0	0	0.027006	0.103003	0	0	0	0	0	0	0.003527	0
ENSMUSG00000063364	3300002I08Rik	0.259925	0.204008	0.332211	0.348526	0.269161	0.216041	0.400412	0.350445	0.238557	0.12859	0.308621	0.144813	0.311685	0.644469	0.017024	0.239326	0.374222	0.575437	0.865013	0.516268	0.47825	0.309997	0.447264	0.372013	0.60573	0.508874	0.461259	0.365209	0.535154	0.303951	0.415492	0.188872	0.3002	0.506258	0.371464	0.310951
ENSMUSG00000071540	3425401B19Rik	0	0	0	0.011713	0.028677	0	0	0.015472	0.013228	0.014955	0.023444	0.020201	0	0.008714	0.027038	0.013957	0.007473	0.019534	0.025722	0.02176	0.026497	0.028339	0.030344	0.043973	0.017838	0.028131	0.048319	0.032047	0.054304	0.028443	0.020417	0.050268	0.034992	0.067551	0.009593	0.043747
ENSMUSG00000031125	3830403N18Rik	0.897664	0.971149	0.799929	0.744202	0.846724	0.456849	0.596372	0.946199	0.654705	0.579943	0.43138	1.21241	0.593185	0.430547	0.881694	0.545327	0.504154	0.797326	0.773146	0.429839	1.36452	1.29224	0.796432	1.36893	0.718826	1.01868	1.2775	1.35689	1.08838	1.11225	0.639103	0.934579	0.941599	0.61441	0.567386	1.06838
ENSMUSG00000033111	3830406C13Rik	8.99399	10.3018	8.51963	7.36993	9.26435	8.36321	7.32918	8.57501	8.9134	5.87189	8.14075	7.62817	8.43576	9.39531	8.65299	7.3399	7.34447	9.57457	12.6766	10.6927	11.9195	14.1979	12.5723	10.91	12.2688	13.4135	13.9414	12.6867	10.8636	11.7809	10.7849	10.9298	11.7743	12.5025	12.3741	13.2657
None	3830417A13Rik	3.7618	4.27563	5.1259	3.85313	5.31549	4.91242	2.51467	3.71669	3.27931	2.48803	3.20532	4.42331	3.13564	4.67302	3.80965	3.003	2.8267	5.013	6.48035	5.45373	4.66441	5.95433	5.7748	5.65124	3.81922	3.29914	4.76955	4.80751	3.97504	5.43248	5.19234	4.60553	3.90326	4.16158	5.35816	5.39908
None	4430402I18Rik	112.706	112.763	108.838	99.0453	121.228	119.573	107.303	92.6732	100.52	93.0885	99.9759	107.268	94.7017	92.8453	100.877	81.7155	96.7916	112.893	119.236	103.002	105.223	111.784	101.677	107.072	108.856	114.114	120.389	98.0863	101.177	110.734	106.638	98.9878	101.81	112.978	103.508	119.845
ENSMUSG00000062822	4833420G17Rik	5.67137	6.02624	6.29325	5.57854	6.52133	6.11681	5.79544	5.78456	5.24078	4.52142	5.18242	6.31132	6.07832	6.05761	5.7129	4.71367	5.50215	5.80418	7.85044	5.90866	6.06928	7.75384	5.69235	6.72698	6.35717	7.92288	7.377	6.99939	6.90173	6.8894	7.67341	6.7871	6.42861	7.80487	6.40177	7.94948
ENSMUSG00000025871	4833439L19Rik	17.5929	15.0032	17.0923	16.7207	18.0254	15.9784	16.122	16.2557	17.2006	15.7083	14.6765	16.5814	16.4451	17.2458	15.5269	16.1988	16.1291	18.6366	20.5351	19.1323	18.5492	19.8308	17.6829	17.129	18.3101	17.6247	19.4555	17.642	17.2657	18.5261	18.5261	18.0718	18.2811	20.496	19.313	20.5988
ENSMUSG00000026734	4921504E06Rik	3.64484	3.46319	4.44878	2.91347	3.90725	3.66506	2.56529	3.9112	3.87387	2.39183	3.0234	4.33569	3.10598	3.88261	3.29285	4.29113	2.27809	5.32848	7.72196	5.84338	5.76711	7.44187	6.53433	6.8471	5.88789	4.93818	7.39235	6.60196	6.06274	6.65836	6.18537	5.08259	5.31379	5.51995	5.45958	8.22304
ENSMUSG00000029828	4921507P07Rik	75.4951	85.0917	73.7882	81.2448	74.9026	81.8086	77.8876	86.473	84.0419	58.8634	81.7731	81.351	80.6378	78.0062	77.9074	70.9771	73.0385	86.7984	98.5811	99.6922	99.7387	110.637	106.639	95.7353	107.956	114.117	109.33	109.12	99.2264	90.5297	95.3958	98.4983	92.5655	103.357	96.248	106.87
ENSMUSG00000061525	4921509C19Rik	6.41809	5.50855	5.53448	5.1214	5.05601	6.37816	4.27	5.7051	6.19327	3.92687	6.53968	6.07239	5.5099	6.21508	3.91543	5.98467	4.61918	7.19043	10.5815	11.5092	11.2919	10.2242	11.4948	9.8528	12.1653	11.3732	9.48991	13.5248	11.3872	10.0382	10.6554	10.0458	9.88438	11.4685	9.56616	12.2276
ENSMUSG00000049902	4921517D22Rik	6.09594	8.33266	4.74664	5.79175	5.18268	5.94612	5.09779	5.7028	5.92871	4.14077	5.03344	5.59323	4.87571	4.72055	4.74945	3.94639	5.34618	5.2742	5.82894	5.81211	6.04769	5.72234	6.06963	5.78193	6.40729	5.84173	5.7064	6.63404	5.77646	5.65834	6.24028	6.17065	6.58322	6.34314	6.89	7.38293
ENSMUSG00000036934	4921524J17Rik	6.51678	7.34192	7.73388	7.43567	7.2338	8.13312	6.50328	7.36081	6.93947	6.24116	7.2925	7.3581	5.83343	9.235	6.26238	6.37912	5.39595	7.66755	9.67579	8.19234	8.1516	10.0014	10.4977	8.81697	10.2742	9.13451	10.2235	9.39499	8.36214	8.673	9.22783	8.33822	10.1316	7.95903	7.32582	9.82181
ENSMUSG00000039540	4921524L21Rik	9.18893	6.99225	8.11534	7.79014	7.74415	8.08454	6.65052	8.11358	7.7352	5.25682	7.03208	8.41856	7.36405	8.60572	7.87078	7.56066	6.36789	10.0172	14.9145	14.1639	12.7806	14.3799	12.731	12.2264	13.1574	13.0452	14.6768	14.4198	11.5006	12.7841	12.4898	11.3097	13.4794	13.4009	13.6541	15.0831
ENSMUSG00000064299	4921528I07Rik	8.41932	8.77762	9.75962	8.51809	9.9802	10.4121	7.72566	11.915	11.7134	5.49323	11.1904	9.98877	8.38665	10.5107	7.66175	8.84554	7.81348	9.72372	16.8873	17.754	16.8629	14.563	17.3669	15.8326	20.5984	18.8555	15.6594	22.6652	19.9232	14.3627	21.168	15.8404	19.4931	20.3131	16.0679	20.9896
ENSMUSG00000020434	4921536K21Rik	42.8112	43.9873	43.4247	50.5068	45.0928	43.9582	51.1335	46.3474	44.6848	45.5402	45.6109	47.7432	44.6384	42.6967	45.1587	44.3848	51.7989	43.1651	38.7242	37.6415	41.492	41.6458	38.7989	38.2438	40.1509	44.6123	42.6671	40.9361	40.8991	37.1311	42.5154	42.278	42.037	41.6382	46.8452	39.7384
ENSMUSG00000028520	4921539E11Rik	7.62491	8.0835	7.59067	7.02525	7.59279	7.52617	5.5878	7.42511	6.87157	4.72605	7.4101	7.66973	7.92529	7.65909	6.61341	6.85098	6.21131	8.07547	14.6453	11.5396	10.2221	12.0071	11.6617	11.6052	12.1368	12.4731	13.8987	14.8516	11.7058	11.3611	12.8923	11.5734	11.8951	12.2915	10.5494	14.6071
ENSMUSG00000079421	4930402F06Rik	2.37265	1.38573	1.32848	2.56339	1.61532	2.23061	1.25283	1.93685	1.80282	2.01465	1.71755	0.995008	1.05176	2.13131	2.01023	1.56859	1.3564	1.88155	2.09146	2.20379	2.28762	1.58224	2.11143	2.51154	1.94033	2.34073	2.06821	1.99574	1.67756	1.63849	2.23871	1.906	1.97396	2.07229	2.22535	2.01715
ENSMUSG00000027309	4930402H24Rik	12.8186	11.6042	11.9898	12.3647	12.105	13.9996	12.3867	13.5655	12.324	12.4222	13.4137	13.083	12.4925	12.9287	11.4456	13.7634	13.0947	12.6773	12.9725	15.028	13.8311	13.6243	13.706	13.4411	13.1493	14.2015	13.6716	14.477	14.3848	13.7176	14.5039	14.1474	14.0724	14.8441	13.6477	15.333
ENSMUSG00000045797	4930402K13Rik	0.970056	0.966468	1.57343	0.939286	1.6364	1.45291	0.923782	1.11098	1.20615	0.915487	1.25121	1.63348	1.29027	1.88628	0.755664	0.944415	1.05011	1.55248	2.74259	1.88781	1.15662	1.72571	1.60534	1.93085	2.09568	1.95274	2.59903	1.91363	1.87627	2.25389	1.58631	1.7424	1.96948	2.12751	1.80911	2.72221
ENSMUSG00000020234	4930404N11Rik	59.531	68.8064	66.657	60.0022	65.9832	72.8131	78.6447	76.1564	62.9775	73.8053	64.5304	60.4474	57.0942	73.6757	56.1966	72.4252	69.5742	45.6922	41.3703	46.9526	48.7022	42.1492	54.1065	50.727	46.3622	46.528	41.074	51.1476	46.9406	48.3935	47.7231	47.617	58.762	46.5009	44.3732	41.0433
ENSMUSG00000075524	4930407I10Rik	47.002	47.2298	45.5359	45.1768	42.8167	48.661	39.1649	45.652	44.3064	32.2527	48.0322	44.2801	40.1796	46.9606	36.1448	39.2351	39.7542	50.7435	66.2883	73.9046	69.0143	67.4882	74.8137	63.0408	71.2717	70.6138	69.8565	78.5694	64.5203	59.3323	61.0661	64.6995	62.4347	67.6015	63.6183	72.252
ENSMUSG00000035387	4930415L06Rik	0.084349	0.042495	0	0.036395	0.075808	0.014088	0.075393	0	0.078493	0	0.050294	0	0.019792	0.027731	0.019676	0	0	0	0.100802	0.048179	0.024231	0.087492	0.082714	0.068045	0.091222	0.127191	0.104234	0.056615	0.090527	0.148666	0.062492	0	0.089637	0.043374	0.122144	0.193675
None	4930415O20Rik	24.0505	32.2436	25.4379	24.8127	29.2606	31.8268	18.9384	26.8739	28.1933	18.6374	22.3886	25.0843	23.6336	34.1618	24.8044	22.6852	26.7529	27.0912	40.0479	35.5212	29.1645	36.8446	36.9929	32.8731	29.7782	32.5324	30.9916	33.3401	28.3334	34.0469	32.1801	30.8483	29.104	29.673	28.7009	37.7653
ENSMUSG00000043168	4930426D05Rik	0.528965	0.530625	0.614461	0.268062	1.21456	0.61511	0.252691	0.726282	0.367181	0.187074	0.705129	0.637408	0.697606	0.903727	0.274774	0.258065	0.478237	0.696094	0.910237	0.680528	0.768088	0.388189	0.889158	0.474081	0.761416	0.696388	0.744457	0.580448	0.725628	0.912231	0.610992	0.765806	0.723592	0.88107	0.425093	0.674051
ENSMUSG00000046567	4930430F08Rik	3.78649	4.11229	3.35039	3.93202	3.69355	3.69525	2.85446	3.42174	3.56529	2.19712	3.24606	3.80737	3.22435	3.13086	3.45051	2.88402	3.1491	4.13212	5.23921	4.29035	3.75704	3.7907	4.35102	4.06117	5.56841	4.53144	4.00452	3.70653	4.56073	3.75718	3.83909	3.40729	4.29874	4.15769	4.10176	4.49147
None	4930432K21Rik	42.9732	44.5973	46.7892	46.3796	45.5369	44.8105	51.1419	49.1853	46.3852	49.5633	47.7801	51.6165	49.9449	45.9612	49.7288	50.3293	51.4956	45.5052	39.5724	40.4788	40.4595	40.4927	38.6938	38.3505	37.3614	38.6315	39.846	37.7159	40.0296	39.4513	40.5832	40.6759	40.7335	42.5177	44.7093	37.6329
ENSMUSG00000074248	4930432M17Rik	0	0	0	0	0	0	0	0	0	0	0	0	0	0	0	0	0	0	0	0	0	0	0	0	0	0	0	0	0	0	0.021123	0	0	0	0	0
ENSMUSG00000091692	4930433I11Rik	7.21505	5.89097	7.8229	6.48959	7.92292	6.47871	4.96323	5.77101	6.37535	4.45888	5.66939	6.74843	6.16418	7.55498	6.67268	6.03209	4.41165	6.44196	8.84251	8.74584	7.96476	10.2986	9.13186	8.68308	8.93223	8.13695	9.4098	8.73476	7.86291	9.84174	8.12333	7.29117	7.76545	7.38726	7.83067	10.4619
ENSMUSG00000069873	4930438A08Rik	0.744697	0.398703	0.420248	0.210662	0.2389	0.463151	0.325669	0.199726	0.246285	0.263247	0.23293	0.145804	0.161549	0.315746	0.399611	0.32517	0.302498	0.246615	0.244863	0.211829	0.166787	0.316116	0.152373	0.438216	0.331182	0.174295	0.244396	0.348486	0.173006	0.453558	0.234936	0.422794	0.224908	0.413283	0.340762	0.188979
ENSMUSG00000069873	4930438A08Rik	0	0.024405	0.109877	0.1171	0.2389	0	0.079581	0.212746	0.271184	0.016958	0.154177	0.145804	0.186641	0.048451	0.253089	0.149563	0.235658	0.253197	0.104596	0.041861	0.166787	0	0.152373	0.009749	0.344793	0.197354	0.261545	0.07402	0.173006	0.091099	0.157372	0.059597	0.139547	0.031422	0.201908	0.188979
ENSMUSG00000069712	4930444G20Rik	3.58875	3.00097	3.89051	3.29341	4.36442	4.12797	2.93858	3.83923	3.53037	2.73062	4.19883	3.24764	3.2993	3.29315	3.3367	3.50817	3.0153	3.70685	5.14505	6.47309	5.87254	6.06886	4.98115	5.96961	5.07039	6.20733	4.93676	5.30702	5.5013	5.27125	5.42267	5.63897	4.71776	5.82002	5.27534	5.74526
ENSMUSG00000067795	4930444P10Rik	25.7486	25.9322	25.4323	23.6632	25.0184	27.3816	26.5316	26.7403	26.3425	25.6849	24.4981	24.1884	22.735	24.9102	23.9157	24.1628	22.0338	27.4138	27.6638	23.9047	25.7099	22.5983	26.9082	23.2804	23.0857	23.8403	23.9707	22.1879	21.69	22.4466	24.1178	24.3072	25.8942	22.897	22.1821	23.4168
ENSMUSG00000022288	4930447A16Rik	0.118251	0.115964	0.087629	0.102338	0.129965	0.115712	0.076531	0.117147	0.190007	0.173142	0	0.105037	0.063227	0.118108	0.049636	0.158929	0.058539	0.173209	0.191781	0.132559	0.073858	0.101189	0.196257	0.262297	0.15185	0.084577	0.149797	0.061054	0.160359	0.036418	0.287005	0.113981	0.297956	0.036454	0.131985	0.226642
ENSMUSG00000021098	4930447C04Rik	0.452971	0.560038	0.44058	0.447601	0.505906	0.619893	0.494785	0.742859	0.988717	0.515766	0.60965	0.570053	0.95348	0.734797	0.729547	0.504159	1.03997	0.873774	1.40297	0.721505	0.955671	1.03056	1.07113	1.02595	1.08329	1.03511	1.25485	1.3915	1.00066	1.39816	1.39633	0.8847	1.02028	1.61322	1.00389	1.65892
ENSMUSG00000079093	4930449I24Rik	5.93718	5.80836	6.85243	5.00078	6.67208	6.22238	5.43684	4.72674	6.30931	7.09113	5.24518	6.71524	7.16637	3.72069	7.7282	6.2097	5.59445	6.52738	7.48001	5.72877	6.44422	5.11177	7.29651	8.02487	5.10844	5.47516	5.94122	6.75123	5.33314	7.02958	6.43807	5.60037	6.2369	7.06386	6.19001	7.01508
ENSMUSG00000045989	4930451I11Rik	41.996	47.0999	42.8105	38.2932	47.3024	43.0199	45.515	45.2382	46.7742	49.4468	45.6887	38.5869	36.878	50.1867	47.4748	46.0819	47.2486	39.4243	31.8495	35.7792	35.5524	35.6055	38.5732	36.3439	37.5188	40.6574	32.7563	36.8164	35.9407	38.5748	33.3557	39.8867	34.0591	39.4265	34.835	33.7773
ENSMUSG00000059920	4930453N24Rik	181.218	187.25	198.565	169.029	185.49	191.169	161.43	187.983	186.22	140.206	178.241	186.281	172.167	191.99	176.65	159.743	158.589	195.242	242.566	203.843	207.359	233.356	217.425	211.194	211.875	214.934	234.086	215.986	199.816	220.766	210.004	191.88	208.322	206.146	212.349	224.793
ENSMUSG00000096265	4930467E23Rik	1.84274	1.28674	2.56778	1.43719	1.35712	1.35426	1.16106	1.39028	1.33344	2.48521	1.79375	2.32003	1.71444	1.93471	1.18182	1.54682	1.07023	2.36491	3.77294	3.33278	2.64358	2.64189	3.62826	3.37427	2.18354	2.81426	3.72654	2.58076	3.53444	3.44929	3.55285	4.5456	3.01411	3.37782	2.57754	3.43687
ENSMUSG00000096405	4930474N05Rik	8.43224	7.40886	7.46148	8.67744	8.40841	9.37067	6.7436	8.37956	6.97116	8.38823	9.33792	8.13333	7.8297	7.60977	7.52482	7.75228	7.31367	6.44936	9.14662	8.10612	9.9068	6.87015	8.25982	10.5592	7.42798	7.73303	7.67912	6.68348	9.65886	10.5152	9.09159	8.81219	9.92238	8.05619	8.41947	9.10986
ENSMUSG00000035651	4930480E11Rik	0.321209	0.722806	0.623919	0.710814	0.460199	0.678008	0.173945	0.647247	0.285022	0.228243	0.499122	0.780673	0.5078	0.789977	0.616192	0.397828	0.387476	0.601355	0.868074	0.823793	0.870483	0.374699	1.11206	1.20572	0.925428	0.792433	0.812337	1.05637	0.968767	1.21032	0.756169	0.460791	1.01705	0.906609	1.19678	0.943195
ENSMUSG00000050345	4930486L24Rik	0.316683	0.171287	0.429435	0.194636	0.382848	0.34658	0.304056	0.402216	0.560223	0.139667	0.31728	0.082735	0.451872	0.414904	0.163896	0.046265	0.61431	0.29044	0.614569	0.305118	0.283638	0.378652	0.262256	0.334808	0.338195	0.144907	0.306399	0.15811	0.181344	0.342633	0.498512	0.495881	0.41734	0.651826	0.158462	0.434266
ENSMUSG00000099476	4930488N24Rik	8.68993	7.82323	7.78971	7.91568	7.69309	8.49406	5.38142	8.75441	7.09062	5.30293	7.64795	7.86981	7.24845	8.45438	5.99687	7.55856	6.8096	7.8612	10.8729	10.0745	10.3695	9.06388	10.4838	9.75823	9.43972	9.81538	9.59862	11.9912	9.32717	10.7179	10.188	10.0282	11.226	10.9379	9.15537	10.7929
ENSMUSG00000090202	4930503B20Rik	44.8316	48.511	39.6196	42.3777	44.6313	46.1334	36.6655	43.871	44.3129	25.3183	37.3891	39.5607	40.2755	39.7518	41.452	36.4233	37.0054	49.4455	69.1663	58.8106	58.4885	60.6199	60.9865	57.9396	57.46	60.2682	63.0503	65.1865	56.0692	52.0126	57.4464	49.5703	54.212	62.5403	65.1285	65.2713
ENSMUSG00000072595	4930503E14Rik	2.06424	1.83673	1.60499	1.34855	1.43049	1.68369	1.44274	2.13762	1.94338	1.39416	1.52188	1.35467	1.25877	2.55248	1.703	1.15183	1.25311	1.28959	2.88264	2.83373	1.95319	2.81544	2.2922	2.28474	2.52436	2.50421	1.84471	2.81107	1.84203	2.48847	2.63676	2.39688	2.6555	2.62628	2.08625	3.07088
ENSMUSG00000044906	4930503L19Rik	19.5863	20.9955	22.1154	19.7948	20.9546	24.1725	18.7282	21.0174	19.7164	20.1025	19.9133	19.2261	20.266	22.0679	18.7312	20.7321	19.293	21.7398	26.0781	22.5872	24.4402	23.9704	23.1531	23.4267	22.193	21.8917	23.743	24.5013	22.1482	25.794	23.9547	22.6726	24.0716	24.4647	22.3598	24.5935
ENSMUSG00000040919	4930505A04Rik	47.3085	50.5738	48.8384	42.6096	47.1328	52.3956	38.4718	51.2649	49.8548	36.2454	43.4356	43.0447	45.7857	47.0803	40.7855	40.5627	37.4891	46.8654	66.2645	60.1959	60.9436	70.4529	67.3866	59.9911	65.6861	60.5004	62.2832	64.7258	58.717	60.8431	57.224	56.4963	63.2298	60.4544	55.0431	64.5141
ENSMUSG00000062511	4930512M02Rik	1.02088	0.450374	0.981697	0.910724	0.699018	1.12759	0.548137	0.644433	0.506923	1.01834	0.296817	1.29662	0.963081	0.475018	0.896293	0.62499	0.464383	0.893467	1.30261	0.603036	0.972798	0.993513	0.641884	1.35672	1.27969	0.268521	1.16093	0.71713	1.08304	1.1881	0.773211	0.930567	0.72645	0.452831	0.538127	0.957923
ENSMUSG00000031270	4930513O06Rik	1.60582	2.32534	1.42457	1.37945	2.31202	1.44226	1.72513	1.6952	1.51614	1.35521	2.24179	1.6696	1.46355	1.91308	1.91001	1.45914	1.07145	1.16714	3.54839	3.7932	3.52411	3.09998	3.20372	2.64035	2.44078	2.04359	3.26841	3.46741	3.36959	3.53159	3.02648	2.49067	3.13266	3.24193	3.03083	3.53216
ENSMUSG00000031325	4930519F16Rik	1.32682	1.26558	1.29965	0.687866	1.25554	1.51681	1.5847	1.2525	1.29091	1.00445	1.12588	1.24288	0.8728	0.76038	0.967988	1.63874	0.904489	1.64285	2.31244	1.92831	1.28808	1.41021	1.74406	1.74411	2.00734	1.21033	1.83664	2.75983	2.22507	1.71468	1.64948	1.61762	2.19961	2.51461	2.23525	2.61547
ENSMUSG00000029564	4930519G04Rik	25.6446	24.645	27.4889	23.433	28.4597	26.7107	22.4562	27.6152	23.7181	24.3262	22.4625	25.9745	21.7108	25.3669	25.9186	25.0163	26.3136	22.3762	22.239	23.0776	23.4445	22.6712	23.3576	23.7542	21.8424	21.7324	22.112	20.4427	21.9111	23.2433	24.4776	20.1761	23.1487	21.1137	21.7792	24.8444
ENSMUSG00000105652	4930519L02Rik	0	0.161267	0.339619	0	0	0	0	0.047701	0	0	0.022162	0	0	0.171286	0	0	0	0	0	0.287256	0.212416	0	0.379113	0.31559	0.175902	0	0.107124	0	0.135288	0	0.070608	0	0.102599	0.237309	0	0.40151
ENSMUSG00000060491	4930522H14Rik	16.2645	20.0641	19.731	16.0429	15.431	17.0407	11.4041	17.3806	16.082	11.8683	14.5779	14.1016	18.3643	17.1151	12.7475	13.3971	12.4909	18.1586	24.458	22.3076	19.5229	21.4199	21.4879	21.0663	22.5422	20.8696	22.5726	22.6164	20.3594	21.0461	21.0821	18.1812	20.0565	20.8212	18.8478	23.5759
ENSMUSG00000072762	4930522L14Rik	0.013806	0	0.003752	0.019696	0.010221	0.05492	0	0	0.013019	0.011288	0.053752	0.003082	0.00254	0.015162	0.002428	0.039206	0	0.03306	0.040448	0.007336	0.042026	0.016311	0.020682	0.020471	0.046399	0	0.014367	0.027051	0.019514	0	0.036301	0.004958	0.035197	0.035368	0	0.024002
ENSMUSG00000090394	4930523C07Rik	4.66744	4.34161	4.32671	4.12105	4.67273	4.87352	3.83531	4.51169	3.94663	3.55025	4.22234	4.0237	3.58616	4.48762	3.49553	4.29037	3.75994	4.01341	4.74382	4.88906	4.91641	4.21825	4.55483	4.60767	5.19677	4.77747	4.17033	5.1559	4.57851	4.84479	4.71776	3.98734	4.77752	4.9698	4.49134	5.36847
ENSMUSG00000020299	4930524B15Rik	25.958	25.2529	25.5418	25.4581	26.0495	28.5233	26.6817	25.7434	25.8018	25.5237	27.0737	24.0245	23.5075	24.9077	23.7306	24.838	26.4459	26.0937	24.9574	28.5992	26.2171	27.5448	26.5397	25.7357	25.4092	26.6408	26.9207	24.7433	26.4056	25.7528	23.7921	25.4368	25.6528	25.448	25.6437	27.3515
None	4930524J08Rik	5.87329	8.06921	6.10551	5.83625	7.23368	8.04726	6.1914	7.74095	7.23478	7.55158	7.52668	4.60216	7.08427	6.68981	6.71112	7.24817	7.96425	5.38989	6.44876	5.29551	4.92366	5.03852	5.14484	6.25847	5.16624	5.5283	3.53694	6.29101	4.43329	4.87588	4.97326	4.91898	7.25369	4.3202	3.49892	4.34847
ENSMUSG00000087279	4930544D05Rik	127.33	116.473	110.07	117.641	113.941	112.936	130.379	115.712	114.303	117.843	104.343	120.292	112.804	100.159	119.173	107.026	120.884	96.4699	81.4589	146.411	89.4264	81.9751	82.9338	87.3007	85.5988	84.6525	81.0515	79.4897	83.3665	84.3776	83.0838	93.6791	89.4748	79.5053	84.0461	74.969
ENSMUSG00000087279	4930544D05Rik	122.288	124.698	116.517	124.256	118.832	114.62	126.857	121.657	120.728	122.233	102.506	128.512	120.216	105.387	127.978	113.019	125.24	103.447	86.2923	6.15299	96.0631	86.3205	87.6147	85.6798	89.7345	89.7381	85.7996	84.4616	87.4632	88.4342	87.3506	90.5622	92.087	82.5496	88.5865	77.7991
ENSMUSG00000036463	4930544G11Rik	86.4477	88.8218	90.1617	83.6774	90.7799	87.9911	74.8127	87.8783	76.209	72.3379	78.0193	87.022	82.2544	83.5688	84.3054	85.0897	76.0144	90.9745	107.33	96.2322	90.6425	102.333	93.1938	95.1284	93.5798	94.7233	103.094	100.128	86.1679	94.2424	95.7309	89.3409	93.5652	98.0009	92.8259	104.622
ENSMUSG00000029138	4930548H24Rik	5.65313	5.68825	5.41188	5.35397	5.62767	5.95004	3.61151	4.43506	4.4392	4.58819	5.45643	4.93441	4.69755	5.8729	3.71645	4.4061	4.75373	5.68565	5.35874	7.59104	5.64867	5.8899	6.19567	6.17939	6.00965	5.8521	5.71656	7.18345	6.10628	6.52748	6.07253	6.49512	6.9693	5.99971	6.58162	5.68646
ENSMUSG00000005131	4930550C14Rik	4.81027	5.78025	5.59583	4.36373	5.30005	5.51532	4.40232	5.62807	5.14128	4.0282	4.44847	4.83138	4.94219	4.49655	5.66228	4.739	3.92327	5.83924	8.0314	6.69111	5.76533	8.32315	7.37296	7.48129	7.10903	6.33543	7.34134	7.18789	6.74014	8.1996	7.14978	5.96554	6.45056	7.39996	7.11905	7.90691
None	4930550L24Rik	10.5982	10.2832	12.2047	10.3859	9.59703	9.67714	7.72341	8.80836	9.11782	9.74986	9.3387	8.22744	10.0079	9.6568	7.73534	8.68331	7.40296	9.82744	10.9313	8.9763	7.88769	9.97288	10.2092	9.62046	9.89538	10.4276	10.8827	9.58234	9.10857	10.2949	11.2977	10.132	10.1351	11.8828	10.3095	10.9943
ENSMUSG00000095686	4930555G01Rik	0.206809	0.240873	0.190035	0.581208	0.364618	0.166763	0.156982	0.054255	0.195228	0.203579	0.145022	0.201	0.350465	0.263744	0.166132	0.16918	0.077815	0.297715	0.375331	0.13464	0.34531	0.385482	0.337749	0.346733	0.333218	0.303644	0.429812	0.304913	0.139664	0.340537	0.348583	0.330579	0.359977	0.474084	0.370613	0.565406
ENSMUSG00000105734	4930558C23Rik	45.0403	52.9534	56.0205	45.131	52.3282	56.1842	41.368	59.549	49.338	46.4043	48.0242	47.985	45.1843	55.2065	41.7871	53.4222	37.8674	42.6601	56.4045	52.663	55.0471	54.6961	54.0007	57.2201	53.5997	53.5009	55.0368	55.5048	54.1342	57.4111	57.7516	51.9648	57.8034	53.5569	47.8734	60.8042
ENSMUSG00000086277	4930558K02Rik	9.68839	10.0719	10.4522	8.28514	10.3574	10.3218	8.5923	11.3671	9.16452	10.4305	9.76511	8.87899	9.83627	10.7738	7.98632	10.2207	7.44591	9.82384	11.1814	10.3214	9.19158	10.3985	8.91574	8.62813	8.54612	8.76263	10.2156	8.88998	9.95345	12.5325	11.4015	9.89281	10.1545	10.0678	8.65099	10.3248
ENSMUSG00000022518	4930562C15Rik	24.8919	21.7704	26.088	22.9715	26.0393	26.2425	22.4027	24.607	22.7488	25.252	25.2122	27.3406	26.7999	26.7183	25.6405	27.9819	22.033	27.1792	27.5015	27.6582	26.0482	24.2217	25.8183	27.9627	23.511	24.2267	25.4543	25.0742	25.9227	28.8155	27.4689	25.0307	25.7059	26.5817	24.3212	27.8253
ENSMUSG00000053574	4930563E22Rik	0.872855	0.863572	0.898452	0.955452	1.02444	0.919672	0.602214	0.928607	0.961494	0.632856	0.754124	0.740061	0.877625	0.954137	1.16244	0.983945	0.728508	0.890083	1.39423	1.36386	1.14639	0.969898	1.34667	1.29229	1.28574	0.866391	1.30445	1.33081	1.30329	1.03717	1.25554	1.19862	1.30094	1.24354	1.06772	1.27055
ENSMUSG00000050702	4930563M21Rik	4.7296	4.08576	4.95888	4.36466	3.98001	4.93811	3.21156	4.51549	3.94767	2.62672	4.39411	4.70776	4.28178	4.1714	3.5308	4.29051	3.43865	4.41388	7.35398	7.70591	7.10089	7.66987	6.14902	6.90449	7.28732	7.31238	7.78393	8.31441	7.29424	7.75514	7.25075	6.10196	6.88174	7.54361	6.93753	7.76963
ENSMUSG00000117326	4930564C03Rik	14.9869	17.0429	15.9673	13.4198	14.8999	17.0857	13.5952	16.9033	17.3503	11.2678	15.7766	12.2673	10.5048	15.9686	11.1474	14.3659	10.5826	15.4548	24.3115	21.1542	19.5032	20.32	19.5788	20.534	20.1691	21.0559	21.3973	21.7378	19.6747	20.0231	20.4761	19.5806	20.5137	17.4225	16.946	22.0308
ENSMUSG00000051788	4930564D02Rik	1.43436	1.03252	0.994964	1.75877	1.06902	0.980785	0.820051	0.70991	1.27768	0.676174	0.70886	0.429804	1.1363	1.39061	1.18772	0.817003	1.44178	1.34897	1.45063	1.49318	1.47901	1.07733	1.24673	1.24587	1.36007	1.05217	1.57593	1.26077	1.04401	1.55987	1.24653	1.75546	1.17211	1.18282	1.56898	1.22468
ENSMUSG00000026882	4930568D16Rik	1.52605	1.7831	2.19361	1.30037	2.29372	2.29315	1.31839	1.61843	1.81156	1.49103	2.39018	2.34252	1.95181	1.93893	1.7386	1.39377	1.58991	2.21983	3.12521	2.62928	2.10059	2.90888	3.43154	2.47451	3.09025	2.68534	2.23282	2.49415	2.66594	2.61248	2.85958	2.06851	2.29336	2.57248	2.53042	2.86816
ENSMUSG00000090457	4930571K23Rik	300.488	300.428	313.052	290.906	292.392	298.303	258.706	291.232	265.259	238.076	269.284	288.507	269.429	286.651	256.298	273.492	241.94	283.632	309.021	326.062	315.912	320.829	322.584	309.454	314.898	308.845	321.7	323.031	293.94	318.78	309.615	293.366	304.709	311.581	316.307	323.851
ENSMUSG00000021961	4930578I06Rik	142.666	138.774	143.3	132.894	136.498	136.906	135.843	140.229	123.19	141.886	137.465	139.392	122.194	138.537	115.838	134.836	123.046	134.312	125.236	130.044	124.259	116.026	124.823	122.868	119.5	115.936	116.548	121.694	119.678	117.972	124.061	114.695	125.639	115.962	115.255	120.442
ENSMUSG00000012042	4930579F01Rik	40.9389	34.899	43.7767	35.5652	39.6439	37.7251	29.2989	41.2791	33.1209	32.2456	34.5504	39.8644	33.8296	38.3205	39.505	39.8885	30.1723	39.3112	50.2884	46.895	41.3861	48.6422	43.8834	45.9691	41.1385	38.8316	44.0498	42.174	41.2766	49.3742	46.9274	38.0714	40.5387	44.6008	41.754	46.3934
ENSMUSG00000027811	4930579G24Rik	14.4582	13.1089	15.8441	14.2797	14.4129	16.1111	12.2738	14.2441	14.7018	12.2674	13.201	12.7584	11.7405	14.2426	11.2276	13.6146	12.8459	15.5064	16.4314	16.287	15.3106	16.0906	16.0658	16.069	16.3695	15.1183	16.9847	15.9265	14.153	14.0013	15.96	14.0138	16.3823	14.6012	15.3172	16.4339
ENSMUSG00000024088	4930583I09Rik	0.191413	0.13849	0	0.064519	0	0	0.327774	0.179526	0.301822	0	0.059774	0.135901	0.200174	0.229021	0.325573	0.121289	0	0	0.257065	0	0.267476	0	0	0.245912	0.076792	0	0.109628	0.277881	0.180339	0	0.065534	0	0	0.054159	0.160991	0.075397
ENSMUSG00000034063	4930590J08Rik	25.1183	25.0584	25.023	28.1812	29.5113	34.0571	33.6711	28.3817	31.5144	26.663	29.6044	27.8368	28.0679	30.5858	31.2758	37.3959	28.8323	32.3882	30.431	31.3884	35.1544	31.0814	26.4548	29.2834	32.5157	30.9358	29.5714	27.6288	28.5916	31.1004	32.556	25.8637	29.8952	30.1541	27.8343	30.2939
ENSMUSG00000039138	4930591A17Rik	8.92619	6.6928	7.75181	7.39283	6.79348	7.8888	7.47889	7.42681	8.92191	9.00972	9.11444	6.60799	7.01175	7.80236	9.41061	7.36805	9.441	6.83098	7.19373	6.00241	6.68528	6.13524	7.49964	6.86594	8.13615	6.74721	6.24689	6.76755	6.32651	7.00719	8.18504	6.71271	6.85376	6.95706	6.00794	6.28829
ENSMUSG00000060673	4930595M18Rik	0.210986	0.039475	0.228219	0.247734	0.273125	0.097956	0.086645	0.18446	0.284241	0.088261	0.387339	0.267595	0.149599	0.254594	0.139814	0.184635	0.143716	0.326392	0.490716	0.316642	0.34515	0.403248	0.533889	0.3874	0.371089	0.485508	0.335227	0.332458	0.617695	0.342098	0.493749	0.298383	0.477801	0.398278	0.523751	0.615885
ENSMUSG00000041068	4930596D02Rik	25.6783	25.507	29.5637	26.328	29.5608	30.9572	23.8276	34.0759	24.8706	32.8601	32.1656	26.5245	27.2115	33.898	27.3008	32.5564	26.7956	26.5596	26.5855	28.3838	25.4796	27.3968	28.0202	26.8179	25.906	26.2357	28.1555	29.13	27.2098	28.2824	28.5294	25.8	30.9927	30.3966	25.5377	27.2863
ENSMUSG00000013353	4931406B18Rik	4.16726	4.17758	3.36555	3.63853	3.64194	3.76553	4.37825	3.30847	3.42879	2.8604	3.71611	4.28419	4.29672	3.54792	4.31417	3.84532	4.10325	4.01857	3.97615	4.05613	3.58057	4.4882	4.52384	4.22789	3.62878	4.25509	3.88834	4.47194	4.55347	4.26745	4.07584	4.19487	4.19706	4.36734	3.8525	4.37167
ENSMUSG00000031938	4931406C07Rik	5.54115	6.5724	5.5193	5.31281	5.51486	6.14362	5.35703	5.25892	5.61135	3.90898	5.49706	5.68904	5.24257	5.58462	5.34705	5.49649	5.79552	7.22401	7.51351	6.37093	6.20693	7.90595	7.11416	6.94371	6.65264	7.28154	7.62201	7.2651	6.5941	6.39628	7.02182	6.28212	7.30161	7.59103	6.51245	7.52448
ENSMUSG00000073722	4931408C20Rik	4.47731	3.93057	3.31696	3.98484	4.17164	3.83709	3.16164	4.12727	4.04454	3.04713	3.71422	3.71067	3.31225	3.55218	3.00266	3.33231	3.93709	4.01756	5.57282	5.68973	5.67496	5.23027	5.31381	5.29267	6.31208	5.45394	5.3969	5.8459	5.44984	4.23915	4.7321	4.84452	4.93175	5.22323	4.92178	6.81473
ENSMUSG00000022179	4931414P19Rik	1.21546	1.20209	1.19966	1.18038	1.02273	1.13032	0.603165	0.821194	0.919964	1.03741	1.06439	1.77899	1.11762	1.01327	1.25524	1.51566	0.511482	1.50946	1.29444	1.27645	0.502137	0.614221	0.311075	1.07543	1.00651	1.17905	1.08532	0.63945	0.91503	1.25896	1.06886	0.981607	0.931483	1.17889	1.12842	0.864375
ENSMUSG00000056197	4931417E11Rik	39.4178	45.9002	40.3621	36.825	43.4478	34.7242	37.3935	34.8847	34.6237	31.5121	36.179	35.467	36.7241	37.4733	36.2392	33.9289	34.0144	40.2044	38.8589	37.3578	34.6822	41.1803	39.5034	40.7829	38.4086	38.2797	38.117	39.7667	32.5217	37.2342	37.5881	36.0951	38.5616	34.1859	35.2115	38.2982
ENSMUSG00000046085	4931422A03Rik	23.3506	23.4892	22.0613	25.6266	21.8601	21.9167	24.9429	24.9695	22.848	25.0442	21.0261	21.2181	22.6214	21.9142	22.2738	20.6039	26.5478	23.0254	18.9098	20.1831	19.781	17.9703	17.6939	18.2587	19.3098	19.4025	21.8672	19.6271	19.2755	19.302	19.7762	22.4896	20.2712	20.2103	20.1652	20.1016
ENSMUSG00000014837	4931428F04Rik	51.8734	52.173	45.9783	49.1167	48.6343	56.4159	50.5974	46.6241	46.1813	51.9152	52.529	47.8667	43.5818	48.6582	40.6664	53.1357	49.3647	39.0283	35.8617	46.3536	47.3052	36.3152	43.3783	39.2959	41.0401	41.2218	39.4021	47.8604	42.3083	39.2945	40.6416	39.5424	48.4175	44.7363	39.1567	39.6542
ENSMUSG00000056617	4931429L15Rik	51.0647	50.2891	54.7611	53.2932	48.2966	53.3941	50.2666	50.2506	45.7725	52.0795	53.6698	49.7445	49.8259	50.762	46.4381	49.2225	48.9647	50.3661	50.086	55.0188	51.684	48.8136	56.0204	49.1283	48.7508	49.6573	48.47	53.9995	49.736	49.0239	52.1513	48.273	49.2051	52.1685	51.1653	53.3404
ENSMUSG00000058670	4932411N23Rik	0.287524	0.246905	0.352683	0.25438	0.18553	0.172589	0.128669	0.227282	0.265089	0.206946	0.307312	0.210241	0.322426	0.125371	0.244013	0.29274	0.170404	0.157601	0.452253	0.467738	0.359275	0.517346	0.211795	0.398981	0.41149	0.294436	0.499645	0.610456	0.418335	0.516576	0.556999	0.446504	0.461102	0.806626	0.474379	0.5322
ENSMUSG00000079324	4932414N04Rik	5.11857	4.74107	4.88461	4.17565	4.44183	5.47577	3.86665	4.69812	5.43062	3.18949	4.44078	4.98832	5.21595	4.51958	4.16084	5.33027	3.96565	4.71691	8.76867	7.95608	8.00142	8.1033	8.24215	7.9659	9.17405	8.40506	9.29563	9.85203	8.82241	7.59725	8.80794	7.71291	9.10324	9.32781	7.86583	11.0175
ENSMUSG00000079513	4932429P05Rik	0.140808	0.084816	0.204829	0.120784	0.251776	0.110332	0.114695	0.125985	0.260195	0.111275	0.122975	0.158207	0.204209	0.211201	0.291251	0.166467	0.169274	0.088248	0.708842	0.375447	0.403334	0.317391	0.337393	0.568317	0.354449	0.197952	0.431325	0.649644	0.428578	0.375059	0.530658	0.36909	0.612075	0.3869	0.263132	0.601177
ENSMUSG00000037270	4932438A13Rik	1.88839	1.72026	1.85063	1.72559	1.76927	2.24704	1.46194	2.13937	2.11009	1.33525	2.0337	2.06995	2.13585	1.98111	1.70005	1.96513	1.53886	2.14274	3.60358	3.41602	3.38246	3.69712	3.51812	3.8	3.80314	3.69792	4.27753	4.01591	3.56068	3.37706	3.64592	3.32347	3.18629	4.28421	3.18434	4.56325
ENSMUSG00000037270	4932438A13Rik	0.297738	0.399997	0.486409	0.29418	0.385861	0.411932	0.312932	0.357507	0.469423	0.284048	0.375286	0.503011	0.562342	0.56354	0.434192	0.424071	0.324761	0.542552	1.09981	0.736836	0.643984	0.783109	0.65972	0.64713	0.613368	0.980148	1.09411	0.950713	0.924947	0.873044	0.756436	0.864959	0.810731	0.938674	0.948318	1.06572
ENSMUSG00000039851	4932438H23Rik	10.3428	10.2046	12.0484	9.64599	11.4204	10.6665	9.42023	11.2053	11.5747	9.3233	10.062	10.8741	10.2051	12.4965	8.6661	11.4469	8.65412	10.3114	10.6504	13.3647	12.0514	11.1372	12.5908	12.8055	10.8287	11.0729	12.73	12.1177	10.4722	11.54	10.8602	9.58624	11.3663	10.9627	10.3559	11.1029
ENSMUSG00000025961	4933402D24Rik	3.482	3.20751	3.58692	2.21644	3.07827	2.62787	2.72018	2.62278	3.04195	2.24258	2.73961	1.96374	2.33401	3.335	1.95002	2.39833	2.11132	3.36936	3.2691	2.74781	3.04089	3.12207	3.04251	3.54149	2.88038	2.6651	2.70468	3.19553	3.09291	3.13707	3.54061	2.5196	2.41091	2.43974	2.63594	3.20443
None	4933402E13Rik	5.30104	4.8249	6.09235	4.5731	4.55776	5.2698	3.79286	3.42219	4.58855	4.1015	4.69598	5.48728	4.21696	5.94036	4.53256	4.90801	4.2069	5.74403	7.00116	7.83591	6.10088	7.72613	8.39824	6.95924	7.74824	7.54439	7.09521	7.64119	6.97302	7.57708	6.80396	7.24665	7.65013	7.69947	7.22688	7.8212
ENSMUSG00000069971	4933402J07Rik	210.432	207.433	203.577	201.003	190.49	189.662	173.054	196.398	172.744	161.958	182.94	187.876	167.624	183.886	168.282	170.896	158.295	201.56	209.448	201.239	198.232	209.492	209.804	199.917	201.604	191.785	193.089	206.036	187.595	195.046	196.509	183.513	192.193	186.805	187.489	205.881
ENSMUSG00000013668	4933402N03Rik	24.2813	26.1866	20.233	24.1474	24.316	22.4591	25.0976	22.7437	22.6058	18.5493	23.8212	19.2855	22.1811	19.6918	18.9682	20.6249	25.4236	23.2966	22.7396	23.3641	24.5709	23.0249	23.3257	22.7049	25.0415	25.9664	20.3003	25.2479	20.8821	20.6146	19.9196	20.116	19.6853	22.6292	23.2031	23.2806
ENSMUSG00000067848	4933402N22Rik	11.3067	7.87528	7.66843	9.24099	5.76839	8.24992	9.28979	5.14811	7.38894	6.21704	5.93682	5.65719	6.91216	2.52108	4.63314	5.16158	6.60373	4.68047	10.8031	11.3507	7.42866	13.5309	9.985	7.61664	8.30486	11.8914	7.32034	9.06169	9.00689	9.86382	12.2812	7.21414	9.55461	7.35179	9.43538	10.7669
ENSMUSG00000079460	4933403O08Rik	0.398916	0.120765	0.230785	0.110869	0.655243	0.729065	0.156115	0.259446	0.237045	0.133202	0.136687	0.790912	0.217565	0.476185	0.125321	0.387803	0.712392	0.126957	1.17233	1.31433	0.250882	0.744631	0.293096	0.385991	0.295512	0.290342	0.932113	0.568687	0.702788	0.380619	0.586469	0.502438	0.845782	0.553972	0.638074	0.48923
ENSMUSG00000013158	4933405L10Rik	54.1901	54.1314	51.4542	51.017	50.5341	50.5995	61.1938	51.5656	49.5958	58.3757	51.7463	50.5957	51.823	53.6341	51.2217	57.1226	55.6083	50.7807	39.6418	43.7559	44.3786	42.351	45.2171	41.6082	40.302	40.1095	41.3619	42.1012	43.2886	44.4331	40.8812	44.2052	44.0726	40.9333	44.409	39.2325
ENSMUSG00000084234	4933405O20Rik	37.6832	35.3456	41.4546	31.7992	40.6004	37.4806	28.1575	40.6298	31.8894	31.3963	32.7959	35.8122	32.8114	39.3321	31.1247	35.7511	25.3223	33.51	37.0256	35.8591	33.2095	33.8731	40.4848	34.9082	33.2992	36.731	38.7235	39.5012	33.9702	39.2697	37.7864	34.7583	36.6268	35.7447	35.5755	37.2398
None	4933407O12Rik	6.52779	7.17961	6.58174	7.14258	7.87396	8.77631	8.36346	8.14537	8.67787	8.01487	7.66653	7.81379	7.87783	6.7175	7.41597	6.62106	8.87854	7.16557	7.94206	6.13063	6.7434	7.09934	6.94734	6.5241	7.21125	7.0424	6.30521	6.42527	6.6582	7.90627	6.74251	8.50695	7.22154	7.86021	8.06781	5.63855
ENSMUSG00000053896	4933409G03Rik	21.6291	22.5009	25.6459	21.4512	23.88	22.5384	19.5891	24.8632	22.768	14.8712	20.4417	23.8835	22.9255	23.6961	20.2159	21.0406	15.7332	24.3502	39.8116	35.8161	35.2264	43.0211	39.4429	36.9463	37.0336	40.2454	40.7885	39.5748	35.3475	37.4414	36.7588	34.6747	32.7312	37.3284	33.6849	40.1849
ENSMUSG00000090369	4933411K16Rik	954.654	964.938	961.592	979.229	970.226	1009.08	1016.29	1027.52	925.886	933.948	925.414	998.084	946.845	899.859	958.167	988.52	925.202	927.327	819.311	833.82	846.204	844.013	848.086	810.627	802.935	823.888	833.585	830.183	845.929	835.282	865.572	843.447	845.434	846.728	855.53	801.468
ENSMUSG00000071749	4933412E24Rik	11.962	13.267	11.8077	13.4067	11.6122	12.7957	13.8234	10.7469	10.8663	13.9868	12.6071	12.5683	12.9543	11.8217	12.7036	12.2643	14.7361	12.6168	9.0635	10.7549	11.7914	10.8408	11.0304	9.06011	10.2545	11.5264	11.3609	12.1769	11.5761	9.17951	9.99975	10.4344	11.6978	10.564	11.2586	10.6939
ENSMUSG00000079593	4933416I08Rik	0.855543	0	1.07577	0	1.62027	0.686023	0.91055	1.04895	0.026291	1.09963	1.3342	0	1.07369	1.14085	0	0.765935	0.675384	1.62735	1.27894	0	1.9542	1.30309	0.99263	0	0.552315	0.870573	0	1.07024	1.46701	0.724557	1.55315	1.06094	0.621262	0	0.979062	0.02545
ENSMUSG00000079593	4933416I08Rik	2.49541	2.89811	2.67229	3.32441	1.81197	2.62742	2.38486	2.86237	2.9861	1.99439	1.98569	4.02948	2.58771	2.9322	3.06954	2.43885	1.75763	2.63574	2.6389	4.19155	2.40457	3.03457	1.79692	3.44299	2.19878	2.78287	2.77649	2.50336	2.30848	2.84536	2.26787	2.97915	1.98595	3.23916	2.38508	2.5273
ENSMUSG00000021415	4933417A18Rik	39.3735	49.2148	37.7972	38.8206	40.0609	39.6164	37.4911	34.0586	34.799	30.6817	38.5526	35.2342	30.6214	41.3632	28.0865	29.0442	31.7729	44.9918	48.3724	45.2264	40.8087	47.6337	49.4591	42.0953	47.1813	46.112	42.6123	45.1062	36.5564	43.2819	40.2285	40.1496	44.3172	35.0881	38.8935	44.175
ENSMUSG00000030463	4933421I07Rik	9.61517	7.44033	9.32048	8.5051	9.14841	8.66944	8.1214	8.2349	6.85969	7.78251	7.34036	8.74378	8.23889	7.68609	7.29019	8.5275	7.88517	9.22594	10.5155	9.13947	9.36145	7.77337	9.48769	9.04017	7.85521	8.64796	8.03559	8.64278	7.79836	9.85432	9.46394	7.92333	8.9136	9.13491	8.65284	7.49389
ENSMUSG00000102416	4933424G06Rik	24.2336	22.2117	26.3683	20.1635	24.5158	21.938	19.4152	23.5293	20.4411	23.0714	18.393	22.4542	19.0314	22.8605	20.8452	21.1542	19.2465	22.506	26.2476	25.5007	20.983	24.4051	21.7152	24.4154	20.8239	20.8442	25.4504	22.4747	22.0494	26.0375	22.4182	20.6116	23.3823	23.133	22.8143	27.9255
ENSMUSG00000020807	4933427D14Rik	12.2905	12.3429	12.3954	11.2024	10.9484	12.3394	10.6829	12.4401	10.6119	10.6868	11.079	11.2908	10.4942	11.8312	10.5186	11.392	10.9475	12.3415	14.841	14.1397	13.6885	13.2377	14.0797	12.2429	13.3728	13.0498	12.824	14.3286	12.5568	14.7102	13.9048	13.9821	13.1896	13.5943	13.1223	14.3377
ENSMUSG00000047988	4933428G20Rik	9.58827	10.2421	8.85252	9.8672	8.25456	7.93245	9.46901	10.0245	8.56599	9.57786	7.41063	10.1139	9.71295	8.96841	8.51471	9.2427	9.00058	9.51073	7.74444	9.27094	7.71495	7.682	8.44708	7.90222	8.39958	8.80836	7.58809	8.11149	7.87053	7.95247	9.82947	8.57174	7.3524	8.15096	8.04979	8.54348
ENSMUSG00000042525	4933428M09Rik	10.9716	10.613	12.1773	9.46532	11.634	10.386	8.392	11.6039	10.0896	6.9333	8.90217	9.89657	9.69762	11.5059	8.60448	10.6381	7.48102	12.052	12.0116	11.6702	13.1051	11.5071	12.2442	11.9724	11.5199	9.02202	11.2627	10.9027	10.0352	13.0188	11.3647	10.901	12.7314	9.87001	10.575	11.4494
ENSMUSG00000058046	4933430I17Rik	9.28209	9.10129	9.0203	8.09197	9.92839	8.40728	6.96142	7.96605	9.23606	7.92962	7.49003	8.4527	8.6827	9.05579	9.38971	10.2423	6.97785	8.21325	10.3405	9.90547	9.17096	9.79676	9.28154	9.81589	10.2005	8.48007	9.65573	9.37501	8.62458	9.3757	10.1281	9.41772	9.26776	10.0333	9.16205	8.83209
ENSMUSG00000027942	4933434E20Rik	28.0261	25.5994	25.0752	23.9313	25.4321	25.6538	23.5912	25.5207	23.1127	23.7131	24.7745	25.2969	23.2927	25.4532	22.783	24.3926	21.2912	25.1121	28.2882	27.7795	27.0754	28.5015	28.7091	27.3392	27.4629	25.9861	27.7111	27.4049	25.5249	26.9794	28.8498	26.0301	26.9378	28.7101	27.122	27.151
ENSMUSG00000025288	4933436I01Rik	1.16103	1.60406	1.49977	1.26142	1.59138	1.86378	1.23113	2.18333	1.59843	1.21274	1.23593	1.56243	1.18539	1.48071	1.1926	1.83817	1.81564	1.61038	4.19346	2.27357	2.6407	3.17903	2.81383	2.93926	2.51071	1.89889	2.80795	3.46595	3.03431	2.68415	3.04416	3.047	2.64734	2.95166	2.48684	4.22169
ENSMUSG00000042087	4933440N22Rik	6.79698	8.60011	6.80582	6.44184	7.04071	7.18358	7.21759	7.13603	7.02011	6.50014	7.51182	6.57467	6.19178	6.88997	8.50178	6.22385	5.63126	6.51717	6.87313	7.59843	7.15325	7.94768	8.04619	6.85608	7.62109	7.31325	7.90406	6.68121	7.39832	7.13111	8.12624	7.91439	6.96667	7.01286	6.8975	7.56869
ENSMUSG00000051940	5031410I06Rik	1.96708	1.4489	1.83567	1.59451	1.68748	1.36861	1.59659	1.2728	1.80201	1.05075	1.33776	1.64259	1.75225	1.58297	1.86185	1.7787	1.19921	2.42664	3.40982	2.37035	2.65378	2.68715	2.40241	2.58677	2.5154	1.92903	2.2172	1.64006	2.28161	2.66209	2.45439	2.07912	2.10916	2.241	1.99237	2.63179
ENSMUSG00000036046	5031439G07Rik	29.9738	27.5851	27.8482	28.2615	28.5782	28.1676	32.3828	29.0426	27.3753	29.5789	27.0852	29.756	28.1683	25.928	27.7733	30.126	29.3293	25.3315	21.6786	24.1602	23.4166	22.973	22.3401	22.4356	22.9837	22.8426	22.3028	24.0146	24.012	22.1115	22.8828	23.7808	24.985	23.9916	23.9405	22.1892
ENSMUSG00000094113	5430401F13Rik	0	0.178119	0	0.07967	0	0.100696	0	0	0	0	0	0	0.312436	0.620556	0	0.07805	0	0	0	0.112164	0.162214	0.626726	0.450356	0.268128	0.117699	0	0.317515	0	0.30485	0.271055	0.144377	0	0.076385	0.322819	0.123221	0.057839
ENSMUSG00000044121	5430402E10Rik	0	0	0	0	0	0	0	0	0	0	0	0	0	0	0	0	0	0	0	0	0.053788	0	0	0	0	0	0	0	0	0	0	0	0	0	0	0.094557
ENSMUSG00000072763	5430403G16Rik	0	0	0	0	0.018082	0	0.013644	0	0	0	0	0	0	0.011811	0	0	0	0.037955	0	0.02424	0	0.016367	0	0	0.0161	0	0	0	0.011578	0	0	0	0	0	0	0
None	5430427O19Rik	0	0	0	0.008826	0	0.014283	0	0	0	0	0	0	0	0	0.014139	0	0	0	0	0	0	0	0	0.01133	0	0.033	0.014984	0.031135	0.019523	0	0	0	0	0	0	0
ENSMUSG00000055594	5530400C23Rik	0	0	0	0	0	0	0	0	0	0	0	0	0	0	0	0	0	0	0	0	0	0	0	0	0	0	0	0	0	0	0	0	0	0	0	0
ENSMUSG00000073755	5730409E04Rik	0.744993	1.275	0.954472	0.917165	0.79949	0.985272	0.749825	0.932268	0.87828	0.833792	0.936674	0.99559	1.04058	1.13341	0.892745	0.860064	0.659462	1.1436	1.26639	1.00892	0.957477	1.16445	0.823352	0.786035	0.739581	0.849334	0.754857	0.815333	0.772574	0.852561	0.862825	1.00271	0.975179	0.881131	0.931301	0.996739
ENSMUSG00000057181	5730455P16Rik	0.5729	0.588454	0.661505	0.536559	0.68845	0.636562	0.522649	0.684326	0.645881	0.437903	0.531251	0.778513	0.812057	0.659079	0.871053	0.387306	0.515975	0.829115	0.737869	1.10481	0.867675	0.969894	1.14745	0.835935	0.792268	0.803212	0.821312	0.85371	0.999234	0.86898	1.03103	0.797304	0.966338	0.917637	0.869286	1.17125
ENSMUSG00000073197	5730507C01Rik	0	0	0.026934	0.037735	0	0	0	0	0	0	0.017345	0	0.02908	0	0.063994	0.019321	0	0.014524	0.045076	0	0	0	0	0.088478	0.028006	0.029895	0.030754	0.066284	0	0	0	0.022177	0.026773	0.028079	0.018333	0
None	5830411N06Rik	0.013396	0	0.069216	0.019022	0.030828	0	0.038244	0.026183	0.012418	0.030722	0	0	0.029734	0.019969	0.07272	0.017022	0.011517	0.008675	0.068741	0.060066	0.026427	0.053113	0.06278	0.060829	0.088022	0.031658	0.028474	0.027203	0	0.04396	0.037376	0.013473	0.034806	0.018039	0.013908	0.040759
ENSMUSG00000022195	6030458C11Rik	1.52292	1.27904	1.79335	1.19804	1.27518	1.71224	1.11806	1.55573	1.34857	1.42029	1.13727	1.34163	1.509	1.57831	1.33761	1.40219	1.48864	1.61704	1.94072	2.2235	1.47633	2.0272	1.89333	1.97201	1.9202	1.82068	1.98552	2.16971	1.85495	1.6184	2.23851	2.04415	1.69813	2.18352	1.9673	1.82807
ENSMUSG00000025573	6030468B19Rik	0	0	0	0	0	0	0.019366	0	0	0.118884	0	0	0	0	0	0	0.030148	0	0	0	0	0	0	0.025026	0	0	0	0.114962	0.031842	0	0	0	0	0	0	0.027694
ENSMUSG00000051361	6030498E09Rik	0	0.171103	0.037251	0.151599	0	0.248745	0.1172	0	0.170945	0	0	0	0	0	0.105792	0	0.034027	0	0.197936	0.176415	0.038873	0.138982	0.05125	0.153882	0.140725	0.293019	0.157677	0.241808	0.051706	0.088836	0.226567	0.211641	0.093728	0.195648	0.047414	0.185309
ENSMUSG00000018451	6330403K07Rik	0.035217	0.068297	0.042902	0.027203	0.052636	0	0.016617	0.015968	0	0	0.054616	0	0.035237	0.040547	0	0.092205	0.027663	0	0.018978	0	0	0.016534	0	0.013469	0	0	0.009868	0.067268	0.01321	0.034246	0.075275	0.056444	0	0	0.012186	0.099172
ENSMUSG00000018451	6330403K07Rik	0.035217	0.068297	0	0.027203	0.017269	0	0.013754	0.014918	0	0	0	0	0.034046	0.039587	0	0	0	0	0.017614	0	0	0.016534	0	0.013459	0	0	0.009868	0.032759	0.01321	0.031783	0.044992	0.056444	0	0.097859	0.012186	0.033043
ENSMUSG00000009551	6330409D20Rik	0	0	0	0	0	0.155807	0	0.134935	0	0	0	0	0	0.103978	0	0	0	0	0	0.097091	0	0	0	0.025059	0.037821	0.057309	0.101654	0.032336	0	0	0	0	0.121341	0.073384	0.055427	0.047695
ENSMUSG00000031824	6430548M08Rik	3.65257	2.998	3.80011	3.40492	4.00228	4.13537	4.05629	3.40633	3.64264	4.42854	3.64204	4.85093	3.94937	4.52531	3.6669	4.54916	4.1319	3.51649	3.24831	3.36992	3.0962	3.24872	3.29878	3.80288	3.44299	3.08884	3.59395	3.55375	3.78725	3.97087	3.66714	4.12923	3.98705	3.63908	3.68171	3.53293
ENSMUSG00000074646	6430550D23Rik	3.84943	3.76119	3.39875	3.90392	3.48662	3.4857	3.18598	2.81878	3.15005	2.82699	3.63888	2.98839	2.95444	3.11277	2.63544	3.21756	3.4793	3.42301	3.41732	4.31375	4.26788	3.69324	4.17753	3.57846	3.86098	4.2186	3.52152	3.86608	3.80479	3.27622	3.64541	3.50875	4.0642	3.52051	4.04367	4.44819
ENSMUSG00000037977	6430571L13Rik	0.334329	0.269446	0.418114	0.364243	0.215308	0.302572	0.334232	0.351583	0.265119	0.306489	0.402901	0.381109	0.40431	0.365721	0.22395	0.390347	0.401473	0.326698	0.587524	0.366996	0.336386	0.328569	0.323541	0.404185	0.33192	0.329876	0.534209	0.381492	0.285939	0.539751	0.400804	0.412239	0.352493	0.32361	0.28221	0.294985
ENSMUSG00000034185	6430628N08Rik	0	0	0	0	0.021434	0	0.019172	0	0	0	0	0	0	0	0	0	0	0	0	0	0	0	0	0	0	0	0	0	0	0	0	0	0	0	0	0
ENSMUSG00000072066	6720489N17Rik	0	0.013321	0.008332	0.009716	0.005715	0	0.006468	0	0.013241	0	0.019115	0.005686	0.010257	0.009844	0	0	0.009945	0.022882	0.023338	0	0	0.023497	0.01712	0.005386	0.022798	0.012603	0.007542	0.018004	0.011137	0.005446	0.024122	0.011603	0.025575	0.011183	0.045047	0.020274
ENSMUSG00000032680	6820408C15Rik	36.2597	45.4168	54.1198	20.3761	48.2021	51.2986	31.8592	22.4718	43.6152	26.9124	48.9688	25.4479	23.8823	49.9589	47.5812	22.7528	21.0737	47.968	41.2404	37.6787	41.1601	43.1301	34.906	41.3129	17.8497	26.0769	24.3974	24.9968	46.2879	23.8109	47.5913	43.7865	38.7452	25.9267	39.9201	23.4
ENSMUSG00000074123	7420426K07Rik	0	0	0	0	0	0	0	0.017876	0	0	0	0	0	0	0	0	0	0.015266	0	0	0	0	0.066504	0	0	0	0	0	0	0	0.057152	0	0	0	0	0
ENSMUSG00000096607	7530416G11Rik	0	0	0	0.05538	0.100938	0.106391	0	0	0	0.112029	0	0	0	0	0	0.079581	0	0	0	0	0	0	0	0.088819	0	0.048841	0.103709	0.039267	0	0	0	0	0.043304	0.04455	0	0
ENSMUSG00000047466	8030462N17Rik	1.5074	1.59276	1.58439	1.31265	1.44007	1.75562	1.47879	1.59596	1.55442	2.21011	1.78664	1.49771	1.63414	1.3811	1.37454	1.48016	1.58111	1.74672	1.92473	1.6887	1.87598	3.02227	2.4368	1.911	1.92786	2.09892	1.88102	1.85537	1.68278	1.73515	2.09305	1.63791	1.68428	2.50681	2.21756	2.21935
ENSMUSG00000047466	8030462N17Rik	1.46577	1.51723	1.57177	1.28309	1.4006	1.61985	1.38995	1.50559	1.4844	0.66043	1.45622	1.4188	1.48099	1.35063	1.36679	1.42904	1.54399	1.68762	1.83469	1.65358	1.8561	0.771737	1.56793	1.78979	1.81943	2.02261	1.80637	1.7964	1.61519	1.71251	1.97453	1.53281	1.63065	1.34354	1.22918	2.14605
ENSMUSG00000046774	8030474K03Rik	3.47893	3.73601	3.56201	3.56015	3.50891	2.78466	3.73522	3.68196	3.50739	3.63686	2.97415	3.44135	3.55016	3.64527	2.89118	3.46783	4.16117	3.759	3.42259	3.43243	3.34788	4.07936	3.30836	3.88301	2.72481	3.40168	3.30406	3.42305	3.77637	3.15876	3.44799	3.171	3.22726	3.10408	3.5147	3.55037
ENSMUSG00000116953	9030025P20Rik	3.65278	3.22017	5.07125	2.12444	3.18983	4.37532	3.29594	3.88249	3.50836	4.10681	3.74292	4.33576	4.53388	4.11845	3.1412	3.41048	3.51534	3.57606	4.85217	5.59317	4.40733	6.04011	5.30776	5.28801	8.07802	4.26261	4.58269	5.53914	5.18518	4.88606	4.78318	4.04973	4.77529	5.39846	5.34352	6.06285
ENSMUSG00000073158	9030624G23Rik	0.509488	0.355946	0.497091	0.205808	0.431409	0.495427	0.342303	0.548378	0.467309	0.684443	0.494806	0.394391	0.502232	0.366101	0.314676	0.481752	0.380966	0.530236	0.638369	0.413077	0.349161	0.58744	0.331621	0.263969	0.474713	0.369742	0.376997	0.658254	0.291368	0.34526	0.613964	0.436291	0.481727	0.50632	0.390569	0.588937
ENSMUSG00000054951	9130008F23Rik	0.052198	0.027954	0	0	0.070388	0.025371	0	0	0	0	0	0	0	0	0	0.03109	0	0	0.032916	0	0	0	0	0	0	0	0.018569	0	0.015384	0	0	0	0.042597	0.042978	0.013685	0.024416
ENSMUSG00000030823	9130019O22Rik	0.129171	0.074681	0.21832	0.15871	0.076658	0.164186	0.110938	0.156207	0.117142	0.091029	0.124741	0.043193	0.160533	0.089342	0.069755	0.023303	0.273962	0.136373	0.09209	0.069213	0.125415	0.165222	0.174827	0.14061	0.184913	0.059738	0.209118	0.134641	0.143966	0.151083	0.064642	0.182824	0.135588	0.217287	0.224679	0.090265
ENSMUSG00000062944	9130023H24Rik	7.00068	6.4869	5.43217	6.57733	5.67528	6.24134	6.48458	5.87015	5.85668	6.37865	6.60596	6.10308	5.63874	5.75338	5.35148	7.10029	6.63374	5.37982	5.27766	6.22239	5.32885	5.58097	5.5561	5.2471	5.09728	5.77975	5.17723	5.72883	5.9576	4.83835	5.73623	5.26101	6.04277	5.75401	5.74339	6.16395
ENSMUSG00000101892	9130401M01Rik	1.71922	1.6679	1.6219	1.37107	2.17923	1.37502	1.78282	1.18236	1.21208	1.73604	0.819753	1.71028	2.20066	1.89068	0.83766	1.88215	1.66116	1.62136	1.67338	1.29884	1.54352	1.50328	1.77732	1.46581	1.85674	1.13964	1.29412	0.214712	1.41859	1.1162	1.33645	1.46275	1.61136	1.06421	1.10699	1.75421
ENSMUSG00000101892	9130401M01Rik	1.74864	1.72154	1.70649	1.37107	2.17923	1.40446	1.87709	2.31422	2.14962	1.77412	2.74522	1.73205	2.25991	1.95629	1.63397	1.88215	1.74666	1.70064	1.67856	1.30218	1.58302	1.58239	1.89008	1.49878	1.99673	1.47289	1.30831	1.95978	1.42085	2.0891	1.38539	1.54888	1.61136	1.44379	1.48927	1.91996
ENSMUSG00000038768	9130409I23Rik	0	0	0	0.039924	0	0.026944	0	0	0	0	0	0	0	0	0	0	0	0	0	0	0	0	0	0	0.056459	0	0	0	0	0	0	0	0	0	0	0
ENSMUSG00000071434	9230019H11Rik	0	0	0	0	0	0	0	0	0	0	0	0	0	0	0	0	0	0	0	0	0	0	0	0	0	0	0	0	0	0	0	0	0	0	0	0
ENSMUSG00000021797	9230112D13Rik	0	0	0	0	0	0	0	0	0	0	0	0	0	0	0	0	0	0	0	0	0	0.051691	0	0	0	0	0	0	0	0	0	0	0	0	0	0
ENSMUSG00000004360	9330159F19Rik	0	0.030512	0.030866	0	0.009847	0.018538	0.030376	0.013592	0.03647	0	0.016052	0.030089	0.008936	0	0	0.067644	0.009914	0.006509	0.076149	0.022765	0.049967	0.070806	0.062351	0	0.045173	0.027582	0.01996	0.048149	0.046478	0	0	0.02521	0.005432	0.027592	0.072285	0.05178
ENSMUSG00000094112	9330182O14Rik	0.049821	0.30015	0.064271	0.070163	0	0.170582	0.08829	0.132707	0.062402	0.033301	0.088333	0.093083	0.029697	0.108405	0.066734	0.070015	0.066232	0.08607	0.206623	0.092976	0.074228	0.243109	0.171006	0.226169	0.143543	0.111904	0.212529	0.152055	0.252783	0.098255	0.114166	0.146576	0.056369	0.067795	0.039316	0.068184
ENSMUSG00000059939	9430015G10Rik	13.8357	12.4991	10.4284	12.8091	11.1179	10.5457	11.0046	12.0991	11.9197	9.8303	11.3608	12.728	11.5983	11.7183	10.6565	11.1918	11.8946	12.3045	15.2141	13.656	15.4791	12.8811	14.0701	12.8259	13.4602	14.2915	12.2684	15.0454	12.518	12.942	14.6231	13.26	13.3783	15.7889	12.3989	14.4234
ENSMUSG00000040139	9430038I01Rik	0.739248	0.348536	1.12488	0.583273	0.892124	0.663055	0.442433	0.991235	0.635953	0.459388	0.505071	0.610872	0.601397	0.646659	0.843783	0.26873	0.720057	0.524978	0.825756	0.886605	0.592057	0.972983	0.746542	0.726663	0.861089	0.751787	0.470729	0.564352	0.630382	0.459324	0.62074	0.493681	0.819988	0.720841	0.537673	0.713521
ENSMUSG00000094447	9430069I07Rik	0	0	0	0	0	0	0	0	0	0	0	0	0	0	0	0	0	0.082206	0	0	0	0	0	0	0	0	0	0	0	0	0.074404	0	0	0	0	0
None	9430078G10Rik	0	0.019441	0	0.039054	0	0	0	0	0.009696	0	0.004437	0	0.025551	0.036977	0.009116	0.015216	0	0.031221	0.027407	0.053322	0.034145	0.016119	0.023736	0.029041	0.051432	0.011933	0.038853	0.009295	0.047183	0.058526	0.037273	0.013083	0.006919	0.028264	0.000711	0.033687
ENSMUSG00000023263	9530002B09Rik	0.99442	1.18719	2.0246	1.49712	1.34441	1.53341	1.11542	1.08338	1.15444	0.693276	1.02129	0.927921	0.743465	1.67957	0.759025	0.853498	0.995266	1.14061	1.16482	1.14859	1.73332	1.91618	1.75432	1.67827	1.23819	1.68968	1.87803	2.08007	2.30722	1.6717	1.17882	2.09738	1.55053	1.16276	1.49164	1.57944
ENSMUSG00000020177	9530003J23Rik	0.088119	0	0	0.090045	0.16096	0.106947	0	0	0.05579	0.059778	0	0.166741	0	0.069109	0.057553	0.123155	0	0.040383	0	0	0	0.088852	0	0.039683	0	0.068141	0.142954	0	0.033943	0	0.127397	0	0.095717	0.016107	0.068878	0
ENSMUSG00000078776	9530053A07Rik	0.0211	0.00651	0.012649	0.026298	0.039061	0.050478	0.006271	0.05717	0.008356	0.071057	0.027201	0.043	0.016742	0	0.024333	0.012316	0.027006	0	0.016555	0.034259	0.031595	0.028825	0.031826	0.032448	0.028404	0.0224	0.053055	0.032282	0.053205	0.051221	0	0.01349	0.024461	0.011049	0.032007	0
ENSMUSG00000110591	9530057J20Rik	5.1338	4.40406	5.56069	4.91806	5.10065	4.63628	4.07703	5.26896	5.6291	3.6939	5.3264	5.14297	4.95172	5.48512	4.46316	5.09498	3.87465	5.96457	9.85264	7.8259	7.89397	7.40234	7.87781	8.42757	7.88713	5.76475	8.19061	7.78289	7.18967	8.33257	7.66482	5.29671	7.22628	7.84924	6.5854	8.38119
ENSMUSG00000036275	9530068E07Rik	29.1491	25.4913	29.4367	27.7229	28.8322	30.16	26.6958	28.3885	27.3874	26.7557	27.905	28.8446	29.9627	30.3593	26.675	27.2624	28.7297	27.9627	28.0625	27.0221	26.7442	28.9549	28.5757	28.3217	26.5038	28.4831	29.2115	26.2536	29.4495	28.4964	28.486	26.0042	29.2881	28.528	28.9504	28.2151
ENSMUSG00000036411	9530077C05Rik	37.189	36.156	35.2043	35.1023	36.5632	35.2335	33.3575	37.09	32.0401	33.1241	36.853	36.4292	36.226	33.27	36.9275	34.0423	34.4789	39.9212	40.6264	34.971	36.8515	37.5927	37.0955	37.1393	38.2335	35.8826	35.0914	34.5712	33.5173	35.171	38.3139	35.3193	35.2925	36.4844	36.9571	35.1845
ENSMUSG00000073386	9830107B12Rik	0	0	0	0	0	0	0	0	0.011065	0	0	0	0.005241	0	0	0	0	0	0	0	0	0	0	0	0	0.006189	0	0	0	0	0	0	0	0	0	0
ENSMUSG00000073386	9830107B12Rik	0	0	0	0	0	0	0	0	0.011065	0	0	0	0	0	0	0	0	0	0	0	0	0	0	0	0	0.006189	0	0	0	0	0	0	0	0	0	0
ENSMUSG00000044551	9930012K11Rik	1.33329	1.51046	1.24367	1.21604	1.55533	1.18416	1.30927	1.3282	1.40003	1.05883	1.13142	1.15307	1.48678	1.26388	1.20304	1.06728	1.51045	1.46354	1.35393	1.6556	1.63223	1.59845	1.58485	0.969254	1.58115	1.59966	1.5105	1.48448	1.23946	1.54719	1.57204	1.54192	1.53397	1.67217	1.57173	1.53287
ENSMUSG00000046138	9930021J03Rik	1.58803	1.58499	1.73321	1.59852	1.67064	2.1408	1.47254	2.04332	2.35862	1.19974	1.74062	1.99495	1.85971	1.9183	1.86776	2.03667	1.63659	2.43864	3.70866	3.31185	3.01228	3.65613	3.00407	3.14526	3.82681	3.72314	4.16255	3.80393	3.54799	3.45099	3.281	3.25293	3.24149	4.02335	3.08044	4.24338
ENSMUSG00000044730	9930104L06Rik	1.84242	1.71078	2.26248	1.89588	1.75654	1.97757	1.71666	1.86101	1.99731	1.55698	1.94416	2.12037	2.01682	2.20278	1.82927	1.28828	1.56366	2.2744	2.26317	2.54665	2.33691	2.40093	2.28503	2.67911	2.71276	2.67225	2.19484	2.30247	1.66772	2.47578	2.22723	2.31372	2.10374	2.37437	2.20639	2.1366
ENSMUSG00000069893	9930111J21Rik1	0.00554	0	0	0	0	0	0	0.0087	0.011596	0	0	0	0	0.005752	0.020164	0	0.003872	0	0	0	0.007249	0	0	0.011922	0.014162	0	0	0.015781	0	0	0.012763	0	0.005952	0	0.013707	0.021085
ENSMUSG00000069892	9930111J21Rik2	0	0	0	0	0	0.008548	0	0.008391	0.015374	0	0	0	0	0.004403	0.011232	0	0	0	0	0	0.00807	0.009095	0	0.005846	0	0	0	0.008005	0	0	0	0	0	0	0.005463	0
ENSMUSG00000069892	9930111J21Rik2	0	0	0	0	0	0.005699	0	0.005594	0.004652	0	0	0	0	0.002199	0	0	0.003897	0	0	0	0.00538	0.006064	0	0.003586	0	0	0	0.006936	0	0	0	0	0	0	0.003367	0
ENSMUSG00000027596	a	7.33162	6.4794	8.67402	6.62296	7.50669	8.28238	5.52807	6.82536	6.93736	6.69781	8.27121	8.3979	8.22812	8.07181	6.44233	7.82197	6.73963	8.56254	11.6257	10.8971	9.80938	10.1418	11.1618	11.6384	10.7872	10.2175	11.3022	11.1457	11.5525	12.4183	12.318	11.5063	11.7009	12.3705	10.1558	12.8451
ENSMUSG00000079144	A130010J15Rik	2.89075	2.60413	2.72781	2.6058	2.69651	2.89832	2.13449	2.96616	2.56714	2.72244	2.68319	2.83693	2.38029	3.00494	2.13955	2.98123	2.6633	2.77995	2.49038	2.07747	2.74083	2.0016	2.31278	2.25137	2.76479	1.96839	2.56167	2.50825	2.13475	2.57608	2.44207	2.43708	2.53593	2.19275	2.33026	2.39327
ENSMUSG00000022347	A1bg	0	0.082215	0	0	0.049353	0.076821	0.042038	0	0.069049	0	0.058063	0	0.084794	0.059153	0	0	0	0.078692	0.089573	0.087917	0.12841	0.110088	0.126833	0.090171	0	0.147921	0.128211	0.217932	0.095728	0	0.055477	0.044076	0.09644	0.056772	0.022322	0.064505
ENSMUSG00000052595	A1cf	0.13255	0.229107	0.283678	0.218637	0.280173	0.276498	0.166069	0.166014	0.12978	0.102056	0.237536	0.17518	0.199282	0.151304	0.209462	0.167555	0.124458	0.268964	0.434397	0.431219	0.31251	0.523013	0.313529	0.305401	0.372411	0.329092	0.455612	0.421513	0.252238	0.243617	0.221022	0.253322	0.218437	0.298809	0.32007	0.348072
ENSMUSG00000074473	A230072I06Rik	0	0	0	0	0	0	0	0	0	0	0	0	0	0	0	0	0	0	0	0	0.007377	0	0	0	0	0	0	0	0	0	0	0.006847	0	0	0	0
ENSMUSG00000109344	A26c2	1.58795	1.7601	1.54702	1.4229	1.25474	1.18942	1.5686	1.39253	1.91861	0.685458	1.21036	1.24333	1.19393	1.17481	1.15113	0.759549	1.83886	1.21397	2.19296	1.63508	2.23397	2.27417	2.01371	2.11198	1.95852	2.02266	1.92144	1.78524	1.25689	2.18545	2.11124	1.88409	1.82342	1.75548	2.30309	2.38769
ENSMUSG00000027157	A26c3	3.07229	2.79502	3.31598	2.6631	3.04334	2.75085	2.34191	3.25932	2.96786	1.75949	2.91083	3.11957	3.55115	3.02218	2.77679	3.63971	2.6051	3.6152	6.88803	5.03162	5.22063	5.6451	5.06836	5.79219	5.94804	4.61897	6.23367	6.15381	5.46897	6.02554	5.82194	4.89697	5.62092	6.99514	6.03976	7.6152
ENSMUSG00000030111	A2m	0.638127	0.478029	0.806653	0.712226	0.813096	0.595068	0.46595	0.416245	0.560156	0.636317	0.666757	0.508611	0.507902	0.516059	0.786745	0.686792	0.567732	0.643508	0.869431	0.790442	0.807336	0.774203	0.875947	1.06008	0.740618	0.554519	0.756684	0.78235	0.79846	0.80255	0.865316	0.515855	0.782245	0.897273	0.715024	0.916717
ENSMUSG00000047228	A2ml1	0.045152	0	0	0.033051	0	0.021881	0.045912	0.054406	0	0.029318	0	0	0	0.028535	0.036973	0	0.052486	0.041366	0.045065	0.104063	0.037374	0.050079	0.064864	0.018312	0	0.04914	0.047788	0.015849	0.03478	0.016676	0.027266	0.027511	0.079902	0.052036	0.062177	0.054625
ENSMUSG00000052014	A330070K13Rik	0.374449	0	0.160054	0.391511	0.182446	0.264219	0.297461	0.624089	0.40532	0.49103	0.3466	0	0.169168	0.432106	0.409749	0.43321	0.202433	0.232767	0.877959	0.710698	0.450148	0.596647	0.697622	0.455083	0.630131	0.720557	0.589774	0.9576	0.516476	0.57958	0.572196	0.531834	0.473397	0.428225	0.610828	0.273224
ENSMUSG00000028794	A3galt2	0	0.031571	0.008166	0.027271	0	0.015943	0.007607	0	0.007609	0.014835	0.01844	0.057604	0	0	0	0	0.002705	0	0	0	0	0.017193	0	0.008856	0	0.014188	0	0	0	0.031877	0	0.015116	0.021929	0.032587	0.017174	0.011233
ENSMUSG00000028794	A3galt2	0	0	0.008166	0.027089	0	0	0	0	0.007609	0.014757	0.01844	0	0	0	0	0	0.002614	0	0	0	0	0	0	0.008801	0	0	0	0	0	0.031877	0	0	0	0.032587	0.00727	0
ENSMUSG00000047613	A430005L14Rik	54.7762	61.4535	53.4328	52.5256	55.0472	53.1066	59.9066	52.4674	55.8629	55.475	52.4956	52.1703	54.3617	49.7101	50.533	56.8747	58.0564	54.1326	41.7477	44.0743	41.8352	46.268	41.1067	42.1639	43.0501	43.874	41.5442	39.9568	41.5577	41.4616	44.7429	42.1575	45.8254	42.1368	47.1942	38.0739
ENSMUSG00000056014	A430033K04Rik	0.13917	0.141922	0.109825	0.060678	0.05879	0.128807	0.118006	0.066605	0.125673	0.047477	0.130554	0.093353	0.045835	0.117663	0.111519	0.088294	0.123894	0.138781	0.138833	0.209767	0.267697	0.164206	0.197569	0.068403	0.05048	0.200479	0.133212	0.300585	0.098792	0.096599	0.184947	0.113434	0.230842	0.169059	0.128111	0.046507
ENSMUSG00000090564	A430057M04Rik	0.12752	0.16613	0.199806	0.11926	0.090591	0.094921	0.227056	0.216098	0.216481	0.104823	0.239091	0.23617	0.124658	0.16566	0.218175	0.218868	0.22299	0.246273	0.198594	0.230109	0.178882	0.225155	0.180426	0.143645	0.119148	0.172111	0.147651	0.243871	0.281278	0.335294	0.140142	0.138859	0.135057	0.172383	0.156452	0.093321
ENSMUSG00000047878	A4galt	0.761698	0.49646	0.55978	0.486587	0.480524	0.259712	0.671343	0.493293	0.611586	0.585974	0.482835	0.458399	0.583176	0.529509	0.670883	0.653937	0.611491	0.528194	0.849674	0.581591	0.629713	0.436169	0.480384	0.446798	0.478907	0.376924	0.803133	0.471678	0.428749	0.359534	0.700141	0.355766	0.374773	0.568144	0.488656	0.473361
ENSMUSG00000037953	A4gnt	0.035288	0	0	0	0	0	0	0	0	0	0	0	0	0	0	0	0	0	0	0	0	0	0	0	0	0	0	0	0	0	0	0	0	0	0	0.038368
ENSMUSG00000043122	A530016L24Rik	0.054862	0.201178	0	0.08134	0	0.073812	0.03258	0.214391	0.172705	0	0.072982	0.013135	0.017333	0.123805	0.026856	0.06119	0.015014	0.018368	0	0.031965	0.032658	0	0.075666	0.089363	0.054728	0.026208	0.026964	0	0.064978	0.012773	0.014516	0.042221	0.039461	0	0	0.035385
ENSMUSG00000053528	A530021J07Rik	0.190036	0.085447	0.269414	0.128891	0.283188	0.153039	0.138247	0.082815	0.292911	0.088855	0.102336	0.178095	0.111057	0.198183	0.043302	0.246506	0.070781	0.143791	0.112861	0.359938	0.222051	0.26129	0.201723	0.166005	0.398094	0.18774	0.188035	0.165872	0.087823	0.23688	0.224582	0.261796	0.183956	0.188928	0.248968	0.037537
ENSMUSG00000089844	A530032D15Rik	0	0	0.108696	0	0	0	0	0.0553	0	0	0	0	0	0	0.061618	0	0	0	0	0	0	0.044962	0	0	0	0.021771	0	0	0	0	0.055834	0	0.105646	0.166831	0	0
ENSMUSG00000043939	A530064D06Rik	0.015091	0	0	0.044027	0.029845	0	0	0	0	0	0	0	0	0	0	0	0.024982	0	0.011977	0	0.011539	0	0.028164	0.010252	0	0.019238	0.007631	0	0.010045	0	0.007904	0.011993	0	0	0	0
ENSMUSG00000043939	A530064D06Rik	0.015091	0	0	0.044027	0.029845	0	0	0	0	0	0	0	0	0	0	0	0.024982	0	0.011977	0	0.011023	0	0.010967	0.010252	0	0.019238	0.007631	0	0.010045	0	0.007904	0.011993	0	0	0	0
ENSMUSG00000052760	A630001G21Rik	0.043205	0.125371	0.036495	0	0.057639	0.043014	0.059459	0.06002	0	0	0	0.113331	0	0.022264	0.044755	0.047543	0	0	0.056229	0	0	0.032689	0.027382	0.028727	0	0.068932	0.036101	0.014886	0	0.045186	0.050779	0	0.128826	0	0.012209	0.021973
ENSMUSG00000095493	A630023A22Rik	4.41717	3.80652	3.3449	3.30954	3.80493	3.98334	3.85482	3.34767	4.0046	3.58381	3.19915	3.27616	2.87422	2.97143	3.36447	3.14407	2.77032	3.27179	4.62176	3.83533	3.19278	3.1765	3.75266	3.5527	2.94162	3.62511	2.87062	3.72087	3.3294	4.0972	3.93007	3.43712	3.31646	2.6285	3.41842	3.83709
ENSMUSG00000067541	A630073D07Rik	0	0	0	0	0	0	0	0	0	0	0	0	0	0	0	0	0	0	0	0	0	0	0	0	0	0	0.077034	0	0	0	0	0	0	0	0	0
ENSMUSG00000094613	A630076J17Rik	0	0	0	0	0	0	0	0	0	0	0	0	0	0	0	0	0	0	0	0	0	0	0	0	0	0	0	0	0	0	0	0	0	0	0	0
ENSMUSG00000096094	A630095N17Rik	1.70781	1.98973	2.10979	2.05638	2.0051	2.75897	2.22783	1.90764	1.56862	1.87046	1.90544	1.50847	1.23791	2.56146	1.24538	1.67222	1.55273	2.03792	2.70392	2.72071	2.363	2.73582	1.85101	2.58236	1.89979	2.08379	2.62695	2.32628	2.50268	2.86964	2.48032	1.77801	2.36464	3.29962	1.79492	2.83486
ENSMUSG00000085139	A730046J19Rik	0	0	0.023877	0	0	0.011598	0.024624	0	0	0	0.009624	0	0.026786	0	0	0.009913	0	0	0.031086	0.01054	0	0.021875	0	0.022769	0	0.010218	0.021151	0.009878	0.023471	0.008839	0	0	0.035104	0.064515	0.015179	0.025394
ENSMUSG00000057715	A830018L16Rik	0.080952	0.035498	0.061305	0.037951	0.0794	0.121907	0.130406	0	0.045293	0.018792	0.093538	0.035991	0.036798	0.110605	0.107507	0.073929	0	0.137107	0.160053	0.103691	0.030353	0.033154	0.069194	0.139535	0.15163	0.144726	0.062536	0.037903	0.126293	0.097325	0.115157	0.094562	0.071578	0.02466	0.118534	0.123943
ENSMUSG00000118559	A930007A09Rik	3.49271	3.35968	3.37953	3.52556	3.73002	3.19287	3.28278	3.93774	3.58577	3.19803	2.90827	3.8959	3.72821	3.46543	3.71528	3.85555	3.54228	4.41058	3.87757	3.55236	3.46973	3.53761	3.65255	3.65902	4.09993	3.71977	3.57401	3.46175	3.67708	3.18193	4.24592	3.50747	3.50427	3.56063	3.90281	4.04826
ENSMUSG00000092210	A930009A15Rik	0	0	0	0	0	0	0	0	0	0	0	0	0	0	0	0	0	0	0	0	0	0	0	0	0	0	0	0	0	0	0	0	0	0	0	0
ENSMUSG00000025727	A930017K11Rik	0.050406	0.105715	0.085305	0.059	0.03621	0.051323	0.087633	0.099891	0.027887	0.02824	0.061798	0.043512	0	0.024546	0.033396	0.062213	0.100798	0.115801	0.047688	0.024945	0.046592	0.079686	0.034683	0.131089	0.01773	0.064857	0.086941	0.071595	0.059584	0.040443	0.040387	0.061508	0.011126	0.025608	0.051457	0.040317
None	A930018O16Rik	0.029735	0.029195	0.118322	0.120057	0	0.02457	0.038663	0.236782	0.116456	0	0.211156	0.043271	0	0.093113	0.076305	0.051692	0.026083	0.036187	0	0.105462	0	0.273391	0.078586	0.106999	0.141657	0.031585	0.059942	0.038432	0.076371	0.057342	0.142487	0	0	0.021829	0.179305	0.154747
ENSMUSG00000032671	A930018P22Rik	38.9817	48.5362	47.8191	40.3156	43.4201	49.6668	57.0226	52.3245	51.4158	60.7659	47.7965	32.9065	47.2089	41.1586	59.2164	57.7197	58.1913	51.6255	34.5156	34.1398	26.2609	29.4836	40.17	35.7757	36.8854	34.4038	39.6158	35.1994	37.5095	36.1369	39.0824	38.2406	46.0177	40.0108	33.964	37.4084
ENSMUSG00000090622	A930033H14Rik	0.354638	0.42099	0.407001	0.378043	0.48632	0.440819	0.478831	0.526767	0.351454	0.438976	0.674679	0.741474	0.632541	0.615409	0.535847	0.472083	0.540653	0.630453	0.517982	0.520503	0.631769	0.723359	0.615322	0.649712	0.822458	0.678109	0.719761	0.673303	0.718848	0.66079	0.678303	0.705925	0.538361	0.524463	0.806239	0.572516
ENSMUSG00000083307	AA414768	2.63417	2.6551	3.04866	2.15062	2.2538	2.70808	2.11211	1.88005	2.71513	2.12389	2.07107	2.27165	2.44067	2.08229	2.24368	1.67934	2.30519	2.97953	3.046	2.12241	2.86797	2.3424	2.73346	3.10436	2.60508	2.76186	3.26699	2.51132	2.43113	2.30079	2.73142	2.61421	2.26677	2.75401	2.30503	2.72302
ENSMUSG00000033213	AA467197	140.439	119.919	111.189	110.4	113.9	116.271	213.391	154.079	138.517	169.268	149.445	160.621	158.465	153.781	223.632	92.8413	218.988	148.933	105.12	155.125	101.199	188.967	110.137	186.502	116.62	157.448	186.299	176.278	104.431	198.074	159.856	106.194	154.956	170.024	118.306	180.804
ENSMUSG00000033213	AA467197	62.7492	109.387	103.684	104.547	107.001	104.047	13.3157	36.7255	79.2572	37.6242	40.4478	40.9645	53.6409	39.7473	11.6642	85.6535	9.68695	50.8526	97.4955	36.5231	95.2249	29.4346	99.008	23.6361	106.888	38.8542	22.0145	12.1183	97.4906	13.4219	43.8024	96.7299	40.6067	11.8849	105.36	12.2067
ENSMUSG00000081478	AA623943	0	0	0	0	0	0	0	0	0	0	0	0	0	0	0	0	0	0	0	0	0	0	0	0	0	0	0	0	0	0	0	0	0	0	0	0
ENSMUSG00000073497	AA792892	0	0	0	0	0	0	0	0	0.047276	0.040495	0	0	0	0	0	0.040523	0	0	0	0	0	0	0	0.017924	0	0	0	0	0.034836	0	0	0	0	0	0	0
ENSMUSG00000042510	AA986860	1.38665	1.32747	1.30753	1.46117	1.25547	1.61714	0.998722	1.13528	1.57383	1.63316	1.2858	1.4353	1.34693	1.33834	1.08634	1.51862	1.31684	1.14069	1.5604	1.42837	1.28612	1.83493	1.6335	1.84251	1.49064	1.5232	1.29846	1.25872	1.57959	1.6124	1.61127	1.53482	1.7933	1.6751	1.39722	1.33023
ENSMUSG00000036678	Aaas	20.4867	19.065	19.8462	20.1642	20.3738	20.5719	19.7894	21.5122	19.7536	23.6952	20.0381	20.7655	20.0301	20.3605	21.5356	22.5968	21.7163	19.5728	14.324	17.0793	17.2186	14.7012	15.2994	15.5373	15.7104	16.6495	14.7391	17.2631	18.1016	16.3901	17.2256	16.0459	17.6727	15.6295	16.0338	16.0431
ENSMUSG00000029482	Aacs	5.7811	5.77592	5.72591	6.23489	6.42823	5.84783	6.34245	5.51009	5.09419	6.72444	6.28938	6.36322	6.71511	6.95018	6.04703	6.36702	6.28646	6.24904	5.75702	5.8474	6.29168	4.98819	6.04389	5.72348	6.02894	5.84802	6.02431	5.49258	5.95485	5.86394	6.01354	5.52558	6.04776	6.11276	5.4058	6.03873
ENSMUSG00000027761	Aadac	0	0	0	0	0	0	0	0	0	0	0	0	0	0.02533	0	0	0	0	0	0	0	0	0	0	0	0	0	0	0	0	0	0	0	0	0	0
ENSMUSG00000091376	Aadacl2	0	0	0	0	0	0	0	0	0	0	0	0	0	0	0	0	0	0	0	0	0	0	0	0.024867	0	0	0	0	0	0	0	0	0	0	0.02534	0
ENSMUSG00000036951	Aadacl2fm1	0	0	0	0	0	0	0	0	0	0	0	0	0	0	0	0.003933	0	0	0	0	0	0	0	0	0	0	0	0	0	0	0	0	0	0	0	0
ENSMUSG00000090527	Aadacl2fm2	0.505033	0.284861	0.290198	0.613061	0.11895	0.319214	0	0	0.398957	0.05682	0.334441	0.61026	0.145542	0.445746	0.141351	0.390503	0.443757	0.386818	0.383158	0.641342	0.627737	0.666482	0.42923	0.274322	0.535773	0.506185	0.413215	0.654747	0.349194	0.537828	0.308874	0.55049	0.455484	0.705393	0.650481	0.64445
ENSMUSG00000095522	Aadacl2fm3	0	0	0	0	0	0	0	0	0	0	0	0	0	0	0	0	0	0	0	0	0	0	0	0	0	0	0	0	0	0	0	0	0	0	0	0
ENSMUSG00000078507	Aadacl3	0.027689	0.046769	0.052208	0.052604	0	0.038405	0	0	0	0.01777	0.032565	0.051812	0.068965	0.023806	0.02872	0	0.032714	0.023536	0.032162	0.020429	0	0.02742	0.041557	0	0	0.052169	0.037128	0.074782	0.047894	0.055237	0.040639	0	0	0.029228	0.102398	0.049429
ENSMUSG00000028593	Aadacl4	0	0	0	0	0	0	0	0	0	0	0	0	0	0	0	0	0	0	0	0	0	0	0	0	0	0	0	0	0	0	0	0	0	0	0	0
ENSMUSG00000028593	Aadacl4fm1	0	0	0	0	0	0	0	0	0	0	0	0	0	0.022263	0	0	0	0	0	0	0	0	0	0	0	0	0	0	0	0	0	0	0	0	0	0
ENSMUSG00000078506	Aadacl4fm2	0	0.077275	0	0	0	0	0	0	0	0.096827	0	0	0	0	0	0	0	0	0	0	0	0	0	0	0	0.054359	0	0	0	0	0	0	0.020467	0.033618	0.074575	0.036531
ENSMUSG00000041735	AAdacl4fm3	0.022883	0	0.117868	0.029272	0	0.040306	0	0	0	0	0	0	0	0	0.075278	0	0	0.026762	0.041276	0	0	0	0.0368	0	0	0	0.0295	0.029839	0.062135	0	0.03527	0	0	0.106837	0	0.118961
ENSMUSG00000078505	Aadacl4fm4	0	0	0	0	0	0	0	0	0	0	0	0	0	0	0	0	0	0	0	0	0	0	0	0	0	0	0	0	0	0	0	0	0	0	0	0
ENSMUSG00000078504	Aadacl4fm5	0	0	0	0	0	0	0	0	0	0	0	0	0	0	0	0	0	0	0	0	0	0	0	0	0	0	0	0	0	0	0	0	0	0	0	0
ENSMUSG00000057228	Aadat	0	0	0	0	0	0	0	0	0.018887	0	0	0	0	0	0	0	0.03073	0	0	0.036272	0	0	0.090384	0	0	0	0	0	0.017552	0	0.025924	0.037658	0.017983	0	0	0
ENSMUSG00000037257	Aagab	5.96991	5.15054	6.22834	5.95499	5.79817	5.63465	5.94759	5.47541	5.79945	5.14174	5.79259	5.58739	5.90249	5.89667	5.71207	5.52313	5.49859	6.20319	5.67874	5.41425	5.04687	5.74709	5.40184	5.66692	5.10124	5.75212	5.86169	5.58449	5.9999	5.14881	5.36406	5.58358	5.82466	6.27059	5.97681	5.90901
ENSMUSG00000057230	Aak1	5.34285	5.03669	5.29322	5.28972	4.66194	5.17033	5.04963	5.76664	5.1264	4.91043	5.18595	5.88089	5.64958	5.35668	5.45339	5.56037	5.22745	5.79274	6.43049	6.97497	6.33861	6.38636	6.06157	6.75496	6.37067	6.33328	6.76063	6.11659	6.68387	5.96745	6.74422	6.22975	6.30123	6.88161	6.80371	6.84042
ENSMUSG00000035642	Aamdc	19.7476	17.164	18.5544	16.4258	19.1479	17.8964	16.7172	16.3115	17.3456	18.653	16.8748	19.3904	19.087	18.7442	18.3346	14.7348	16.9663	16.8936	16.6638	16.127	16.661	18.024	17.7176	17.2489	16.5094	16.043	15.178	16.3666	16.2472	16.6603	16.1511	17.3976	14.8792	15.4873	14.8491	13.5265
ENSMUSG00000006299	Aamp	377.615	382.538	377.964	387.637	381.554	373.492	415.478	401.48	368.603	425.812	378.476	401.173	385.202	368.97	397.24	402.679	417.004	341.49	295.132	321.495	321.099	302.831	313.293	306.069	306.308	308.017	304.918	299.507	312.524	312.224	320.395	322.453	328.29	310.835	317.691	296.302
ENSMUSG00000020804	Aanat	0.099341	0.020678	0.035942	0.106445	0.076229	0	0.159983	0.02372	0	0.010518	0.017336	0.043489	0.062473	0	0.035983	0.120085	0	0.148145	0.06974	0	0.112583	0	0.095815	0.088373	0.033259	0	0.048614	0	0.030906	0.071285	0.074395	0.077993	0.053928	0.083285	0.054887	0.093477
ENSMUSG00000027628	Aar2	13.0879	12.4723	12.4496	12.6528	13.0102	13.4593	14.8463	12.901	13.8997	13.0471	13.3466	14.5292	15.1635	11.4216	13.6099	13.3547	15.528	13.3054	9.68953	9.19604	10.6101	9.73396	9.99959	10.9515	11.057	10.8814	10.3196	9.33899	10.9321	9.60578	10.1307	11.8201	10.7904	12.9576	12.36	10.5383
ENSMUSG00000068522	Aard	54.4751	56.3409	60.3803	50.1481	53.3283	52.0398	48.1044	43.0864	57.5683	51.9114	49.8021	45.9055	45.6099	56.3653	53.9603	43.7005	47.0964	54.486	52.6798	46.5895	49.2662	52.1507	55.3728	52.9796	54.5442	50.0891	50.5886	47.716	50.5165	54.8451	49.4753	50.4048	48.2915	47.0766	48.2993	44.5568
ENSMUSG00000031960	Aars	52.1018	45.6107	53.3069	53.3768	51.9177	43.3772	49.1278	46.5304	51.3495	51.7605	54.8981	53.9075	50.5821	42.6802	46.7584	54.5537	61.1073	52.2145	52.0301	47.648	49.9564	49.2267	47.0337	40.8758	42.7241	45.6792	48.7368	45.9266	44.3928	48.3744	48.7269	50.1005	43.5009	49.9535	53.7094	45.6781
ENSMUSG00000023938	Aars2	17.0938	17.2316	16.8156	18.4626	16.8693	16.3709	19.3868	17.3091	16.1818	19.0365	16.4139	19.0099	17.521	15.7336	17.7049	17.9969	20.7874	18.1482	13.4457	16.3031	16.1236	14.606	14.6921	15.0996	14.3497	15.9531	14.1026	15.0617	15.1745	14.7436	15.4819	15.6933	14.9213	15.2315	15.808	14.7336
ENSMUSG00000075528	Aarsd1	16.0937	17.485	17.0912	16.5008	17.943	18.2927	16.5943	16.9316	18.1977	20.424	17.3328	17.828	17.2783	17.5465	18.0535	18.0008	19.0996	14.6892	13.4678	15.0139	15.5007	14.4642	12.9343	13.0056	12.353	13.2192	13.439	14.5368	14.2207	12.1551	15.3377	14.5256	15.0334	12.4628	14.3342	11.8132
ENSMUSG00000055923	Aasdh	1.10377	0.971024	1.06733	1.00885	1.0729	1.10442	0.942331	1.12367	0.947302	0.934758	1.25337	0.900798	1.037	1.25825	0.929405	1.03367	1.05666	1.24075	1.28572	1.53324	1.24395	1.48968	1.51003	1.10529	1.37288	1.33206	1.46153	1.53049	1.25737	1.20402	1.49596	1.44586	1.28035	1.50052	1.2125	1.3367
ENSMUSG00000025894	Aasdhppt	5.14454	5.27083	4.63699	4.13468	4.95781	5.20303	4.72484	4.84318	4.82055	3.78075	4.15907	4.02952	4.26346	5.20684	3.33473	4.33155	3.35776	4.71443	5.947	5.66869	5.50579	6.1307	5.81583	5.9949	6.38411	6.19719	6.62799	6.20477	5.60148	5.58334	5.9145	4.62966	5.9417	4.90681	5.50757	6.03232
ENSMUSG00000029695	Aass	0.390917	0.224987	0.393868	0.329609	0.53441	0.322798	0.337209	0.291891	0.267584	0.268981	0.387303	0.280755	0.378843	0.213834	0.306502	0.244311	0.263831	0.423472	0.453937	0.591639	0.472239	0.891314	0.393942	0.639918	0.601741	0.374854	0.58607	0.366953	0.583041	0.528004	0.519827	0.4086	0.5875	0.44221	0.415061	0.439584
ENSMUSG00000018697	Aatf	23.9967	23.1407	24.0484	24.3278	23.5455	24.4186	22.1249	22.8358	22.484	21.856	23.3452	22.1202	24.4195	22.1595	23.6265	21.3252	23.6412	23.6457	26.1897	23.9186	23.4021	22.5677	23.7348	23.3866	23.7367	23.7429	24.1411	24.879	23.9405	20.9293	23.3415	21.7308	23.3461	23.323	23.4775	24.1074
ENSMUSG00000025375	Aatk	0.111162	0.207599	0.109131	0.145284	0.178474	0.14635	0.139669	0.181557	0.137783	0.134284	0.140048	0.153003	0.157918	0.082969	0.092861	0.166375	0.138297	0.219282	0.175658	0.147409	0.113817	0.122747	0.168683	0.099812	0.142379	0.20861	0.097639	0.079112	0.11354	0.147114	0.098944	0.21071	0.111134	0.220746	0.145434	0.144373
None	AB010352	0.040895	0.026591	0.046338	0.042748	0.051496	0.028272	0.02601	0.062496	0.035234	0.026007	0.0486	0.025071	0.030192	0.037317	0.04061	0.062389	0.052598	0.028361	0.054639	0.061441	0.03708	0.082949	0.040623	0.052799	0.07028	0.070995	0.039144	0.051537	0.054393	0.043222	0.089707	0.05545	0.05531	0.107508	0.038305	0.128423
ENSMUSG00000057191	AB124611	0.796975	0.880826	1.09279	0.841703	0.711082	0.77574	0.649043	0.851654	0.697194	0.465517	0.866866	1.3861	1.05679	1.34959	0.832977	1.12216	0.748553	1.4042	2.53835	2.92657	1.5791	2.37366	1.69907	2.00475	2.08576	2.1371	1.93707	2.3886	1.88128	1.78442	1.62525	1.58205	1.58921	1.83545	2.09068	2.29997
ENSMUSG00000057880	Abat	5.69758	5.51186	7.18684	6.35236	5.77025	7.66783	6.06852	5.90333	6.55253	5.90249	6.84561	6.85906	6.32881	7.3225	6.28749	6.80919	6.53788	7.3296	7.56868	6.67243	6.24001	7.16297	7.52517	7.40101	6.97577	7.28758	7.96093	8.0169	7.9406	7.55433	7.25288	8.04871	7.11594	8.57179	7.41593	9.30873
ENSMUSG00000015243	Abca1	0.796062	0.725125	0.885902	0.819443	1.09454	1.17484	0.844952	1.40358	1.11487	0.581124	0.892287	1.01345	1.26779	0.955235	1.2657	0.801398	1.07334	1.44817	1.32372	1.98297	1.62215	2.1563	1.89293	1.88195	1.57437	1.46674	2.07	1.94036	1.66758	2.04449	1.79549	2.07084	1.56905	1.98003	2.06121	2.50753
ENSMUSG00000050296	Abca12	0.139174	0.109665	0.133501	0.109507	0.13601	0.123619	0.094067	0.143901	0.106157	0.077375	0.141508	0.065252	0.094212	0.180444	0.082284	0.070498	0.071691	0.125111	0.108098	0.117782	0.139573	0.195224	0.127846	0.200062	0.17006	0.202968	0.246607	0.13329	0.117993	0.171601	0.22667	0.146053	0.112155	0.113122	0.110888	0.180219
ENSMUSG00000004668	Abca13	0.052879	0.030608	0.041747	0.037359	0.0376	0.050576	0.006168	0.02352	0.050064	0.027193	0.034083	0.056166	0.033764	0.034392	0.029046	0.027352	0.028437	0.090424	0.026519	0.020262	0.035852	0.043622	0.037586	0.047544	0.024208	0.073547	0.043911	0.030163	0.037955	0.054636	0.044505	0.034187	0.060714	0.052918	0.051318	0.041964
ENSMUSG00000062017	Abca14	7.5839	7.6751	8.08635	7.36636	7.38633	8.57644	5.93145	7.67235	7.22335	5.50086	7.92227	7.95381	8.61067	7.94284	7.56505	6.64703	6.78424	8.64019	11.5402	10.9813	9.45274	12.1136	10.6578	11.6892	11.6165	12.4803	13.0378	12.3266	11.3092	11.5174	11.2055	11.5551	10.7457	11.9664	11.8681	12.84
ENSMUSG00000054746	Abca15	3.10082	3.14594	3.16677	3.0075	3.05213	2.90432	2.56898	3.20905	3.40736	2.41105	3.08072	2.81276	3.00581	3.42249	3.0847	2.69123	2.35814	3.88142	4.66953	5.10562	4.43067	5.04076	4.65195	4.53282	4.66407	4.70069	5.08923	4.94571	4.40003	4.82667	4.83126	4.36915	3.81535	5.00074	4.96391	5.97499
ENSMUSG00000051900	Abca16	3.86049	3.48792	3.9142	2.98116	3.95385	3.92906	2.56768	4.01648	3.50021	2.27182	3.19921	3.87181	4.06698	3.98569	3.50114	3.48623	2.45753	4.0608	7.38454	6.19506	6.08088	7.77663	6.04523	6.42149	6.16874	6.46353	8.27143	7.19875	6.44202	7.09758	6.22348	5.9339	5.53395	6.78596	5.80679	8.30025
ENSMUSG00000035435	Abca17	12.3722	12.481	10.7065	11.8363	10.8622	10.9276	11.2185	10.8431	12.6178	10.7397	12.0985	12.3583	12.8653	10.2213	11.5818	12.375	12.1696	13.0059	12.7749	13.2403	13.0466	13.5965	12.4504	12.2206	14.0497	14.1238	12.8828	12.3774	12.5595	13.5332	13.3225	13.5435	12.0802	15.4192	13.4442	14.4166
ENSMUSG00000026944	Abca2	2.33034	2.17916	2.88978	2.30328	1.90595	2.19033	2.05973	2.29342	2.52925	2.40332	2.87081	2.2103	2.87064	2.76118	1.96681	3.00738	2.93563	2.86601	2.39986	2.55406	2.07514	2.19699	2.79646	2.68607	2.30839	2.68836	2.55754	2.29948	2.86989	2.04813	2.50144	2.40489	2.85652	2.41722	2.70379	2.92271
ENSMUSG00000024130	Abca3	1.73923	1.71263	1.919	1.69744	1.49349	1.76154	2.07568	2.1877	2.12054	1.84122	1.59087	1.99371	1.8945	2.15461	1.85135	1.78999	2.38667	1.89768	1.76129	1.81129	1.79162	1.76874	1.80429	1.89425	2.07515	1.84548	1.85951	1.67817	2.30502	1.91673	1.63619	2.10167	2.11291	1.79511	1.94997	2.16932
ENSMUSG00000028125	Abca4	0.184907	0.069644	0.156496	0.196482	0.196523	0.154706	0.133079	0.163493	0.191979	0.100559	0.134354	0.092019	0.166445	0.155521	0.146489	0.20073	0.158848	0.197936	0.174259	0.135218	0.088559	0.100653	0.099872	0.126943	0.176115	0.096007	0.188704	0.126086	0.163245	0.09909	0.205666	0.103157	0.125518	0.158228	0.150526	0.133773
ENSMUSG00000018800	Abca5	0.787998	0.770075	1.0247	0.736635	0.758105	0.99273	0.644356	1.10983	1.09357	0.657523	0.986426	0.88182	1.10884	1.06246	0.820921	0.903748	0.701489	1.01793	1.83503	1.76276	1.61273	1.97436	1.68868	1.80108	1.86967	1.84353	2.21929	2.12404	1.62706	1.76372	1.86582	1.63044	1.62893	1.88265	1.63538	2.2802
ENSMUSG00000044749	Abca6	0.132425	0.064987	0.109131	0.085331	0.057035	0.100746	0.085516	0.050756	0.053249	0.084936	0.166033	0.053232	0.11944	0.041914	0.099415	0.066287	0.063022	0.134346	0.144643	0.121071	0.10406	0.184638	0.11662	0.09758	0.18971	0.192702	0.206676	0.198775	0.140623	0.199106	0.153423	0.19085	0.152807	0.095517	0.144876	0.220045
ENSMUSG00000035722	Abca7	0.994919	0.902004	1.00569	0.894248	0.732471	0.922374	0.898489	0.984049	0.752133	1.43775	0.965802	1.0625	1.16316	0.833999	0.952031	1.04336	1.06796	1.14478	0.749204	0.9982	1.25724	0.695034	0.992325	0.905936	0.852462	0.80181	0.785101	0.849136	0.997252	0.923419	0.862201	0.922779	0.975266	1.1467	1.10364	0.866871
ENSMUSG00000041828	Abca8a	0.149116	0.204354	0.189674	0.139347	0.157636	0.232661	0.170547	0.295578	0.212127	0.109116	0.124436	0.131491	0.150485	0.232707	0.119608	0.144525	0.122181	0.167669	0.258991	0.350033	0.246924	0.160871	0.263857	0.283521	0.277421	0.361155	0.281072	0.334156	0.225342	0.287554	0.360313	0.226655	0.370558	0.161049	0.255856	0.197782
ENSMUSG00000020620	Abca8b	0.051424	0.016198	0.027745	0.053927	0.039692	0.052999	0.036923	0.053328	0.05611	0	0.048313	0.043954	0.061645	0.057498	0.057402	0.035008	0.045325	0.05478	0.055096	0.105077	0.060661	0.105012	0.079071	0.056357	0.046002	0.081621	0.065365	0.100567	0.065018	0.078424	0.098676	0.056174	0.059725	0.077555	0.081044	0.090082
ENSMUSG00000041797	Abca9	2.25719	2.54341	1.66758	2.00267	1.87689	1.93508	2.11064	2.54443	1.8823	1.3487	1.92815	1.94543	2.21588	2.64859	1.90885	1.81127	1.93113	2.60959	2.06503	3.44743	3.31068	3.01443	2.53278	2.96342	2.38706	3.37177	2.14023	3.49106	2.32709	2.83129	2.93265	2.6461	2.40372	3.44414	2.95158	3.22836
ENSMUSG00000031974	Abcb10	1.64814	1.8865	1.60954	1.6452	1.5202	1.76656	1.49103	1.6108	1.45892	1.59507	1.82753	1.72018	1.7605	1.74092	1.65599	1.82546	1.72363	1.98158	1.61692	1.65859	1.3575	1.82339	1.71564	1.58735	1.7169	1.51826	2.04102	2.34806	1.56254	1.63634	1.90897	1.84212	1.56237	1.95569	2.02268	1.46588
ENSMUSG00000027048	Abcb11	0.238865	0.138355	0.229658	0.168732	0.155357	0.251068	0.0776	0.359348	0.204867	0.097903	0.1568	0.124028	0.133863	0.251696	0.076517	0.17363	0.137132	0.247361	0.329758	0.186788	0.254997	0.21527	0.293859	0.33547	0.294171	0.442072	0.370739	0.424377	0.186553	0.589709	0.409633	0.317979	0.293235	0.321107	0.309488	0.513604
ENSMUSG00000040584	Abcb1a	0.182773	0.375193	0.467203	0.269873	0.273062	0.317369	0.150749	0.324068	0.30454	0.247565	0.258185	0.338675	0.227795	0.215326	0.221804	0.176617	0.274863	0.408983	0.428973	0.42434	0.244835	0.538166	0.492814	0.330743	0.499295	0.453308	0.635461	0.35062	0.501628	0.391208	0.458933	0.466194	0.466054	0.422356	0.536156	0.580426
ENSMUSG00000028970	Abcb1b	0.052083	0.046358	0.082798	0	0.069445	0.039468	0.040883	0.114151	0.095732	0.045334	0.028121	0.048758	0.05288	0.173769	0.073231	0.043341	0.06153	0.176536	0.069022	0.063724	0.127578	0.152045	0.09425	0.093453	0.058134	0.189993	0.14831	0.074598	0.053878	0.016253	0.07991	0.200727	0.051587	0.073155	0.151924	0.112217
ENSMUSG00000042476	Abcb4	0.357229	0.288119	0.184993	0.342457	0.364147	0.208296	0.426937	0.266063	0.488317	0.303633	0.182721	0.375561	0.288406	0.302935	0.28305	0.231829	0.205091	0.468394	0.308153	0.593681	0.426196	0.457915	0.518942	0.417544	0.336575	0.511907	0.38095	0.502864	0.484557	0.376516	0.460286	0.383819	0.393558	0.306227	0.390418	0.55893
ENSMUSG00000072791	Abcb5	0	0	0.103853	0.021956	0.009691	0	0	0	0.031315	0	0	0	0.021302	0.041298	0	0	0	0	0.028773	0.03331	0	0	0.008829	0.040174	0	0	0	0	0	0	0	0.009332	0.085554	0	0	0
ENSMUSG00000026198	Abcb6	26.2167	25.4674	26.6926	27.0254	28.5961	28.8118	31.2875	28.8899	26.2142	32.6915	29.2087	30.2998	28.105	29.1153	28.7578	32.6238	32.0994	23.8989	22.6658	23.5261	24.8045	21.4967	21.9252	22.1843	21.7569	21.4985	20.395	21.6061	23.2147	22.3608	24.2594	22.1177	25.2295	24.5776	22.7328	22.5303
ENSMUSG00000031333	Abcb7	0.22499	0.168725	0.205099	0.144028	0.203883	0.081323	0.102717	0.190197	0.152344	0.114487	0.153435	0.082726	0.129409	0.155006	0.131315	0.134036	0.141567	0.141804	0.194041	0.202811	0.193123	0.264346	0.200396	0.120461	0.195318	0.191026	0.310572	0.316431	0.166982	0.331063	0.243887	0.246096	0.127275	0.293987	0.206641	0.260058
ENSMUSG00000028973	Abcb8	14.9523	11.9265	12.3857	15.9962	12.4485	12.1687	15.7216	13.6304	11.2566	14.7442	13.8999	14.3049	13.9762	11.4538	13.4092	14.2019	16.8307	11.5452	8.75633	11.1509	11.0091	12.1363	11.1601	11.4083	10.7412	11.7705	11.4412	11.3	12.216	10.6053	12.173	13.4669	12.0664	10.3748	11.6172	11.3968
ENSMUSG00000029408	Abcb9	22.5508	21.6008	20.8335	22.5112	21.3856	20.3645	24.8854	21.8865	21.6446	25.0021	24.2754	24.5889	23.9812	21.6241	23.8669	23.6265	23.6909	22.0041	17.401	21.7105	19.1588	19.3404	18.3623	19.6477	17.2067	18.8427	16.7689	17.6305	18.3816	19.3209	19.3437	19.8097	20.5691	19.9879	20.0666	18.8199
ENSMUSG00000023088	Abcc1	6.62377	6.0788	7.62996	6.44438	6.62971	7.27773	6.98674	7.77199	6.89361	7.65267	7.39799	7.79896	7.6156	7.94911	7.64548	7.77963	7.69124	8.26012	7.14166	7.09737	7.21894	7.09363	7.4667	7.39644	7.00204	6.95495	7.57851	7.27079	8.11935	7.32832	7.89469	8.15674	7.4732	8.38342	7.99723	7.75891
ENSMUSG00000032842	Abcc10	2.45473	2.04106	2.39848	2.71756	2.11979	2.22517	2.45307	2.45205	2.1629	2.47817	2.03178	2.57477	2.21786	2.25203	2.66761	3.01501	2.86851	2.32222	2.45003	2.95847	2.42571	1.88615	2.22096	2.19395	2.01898	2.41366	1.94515	2.36594	2.43288	2.08712	2.37011	3.06248	2.16044	2.20158	2.22857	2.56964
ENSMUSG00000036872	Abcc12	20.2987	19.5305	20.1472	18.87	19.0202	18.8623	17.671	18.1856	19.3726	16.5333	19.0973	19.429	18.7896	19.374	18.6189	19.1517	18.0237	23.1242	25.7158	26.3411	25.2362	26.8798	25.6424	24.3367	25.092	25.9328	26.0462	24.9101	25.0243	23.5838	24.2123	23.4504	23.5804	26.5669	26.4863	27.0613
ENSMUSG00000025194	Abcc2	0.046746	0.064949	0.066067	0.040714	0.077373	0.02907	0.014699	0.061793	0.088149	0.030416	0.062894	0.050243	0.103958	0.064794	0.0339	0.048274	0	0.050442	0.057171	0.054356	0.092361	0.149473	0.067411	0.049503	0.051051	0.107264	0.052761	0.109383	0.06621	0.079428	0.148037	0.024113	0.092763	0.101816	0.053469	0.095273
ENSMUSG00000020865	Abcc3	21.5408	22.9864	21.0387	21.8898	22.9742	21.1823	24.0115	21.6733	20.717	24.2916	20.0083	23.3417	23.4461	18.9668	21.9211	22.8039	24.4689	19.7787	16.6723	18.1226	18.3545	18.3716	18.0511	17.9669	17.555	19.0703	18.1744	17.117	17.4825	17.6101	17.1058	18.2642	17.5479	17.3077	19.9829	16.6424
ENSMUSG00000032849	Abcc4	0.650566	0.569827	0.598986	0.544629	0.450155	0.719743	0.512282	0.584853	0.643323	0.410137	0.671469	0.685751	0.601284	0.650046	0.729948	0.716229	0.536903	0.752035	0.78645	0.78105	0.710558	0.667343	0.601566	0.558826	0.601039	0.405651	0.574994	0.693329	0.717544	0.588547	0.787914	0.752977	0.534662	0.76646	0.720598	0.864983
ENSMUSG00000022822	Abcc5	1.0849	0.877322	0.887606	1.06607	0.958135	0.860105	0.999239	0.902963	0.994628	1.53035	1.67481	1.12647	0.947361	1.77275	0.90252	1.11829	1.7415	0.986967	1.97217	1.12771	1.10423	1.71148	1.86792	1.83113	0.925558	1.5446	1.10899	1.17517	1.92166	2.13458	2.05073	1.28486	1.96364	1.98955	1.81737	1.97817
ENSMUSG00000030834	Abcc6	0.103083	0.115006	0.110577	0.06272	0.090865	0.103155	0.085897	0.10166	0.088886	0.09796	0.043115	0.221767	0.136831	0.045662	0.096522	0.092535	0.129966	0.107632	0.072533	0.080778	0.041586	0.049138	0.083599	0.073954	0.048651	0.069461	0.099079	0.045318	0.053591	0.052327	0.059947	0.103803	0.070691	0.06683	0.108223	0.121008
ENSMUSG00000040136	Abcc8	0.218115	0.104936	0.205353	0.219644	0.154985	0.300138	0.243717	0.148819	0.117998	0.16372	0.170085	0.222389	0.137488	0.213491	0.186269	0.123668	0.279487	0.190285	0.118395	0.083952	0.233968	0.196167	0.198315	0.187434	0.223648	0.126812	0.214206	0.16391	0.19408	0.182542	0.150779	0.135869	0.119164	0.142612	0.209877	0.323962
ENSMUSG00000030249	Abcc9	0.156657	0.218952	0.221902	0.161969	0.258132	0.238989	0.195675	0.236595	0.275349	0.123503	0.199633	0.162617	0.238497	0.188039	0.259346	0.145254	0.155764	0.214434	0.254414	0.308607	0.2982	0.200722	0.277763	0.324398	0.301883	0.37627	0.423122	0.230669	0.357011	0.353688	0.336095	0.346603	0.341553	0.204333	0.33293	0.335714
ENSMUSG00000031378	Abcd1	7.75011	6.5516	8.94211	7.07225	8.18329	8.46409	8.16321	8.5995	7.96204	9.2573	8.08126	9.39691	8.86913	7.97255	8.93271	9.06396	7.47625	7.925	7.99083	8.26298	8.2712	7.70056	6.90498	8.15239	7.67466	7.20999	7.38952	7.51299	8.20508	8.36941	8.38761	7.54669	7.65893	7.6438	7.70707	8.22177
ENSMUSG00000055782	Abcd2	0.121379	0.224941	0.194124	0.155124	0.183466	0.134842	0.110639	0.152074	0.207643	0.126817	0.113075	0.13552	0.196203	0.117945	0.103819	0.076153	0.131669	0.198402	0.288462	0.209931	0.232893	0.333523	0.332708	0.181345	0.237993	0.246961	0.263115	0.297237	0.307878	0.303637	0.151459	0.282129	0.183748	0.414307	0.222814	0.346304
ENSMUSG00000028127	Abcd3	2.84886	2.84829	3.70504	2.59802	2.88883	3.01135	2.20335	2.52607	2.80839	1.90657	3.00494	2.63585	2.65448	3.31558	2.91644	2.17848	2.52831	3.14105	4.32918	3.76338	3.30071	4.24362	4.32172	3.80482	4.13586	4.58687	3.81953	4.35086	3.42905	4.32321	3.22444	3.67054	3.43227	4.34823	3.91939	5.01734
ENSMUSG00000021240	Abcd4	0.262359	0.187898	0.290733	0.294816	0.302285	0.2609	0.217423	0.147021	0.289781	0.25326	0.185246	0.376824	0.182627	0.23992	0.266909	0.107255	0.197114	0.282706	0.340776	0.147073	0.25344	0.401522	0.265296	0.170199	0.332063	0.141443	0.246489	0.282731	0.300161	0.31817	0.200913	0.188971	0.196236	0.197241	0.215529	0.231609
ENSMUSG00000058355	Abce1	6.05826	5.75055	5.1915	4.73588	4.99676	6.08222	4.6435	5.61087	5.45327	3.46075	4.92922	4.68042	5.72173	5.57593	4.04105	5.96536	4.57501	5.21135	9.44905	8.93742	9.00302	9.96139	9.2564	8.30505	8.71732	8.69914	9.64241	10.623	8.29515	8.02431	9.33544	8.2588	9.08029	9.25141	8.37847	10.6929
ENSMUSG00000038762	Abcf1	37.4917	36.7202	34.7502	32.0388	28.7166	31.8211	30.9955	34.0934	25.3174	25.715	28.6337	31.837	32.7084	33.7892	25.7078	29.4461	24.0934	27.9902	39.0418	40.3682	40.9235	41.2327	32.0058	28.3587	38.3893	31.3504	36.3874	32.3563	36.9495	30.8975	36.8497	36.8866	35.6462	43.0307	33.4913	39.7987
ENSMUSG00000038762	Abcf1	5.39949	3.12001	8.12673	8.28546	8.07372	4.19173	3.7558	5.31978	8.15539	8.94465	7.03563	7.5239	5.06189	5.85616	8.07497	7.96367	9.26498	13.7388	3.50375	5.40353	6.47846	7.12248	12.0635	12.3224	6.87708	9.90712	5.84016	12.0506	5.30396	12.3038	6.00434	2.58458	7.99856	5.9582	7.17317	8.39289
ENSMUSG00000038762	Abcf1	9.75641	11.1343	9.81536	11.2946	12.94	14.7718	11.9263	9.04078	10.7249	9.36523	13.9584	12.1961	10.4268	10.1996	10.8621	11.09	10.5532	14.9029	14.5049	15.5009	11.9356	9.47316	12.774	13.1718	8.87563	13.7652	14.3373	13.1191	10.529	13.2949	12.412	15.3873	11.8272	8.51115	13.7431	11.5627
ENSMUSG00000028953	Abcf2	132.086	123.145	123.624	134.091	129.382	130.193	133.961	129.243	117.589	129.831	133.436	135.762	124.605	125.797	121.651	132.412	127.785	128.56	116.744	129.285	126.815	114.657	120.918	116.644	114.763	114.582	113.121	122.586	118.611	113.318	119.154	119.037	120.384	123.029	117.754	121.051
ENSMUSG00000003234	Abcf3	42.0359	40.7444	43.991	40.5844	42.4307	43.8119	43.4528	44.1568	39.8117	48.7341	46.1224	48.576	43.9811	43.4987	45.4246	49.355	44.2055	44.1291	39.2434	41.3169	39.2854	41.063	39.0751	38.7901	37.7036	38.5038	39.3814	37.537	39.8341	41.4359	42.0873	41.644	42.3169	43.2851	40.04	39.8021
ENSMUSG00000024030	Abcg1	0.225902	0.223029	0.210159	0.254111	0.190911	0.165054	0.246393	0.230895	0.239406	0.237134	0.306507	0.319068	0.241937	0.223909	0.25415	0.196858	0.211514	0.315901	0.132407	0.318929	0.281416	0.207195	0.262583	0.188874	0.189205	0.2265	0.244198	0.174763	0.215204	0.239604	0.311033	0.281144	0.292739	0.321733	0.230096	0.246927
ENSMUSG00000029802	Abcg2	8.90772	8.97546	8.90807	9.67437	8.3298	9.65503	6.87687	9.73562	9.14892	6.11042	8.84306	7.92349	8.59711	8.93807	7.45255	8.30995	7.56787	9.1763	10.8893	11.2332	10.5224	9.58941	11.9194	10.7876	11.4652	10.6201	10.6288	11.5962	9.47112	9.53645	9.71451	10.9143	11.1283	10.406	9.58398	12.4511
ENSMUSG00000029299	Abcg3	0.065919	0.032822	0.055229	0.102936	0.042924	0.124875	0	0	0.080937	0.039791	0.097398	0.092725	0.061481	0.130233	0.128798	0.063565	0.052317	0	0.217058	0.125772	0.036533	0.07985	0.095769	0.145546	0.159427	0.05654	0.088308	0.057206	0.112116	0.059346	0.066931	0.12038	0.197737	0.105116	0.027799	0.23005
ENSMUSG00000032131	Abcg4	0.095381	0.107414	0.035883	0.05306	0.092184	0.062024	0.087652	0.09869	0.032817	0.090868	0.14988	0.012124	0.093422	0.115978	0.02863	0.070818	0.037719	0.127264	0.104112	0.140147	0.024307	0.037076	0.170573	0.080346	0.053453	0.037021	0.053091	0.105517	0.046563	0.077297	0.063662	0.113595	0.102511	0.10043	0.075548	0.135041
ENSMUSG00000040505	Abcg5	0.03911	0.036384	0	0	0	0.063084	0.015073	0.097761	0	0.047099	0.072649	0.034982	0.031021	0.049349	0	0.053915	0.066377	0.0643	0.055888	0.069545	0.17717	0.059468	0.039895	0.050219	0.056473	0.075539	0.104936	0.182545	0	0.065588	0.048574	0.04347	0	0.161816	0.091076	0.061643
ENSMUSG00000024254	Abcg8	1.57622	2.14482	1.67056	1.58026	1.61083	1.70244	2.18207	1.64944	1.58998	1.60557	1.84453	1.95225	1.67647	1.42388	1.73525	1.55319	1.8266	1.93931	1.29202	1.79981	1.55248	1.41908	1.49141	1.35199	1.64189	1.75916	1.73545	1.5116	1.56936	1.22378	1.22096	1.55517	1.76912	1.57923	1.42696	1.55903
ENSMUSG00000033157	Abhd10	8.77382	8.66634	7.36111	7.48154	9.21769	7.84513	9.0754	8.97925	7.46748	8.31478	6.70242	7.71934	7.34657	8.49767	9.26136	7.35692	7.38388	6.74503	7.6344	7.25285	6.66183	7.4064	7.29529	7.65315	6.95559	7.37882	6.91061	6.97016	7.22011	6.65425	6.11742	6.49347	7.85598	7.68833	7.27452	6.41469
ENSMUSG00000040532	Abhd11	38.4485	38.5431	34.9244	40.4232	36.5883	37.6947	46.2607	37.7799	39.7338	42.858	37.9465	39.898	36.7244	37.983	35.245	38.2813	43.9046	32.8196	27.752	32.4149	35.1616	32.1104	31.0059	31.1879	36.8363	34.3363	29.3665	28.5727	34.1937	28.7837	32.8285	30.4999	36.4313	32.3153	32.5346	27.4406
ENSMUSG00000032046	Abhd12	38.8132	39.3009	38.8266	41.1435	39.0353	37.7577	43.9968	40.1965	40.0334	44.7516	42.7559	38.227	39.4561	36.0627	42.0456	43.2774	45.8481	38.3938	30.5212	31.2637	31.7496	31.6541	33.8409	32.158	34.6041	33.5363	31.7466	32.2423	34.9725	29.7229	31.9412	34.3982	36.4108	33.9492	34.7188	32.2907
ENSMUSG00000090121	Abhd12b	0.036038	0.039008	0.027912	0.056468	0	0.101058	0.120667	0.122787	0.0778	0.034357	0.153474	0.061138	0.029182	0.097965	0.104012	0.072887	0	0.134507	0.070798	0.129001	0.101177	0.036332	0.094235	0.04899	0.038155	0.038029	0.049193	0.070591	0.058363	0.046326	0.110969	0.096696	0.101583	0.059022	0.091826	0.069641
ENSMUSG00000040396	Abhd13	0.970419	0.793607	0.86554	0.794813	0.796993	0.732467	0.548793	0.825943	0.781646	0.796877	0.653765	0.638192	0.877042	0.735556	0.806579	0.718815	0.887033	0.708955	1.00801	1.04201	1.05398	1.21215	0.850211	0.92024	1.02106	1.03101	1.03218	1.0796	1.03732	0.918533	1.04457	0.904693	1.11481	0.815758	0.992499	1.27992
ENSMUSG00000042210	Abhd14a	83.4317	92.0427	81.3647	88.0318	87.3061	87.2296	97.7574	92.5141	83.228	96.9958	86.0705	87.747	80.4502	84.8057	87.5723	91.4777	92.0307	80.0375	64.7443	74.0079	73.1496	67.7731	68.0758	72.0976	66.2599	70.2274	65.7096	69.721	70.7189	68.4752	72.8079	73.8877	79.284	67.5106	74.6243	66.1494
ENSMUSG00000042073	Abhd14b	6.77934	7.34913	6.81413	6.6803	6.11782	5.70022	7.1753	6.30249	7.0452	7.04018	6.19989	7.22236	5.5524	6.70452	7.45192	6.61684	8.08293	7.62211	6.37334	5.97877	5.94137	5.89292	5.73953	5.63705	5.72645	5.6818	5.66688	6.7026	5.68498	5.67709	5.60004	5.73043	5.90856	7.29385	5.30191	5.31735
ENSMUSG00000000686	Abhd15	0.098157	0.065016	0.182929	0.071832	0.089533	0.165841	0.152981	0.093211	0.192832	0.115318	0.110844	0.086418	0.163284	0.065977	0.084857	0.053413	0.115396	0.051195	0.085465	0.219069	0.121127	0.035878	0.095978	0.100075	0.064481	0.114183	0.089708	0.02425	0.072815	0.108872	0.024293	0.14389	0.133705	0.150734	0.096603	0.173428
ENSMUSG00000007036	Abhd16a	6.47599	3.11457	11.273	8.7422	11.9962	7.42022	8.56242	13.1809	9.98058	11.1219	5.7296	9.31773	2.35947	9.14835	6.70119	7.64258	12.3133	11.8815	5.54604	2.86295	10.6052	7.43138	8.66929	8.47492	2.05106	2.63531	8.20387	6.16074	6.04479	6.08076	7.68893	4.83311	7.98662	6.84507	11.3811	3.67787
ENSMUSG00000007036	Abhd16a	26.4751	35.8725	19.4394	20.1858	16.7263	17.3252	31.2358	16.2948	16.6529	20.8007	17.9129	19.1911	28.6551	20.9838	26.7404	22.8411	18.427	14.7818	20.1522	26.8167	14.2589	23.5423	14.8737	19.4406	17.9567	18.1246	13.8842	13.7002	16.6628	16.9304	16.8885	17.2384	25.8182	14.2653	13.8064	16.4131
ENSMUSG00000007036	Abhd16a	12.4378	9.66655	12.8759	19.6083	15.9965	16.5204	11.7973	15.2769	16.1303	20.0506	17.2639	18.0303	16.2313	20.2438	14.2075	20.7321	17.4953	13.8686	8.52158	18.4346	13.7652	8.11682	13.9691	12.5164	17.0045	17.0319	13.3715	12.9741	15.8313	15.8558	15.9455	14.4032	10.4335	13.3771	12.8655	15.6022
ENSMUSG00000007036	Abhd16a	11.5361	8.51793	11.966	10.2345	14.7481	15.3089	10.9376	14.0027	13.2933	18.5007	15.88	16.8269	9.04077	9.30244	13.3586	9.62349	16.0293	12.571	7.95677	4.26422	12.716	7.7167	12.7728	8.8409	10.5034	10.4239	12.473	12.0995	10.1451	7.80826	7.88597	13.5594	9.56065	12.3029	11.9227	9.40904
ENSMUSG00000055882	Abhd16b	63.4734	61.3188	57.6089	58.9985	54.3585	59.6366	68.7695	63.6973	56.4773	60.4444	58.4699	57.8364	57.3879	57.0902	55.5993	58.3316	65.7336	52.7609	43.0633	50.885	55.817	45.77	50.068	44.2432	48.1999	52.0247	45.6397	52.8624	47.4689	44.4269	45.2084	46.5125	54.4483	48.0508	53.0642	51.11
ENSMUSG00000003346	Abhd17a	83.7957	109.298	85.2478	64.4636	94.9447	88.072	110.993	110.516	106.832	131.362	90.3843	88.8323	60.7663	75.9375	67.2381	68.541	74.938	103.406	78.9823	50.239	49.3662	75.1705	87.0047	64.6072	77.9148	50.9796	65.4724	48.1751	84.4426	73.0625	52.6713	91.0041	105.895	52.0542	78.3833	74.2103
ENSMUSG00000047368	Abhd17b	11.69	13.2616	13.8791	11.6843	12.9598	12.6998	11.0864	14.3329	12.5317	10.51	11.8764	14.9233	12.8625	13.7714	12.919	12.5329	9.93101	14.7992	21.8031	15.5568	15.4451	20.2661	18.4297	19.0855	17.3261	15.515	20.0287	19.1107	15.1769	19.7679	18.127	15.2478	16.7196	18.3155	16.992	21.0501
ENSMUSG00000038459	Abhd17c	5.55844	5.64845	5.69461	5.23805	6.25916	5.23468	5.15178	5.80965	5.03293	5.39144	6.11979	5.16964	6.18841	5.59301	5.1647	5.56681	4.41787	6.08934	6.32128	6.41032	6.53855	5.49944	5.41223	5.53041	6.00566	6.34301	5.87858	6.33458	5.73955	6.27801	6.20245	5.16624	7.30184	6.03548	6.19284	6.21213
ENSMUSG00000037818	Abhd18	0.702718	0.536789	0.621172	0.641287	0.476753	0.702004	0.44115	0.612345	0.631657	0.422923	0.619915	0.683447	0.633942	0.692119	0.326139	0.554881	0.559741	0.493686	1.12206	0.799729	0.806637	0.980202	0.911883	0.858093	1.03776	1.14284	1.19175	1.08959	0.903976	0.973155	1.18931	0.847385	1.15332	0.816191	0.805259	1.01807
ENSMUSG00000037818	Abhd18	0.253025	0.322474	0.452538	0.063482	0.403803	0.439126	0.213476	0.405133	0.497076	0.333924	0.295927	0.244425	0.443143	0.351503	0.236876	0.399224	0.145825	0.427965	0.802277	0.502326	0.409117	0.791625	0.777114	0.643296	0.451162	0.408231	0.80645	0.406629	0.706833	0.761019	0.651069	0.644086	0.432255	0.748528	0.694496	0.783161
ENSMUSG00000039202	Abhd2	69.1058	73.4927	66.6261	71.9538	68.6894	74.2626	75.4692	70.9047	65.9975	79.7129	76.6558	71.7862	65.6484	70.4117	59.874	75.3808	73.4921	62.0915	54.374	66.4065	65.2992	55.995	65.6675	58.5574	59.3407	60.6281	57.2387	68.4671	59.6232	54.2241	60.1339	61.747	67.0665	62.0471	62.2977	59.1768
ENSMUSG00000002475	Abhd3	2.62152	2.49836	2.86714	2.4836	2.30773	2.6181	2.23424	3.02662	2.59118	1.6122	2.20773	2.21622	2.76508	2.72892	2.31596	1.66135	2.54754	3.02806	3.8972	2.8623	3.04438	3.32393	3.36495	2.65057	3.23732	2.83153	2.43768	2.90843	3.13207	2.96064	3.27611	2.65306	2.79994	2.88067	2.57797	3.34352
ENSMUSG00000040997	Abhd4	140.394	129.099	144.304	138.251	146.427	147.345	142.815	140.257	129.634	153.275	144.145	151.436	135.434	139.604	139.217	148.424	145.555	132.833	111.487	121.255	118.719	119.187	112.607	113.284	103.934	110.211	115.956	112.661	121.357	115.113	123.299	121.346	120.517	126.699	117.236	121.175
ENSMUSG00000032540	Abhd5	62.026	66.1667	57.0601	64.3367	58.9514	62.8032	65.3151	60.6999	60.3248	57.0581	59.8376	58.0155	57.7685	55.2819	56.8938	57.6746	64.2598	57.3079	49.948	55.056	53.0375	54.2055	55.6831	50.0853	57.1498	56.869	54.5698	54.9912	52.035	47.2434	51.9583	54.4222	54.6194	52.9008	53.3943	53.2437
ENSMUSG00000025277	Abhd6	6.62381	5.63438	6.75645	4.30401	6.27231	4.45343	4.92007	4.74812	6.47779	4.94864	6.12891	5.76897	5.82396	6.15473	5.24345	4.79872	4.74346	6.00976	4.29065	5.37451	4.41544	5.81728	5.24864	5.32292	4.78194	3.87076	5.78396	5.45088	4.49286	4.77749	5.68109	4.88865	3.82794	3.89661	5.04706	4.76886
ENSMUSG00000007950	Abhd8	173.834	167.116	166.177	174.996	174.896	175.005	194.848	186.123	163.126	210.331	176.461	183.732	167.449	169.832	176.216	195.045	182.038	158.984	125.365	146.484	156.966	139.55	135.314	138.795	134.411	141.379	127.069	136.831	138.758	141.292	138.445	146.736	155.971	142.355	144.235	136.409
ENSMUSG00000058835	Abi1	1.98591	2.24879	2.35832	1.59151	1.57487	1.76524	1.92577	2.29902	2.24873	1.32752	2.23158	1.86744	2.07026	2.23298	2.3925	1.9093	1.77828	2.027	3.53235	3.05984	2.85554	3.61807	3.26187	2.67193	2.83393	3.13872	3.2523	3.03117	2.95023	2.69481	3.09577	2.67273	2.73549	2.62375	3.14793	3.74162
ENSMUSG00000026782	Abi2	2.88103	3.02629	3.59082	2.94056	2.79014	2.31286	2.57745	2.8262	2.59458	2.43405	2.35581	2.69254	2.16942	2.32961	2.46049	2.2797	2.47826	3.65295	3.78514	4.06811	3.18824	3.41323	3.05799	3.35642	3.3681	3.36146	3.36591	3.97714	3.32443	3.36925	3.39602	3.19593	2.7452	3.35721	3.28585	3.48697
ENSMUSG00000018381	Abi3	55.129	41.4234	52.1583	57.447	51.5466	38.9071	54.6092	56.8508	52.424	54.353	6.93114	6.52443	48.4271	48.2113	5.86151	57.1148	7.33427	44.2532	5.43476	37.7203	44.6695	42.6292	40.949	12.3393	5.34697	37.5145	41.7046	42.1025	43.5186	41.417	41.5349	41.1546	44.2328	44.8862	44.7514	42.9488
ENSMUSG00000035258	Abi3bp	0.043164	0.090751	0.089827	0.080832	0.174578	0.076989	0.070231	0.140602	0.126426	0.127422	0.070262	0.053036	0.260167	0.161579	0.103942	0.048734	0.111961	0.069489	0.215474	0.171601	0.164062	0.237335	0.142291	0.192302	0.180743	0.189925	0.188105	0.216954	0.206942	0.24104	0.089489	0.151641	0.171582	0.12536	0.089732	0.231857
ENSMUSG00000038827	Abitram	4.04102	3.90019	3.78557	3.42759	3.43732	4.37072	3.46311	3.47107	3.76926	3.67221	3.54225	4.13478	3.74739	3.98088	3.62043	4.35001	3.7867	4.67394	4.71963	5.43424	5.00468	4.66896	4.40587	4.77632	5.093	4.80785	4.34703	4.60323	5.03998	4.47755	4.64486	4.89506	4.21844	4.95479	4.41024	4.46113
ENSMUSG00000026842	Abl1	32.8627	32.4926	30.6771	34.7231	32.0452	32.1147	37.4823	30.6842	31.4102	35.5637	36.0391	36.6558	33.4441	29.9002	32.6377	36.9369	37.8954	34.0977	29.2573	31.69	30.8128	28.4482	29.7082	27.3456	29.8956	30.4006	28.1441	30.5171	32.7039	29.7497	29.1964	31.3178	31.3927	34.8639	31.7636	29.4903
ENSMUSG00000026596	Abl2	1.79242	1.47755	1.70458	1.71418	1.6922	1.74624	1.59379	2.00649	1.94711	1.59383	1.80168	1.79356	2.16203	1.92614	1.927	1.71721	1.74189	2.08116	2.63357	2.48198	2.27766	2.32768	2.57234	2.37066	2.51592	2.55398	2.55595	2.41978	2.41225	2.44034	2.65755	2.62258	2.25218	2.73151	2.63308	2.48562
ENSMUSG00000025085	Ablim1	0.510867	0.421817	0.478134	0.383964	0.552135	0.539645	0.404619	0.553011	0.499624	0.313557	0.480504	0.537566	0.660641	0.400474	0.533297	0.449393	0.377398	0.69126	0.598007	0.63329	0.708356	0.60878	0.615258	0.518277	0.509152	0.773331	0.756706	0.749094	0.778605	0.728144	0.66461	0.537594	0.533787	0.717374	0.800887	0.750453
ENSMUSG00000029095	Ablim2	0.189094	0.248918	0.145059	0.199457	0.173353	0.251339	0.157358	0.136684	0.269193	0.098775	0.168068	0.1538	0.116	0.187849	0.154303	0.10174	0.19474	0.204934	0.165464	0.141211	0.107443	0.157646	0.261642	0.197878	0.202885	0.142612	0.145745	0.190172	0.200872	0.119624	0.146713	0.138306	0.189023	0.226614	0.240772	0.184351
ENSMUSG00000032735	Ablim3	1.90613	2.3485	2.20821	2.01526	2.06427	2.71215	2.65214	1.95141	2.2636	2.59656	2.18598	2.798	1.96951	1.93632	2.46859	2.26123	2.53492	2.5521	2.01631	1.94763	2.24091	2.21096	2.27144	2.05172	1.91733	2.24206	2.44249	2.15414	2.22531	2.05275	2.24313	2.82102	2.10382	2.15883	2.00371	2.04629
ENSMUSG00000015787	Abo	0.512637	0.839679	1.01239	0.733412	1.02633	1.01285	0.806267	0.870025	0.931002	0.638241	0.637783	0.325331	0.978973	0.683258	0.872727	0.608482	1.06482	0.431185	0.800524	0.571645	0.532941	0.710862	0.971959	0.743036	0.939885	0.89253	0.510107	1.2013	0.687769	0.731055	0.751241	0.814373	0.905665	0.643581	0.819453	0.957304
ENSMUSG00000017631	Abr	2.68413	2.27093	2.77238	2.55455	2.43975	3.12075	3.26563	3.17185	3.44108	3.44733	3.06006	3.70199	3.45704	3.65507	2.95304	3.34357	3.39419	3.0126	3.26479	2.82165	2.75109	3.20968	2.7625	3.04406	3.38319	3.58309	3.22427	2.61546	3.55845	3.00905	3.2221	3.60786	3.69175	3.31611	2.92857	3.71389
ENSMUSG00000042895	Abra	0.023721	0.060399	0.029535	0.081568	0.030144	0.073263	0.077507	0.030518	0.073391	0	0	0.072232	0.099983	0.077759	0.059086	0	0	0	0.094713	0.026916	0.099789	0.03804	0	0.067977	0	0	0.023739	0.021129	0.023962	0.031585	0	0	0.087078	0.049531	0	0.111564
ENSMUSG00000078453	Abracl	1.04795	1.50669	1.09951	0.975261	1.02308	0.964811	1.05873	0.912113	1.45261	0.655882	0.71509	1.38579	1.11369	1.51028	1.36051	0.692406	0.741478	0.949705	2.20348	1.92801	1.80076	1.92765	2.44759	1.55563	1.70259	2.4831	2.43655	1.99573	1.47055	1.58802	1.91707	1.78736	1.3375	2.298	1.20441	2.27813
ENSMUSG00000035234	Abraxas1	6.20567	6.29167	5.91021	5.16529	6.07209	6.36643	5.32263	5.70686	5.08856	5.30334	6.292	6.40653	5.18315	6.75358	5.3825	5.33087	4.94017	6.39241	7.59299	7.00085	6.37397	7.42408	6.70142	6.2582	6.47284	6.91968	6.58576	7.4265	6.71432	6.40968	7.45474	6.51915	6.09753	7.09187	6.32829	7.40113
ENSMUSG00000030965	Abraxas2	5.70582	6.26296	6.39755	5.37294	5.35888	5.42617	4.51684	6.10074	5.69182	3.55523	4.61703	5.17174	4.62407	6.27364	5.98813	5.29431	4.57018	6.79418	9.74921	7.17779	6.71641	9.32054	7.89775	8.16577	7.79553	8.72659	9.0974	7.92056	6.36328	8.10293	7.85129	6.93073	7.15423	7.77257	7.50481	9.89678
ENSMUSG00000036376	Abt1	3.07453	2.52461	2.64407	2.81761	2.50712	2.85634	2.64803	2.9038	2.65275	2.67159	2.31751	2.22776	2.46029	2.48813	2.75983	2.81191	2.83394	2.38659	2.09594	2.21992	2.12152	2.50574	2.42448	2.45435	2.16805	2.51544	2.38079	2.53531	2.42687	2.58445	2.60273	2.16369	2.57408	2.18729	2.53687	1.93491
ENSMUSG00000030083	Abtb1	19.9134	20.2481	20.6573	20.7803	21.3109	21.7198	24.1922	22.7266	20.7328	25.5363	22.5976	22.9144	21.8754	20.1797	22.4078	22.3266	25.1128	20.393	16.0309	18.5855	18.2154	18.5544	18.1049	16.5611	16.9356	18.9839	15.3161	17.6532	16.4001	19.2821	16.6793	18.4045	20.6667	17.5939	18.7523	18.2581
ENSMUSG00000032724	Abtb2	3.50797	3.25089	3.51785	2.44583	3.60831	3.42745	3.01439	3.35997	3.29422	4.13833	3.34198	3.64933	3.58635	3.66894	3.44621	4.16028	3.78918	3.94596	3.05628	3.0683	2.90209	3.09559	3.21985	2.62925	2.80036	3.07773	3.4177	2.94398	3.15076	3.41708	3.74639	3.44941	3.89155	4.27819	3.43556	3.19495
ENSMUSG00000036138	Acaa1a	8.0886	7.91879	7.31607	7.14999	8.89166	7.25043	9.57493	7.69701	7.82572	8.39277	8.20871	8.68963	8.08081	7.22953	8.14641	8.65193	9.27292	6.99135	6.91638	7.73082	6.84777	6.97537	6.55908	6.44643	5.96854	6.53113	5.76578	7.10385	6.80702	6.54052	6.67716	7.27206	7.08668	7.26298	6.5749	5.75286
ENSMUSG00000010651	Acaa1b	0.946009	0.987235	0.664719	0.708722	0.916606	1.22878	1.03247	1.16493	0.954003	1.09832	1.04188	0.887598	0.932354	1.56516	1.02296	1.24055	0.785212	0.693443	0.580347	0.665837	1.07563	0.614746	0.947537	0.695951	1.03709	0.754071	0.825981	0.704358	0.791221	0.697114	0.984911	1.1476	0.951668	1.18438	1.11562	1.0434
ENSMUSG00000036880	Acaa2	23.2709	21.5394	25.4371	21.4787	25.6197	21.6985	25.4473	24.085	22.4912	22.4978	20.7319	19.2521	21.3336	24.3043	25.3148	20.2694	24.1189	19.5474	16.3703	15.478	15.849	19.7221	19.4641	17.9195	17.9688	17.5726	17.7198	18.4409	19.5144	16.9227	17.6395	18.3396	18.136	19.3529	15.6146	18.6497
ENSMUSG00000020532	Acaca	5.6035	4.15903	4.53316	5.66271	4.45363	5.50739	4.31563	4.78663	5.08829	4.52073	4.81765	5.37399	4.99868	5.61729	4.73046	4.93364	4.85867	5.82041	5.71023	7.00706	6.86214	6.97607	6.7875	6.61875	5.71155	7.31859	7.04064	6.85587	6.29753	6.547	6.58397	6.30217	6.24026	6.83811	6.56381	6.57666
ENSMUSG00000042010	Acacb	0.800332	0.754705	0.825038	0.710792	0.586874	0.65203	0.871974	0.763908	0.648092	1.05647	0.862679	0.927824	1.02167	0.842845	0.628198	0.915572	0.830548	1.06136	0.810956	0.929116	0.855275	0.864023	0.807122	0.698238	0.80417	0.839802	0.62937	0.771521	0.865305	0.965359	0.988768	1.02917	1.01247	0.999917	0.773472	0.761485
ENSMUSG00000029456	Acad10	4.89491	4.38312	5.18914	4.74463	4.67916	4.78863	5.04906	4.38234	4.81784	5.02133	4.42428	4.67228	5.7828	4.27964	4.48254	4.77706	5.88855	5.32946	3.92365	3.47602	3.68788	3.59887	4.39115	4.53693	4.40665	3.82565	3.89969	4.07547	4.30468	4.71065	4.11378	4.64227	4.23168	4.67968	4.54865	3.57159
ENSMUSG00000090150	Acad11	4.85664	4.54947	5.1951	4.99134	4.96247	5.78835	4.72806	4.65782	5.13503	4.15715	4.57691	4.9212	4.3743	5.3705	4.82684	4.45577	4.75772	4.88458	6.52857	6.31637	5.60255	6.16429	6.36013	5.57078	5.89325	6.11859	5.81762	6.26808	5.08108	5.57763	5.4881	5.71597	6.20329	6.41099	5.87554	6.61034
ENSMUSG00000042647	Acad12	1.04936	1.21082	1.40172	1.16178	1.40351	1.39995	1.66796	1.52057	1.21693	1.50126	1.44653	1.55482	1.67191	1.30547	1.55573	1.28924	1.39039	1.12007	1.15798	1.14495	1.18531	1.44835	0.998077	1.47696	1.2483	1.26115	1.12575	1.02642	1.38273	1.51303	1.44642	1.33965	1.47291	1.53687	0.940623	1.38103
ENSMUSG00000031969	Acad8	4.17836	3.6207	4.11674	3.4851	3.81484	3.60142	3.49094	3.9236	3.11036	3.42078	3.61773	3.75053	3.5348	4.17497	3.69227	3.18761	3.48353	4.77257	4.00214	3.94645	2.9708	3.87093	3.49096	3.95313	3.55568	3.50079	3.60553	4.13775	3.52901	3.64043	3.41413	3.21729	3.57522	4.02443	3.06996	4.06775
ENSMUSG00000027710	Acad9	1.89138	1.94691	1.91528	1.95512	2.28034	2.15961	1.90847	2.12976	2.05677	1.69361	1.89372	2.07328	2.00066	1.91892	2.00269	2.08578	1.95968	2.53646	2.15368	2.1155	2.16791	2.10795	2.02543	2.14556	1.94681	2.23086	2.17714	1.97082	2.00212	2.08096	2.39362	1.79501	2.06761	2.11393	2.34029	2.35012
ENSMUSG00000026003	Acadl	7.9124	7.41524	8.17351	6.49289	6.605	7.5071	6.39423	7.33873	6.17241	5.59828	5.80178	6.93141	7.12524	7.061	7.09211	6.40651	7.02738	7.77538	6.43054	6.39783	5.204	7.32579	7.43665	7.07659	7.1743	7.21373	7.11254	6.82952	7.40182	7.76149	6.56831	6.93957	7.34409	8.22832	6.58346	8.50518
ENSMUSG00000026003	Acadl	0	0	0	0	0	0.115758	0	0	0.039901	0.269771	0	0	0	0.091996	0	0	0	0	0.306145	0.112967	0.25764	0.339688	0	0.026022	0	0	0.356934	0	0.104396	0	0.120361	0	0.096193	0	0.126028	0.034572
ENSMUSG00000062908	Acadm	4.33158	4.4605	5.13458	3.07151	4.025	4.7859	3.73723	4.47312	4.31632	2.82489	3.57734	3.76823	3.6263	4.7969	3.90042	3.19192	3.79514	4.72109	4.63298	5.0176	4.33825	5.37013	5.47539	4.98857	4.95002	6.21402	5.35707	4.05074	4.71489	5.62794	5.35445	4.65819	5.20676	4.63981	4.37652	5.8289
ENSMUSG00000029545	Acads	6.99476	6.08967	8.08416	7.10729	7.65278	6.61198	8.30141	8.54191	8.31717	9.58947	7.18768	8.47827	7.86753	7.88289	6.94709	7.81938	7.46889	6.59547	5.44397	5.97346	4.84908	5.02158	5.57833	5.68625	6.13938	6.18169	6.80475	5.26866	6.14403	5.30631	6.61724	6.2669	6.13359	7.12094	5.71088	5.66457
ENSMUSG00000030861	Acadsb	1.82161	2.00087	1.95799	1.42511	1.73735	1.62388	1.28918	1.55193	2.29211	0.814277	1.61047	1.55179	1.52446	2.09504	1.60806	1.8135	1.4291	2.69837	3.41632	2.50921	2.55817	3.51707	2.93093	2.77041	3.16248	2.77798	2.54627	3.20182	2.75017	2.74297	2.50532	2.80291	2.57928	2.83785	2.31903	3.17714
ENSMUSG00000018574	Acadvl	11.3998	7.80619	7.91127	8.97132	12.0022	13.8178	8.49989	12.7334	8.60469	9.56762	8.45201	10.7064	11.8268	11.3211	12.1123	10.7438	10.2266	7.5909	9.49178	7.83096	8.96189	6.60266	9.06908	8.44959	6.32159	7.88983	5.95867	10.4541	7.02406	8.60221	9.70228	7.94446	12.0648	7.05346	9.84583	10.8307
ENSMUSG00000018574	Acadvl	3.76637	7.52772	7.60988	6.00325	2.76598	2.56988	8.03258	2.4045	5.86422	7.25924	6.45595	3.8698	4.38883	3.73598	3.56306	5.43951	5.53078	7.15931	2.17316	5.25526	2.12213	6.02263	4.58869	4.70934	6.07685	5.43649	5.67943	2.53956	6.53201	3.59006	3.59381	5.49311	2.33377	6.745	2.71186	1.19673
ENSMUSG00000030607	Acan	0.109621	0.11715	0.114342	0.112695	0.133358	0.104718	0.20434	0.077	0.246703	0.168412	0.130456	0.169109	0.196702	0.136372	0.129419	0.168609	0.119237	0.167516	0.112213	0.119961	0.17026	0.130936	0.081021	0.218051	0.103037	0.129142	0.071799	0.086783	0.094522	0.102827	0.119921	0.116786	0.158358	0.15867	0.086829	0.130776
ENSMUSG00000001588	Acap1	2.71841	2.49462	1.8765	2.08262	1.85022	2.45619	2.12466	1.88489	2.1069	2.32763	2.42125	2.17908	2.24705	2.32074	1.83038	2.35903	1.89784	2.04172	1.83253	2.31419	2.12239	1.99656	2.73073	2.15665	2.29359	2.3346	1.92251	2.71094	2.75155	2.62287	1.90462	2.13747	2.65549	2.26204	1.7827	1.77791
ENSMUSG00000049076	Acap2	0.721353	0.664909	0.694264	0.446046	0.508176	0.723684	0.580562	0.719129	0.589237	0.504416	0.705095	0.551271	0.512939	0.626028	0.518517	0.566135	0.409643	0.779659	1.32097	1.25968	1.2045	1.53201	1.47572	1.16607	1.05419	1.2122	1.46438	1.56545	1.23358	1.38561	1.08736	1.18364	1.17686	1.2589	1.27725	1.72303
ENSMUSG00000029033	Acap3	4.05013	3.88029	3.62049	3.8426	3.53064	3.24328	4.37308	4.03474	3.88426	4.61702	3.73418	3.87353	3.87577	3.54409	3.58306	4.2226	4.64462	3.82087	3.24189	3.30354	3.83566	3.22853	3.0983	3.32684	3.38758	3.14536	3.88279	3.35787	3.30799	3.56066	3.60254	3.14171	3.56407	3.6429	3.40956	3.81066
ENSMUSG00000032047	Acat1	7.76563	7.98065	8.50749	7.35818	7.50574	7.94599	6.57081	7.7343	7.28124	7.00063	6.24823	6.72982	7.03837	7.76431	6.78383	6.3762	6.92079	7.61819	7.59822	7.61359	6.77054	9.06564	8.93203	8.21433	7.67987	7.16519	7.31863	7.66267	7.25068	7.79605	7.66396	6.54436	7.56965	7.56608	6.71844	8.31037
ENSMUSG00000023832	Acat2	8.23425	7.25972	7.9185	6.86329	7.46214	7.12731	8.0577	7.86239	7.34851	7.34003	6.00645	6.48646	7.77652	7.05091	8.53204	6.46025	6.39598	7.23068	6.87312	7.21842	7.04109	7.18137	6.67992	6.2184	6.85464	6.61475	5.93894	6.85149	6.09463	7.06665	7.21002	7.5945	7.08769	6.46534	6.69541	6.06564
ENSMUSG00000062480	Acat3	1.7734	1.95456	2.33874	1.37722	2.16663	1.88699	1.56351	2.17465	2.09485	1.60424	1.58737	1.9897	1.8487	2.3024	1.77304	1.68901	2.10102	1.85554	1.85489	1.89769	2.44497	1.56161	1.63523	1.54727	1.7854	1.78424	1.75789	1.69738	1.70873	1.62873	2.03594	1.83075	2.18122	2.08306	2.14713	1.63809
ENSMUSG00000026499	Acbd3	7.37811	8.01368	8.528	6.86433	8.30909	8.48248	6.84304	9.57767	7.65536	6.54683	7.60786	7.52886	6.58566	9.55705	7.77139	8.81247	6.17131	8.13301	11.3618	10.2208	9.67765	12.1635	11.1578	11.0908	10.6068	9.93062	11.7507	12.0177	11.1091	10.5558	11.2687	10.3335	10.991	10.9368	10.1313	11.9832
ENSMUSG00000056938	Acbd4	1.47655	0.971876	1.55792	1.1549	1.00844	1.46569	1.25252	1.28435	1.44224	1.60565	1.48948	1.26841	1.08718	1.58102	1.16347	1.60159	1.14999	1.4576	1.1661	0.973172	1.06493	1.4241	1.35799	1.23484	1.16056	0.974975	0.858073	0.88749	1.29665	1.34195	1.04671	1.07197	1.21615	0.958637	0.969646	1.26595
ENSMUSG00000026781	Acbd5	2.22687	2.13001	2.46	1.63196	2.11011	2.31227	1.67104	2.19172	2.57528	1.45029	2.1913	2.29758	2.37719	2.49213	2.20944	2.203	1.78501	2.60186	4.20675	3.16872	2.98686	4.13178	3.85437	3.74949	3.44843	2.90549	4.39198	4.02705	3.4043	3.75385	3.53259	3.30468	3.63586	3.88725	3.13686	4.70606
ENSMUSG00000033701	Acbd6	145.23	156.947	130.274	144.892	137.416	141.524	159.282	140.185	139.786	150.103	136.984	135.824	130.948	136.635	137.219	134.408	149.259	139.38	117.408	118.494	121.771	123.124	123.428	115.946	119.833	119.902	112.037	112.682	119.506	116.182	114.935	123.828	120.013	111.895	117.039	111.256
ENSMUSG00000026644	Acbd7	0.295455	0	0.171432	0.114004	0	0	0	0	0	0.036019	0	0.144572	0	0	0.237409	0	0	0.223911	0	0	0.117668	0.046073	0.175476	0.140178	0	0.331789	0.195333	0.412161	0.124426	0	0.123718	0.068713	0	0.200003	0.182607	0.086163
ENSMUSG00000040272	Accs	0.256264	0.353589	0.286367	0.314714	0.262328	0.353895	0.379143	0.319265	0.391656	0.19054	0.227986	0.304751	0.32859	0.199222	0.295342	0.389833	0.322115	0.201193	0.414686	0.338257	0.230949	0.543512	0.276873	0.345559	0.346303	0.217775	0.301036	0.226991	0.529012	0.367321	0.476365	0.442442	0.36733	0.314723	0.416211	0.412608
ENSMUSG00000075023	Accsl	0	0.032151	0.039612	0.070684	0	0.056858	0	0.06403	0.016031	0	0	0	0.043297	0.01714	0	0	0.017607	0	0	0	0.015192	0.022829	0	0	0	0	0	0	0.016979	0.033157	0	0	0.035963	0	0.016676	0
ENSMUSG00000038000	Acd	26.8611	25.2147	29.3943	27.3941	26.8763	31.0827	31.8132	33.6898	27.4892	33.6411	27.6468	30.6838	28.2911	29.2556	30.6602	32.0772	33.13	27.9863	20.0337	23.8648	24.6296	23.1725	22.941	21.6064	21.9774	22.0753	23.1007	22.2125	25.1785	24.0953	23.6614	23.6322	25.8403	24.0886	21.649	23.4473
ENSMUSG00000020681	Ace	274.203	259.514	250.211	275.599	247.977	270.677	285.367	275.733	250.43	262.66	267.458	271.922	258.384	238.826	257.546	269.452	283.742	243.43	217.767	234.972	248.891	222.37	225.471	223.421	223.984	231.406	215.314	237.084	228.606	210.598	223.062	233.654	239.614	233.335	234.568	221.416
ENSMUSG00000015405	Ace2	0.073727	0.042086	0.053252	0.026989	0.030266	0	0.044913	0	0.040507	0.037876	0.03451	0.038993	0.025864	0.03934	0	0.01919	0	0.013496	0.016794	0.025939	0.012472	0.085753	0.052685	0.097474	0.105955	0.110687	0.07896	0.083815	0.068395	0.0698	0.051121	0.120857	0	0.046946	0.039545	0.10318
ENSMUSG00000101605	Ace3	42.8798	38.3483	45.413	43.2901	43.5354	46.2938	36.2516	45.7474	38.6364	47.4153	45.8871	47.0814	42.3563	46.4849	41.0179	52.9178	39.0804	42.6744	43.9989	47.9446	44.1599	39.6463	42.8967	43.0022	39.2389	39.3882	41.4617	45.5212	43.0342	43.5692	45.8285	40.5059	45.7346	44.1518	40.8781	44.2257
ENSMUSG00000045019	Acer1	0	0	0.081977	0	0	0.045102	0.083189	0.035863	0.050052	0.104553	0	0	0	0.033735	0	0	0.020119	0	0.036325	0.047815	0	0	0.020589	0.007334	0.024043	0.027061	0.014855	0.064763	0	0	0	0.070017	0	0.015093	0.023112	0
ENSMUSG00000038007	Acer2	3.99181	3.90515	3.05915	3.66564	3.68974	4.896	3.72826	2.90857	4.2339	3.00552	2.66563	2.80417	3.64801	3.69174	2.82929	2.88963	3.17839	2.93196	3.39488	4.16693	3.02764	3.37404	4.11931	3.69727	3.55904	3.50771	3.14278	4.62087	3.39537	4.04881	3.26521	2.81847	3.57851	3.00744	3.37471	3.48562
ENSMUSG00000030760	Acer3	1.15469	1.07626	1.10763	0.660312	0.842492	1.06876	0.670241	0.978658	1.00798	0.924326	1.1358	1.04138	0.834919	0.944894	0.929756	1.05606	0.548992	0.842643	1.26312	1.4663	1.39719	1.39748	1.56673	1.33571	1.22796	1.4423	1.37795	1.12143	1.21768	1.11685	1.346	1.19766	1.27044	1.23881	1.22929	1.58631
ENSMUSG00000023328	Ache	0.075117	0.058327	0.057357	0.012253	0.022422	0.038231	0.012521	0.018677	0.030462	0.031972	0.069163	0.0481	0.021491	0.046399	0.056315	0	0.019527	0.030242	0.029635	0.038437	0.014909	0	0.048157	0.014262	0.186671	0.064004	0	0.04877	0.068622	0.034451	0.012986	0.066558	0.01527	0.049043	0.031293	0.118309
ENSMUSG00000022185	Acin1	37.5548	35.5587	37.6884	33.1773	35.238	36.6901	31.9815	34.0894	34.3034	31.147	35.0078	36.1434	35.8672	37.5037	36.62	35.9389	32.7215	42.6785	46.7529	45.7114	43.7264	47.0732	45.0544	44.8967	43.5681	42.605	44.982	42.6195	43.7205	47.1319	45.572	43.1351	42.5582	45.9476	41.9425	45.3516
ENSMUSG00000037872	Ackr1	0	0	0	0	0	0	0	0	0	0	0	0	0	0	0	0	0	0	0	0	0	0	0	0	0	0	0	0	0	0	0	0	0	0	0	0
ENSMUSG00000044534	Ackr2	0.095446	0.08952	0.135658	0.071446	0.143832	0.10698	0.197637	0.017251	0.109738	0.026641	0.062976	0.06399	0.122513	0.064197	0.083386	0.039392	0.15219	0.093403	0.125012	0.141901	0.11868	0.106041	0.123168	0.114582	0.154478	0.201159	0.104268	0.133487	0.079511	0.068991	0.125486	0.030567	0.064567	0.154568	0.094145	0.232636
ENSMUSG00000044337	Ackr3	2.86305	2.25817	2.58469	2.35815	2.10631	2.44496	2.23996	1.79461	2.08616	2.00583	1.97562	1.49199	1.84656	1.71416	2.78906	1.58034	2.3198	2.33322	2.2003	2.77654	2.02829	2.84631	2.47254	1.90532	2.58901	2.52962	2.1491	2.19461	2.49639	2.54118	2.11096	2.28644	2.21457	1.98458	1.99692	2.80896
ENSMUSG00000079355	Ackr4	0.262996	0.108694	0.214114	0.136333	0.213613	0.129916	0.161586	0.188413	0.221154	0.141086	0.177035	0.151386	0.268706	0.217698	0.200991	0.194334	0.204736	0.071268	0.069329	0.185658	0.140223	0.199523	0.126404	0.205867	0.168776	0.153797	0.201496	0.173026	0.189482	0.464557	0.326848	0.175596	0.135471	0.159473	0.168141	0.189938
ENSMUSG00000020917	Acly	10.4524	9.32214	10.8348	9.79063	10.8651	12.0929	10.2838	11.5759	11.2737	9.68079	10.2603	11.5061	10.6475	11.972	11.2291	10.7793	9.7513	11.5587	12.9942	12.324	10.3869	11.7082	11.7507	11.2746	12.4519	12.2533	12.8811	11.9243	12.3994	12.6731	11.6593	12.5146	12.8023	14.5134	12.0589	12.8466
ENSMUSG00000026348	Acmsd	0	0	0.126127	0.047014	0.094384	0	0.035822	0	0	0.108319	0.045699	0	0.077395	0.049101	0.08068	0.047273	0.074754	0.068911	0.075238	0	0.101497	0.091276	0.051393	0	0.141992	0.065924	0.072998	0.035443	0	0	0.097888	0	0.024093	0.053744	0.069454	0.072189
ENSMUSG00000070985	Acnat1	0.0274	0.017997	0	0.02224	0.006929	0.024272	0.0264	0.014434	0.015248	0.015152	0	0	0.01361	0	0.019595	0	0.006955	0.015971	0.016137	0.021184	0.014367	0.006453	0.044581	0.015883	0.051363	0.035716	0.024956	0.022783	0.031551	0.019554	0.013366	0.024804	0.034676	0.01413	0.023734	0
ENSMUSG00000060317	Acnat2	0.01946	0.213166	0.347127	0.178239	0.087238	0.283812	0.165345	0.079143	0.24925	0.24695	0.197468	0.227929	0.15808	0.132835	0.062566	0.181407	0.03524	0.124295	0.151156	0.247717	0.152904	0.104145	0.207476	0.219682	0.102862	0.217213	0.191805	0.216803	0.192742	0.095464	0.063083	0.10612	0.265521	0.048767	0.147672	0.142071
ENSMUSG00000028405	Aco1	3.52916	2.86088	3.38834	2.9332	3.39907	3.14084	3.17075	3.59251	3.36377	3.54052	3.16327	3.3064	3.39819	3.25679	3.63531	3.6781	3.63519	3.43784	2.82625	2.75059	3.282	3.00549	3.07245	2.97698	3.26388	3.01263	2.54279	2.98793	2.87904	3.11022	3.10356	3.36483	3.77537	3.27122	3.01852	3.50194
ENSMUSG00000022477	Aco2	75.601	72.3126	76.9485	74.2686	73.0151	73.1421	76.7601	76.6571	69.9408	73.9253	73.3261	77.2692	78.7893	71.4897	73.0656	74.1063	77.6146	71.668	65.9782	67.8621	68.5291	65.8678	64.662	66.2712	62.5921	63.281	65.3102	62.19	65.1064	64.233	68.1582	66.5448	67.4782	67.7153	69.5468	63.2366
ENSMUSG00000022126	Acod1	0	0	0	0	0	0	0	0	0	0	0	0	0	0	0	0	0	0	0	0	0	0	0	0	0	0	0	0	0	0	0	0	0	0	0	0
ENSMUSG00000072949	Acot1	0.748035	0.58134	0.836184	0.382133	0.513416	0.618504	0.417602	0.865182	0.730206	0.350293	0.634524	0.482879	0.613863	0.796925	0.801185	0.428048	0.84413	0.605303	0.415122	0.507981	0.444218	0.596878	0.592316	0.364585	0.695515	0.71176	0.704867	0.362738	0.635412	0.540084	0.334196	0.446548	0.536083	0.545894	0.350586	0.188665
ENSMUSG00000047565	Acot10	6.89913	9.18259	9.36186	6.5834	9.02869	7.53279	5.42929	8.25945	6.62149	6.776	9.04683	6.7839	6.57316	8.74474	6.32001	7.60745	6.59073	8.01581	10.3088	11.4202	8.85966	9.43029	9.68479	9.50339	9.67374	10.1863	10.611	11.3054	8.11443	10.6098	9.56732	9.04836	10.1979	9.25065	7.69757	11.0293
ENSMUSG00000034853	Acot11	0.280186	0.237233	0.28787	0.235906	0.251925	0.315739	0.305132	0.404831	0.302354	0.409534	0.179492	0.32827	0.327699	0.463467	0.280142	0.304829	0.42053	0.356965	0.435917	0.248651	0.258642	0.436708	0.263492	0.269712	0.284488	0.386096	0.267178	0.205648	0.257223	0.203212	0.227293	0.327399	0.318686	0.396007	0.324363	0.448072
ENSMUSG00000021620	Acot12	1.30261	1.46113	1.02416	1.41061	1.02546	1.3452	1.04652	1.19256	1.21701	0.980508	1.08902	0.900052	1.08578	1.29696	1.06099	1.01964	0.922086	1.01808	1.07975	1.19025	1.22005	1.27542	1.06201	1.39026	1.30981	1.42704	1.19601	1.34437	1.34129	1.43397	1.27026	1.6015	1.29414	1.09153	1.23061	1.53818
ENSMUSG00000006717	Acot13	2.72517	2.50153	4.01959	3.06688	2.13455	2.48809	2.75142	3.04501	2.74287	2.24651	2.70605	2.96153	2.77024	3.56604	1.85225	2.25501	2.73174	2.3311	3.28329	2.99335	2.4392	3.59019	2.74646	2.31201	3.59688	2.03299	2.34778	3.56886	1.89132	2.58763	3.04356	2.92989	3.20143	2.71349	2.01139	2.8316
ENSMUSG00000021226	Acot2	0.312734	0.349685	0.372357	0.265981	0.486514	0.455516	0.345915	0.313035	0.328799	0.389589	0.267132	0.172776	0.267944	0.231569	0.199478	0.341175	0.298179	0.2635	0.473558	0.494515	0.405406	0.311877	0.453886	0.278172	0.360601	0.350508	0.265753	0.434625	0.23974	0.295946	0.246628	0.504724	0.201422	0.307427	0.233331	0.323216
ENSMUSG00000021228	Acot3	0	0	0	0	0	0	0	0.014465	0.016109	0	0.00642	0	0	0	0	0	0.018035	0	0.061468	0.090311	0.013078	0.015389	0	0	0	0.041079	0	0.028329	0	0.030897	0	0	0	0	0	0
ENSMUSG00000052392	Acot4	0	0	0	0.020697	0.016503	0	0.078213	0	0.034762	0	0	0	0	0	0.034983	0.039432	0.013798	0.018882	0	0.051863	0.067988	0.057239	0	0.083223	0	0	0.093574	0.026666	0.040841	0	0.058328	0	0	0	0	0.086557
ENSMUSG00000042540	Acot5	0	0	0.05811	0	0.025775	0	0	0	0	0	0	0	0	0	0	0	0	0	0.090211	0	0	0.038395	0	0	0	0	0	0	0.069358	0	0	0.047702	0	0	0.021233	0
ENSMUSG00000043487	Acot6	0.208968	0.033125	0.1418	0.085749	0.102495	0.201127	0.096106	0.219182	0	0.042649	0.223696	0.116978	0.162098	0.132738	0.199595	0.093718	0.05743	0.086599	0.083705	0.100887	0.125453	0.052675	0.179054	0.210727	0.04637	0.066962	0.206688	0.284146	0.127476	0.031632	0.146003	0.125068	0.195258	0.08013	0.187889	0.109535
ENSMUSG00000028937	Acot7	647.273	630.747	633.521	656.773	639.58	623.37	706.244	646.836	607.477	721.219	638.852	667.653	628.543	598.05	613.948	692.301	676.4	572.48	501.379	539.824	535.807	506.746	501.801	503.437	487.975	517.561	491.443	500.125	509.46	510.295	520.113	534.137	571.795	522.672	547.966	494.022
ENSMUSG00000017307	Acot8	28.0896	29.7072	31.764	26.6834	28.236	30.6816	32.7442	32.497	27.205	31.9849	27.5748	28.1843	29.2758	28.4948	28.5787	31.2872	30.4849	24.032	21.4779	24.4304	24.0645	25.28	24.0769	22.9923	22.835	23.333	23.5182	23.6813	25.6381	25.8064	24.8526	24.5058	27.4215	23.1886	24.0851	25.0931
ENSMUSG00000025287	Acot9	12.9667	13.3289	14.1556	11.6355	15.3735	13.7021	10.6455	13.0217	12.9146	11.6407	14.4281	13.4732	11.5866	15.1507	11.1903	13.4942	10.6888	12.8193	15.7149	15.0977	13.5311	14.5257	14.3805	15.4164	15.5811	13.8561	14.376	16.9915	12.5196	14.425	13.8641	13.5478	14.0496	14.7681	11.7636	13.5401
ENSMUSG00000020777	Acox1	7.51766	6.76198	7.47484	6.95769	7.40504	7.40633	6.60136	8.00397	7.46561	7.55574	6.93611	7.89019	8.0398	8.48864	7.45307	8.35648	7.96966	7.8344	8.12414	7.37283	7.05837	7.6327	7.318	7.41342	7.85714	7.63293	7.95549	7.62616	8.48109	8.11423	7.98324	8.45421	8.23288	8.30467	7.07029	7.38266
ENSMUSG00000021751	Acox2	0	0.023	0	0.043341	0	0	0	0.015916	0	0.045882	0.012372	0.009628	0.038176	0.045655	0	0.060769	0	0.065241	0.082561	0.03916	0.105372	0.009847	0	0	0	0	0.011001	0.02045	0	0.105016	0.08433	0.025175	0.02985	0.026088	0.040088	0
ENSMUSG00000029098	Acox3	17.9744	17.0669	18.2362	18.0571	17.6463	17.5887	17.4384	16.6094	17.9669	18.6058	18.5092	19.1067	18.841	17.5737	17.4126	18.7601	18.5349	19.5759	18.5098	20.5041	20.2305	17.5854	18.0879	17.6295	16.8051	18.2581	18.4513	17.9189	19.3109	17.5953	18.482	18.6144	18.0935	21.0142	19.6521	20.9978
ENSMUSG00000027380	Acoxl	1.30749	1.11269	0.975496	1.38349	1.15875	1.22518	1.12667	1.05166	0.950273	1.31745	1.53516	1.54547	1.09254	1.47711	1.13234	1.04714	0.908505	1.28432	1.12033	1.15376	1.2991	1.52951	1.52709	1.52456	1.72187	1.36939	1.22797	1.49022	1.56791	1.49065	1.26807	1.47869	1.35326	1.67134	1.33046	1.71484
ENSMUSG00000044573	Acp1	10.2828	11.1899	12.1397	9.87373	10.7628	10.9205	8.84214	9.32494	9.85871	8.3855	9.51589	9.06009	9.55246	11.264	9.083	9.57901	8.457	10.998	13.015	11.458	11.7172	13.6155	13.1462	12.3445	12.0962	11.3873	12.9362	12.3777	9.89151	11.9858	11.3299	11.1217	10.8201	10.6347	10.9905	12.4312
ENSMUSG00000002103	Acp2	4.34729	4.56354	4.52187	4.08335	4.20104	4.11265	4.54965	4.67047	3.71297	3.50087	4.47405	4.43828	4.5415	4.08982	3.99158	3.98333	4.1037	4.84546	4.90656	4.28461	4.40068	4.74224	4.75459	4.39601	4.16509	4.33577	5.1806	4.54054	4.76759	4.06518	3.99395	4.4378	4.09668	4.73162	4.31175	4.14946
ENSMUSG00000012777	Acp4	13.4128	15.8884	15.0762	14.7474	15.5477	16.0249	12.8946	15.2468	15.4117	16.3418	16.118	17.1637	13.5479	16.0064	14.0139	17.0673	14.5443	15.9109	14.7552	15.9814	14.7609	13.2987	14.2691	14.3511	13.5928	12.8891	14.251	15.7493	14.9806	15.4034	14.2556	13.0229	15.4291	14.8813	13.5041	14.4782
ENSMUSG00000001348	Acp5	2.57645	2.64456	1.72247	1.91059	1.73428	2.54309	2.02671	2.72379	2.20537	2.38305	2.34554	2.34706	2.35293	2.39642	1.70872	2.26233	1.79921	2.66953	2.28647	2.40948	2.77816	1.96325	2.04513	2.57652	1.82281	2.14607	1.8076	1.97581	2.30485	1.42982	1.75688	2.19155	1.63667	1.81401	1.96679	2.43722
ENSMUSG00000028093	Acp6	3.80314	3.28507	4.9236	4.25013	3.81797	4.56662	3.38824	3.70267	3.57845	3.80183	3.60191	3.61723	3.76402	3.63094	3.27066	3.1199	3.36949	3.91392	3.30905	4.00884	3.25902	3.30716	3.8184	3.61271	3.48944	3.37655	3.3632	3.41611	3.65114	3.47518	3.21288	3.53564	4.09194	4.43758	3.87153	3.02386
ENSMUSG00000037469	Acp7	2.04274	1.12059	1.60056	1.43256	1.60461	2.07564	2.00607	1.605	1.85114	1.36762	1.83607	1.5999	2.04532	1.55757	1.61847	1.41796	2.06428	1.99102	1.70241	1.87326	1.93503	1.40018	1.63061	1.62144	1.64518	1.36652	1.60117	1.62763	1.76154	1.79385	1.72904	1.6888	1.91681	1.97124	1.71534	1.73948
ENSMUSG00000032561	Acpp	0.153905	0.173296	0.225621	0.140819	0.286092	0.15118	0.159036	0.113424	0.156981	0.105036	0.202136	0.138491	0.123379	0.166258	0.099757	0.13424	0.200069	0.203205	0.287201	0.357525	0.235406	0.29276	0.269888	0.307571	0.338589	0.375118	0.339479	0.413483	0.226532	0.130664	0.251617	0.208121	0.293375	0.241339	0.24987	0.279928
ENSMUSG00000022622	Acr	163.372	156.4	158.333	152.653	159.702	154.063	165.294	165.024	133.826	174.72	150.408	162.065	152.247	161.419	158.648	182.139	135.116	153.445	140.923	129.272	141.097	137.541	143.581	137.972	137.23	148.03	149.351	143.358	138.428	137.548	136.823	130.475	140.833	140.925	138.917	136.707
ENSMUSG00000072770	Acrbp	411.489	409.18	404.005	417.729	419.359	393.356	432.201	411.562	398.079	431.225	395.1	409.59	388.786	396.573	405.771	418.699	424.739	386.083	347.686	362.752	370.779	359.227	354.948	360.477	341.962	344.263	345.742	343.673	351.909	359.381	365.043	354.253	374.198	353.189	361.672	337.643
ENSMUSG00000032110	Acrv1	85.8942	86.4898	99.5712	84.9872	94.1247	98.3029	65.1322	100.759	89.6597	67.4868	88.2552	88.908	76.1939	98.7037	75.7572	90.4954	74.8693	87.5675	117.273	109.461	110.084	106.581	104.089	105.64	104.636	101.701	106.826	115.956	100.812	99.4142	107.193	99.656	108.615	108.919	92.5376	121.705
ENSMUSG00000032281	Acsbg1	80.3257	69.4125	87.029	74.0699	71.7678	81.2676	77.6985	76.5318	77.0281	81.4721	77.9934	74.4667	86.0133	81.6641	83.0122	86.1123	90.2216	80.2405	68.9743	68.9624	69.9087	60.6769	60.081	64.9731	61.1781	60.7576	61.6253	59.9996	69.655	64.0694	67.6548	70.5582	72.1783	77.7657	66.2092	70.9721
ENSMUSG00000024207	Acsbg2	116.153	107.082	124.99	115.823	113.652	112.109	107.445	121.765	106.037	109.454	111.425	122.591	117.1	119.744	109.192	122.484	104.36	117.699	117.352	119.573	117	115.702	114.865	110.633	110.246	114.067	111.556	114.19	109.879	114.634	116.428	108.575	111.507	113.504	108.539	114.723
ENSMUSG00000024209	Acsbg3	74.5131	69.5751	75.2458	72.245	78.9418	80.0796	67.3311	78.528	67.3783	84.1554	80.0923	81.9468	72.5618	77.9694	66.7086	92.7347	70.5656	74.4217	75.9401	79.9173	74.0552	70.3303	72.4482	75.9242	64.3039	67.4337	69.1918	74.8925	74.6035	77.6775	76.7512	70.4692	77.4633	77.825	64.7847	75.104
ENSMUSG00000076435	Acsf2	3.76866	4.2287	3.28383	3.5076	3.43011	3.67354	4.73753	4.75542	4.1905	4.18405	4.41103	4.47492	4.28115	4.58334	3.80368	4.08582	5.35239	4.44807	3.43081	3.29833	3.54943	3.80711	3.57427	3.82557	4.69847	3.89922	3.76042	3.38787	4.08104	4.32329	3.0117	4.2747	4.19018	4.31478	3.32303	3.56646
ENSMUSG00000015016	Acsf3	11.9172	12.7481	12.5083	13.0972	13.5195	12.2805	15.3376	12.6583	12.1535	15.4826	13.2047	14.3212	12.0544	13.0879	12.5801	14.1958	15.6487	11.9109	11.3571	11.169	11.4937	9.34818	11.1865	10.423	11.7812	10.0598	10.0986	10.8168	11.6846	10.954	10.3012	11.2607	11.4206	11.0916	11.6177	9.80724
ENSMUSG00000018796	Acsl1	180.617	174.927	185.552	172.976	173.398	177.489	148.03	174.613	156.896	144.807	171.252	175.8	160.923	172.244	156.796	167.334	150.57	186.779	205.576	204.261	190.062	201.334	198.844	190.31	190.458	192.274	198.149	196.502	179.517	188.675	194.193	184.271	185.273	195.59	184.227	203.235
ENSMUSG00000032883	Acsl3	2.44616	3.19532	2.44862	2.63117	2.54411	2.91341	2.75743	3.55354	3.14819	2.19605	3.1995	2.61643	2.36851	3.3184	2.63791	2.62956	2.76849	3.61923	4.0218	3.84609	3.3109	3.59876	3.75763	3.9207	4.18421	4.36194	4.13176	4.18434	3.30627	3.57902	3.9879	3.89818	4.31442	3.99012	3.74166	4.79276
ENSMUSG00000032883	Acsl3	1.5655	1.90378	2.02983	1.2551	1.47131	1.63991	4.14653	1.90707	1.88377	2.25455	4.0681	1.72776	1.33816	2.14817	2.06505	2.76657	2.3268	2.24757	1.75202	2.68727	1.34531	1.34603	2.03219	1.93775	3.55854	2.29315	2.96896	1.38551	1.68792	1.26494	2.02587	2.84409	3.34687	1.99483	1.95054	2.47508
ENSMUSG00000031278	Acsl4	0.540541	0.546762	0.555272	0.34475	0.508526	0.545386	0.373969	0.529136	0.706949	0.280854	0.488471	0.484492	0.748136	0.45403	0.530837	0.453099	0.478377	0.536644	0.730171	1.01293	0.728204	1.0921	0.975406	0.907792	0.932509	0.875597	1.07377	1.1801	1.09712	1.09667	0.837283	0.961918	0.956639	1.00699	1.01586	1.20208
ENSMUSG00000024981	Acsl5	6.87882	6.82218	5.42073	6.62407	6.81747	6.55867	5.54891	6.7401	6.94474	5.50832	6.67151	6.19055	5.87217	6.01856	5.64166	6.19876	6.21589	6.9895	7.66486	7.5973	6.83377	7.34764	7.38367	7.38	8.20073	8.42925	7.48303	8.92952	7.40605	6.98827	7.48494	7.73714	7.18567	7.3912	7.43971	7.82271
ENSMUSG00000020333	Acsl6	26.6586	26.0485	29.0789	23.7806	23.705	24.259	22.7581	24.5889	23.854	21.0163	23.6343	25.6242	25.0801	26.4081	24.4621	24.0237	21.4941	31.2265	34.6832	32.747	28.7547	32.6861	34.0459	29.5053	31.5316	32.2765	33.3061	29.99	28.5983	33.152	30.3228	29.2192	27.6403	31.4052	29.7976	33.2134
ENSMUSG00000033533	Acsm1	0	0	0	0	0	0	0	0	0	0	0	0	0	0	0	0	0	0	0	0	0	0	0	0	0	0	0	0	0	0	0	0	0	0	0	0
ENSMUSG00000030945	Acsm2	0	0	0	0	0	0	0	0	0	0	0	0	0	0	0	0	0	0	0	0	0	0	0	0	0	0	0	0	0	0	0	0	0	0	0	0
ENSMUSG00000030935	Acsm3	0.14413	0.125057	0.122002	0.199573	0.106704	0.179204	0.174779	0.182194	0.159743	0.123791	0.174979	0.133026	0.241513	0.093196	0.093434	0.10668	0.214484	0.090361	0.204191	0.239793	0.20062	0.206742	0.160898	0.168804	0.27265	0.415767	0.320815	0.328487	0.205018	0.249582	0.348902	0.163553	0.357237	0.193934	0.21395	0.44083
ENSMUSG00000047026	Acsm4	0	0	0	0	0	0	0	0	0	0	0	0	0	0	0	0	0	0	0	0	0	0	0.031823	0.031298	0	0.007446	0	0	0	0	0.028199	0	0	0.008439	0	0
ENSMUSG00000030972	Acsm5	0.158894	0.163974	0.075153	0.193099	0.142872	0.162823	0.159719	0.179422	0.223741	0.14789	0.165707	0.075218	0.139191	0.220845	0.213941	0.138048	0.096846	0.163737	0.088198	0.210844	0.117043	0.030676	0.146915	0.192148	0.062131	0.047037	0.122559	0.177871	0.054033	0.170828	0.099404	0.061231	0.127824	0.25539	0.181074	0.114967
ENSMUSG00000027452	Acss1	3.05009	2.34719	3.02896	2.58327	2.74619	2.77692	2.63973	2.70585	2.54161	2.61676	2.85043	2.997	3.30042	3.30389	2.65711	2.49735	2.61949	3.36894	2.94118	3.47333	3.5604	3.16303	3.45069	3.05941	3.02929	3.0546	3.20404	2.96095	3.49545	3.07519	2.86366	2.98346	3.56327	3.80186	3.46508	3.36786
ENSMUSG00000027605	Acss2	26.936	26.8366	24.8306	27.4305	26.4342	26.4177	28.2775	26.3636	26.8828	24.6256	28.9864	27.3647	28.3383	27.3736	26.2806	27.8223	26.2566	25.7751	24.3924	27.8705	26.4605	25.9143	27.5736	24.3557	26.7943	27.0061	26.7651	27.6127	26.4797	24.4519	26.2995	27.6021	27.7225	26.0778	27.4957	27.2186
ENSMUSG00000035948	Acss3	0.090307	0.103681	0.046621	0.044002	0.198167	0.092755	0.067189	0.192449	0.111975	0.077828	0.1029	0.030513	0.101665	0.159158	0.081165	0.115048	0.063299	0.137858	0.162934	0.228154	0.186279	0.273027	0.091809	0.070128	0.211811	0.168016	0.237562	0.072547	0.057154	0.154208	0.16744	0.234808	0.128528	0.186292	0.079329	0.237245
ENSMUSG00000031972	Acta1	0.568011	0.615187	0.66029	0.327141	0.36275	0.696763	0.514959	0.698933	0.467724	0.759196	0.559126	0.788614	0.607415	0.657207	0.450712	0.569093	0.406167	0.436231	0.196954	0.509643	0.438575	1.5457	1.3298	0.83607	1.02502	1.11082	0.742526	1.50611	1.28096	1.39326	1.01222	1.01246	0.996459	1.3156	1.2771	1.09753
ENSMUSG00000035783	Acta2	23.033	20.7001	23.527	20.4969	24.361	22.8196	23.5518	25.375	23.0726	24.2602	20.8977	22.9822	24.3063	22.072	19.8985	22.688	24.1764	18.336	18.8279	19.3884	19.3818	18.1667	17.3401	17.5309	17.62	17.6642	19.1629	17.3569	17.3063	16.3004	18.5884	18.828	20.6915	17.6011	20.5476	16.4605
ENSMUSG00000029580	Actb	428.863	420.812	402.632	445.131	405.185	418.057	484.443	438.544	406.567	442.196	411.319	412.95	398.982	383.51	379.506	410.481	456.135	394.248	327.497	369.207	379.249	337.68	349.695	340.815	355.566	373.19	332.989	358.929	350.634	319.92	348.53	351.312	377.254	353.051	370.017	340.775
ENSMUSG00000055194	Actbl2	0.01376	0	0	0	0	0	0.011992	0	0	0	0	0	0	0.028621	0.020274	0.017645	0	0	0	0	0	0	0	0	0	0	0	0.036017	0	0	0	0	0	0.012861	0	0.019324
ENSMUSG00000068614	Actc1	0.068446	0	0	0.015151	0.031438	0	0.030089	0	0	0	0.021394	0	0	0	0	0.114858	0	0.037466	0	0	0	0	0	0	0.028799	0	0.02616	0	0.028321	0	0	0.02239	0	0	0	0
ENSMUSG00000031085	Acte1	87.4046	94.5038	82.5708	88.3377	82.2601	83.5006	86.5975	84.8214	84.8414	80.0319	83.4759	88.1104	81.4107	83.0681	92.3682	77.8775	82.0138	87.4845	80.0875	80.2942	79.201	85.0509	82.4994	78.6778	80.1283	78.5683	75.4705	74.3036	75.9173	81.9515	78.9752	74.9603	73.3576	75.3749	79.1337	70.1468
ENSMUSG00000062825	Actg1	592.435	552.704	575.95	590.397	590.285	591.897	730.292	685.077	582.263	672.967	582.419	614.725	607.835	573.511	625.941	624.734	636.595	576.895	454.23	492.872	523.272	486.518	468.865	512.416	472.072	496.367	491.938	508.532	510.192	483.614	491.153	518.621	528.097	543.101	516.104	466.305
ENSMUSG00000059430	Actg2	253.117	255.7	242.491	248.198	236.264	230.823	257.366	237.829	221.654	243.21	228.633	235.529	222.85	230.127	219.821	231.933	231.411	218.336	192.969	210.87	220.863	208.805	215.526	204.441	211.961	219.91	197.221	211.288	205.216	195.474	208.374	205.878	213.404	205.399	224.13	200.56
ENSMUSG00000078129	Actl10	23.0003	21.1907	27.0973	23.3666	27.2447	30.9267	27.282	28.7774	28.0276	31.0561	23.9005	26.0287	26.4314	26.4965	28.1927	30.0036	26.8962	19.4308	19.6545	23.5074	21.9813	19.529	19.807	21.5521	20.3915	19.9038	21.2218	20.3146	22.3457	21.1312	21.6045	20.8043	24.6402	20.6057	19.761	19.6541
ENSMUSG00000066368	Actl11	161.027	149.496	159.584	164.739	148.08	160.555	166.784	166.072	150.978	159.337	166.326	179.362	165.211	154.354	166.821	166.439	169.095	160.802	145.587	157.264	157.627	146.451	144.651	148.404	143.528	152.372	154.915	155.398	156.397	146.736	154.299	157.557	151.51	162.085	162.703	158.001
ENSMUSG00000027671	Actl6a	59.9052	56.8367	63.5793	57.2912	62.7224	62.6174	57.3711	62.8331	55.7076	61.0998	56.8167	63.4289	63.0857	62.398	58.5846	61.448	60.7488	58.0501	57.4574	56.2498	51.7016	55.9771	55.6678	55.0158	52.1727	53.6415	54.851	52.6484	54.8457	58.0237	58.9109	55.1426	57.8719	56.2254	56.8829	53.8764
ENSMUSG00000029712	Actl6b	0.121099	0.146604	0	0.090709	0.115437	0.068472	0	0.142235	0.062394	0.056259	0.117728	0.133984	0	0.081675	0.08193	0.087464	0.146494	0	0	0.03734	0.04225	0.061557	0.072103	0.091863	0.153257	0.090897	0.058143	0.076809	0	0.062426	0.101828	0.156053	0.09164	0.037466	0.192001	0.120527
ENSMUSG00000070979	Actl7a	385.278	348.643	363.086	360.283	367.554	362.502	367.199	360.907	326.506	383.097	362.741	366.439	337.216	341.273	329.289	392.422	352.267	305.167	275.008	311.211	300.388	269.271	281.694	289.104	274.425	282.35	271.177	294.978	291.031	282.846	295.504	287.074	307.296	279.875	287.705	275.727
ENSMUSG00000070980	Actl7b	790.797	767.803	824.465	787.715	854.783	875.525	842.82	896.237	780.99	967.075	885.207	880.492	799.098	846.36	769.159	983.626	841.333	725.28	639.029	716.959	718.127	616.027	665.749	674.164	632.564	620.058	624.896	672.317	699.654	678.784	714.721	685.288	760.532	674.119	650.616	633.633
ENSMUSG00000092519	Actl9	426.799	456.264	449.368	457.424	425.627	430.689	471.806	455.07	416.36	463.083	453.53	456.317	413.966	395.58	415.408	456.797	470.087	392.502	334.584	366.461	371.038	344.404	340.264	341.703	346.748	352.569	328.542	359.207	351.538	322.568	354.34	358.354	375.749	362.303	366.01	340.799
ENSMUSG00000015143	Actn1	1.85793	1.98442	1.66969	1.71494	2.11983	2.00757	1.74812	2.49317	1.84487	1.8565	2.11301	1.77412	2.02121	1.87978	1.76047	1.98899	1.78388	1.70792	1.63641	1.93736	1.99511	1.64385	2.24619	2.00041	2.19681	2.00339	2.02727	2.56431	2.32213	1.83113	2.14534	1.91742	2.22334	2.40237	2.09227	1.85603
ENSMUSG00000052374	Actn2	1.30311	1.34159	2.31046	1.43062	1.3774	1.86634	1.13072	1.57216	1.01501	2.13283	1.55549	1.38717	1.63803	0.886898	0.997163	1.56542	1.15727	1.00222	0.93371	1.21064	1.41407	1.25211	1.06564	1.01384	1.21848	1.21006	1.60112	1.09568	0.995642	1.03091	0.738986	1.43754	1.33558	1.25109	0.985328	1.52179
ENSMUSG00000006457	Actn3	5.92704	6.053	5.62028	5.32897	5.79265	6.57017	6.14991	5.63872	5.67186	8.13128	6.68157	7.2317	5.73585	6.86568	5.83123	7.85348	6.44809	5.10024	4.30367	5.45205	5.61494	4.38624	4.7699	4.95222	4.59071	4.37186	4.77291	5.06136	5.78422	5.31273	5.02119	6.08524	6.06174	5.63546	4.99884	4.83626
ENSMUSG00000054808	Actn4	14.0527	14.7252	14.5723	15.8833	13.6745	14.3122	15.8179	14.0995	14.6424	14.2883	14.1381	14.8846	13.951	13.3241	14.0073	14.384	15.2886	15.3314	13.3607	13.2501	14.2332	13.5537	14.4772	13.1141	13.1614	14.7882	12.981	12.8144	12.5498	12.9501	13.1053	13.8042	13.6384	13.4851	14.0139	14.1309
ENSMUSG00000021076	Actr10	85.4721	86.2241	84.5986	79.6328	81.0494	83.5081	79.3937	80.4253	77.4269	82.14	83.4605	79.9633	76.7806	77.1924	72.7592	81.8984	82.5811	80.5069	76.9806	78.858	74.7367	74.793	75.9517	73.4772	74.4395	72.9868	77.6181	76.7201	72.5859	71.1207	74.9827	71.8964	76.4602	72.8455	73.5986	74.7137
ENSMUSG00000025228	Actr1a	157.379	150.814	155.464	162.95	156.135	160.79	174.128	158.971	154.952	180.082	167.153	170.508	169.192	153.006	165.842	169.637	181.359	156.825	129.704	138.11	138.549	128.71	128.045	130.237	129.018	135.623	136.01	132.345	138.334	128.862	136.544	143.229	140.288	142.064	143.554	135.463
ENSMUSG00000037351	Actr1b	15.1218	14.2222	15.5895	13.93	15.1176	13.6205	14.4226	16.8723	13.7094	17.6719	14.5666	15.5308	12.6788	13.6735	14.0546	16.2404	13.1799	15.6763	15.6552	14.8418	14.3802	14.4068	14.2848	13.6277	13.3556	13.58	13.0903	12.7991	13.2263	14.7607	15.5677	13.3333	14.1595	15.347	12.9595	14.769
ENSMUSG00000020152	Actr2	4.48439	4.786	4.30712	3.8336	4.21088	4.09442	3.80952	4.37204	4.79886	3.67719	3.48432	4.50217	4.2737	4.42937	3.89387	3.99059	4.03453	4.74745	6.21143	5.20842	5.41409	5.27237	5.25482	5.73797	5.34667	5.2561	5.87282	5.83726	5.19645	5.39039	5.04164	4.71059	5.12964	5.50669	5.14932	5.2585
ENSMUSG00000026341	Actr3	6.90212	6.03453	6.57302	5.20565	5.31506	5.85352	5.36625	5.40668	5.89442	5.38099	5.71397	4.96321	5.03929	6.0347	6.51678	5.61168	4.68178	5.90579	8.06356	8.865	6.77805	8.79325	7.4542	7.25477	8.10516	7.95538	8.59246	8.34778	7.33354	7.61519	7.76077	6.9029	6.86249	7.3803	7.98697	9.16259
ENSMUSG00000056367	Actr3b	0.9952	0.850962	0.940927	0.845342	0.864158	1.04785	0.962822	1.01888	0.806571	0.618017	0.947797	0.818843	0.990906	0.823082	0.850959	0.766217	0.98177	1.05987	0.956404	0.808184	0.579204	0.969555	0.948878	1.12617	0.912262	1.16929	0.721663	0.824841	0.931504	1.07733	0.91437	0.750758	0.814748	0.609913	0.636353	0.822457
ENSMUSG00000037761	Actr5	9.40211	8.37857	9.28144	9.07595	8.853	8.97401	10.043	10.2981	7.86419	10.8005	9.40788	8.7343	8.90044	9.1511	8.09559	9.77361	10.899	8.50766	8.06662	8.31672	8.99371	7.43451	7.54637	7.26907	7.94178	8.06771	6.98204	6.74303	8.18109	7.41435	7.70378	8.61362	8.61187	9.25417	7.78884	7.04537
ENSMUSG00000019948	Actr6	3.17088	3.81887	2.53173	3.01154	2.61391	3.34481	2.42105	3.67979	2.768	1.74334	2.99378	2.83838	2.69171	3.27792	2.79003	2.07771	2.01511	3.40572	5.62056	5.60138	4.37433	6.28387	5.88436	4.33331	4.3042	5.13947	5.21821	4.83097	3.74946	5.86339	4.79828	4.0241	4.29121	4.75187	3.43441	6.12316
ENSMUSG00000015971	Actr8	20.5866	25.9501	25.7373	22.7259	26.4534	19.1729	19.2758	23.215	17.2788	22.4317	21.0347	22.951	18.9458	17.3671	22.5377	18.6835	19.2862	19.7826	17.4812	21.2993	19.7406	26.5731	19.1978	23.7251	19.8814	24.2036	20.4529	19.4426	18.9016	24.4163	21.085	20.073	23.6522	23.0195	21.3157	21.768
ENSMUSG00000046615	Actrt1	8.06282	8.59371	7.70918	7.43854	7.92479	8.55586	6.69876	7.32962	7.22048	6.81297	8.28857	9.26643	7.49304	8.50498	7.29545	6.72355	7.87302	8.08806	9.8283	9.54687	9.20834	9.91141	9.15892	9.23539	10.4246	10.2116	9.5616	9.62268	8.9453	9.69689	8.45591	9.00936	8.15813	9.70328	8.57534	9.81212
ENSMUSG00000051276	Actrt2	479.31	512.706	438.158	503.9	461.54	471.496	551.342	480.21	450.62	505.459	479.913	465.716	458.556	431.213	425.687	463.455	538.627	442.268	335.902	384.692	399.969	367.525	367.712	348.486	377.904	384.663	356.523	376.644	369.024	343.814	367.475	379.828	400.317	366.25	402.621	351.435
ENSMUSG00000037737	Actrt3	46.779	45.7071	39.2034	43.2537	41.4546	47.3547	44.7447	42.3903	43.2545	39.584	43.7521	39.708	37.231	37.222	33.6161	38.5607	46.2623	41.3995	33.2977	39.1483	38.3748	34.8661	40.9295	36.0055	41.2694	40.0597	33.7066	43.3423	35.0165	31.8934	32.9864	38.676	38.5928	35.0153	35.0069	36.0202
ENSMUSG00000026836	Acvr1	1.31257	1.34993	1.52881	0.810781	0.887648	0.834324	1.68507	1.57187	2.1568	1.23249	0.96061	1.09063	1.41579	1.11674	1.02513	1.14366	0.894316	1.12461	1.76888	1.35057	1.40416	1.0399	1.83874	1.14364	1.33513	1.76611	2.27689	1.28022	1.36195	1.18314	1.84235	1.32013	2.17894	1.44022	0.960105	1.33741
ENSMUSG00000000532	Acvr1b	4.75197	4.52742	4.77969	5.31726	4.69916	5.5939	4.85349	5.02563	4.84276	4.43458	5.08791	4.51645	5.15282	5.04596	4.72463	4.89504	5.3975	5.17715	5.56612	6.16203	5.04975	5.52682	5.47654	5.53192	5.37808	5.17898	5.47383	5.41301	5.35979	5.31036	5.63011	5.92229	5.63728	5.34853	6.03937	6.00112
ENSMUSG00000026834	Acvr1c	0.057334	0.018657	0.036308	0.036739	0.035737	0.025507	0.025997	0.021148	0.010763	0.016818	0.016933	0.039894	0.018324	0.02667	0.025304	0	0.030542	0.04668	0.052025	0.011053	0.030682	0.039877	0.077685	0	0	0.030461	0.019824	0.067336	0.032622	0.048737	0.052821	0.038486	0.031852	0.018124	0.054191	0.042024
ENSMUSG00000052155	Acvr2a	1.42038	1.62032	1.80219	1.62656	1.44011	1.43671	1.54783	1.4121	1.44636	1.26763	1.46118	1.45758	1.44909	1.5121	1.5541	1.63126	1.75489	1.69581	2.55824	1.82652	1.98348	2.57398	2.30507	2.27589	2.09767	2.38125	2.42143	2.01183	2.14228	2.19249	2.47485	1.94344	2.32416	2.20992	2.25241	2.52522
ENSMUSG00000061393	Acvr2b	0.504509	0.519597	0.469726	0.442887	0.576715	0.490786	0.463705	0.44179	0.465205	0.388784	0.523624	0.444558	0.458217	0.558418	0.470477	0.454228	0.468309	0.608296	0.686099	0.699354	0.485239	0.643859	0.49897	0.705007	0.580483	0.532691	0.484447	0.640845	0.670908	0.577259	0.630971	0.552086	0.590309	0.600053	0.578895	0.523319
ENSMUSG00000000530	Acvrl1	1.10722	0.909737	1.06916	0.930111	1.21811	1.28824	1.34827	0.895771	1.0598	1.08717	0.941807	0.944382	1.04454	1.21494	1.3334	0.868257	1.14997	0.891763	0.895881	1.02118	0.923054	0.84572	0.868463	0.850715	1.08538	0.699423	0.767746	1.03657	1.15529	1.02919	0.724301	0.855178	0.976834	0.689527	1.25384	1.1518
ENSMUSG00000023262	Acy1	1.39855	1.20274	1.36513	2.04371	1.55186	1.56375	2.03933	1.08399	2.11126	1.79318	1.45569	2.05187	2.06331	1.4997	1.87681	1.91413	1.772	1.54215	1.22704	1.24774	1.06176	1.21459	1.07547	1.02167	0.917037	1.42343	1.24838	0.945829	1.30178	0.958133	1.52576	1.12371	1.67667	1.22009	1.11408	1.20355
ENSMUSG00000024866	Acy3	3.30825	3.01897	3.00146	3.57273	3.47605	4.08576	3.23544	3.46596	3.49413	3.8818	3.61271	4.06684	3.09208	3.2227	3.9659	3.56149	3.30052	4.40552	3.55524	3.17419	3.68127	2.9456	2.85572	3.53516	2.48761	3.21921	2.40522	2.53509	2.93187	2.13136	2.50091	3.58136	3.429	2.48483	3.21045	2.86612
ENSMUSG00000008822	Acyp1	103.114	136.757	109.889	106.279	105.081	90.5729	101.904	92.2276	98.7194	82.2409	90.0502	78.7746	86.0691	101.29	96.5219	78.2988	86.8876	105.221	127.411	104.978	101.591	131.707	129.474	109.19	119.422	117.749	110.591	109.197	100.946	121.841	105.681	105.237	107.291	101.039	108.861	116.07
ENSMUSG00000060923	Acyp2	3.33168	3.13998	3.07191	3.66457	3.06102	2.94279	4.13549	2.27913	3.36862	2.16325	2.73923	2.54478	2.78039	4.20651	3.43443	1.59616	2.09504	2.99449	4.43973	3.18342	3.56619	5.39214	4.13382	4.54232	3.97006	3.55305	5.29556	3.2857	4.04333	4.53581	3.96533	3.18829	3.83277	4.1237	4.93092	4.67638
ENSMUSG00000017697	Ada	2.20313	2.08871	1.92707	1.9361	2.20138	1.89917	1.8571	2.97588	1.89161	2.01073	2.02171	2.39394	2.06337	2.28844	2.33013	1.97973	2.66153	2.37134	1.80889	1.89125	1.73622	1.80877	2.39749	1.67876	1.55318	1.70423	1.74861	2.0407	1.93566	1.76685	1.31245	1.79919	2.47386	1.8002	1.68837	2.28449
ENSMUSG00000027719	Adad1	38.4965	36.5315	43.8249	36.1577	38.85	35.9557	31.9144	39.7104	35.4159	31.5378	35.2703	36.3558	41.4724	38.0961	35.4582	38.332	32.4703	46.8403	58.6371	47.3556	39.2293	48.9385	51.262	46.0533	45.225	46.6273	48.2026	47.6269	45.1421	44.5401	48.9024	43.3597	44.5219	47.4736	45.4984	52.6947
ENSMUSG00000027719	Adad1	5.91371	7.49307	3.48661	2.95955	3.6054	6.89631	6.55609	3.33607	7.40939	4.70688	8.42062	7.39452	7.00358	8.4934	5.8993	4.94364	1.29399	6.76351	7.94343	10.8863	8.1074	10.5856	8.21858	12.5977	10.9198	8.34191	13.0782	7.85828	9.35487	10.5281	6.5034	6.212	9.17981	11.343	10.7174	11.0288
ENSMUSG00000027719	Adad1	0.889235	2.80861	2.37521	0.287893	0	0	2.47423	2.33087	0	2.27294	1.12025	2.40992	0	3.51976	3.30065	2.97469	0	1.18498	2.90516	1.28535	0.258179	3.35393	3.02332	4.00878	3.48127	2.98434	4.20456	0	3.31758	1.12535	1.34483	3.31315	0	0	0	2.84359
ENSMUSG00000027719	Adad1	17.3076	19.9974	21.607	19.5986	19.7398	20.131	14.8719	18.7556	21.059	14.6058	20.2327	18.8944	13.8047	22.3369	21.4902	17.5152	16.5124	18.4676	21.5323	17.697	23.4107	24.4141	21.2317	23.4703	25.3877	23.2474	28.1412	25.9196	19.2267	25.4756	22.9787	24.3009	24.1799	25.8047	21.8671	27.9978
ENSMUSG00000024266	Adad2	19.0097	19.5991	17.237	18.9162	20.2153	19.5466	19.7377	20.5717	17.9804	20.8465	19.5751	19.2302	17.3666	19.6807	16.6794	21.4011	21.1252	17.7026	17.2831	18.9612	17.8869	13.7556	16.2809	17.1419	16.0043	16.6577	15.7515	14.4134	16.6799	17.6499	18.1384	17.1642	18.8745	17.2154	16.1186	14.4696
ENSMUSG00000027259	Adal	1.07133	1.30617	0.997763	1.07469	0.937465	1.07287	0.596765	1.72207	1.12595	0.950822	0.9434	1.06354	0.984547	1.14451	0.702365	0.989967	0.807158	1.16078	1.5982	1.37228	1.29634	1.45793	1.64828	1.65669	1.21262	1.39225	1.56399	1.4699	1.32922	1.26357	1.40891	1.32325	1.26572	1.32466	1.41579	1.50036
ENSMUSG00000054693	Adam10	1.43039	1.26819	1.59385	1.28004	1.18003	1.51012	1.10301	1.33851	1.45847	0.877493	1.16934	1.08706	1.54193	1.56873	1.23131	1.23527	1.22507	1.83062	2.34751	2.27813	2.00417	1.85982	2.25619	2.58139	2.64189	2.6755	2.52981	2.63124	2.26099	2.65654	2.52977	2.00184	2.08212	2.54643	2.22884	3.15654
ENSMUSG00000020926	Adam11	3.43664	2.93196	3.02828	3.27408	2.46739	2.88471	3.50874	3.28616	3.21476	3.74199	3.4424	3.05806	3.35902	3.60456	3.43258	3.06661	3.5506	3.37663	3.24531	3.36863	3.43464	3.1263	3.38796	2.93135	3.10938	3.84821	2.6622	3.33866	2.86351	3.20743	3.03889	3.18839	2.80854	3.06459	2.75366	3.16079
ENSMUSG00000054555	Adam12	0.119579	0.064246	0.091418	0.115722	0.085063	0.185847	0.087461	0.159741	0.104925	0.097378	0.09833	0.134766	0.234825	0.124095	0.12246	0.082828	0.144964	0.179956	0.158921	0.20328	0.152121	0.177699	0.23145	0.179439	0.151898	0.155725	0.152092	0.180848	0.150528	0.202703	0.142513	0.157887	0.113996	0.166192	0.14034	0.23543
ENSMUSG00000028041	Adam15	5.4196	4.17429	6.16899	4.57733	5.14306	5.24369	4.55048	5.16821	5.00098	5.30098	5.15625	5.91161	5.56232	5.71908	4.99075	5.98227	4.49997	5.43168	6.26476	5.62047	5.99178	5.06827	5.18162	4.87738	4.24805	4.75568	4.60143	5.5121	5.34554	6.31869	6.09109	5.46541	5.2413	5.85142	5.018	5.65092
ENSMUSG00000052593	Adam17	2.01663	1.73785	2.12047	1.67652	1.70941	2.28096	1.29093	2.1772	2.22232	1.75446	1.70697	2.02294	1.96256	1.97182	1.70433	2.35337	1.592	2.25198	3.21884	3.10587	2.64412	3.24684	3.2368	3.10174	3.09782	3.29488	3.41308	3.0876	2.8015	3.28602	2.61856	2.91557	2.65694	3.10933	2.91547	3.08776
ENSMUSG00000031552	Adam18	28.5701	28.1322	28.926	26.8202	28.7722	27.6357	24.0103	27.5633	27.1829	18.6437	26.4355	29.0027	26.0718	27.9901	26.1245	25.994	23.6363	31.7455	37.194	34.9572	33.4094	38.5485	36.177	33.4715	34.438	35.6935	38.2531	35.9005	32.0374	32.1067	32.5414	32.8938	35.2459	34.3318	35.4095	36.4055
ENSMUSG00000011256	Adam19	0.301386	0.259129	0.348341	0.276333	0.303014	0.240629	0.273346	0.32644	0.290496	0.181876	0.306995	0.205114	0.280874	0.223195	0.346226	0.173913	0.380946	0.376427	0.252169	0.370804	0.286644	0.31027	0.226694	0.259428	0.337784	0.249805	0.478286	0.252233	0.264597	0.238291	0.335107	0.36366	0.335993	0.367573	0.325904	0.32158
ENSMUSG00000072647	Adam1a	90.6479	83.985	90.8579	87.4058	86.6951	87.4059	82.8504	90.245	81.1788	83.6031	86.5095	93.6702	85.6595	87.622	82.4853	92.5099	81.3744	89.9905	88.3704	93.7039	92.6425	89.641	91.2261	88.6179	86.3548	90.2119	87.8184	94.1916	86.8262	92.684	88.726	87.9798	90.8814	90.361	88.6409	92.0631
ENSMUSG00000062438	Adam1b	47.58	45.7558	50.5834	45.8943	44.0805	44.9522	41.162	45.1225	43.0164	40.1704	46.6879	49.742	48.0957	48.886	45.2967	44.5273	42.9768	53.6083	57.5792	56.5423	56.1872	60.9065	56.917	55.5555	56.5458	57.6949	60.2181	56.7144	52.097	58.8765	56.1464	54.6287	53.4384	57.8415	57.0272	58.132
ENSMUSG00000022039	Adam2	89.2937	93.5034	91.7027	88.1689	91.5643	94.2931	81.2484	90.5425	87.2334	74.3874	86.4783	90.8098	88.3198	91.3618	87.596	86.6815	83.1959	99.9762	113.278	111.873	106.437	119.721	115.893	106.02	110.973	112.998	113.669	114.532	101.421	111.642	109.193	106.762	105.561	109.245	108.956	116.245
ENSMUSG00000046282	Adam20	6.66562	6.62042	7.00291	5.03267	6.56196	7.05453	4.29576	6.17086	6.25707	4.94816	5.82536	6.48448	6.36979	7.52684	5.86558	7.12871	4.92903	6.93284	12.9036	11.3295	10.929	12.1502	10.1874	11.6589	11.0971	10.5272	13.0855	12.7513	10.7628	12.8378	11.2802	10.4213	11.5557	12.8159	11.487	13.8162
ENSMUSG00000008438	Adam21	7.61688	8.3637	8.84018	7.36898	7.45664	9.23926	5.51887	8.79326	7.8486	6.17952	7.31356	8.46456	7.85232	9.18932	7.3045	8.35757	7.03887	8.57526	10.962	9.8256	8.99491	9.60914	9.5014	10.4256	8.82179	8.8615	10.0506	10.0256	8.71464	9.49095	9.76292	9.2281	8.99852	10.4245	8.43536	10.774
ENSMUSG00000040537	Adam22	0.876813	0.696493	0.452788	0.40166	0.447746	0.437359	0.66408	0.488897	0.754888	0.329407	0.375942	0.524563	0.368498	0.477816	0.757134	0.342532	0.460947	0.453829	0.601087	0.938904	1.14725	0.829347	1.08977	1.09993	0.576872	0.919384	1.20188	1.40708	0.985136	0.665222	0.615597	1.43335	0.976756	1.33646	0.920089	1.46976
ENSMUSG00000025964	Adam23	0.193742	0.206298	0.414495	0.365564	0.349522	0.293061	0.44543	0.322143	0.228168	0.223741	0.218253	0.366513	0.43513	0.382328	0.32735	0.343819	0.215286	0.405909	0.284845	0.283695	0.324283	0.384972	0.280732	0.255123	0.298611	0.301546	0.287465	0.291874	0.300353	0.338385	0.289004	0.313999	0.335888	0.32693	0.240825	0.374246
ENSMUSG00000025964	Adam23	0.353024	0.319994	0.375972	0.205989	0.200477	0.11121	0.105758	0.150558	0.545873	0.276301	0.265287	0.496811	0.217737	0.617973	0.34502	0.123315	0.385657	0.177059	0.141211	0.419204	0.180358	0.34546	0.370759	0.283321	0.264619	0.336806	0.31443	0.251832	0.658081	0.179814	0.235643	0.32637	0.202117	0.20398	0.471284	0.427498
ENSMUSG00000046723	Adam24	10.9515	11.1959	11.9541	9.13607	11.3059	12.143	8.19137	11.9237	11.8008	7.90696	11.7557	12.3784	10.7969	12.0615	8.73398	11.8324	7.06831	12.5697	21.1409	17.5449	16.4364	19.0739	19.0847	18.137	18.0404	16.8109	20.5537	19.1543	17.2084	18.0474	18.1762	15.2503	15.5528	17.4492	16.2507	22.1041
ENSMUSG00000071937	Adam25	6.39668	5.78608	6.22892	5.51303	6.49635	7.01291	3.77697	6.56897	5.49362	3.89859	5.20893	5.5185	6.06109	6.58189	5.40115	5.97976	4.62439	6.59568	10.0536	9.78756	9.05775	10.4531	9.55052	9.77707	10.2825	9.8044	9.77556	10.804	7.96896	9.55668	9.70211	7.26111	7.84202	9.39845	8.53404	11.0541
ENSMUSG00000048516	Adam26a	5.35229	4.68433	5.76378	3.98589	5.13129	5.05661	3.09042	5.1769	4.71365	3.61189	4.49261	4.52832	5.18371	5.16979	4.34573	6.01349	3.61293	5.86879	10.9309	8.32637	7.5072	8.52084	8.23199	8.7902	7.44508	8.34821	9.58648	8.11348	7.71848	10.3857	8.90975	7.51837	7.60688	8.92068	7.32093	10.3492
ENSMUSG00000063900	Adam26b	2.65213	1.92441	2.48733	1.83893	2.35514	2.67198	1.73039	2.25764	2.04567	2.04613	1.98172	2.4372	1.73394	2.75453	2.56506	2.21314	1.56503	2.87048	3.47571	3.32429	2.32271	2.99197	3.07147	3.62808	2.98809	3.07208	2.90109	2.78211	2.70397	3.46749	2.95608	2.49638	2.89629	2.77519	2.36295	3.72313
ENSMUSG00000014725	Adam28	0	0	0	0	0	0	0	0	0	0	0	0	0	0	0	0	0	0	0	0	0	0	0	0	0	0	0.016647	0	0	0	0	0	0	0	0	0.010133
ENSMUSG00000046258	Adam29	2.20685	2.60644	2.47598	2.43545	2.27307	2.67077	1.81321	2.96611	2.71903	1.93928	2.49717	2.88042	2.42412	3.10311	2.10165	3.1676	1.98554	3.07879	5.22439	4.70833	4.7903	4.35079	4.79789	5.22746	4.64976	4.61141	5.81828	5.27095	5.04099	4.74369	5.52665	3.91099	4.99822	4.86021	4.1707	6.27917
ENSMUSG00000031553	Adam3	150.331	152.249	146.544	125.675	137.832	150.48	107.78	156.476	150.596	90.2527	134.345	148.224	141.895	147.997	127.248	129.476	114.26	166.278	232.546	208.601	201.747	231.238	212.299	200.086	221.43	215.083	233.121	227.681	198.79	215.432	205.64	198.546	185.598	221.423	202.392	237.335
ENSMUSG00000043468	Adam30	15.2477	16.5816	16.8607	15.0338	15.5572	15.2977	14.3464	15.2962	14.6692	12.9314	15.2337	15.989	14.6761	15.6347	14.6962	14.2645	13.2188	17.2311	18.6575	17.9016	17.2455	19.7797	18.6225	18.2843	18.179	17.7939	19.6416	18.4154	16.7387	17.9452	17.7339	17.4552	15.7533	17.7518	17.8509	19.2686
ENSMUSG00000037437	Adam32	113.354	123.443	111.381	102.464	112.135	100.658	81.4815	104.143	102.054	74.4116	103.259	99.1975	96.9388	112.245	93.3245	89.8921	85.0695	118.432	170.211	153.78	141.984	175.535	159.512	154.01	157.582	154.831	165.089	161.38	132.005	151.035	144.741	136.218	141.153	138.252	142.277	167.435
ENSMUSG00000027318	Adam33	0.172607	0.121654	0.169244	0.154277	0.086993	0.151419	0.187231	0.096904	0.25473	0.102188	0.1665	0.168336	0.165414	0.220623	0.170805	0.093026	0.114884	0.120988	0.221062	0.182463	0.210562	0.154223	0.150363	0.111472	0.195915	0.080877	0.171226	0.229795	0.169721	0.153159	0.184012	0.109945	0.27211	0.16796	0.176767	0.219611
ENSMUSG00000079058	Adam34	2.32376	2.46842	2.34804	1.69102	2.57451	2.43632	1.29985	2.02378	2.15807	1.28325	2.32512	2.54251	2.35104	2.91081	1.85853	2.04439	1.65246	2.58368	4.26405	4.24555	3.40964	4.27309	4.01914	4.03444	3.80528	4.01558	4.05657	3.56717	2.98302	3.884	3.58436	2.98897	3.93732	3.96761	3.4803	4.71412
ENSMUSG00000050190	Adam34l	0.45142	0.8105	0.773832	0.66582	0.484222	0.603066	0.309642	0.633896	0.525247	0.385626	0.457921	0.734429	0.458648	0.566842	0.532892	0.485797	0.390084	0.484915	1.51191	1.0054	0.680605	0.843964	0.753223	0.883369	0.963477	0.679306	1.09486	1.27781	0.908765	1.11781	1.03416	0.808188	0.834065	1.01361	0.839124	0.98295
ENSMUSG00000054033	Adam39	7.40238	6.93877	8.08773	6.53949	7.72199	7.41397	4.8183	7.14896	7.19215	4.607	6.36857	6.71839	7.1145	7.36511	5.17821	6.91504	4.49802	7.51348	12.2249	11.1693	10.0381	11.61	11.1267	11.5508	10.8858	10.1328	11.2628	12.7736	9.76008	10.8433	10.5946	9.40465	10.1758	10.4973	11.1147	12.2238
ENSMUSG00000072972	Adam4	10.9215	12.0904	10.7127	9.65422	9.6977	11.7006	8.05421	10.9694	9.63395	7.77504	11.0834	11.4358	8.83201	11.8526	8.64795	9.68135	8.55073	11.3498	13.694	14.7008	13.1213	13.6168	15.7971	14.1443	15.6925	14.279	13.3802	16.2217	12.7368	11.8324	12.6493	11.9236	13.7638	14.1046	13.4134	15.8803
ENSMUSG00000031554	Adam5	106.129	106.138	106.488	97.2705	102.95	106.623	80.1399	110.61	103.944	68.0498	93.7085	103.749	104.922	108.48	94.89	102.242	89.7769	121.131	179.251	157.397	155.887	176.857	161.218	157.691	170.42	167.802	180.109	181.733	151.104	159.307	155.628	148.702	156.045	162.33	154.258	187.388
ENSMUSG00000043945	Adam6a	16.2215	15.4723	14.5314	16.1427	15.2012	16.4739	13.9427	14.0549	9.56106	14.7875	18.087	13.3245	12.6085	20.5312	12.0232	16.2031	15.9645	9.71146	17.7663	19.8093	23.0029	20.2443	14.5952	22.8078	24.0986	21.901	19.7367	20.3052	17.1488	19.9728	20.4521	19.5596	18.7368	20.5697	22.5949	21.0777
ENSMUSG00000043945	Adam6a	6.64935	5.65748	5.86517	4.31207	5.76844	7.30284	3.64664	5.87651	10.3402	1.99734	2.9555	6.56194	4.77472	2.3526	3.76878	2.76385	2.14278	11.2341	7.24726	8.27243	4.59451	7.10337	13.7493	2.83146	3.37188	5.0953	6.68236	9.14255	7.74617	5.23098	5.65452	5.33656	7.75157	5.20108	2.52447	7.31586
ENSMUSG00000051804	Adam6b	10.7071	11.5839	10.3207	7.82791	10.0447	12.7528	9.20229	9.62554	8.68987	9.38289	12.3438	8.81319	8.40246	12.7077	8.68319	10.1121	9.11088	10.0112	14.04	13.0179	13.0681	14.026	17.2379	16.4168	12.8967	17.9003	17.1135	18.0475	11.9865	14.5216	14.4013	13.7636	15.5532	17.2224	17.3548	11.9961
ENSMUSG00000051804	Adam6b	6.18358	6.43614	5.79504	7.3885	5.63575	4.87064	4.61309	6.30811	6.97556	2.93899	3.68358	4.36366	4.4871	4.73444	4.93996	3.19284	4.353	5.99109	8.50992	8.59755	7.63591	7.45059	6.90238	4.97307	9.64053	4.83566	2.68317	5.92863	7.82981	4.09231	6.63733	6.37219	4.66071	4.80442	2.93835	12.549
ENSMUSG00000022056	Adam7	0	0	0.356425	0	0	0	0	0	0	0	0	0	0	0	0	0	0.01613	0	0	0	0	0	0	0	0	0.01331	0	0	0	0	0	0	0	0	0	0
ENSMUSG00000025473	Adam8	1.55444	1.19953	1.67918	1.20138	1.99376	1.6742	1.42878	0.659053	1.54668	1.83046	2.12428	1.93918	1.10679	2.05186	1.87959	1.99043	1.77755	1.74397	1.9464	1.70546	1.53294	1.1301	0.653408	1.21629	0.678573	1.11263	1.44711	1.68568	1.84865	1.95205	2.10307	1.13623	1.50722	1.54667	1.80464	1.85057
ENSMUSG00000031555	Adam9	1.6877	1.55983	2.15585	1.46734	1.8971	2.06232	1.66629	2.11646	1.94741	1.44495	1.76392	2.00174	2.03785	2.13747	1.85789	1.68306	1.93651	2.08464	2.48632	2.41461	2.50845	2.71386	2.89645	2.7735	2.41775	2.54743	2.96064	2.79015	2.71529	2.74879	2.39936	2.34605	2.53407	2.53596	2.8863	2.87589
ENSMUSG00000022057	Adamdec1	0	0	0	0	0	0	0	0	0	0	0	0	0	0	0	0	0.023199	0	0	0	0	0	0	0	0	0	0	0	0	0	0	0	0	0	0.011136	0
ENSMUSG00000022893	Adamts1	0.169612	0.115377	0.191382	0.116428	0.09799	0.175933	0.149172	0.148964	0.234529	0.18505	0.195702	0.136363	0.121438	0.383874	0.218605	0.097578	0.162919	0.189737	0.276994	0.221171	0.26517	0.204422	0.11308	0.189638	0.192078	0.31401	0.179084	0.196939	0.268707	0.136001	0.267756	0.186499	0.333454	0.255982	0.258786	0.234562
ENSMUSG00000024299	Adamts10	0.463896	0.589808	0.564566	0.515619	0.507626	0.489036	0.609295	0.544108	0.578489	0.524407	0.494285	0.675172	0.473426	0.815821	0.42183	0.543765	0.492758	0.674178	0.732662	0.773736	0.74821	0.733569	0.772652	0.600147	0.702785	0.614095	0.606199	0.659099	0.689277	0.817326	0.854852	0.721597	0.604428	0.773952	0.673043	0.747062
ENSMUSG00000047497	Adamts12	0.032352	0.047072	0.060636	0.049987	0.033389	0.06063	0.067534	0.059206	0.074365	0.026282	0.033841	0.04211	0.085535	0.058584	0.088107	0.041841	0.059749	0.05238	0.104283	0.062422	0.059501	0.09724	0.043959	0.06823	0.042798	0.088199	0.051587	0.057491	0.09344	0.067519	0.089788	0.042667	0.09249	0.044584	0.075802	0.082237
ENSMUSG00000014852	Adamts13	0	0	0	0.012604	0	0	0	0	0	0.007606	0	0.032932	0	0	0	0	0.007834	0	0	0	0	0	0	0.007277	0	0.015705	0	0.006259	0.009015	0.008375	0	0	0	0	0	0
ENSMUSG00000059901	Adamts14	0.148945	0.131472	0.122279	0.173532	0.155885	0.117875	0.079573	0.116547	0.188962	0.148136	0.115913	0.177391	0.128743	0.251423	0.144415	0.14886	0.212213	0.16428	0.119217	0.184412	0.233408	0.156355	0.222173	0.207626	0.134634	0.17434	0.1386	0.180907	0.171284	0.146621	0.162985	0.135665	0.154554	0.126222	0.154062	0.145672
ENSMUSG00000033453	Adamts15	0.177546	0.163847	0.19189	0.129612	0.162295	0.089982	0.134444	0.175885	0.267516	0.128635	0.110038	0.210628	0.153398	0.153158	0.159708	0.147006	0.172488	0.186006	0.263151	0.228462	0.196428	0.135877	0.252781	0.237206	0.148094	0.139547	0.222814	0.14654	0.176419	0.208634	0.226476	0.17637	0.261438	0.132769	0.178661	0.131082
ENSMUSG00000049538	Adamts16	0.091654	0.039458	0.097822	0.021198	0.025205	0.033628	0.053975	0.039085	0.047849	0.039618	0.009029	0.087918	0.08727	0.084605	0.040494	0.014521	0.046435	0.022553	0.067721	0.089301	0.071055	0.15358	0.060009	0.060651	0.06404	0.089187	0.042984	0.024596	0.102445	0.084793	0.063373	0.038362	0.081757	0.043747	0.100224	0.068587
ENSMUSG00000058145	Adamts17	2.00489	1.98212	1.93617	2.01634	1.88506	1.89831	2.17974	2.09169	2.00771	1.68343	1.92591	2.32523	1.91577	1.86071	2.05198	1.97678	2.08713	2.17944	2.26154	2.32887	2.19275	2.07505	2.35315	2.07634	2.31553	2.08303	2.39601	2.16738	1.89099	2.08637	2.00783	2.61578	1.88524	2.2024	2.1761	2.46298
ENSMUSG00000053399	Adamts18	0.00832	0	0.018948	0.007309	0	0.014254	0.027375	0	0.027267	0	0.023393	0	0.039428	0	0	0	0	0.016627	0.017009	0.026616	0	0.00658	0.02175	0	0	0.044677	0	0	0.014984	0.018848	0.027227	0.034972	0	0.022938	0	0.022466
ENSMUSG00000053441	Adamts19	0.102708	0.083478	0.061882	0.075461	0.053064	0.083115	0.115307	0.07379	0.081147	0.072428	0.061943	0.125261	0.106937	0.109073	0.047989	0.044774	0.073776	0.060197	0.108663	0.100018	0.115733	0.151258	0.146768	0.138682	0.125814	0.144575	0.131999	0.11606	0.078444	0.116791	0.080088	0.097024	0.143269	0.122122	0.128748	0.146246
ENSMUSG00000036545	Adamts2	0.756983	0.608948	0.657674	0.577802	0.712017	0.836287	0.785946	0.90805	0.979321	0.755092	0.941894	0.877943	0.862338	0.737201	0.777023	0.707646	0.874646	0.657464	0.758334	0.706851	0.648043	0.638753	0.826135	0.808059	0.897106	0.677628	0.812125	0.783065	0.708629	0.752459	0.694099	0.762214	0.706566	0.695307	0.798526	0.681059
ENSMUSG00000022449	Adamts20	0.331806	0.333584	0.356295	0.824394	0.315527	0.45441	0.203872	0.385905	0.404606	0.242588	0.331473	0.422155	0.375634	0.404185	0.183453	0.322447	0.380293	0.285454	0.398321	0.326663	0.288971	0.418188	0.40685	0.357589	0.496298	0.393136	0.348019	0.525622	0.453447	0.431715	0.445923	0.417639	0.354892	0.419957	0.322237	0.423683
ENSMUSG00000043635	Adamts3	0.150039	0.176343	0.135436	0.160783	0.168722	0.132739	0.167636	0.131748	0.092468	0.164711	0.0986	0.166308	0.130664	0.133354	0.111304	0.10034	0.124774	0.213238	0.115582	0.177071	0.205858	0.183731	0.146167	0.200747	0.157338	0.23936	0.119835	0.190002	0.242514	0.273673	0.110145	0.106459	0.172019	0.233423	0.161681	0.254741
ENSMUSG00000006403	Adamts4	0.085692	0.042429	0.06787	0.079351	0.099462	0.107399	0.08454	0.097953	0.072486	0.10263	0.081637	0.083151	0.0587	0.072318	0.095285	0.067607	0.101604	0.150968	0.085593	0.093139	0.095118	0.140167	0.114685	0.169278	0.116237	0.073091	0.077184	0.058625	0.073133	0.08336	0.152606	0.08223	0.106903	0.098446	0.107746	0.114736
ENSMUSG00000022894	Adamts5	0.298437	0.335305	0.2371	0.21363	0.223161	0.208138	0.14089	0.327253	0.336031	0.223808	0.221017	0.187099	0.315912	0.298426	0.214268	0.349409	0.341441	0.233909	0.349117	0.302693	0.19733	0.322128	0.279016	0.328853	0.475163	0.376231	0.400611	0.386024	0.414098	0.237533	0.340656	0.308993	0.365588	0.296152	0.398397	0.442187
ENSMUSG00000046169	Adamts6	0.080601	0.040255	0.070374	0.060935	0.044466	0.059745	0.064006	0.092183	0.060033	0.023813	0.053687	0.07542	0.061241	0.053106	0.05347	0.02551	0.06895	0.10747	0.088071	0.066342	0.135958	0.066099	0.118421	0.223981	0.100805	0.11186	0.16352	0.135773	0.125877	0.132477	0.109299	0.133764	0.124044	0.155529	0.109862	0.1443
ENSMUSG00000032363	Adamts7	0.6601	0.564178	0.701259	0.545908	0.462763	0.613924	0.446869	0.542216	0.747333	0.612898	0.487704	0.810261	0.654692	0.497703	0.586524	0.382288	0.791755	0.576216	0.550352	0.654358	0.716355	0.567208	0.503738	0.706989	0.59804	0.571812	0.511305	0.692795	0.661728	0.619268	0.531318	0.577606	0.632151	0.813583	0.52196	0.502587
ENSMUSG00000031994	Adamts8	0.09891	0.07404	0.135097	0.226738	0.178514	0.121395	0.198468	0.204031	0.131633	0.176005	0.084058	0.137318	0.140179	0.192732	0.158246	0.160804	0.172005	0.159712	0.12237	0.074108	0.063825	0.103351	0.076973	0.153558	0.177229	0.179853	0.111445	0.165883	0.107451	0.129083	0.135942	0.109103	0.117892	0.083623	0.089749	0.154923
ENSMUSG00000030022	Adamts9	0.205596	0.175637	0.14383	0.125231	0.163627	0.152336	0.169045	0.325023	0.214872	0.163484	0.137159	0.148477	0.165458	0.270393	0.133382	0.176639	0.21287	0.163618	0.267287	0.265606	0.254569	0.252619	0.352278	0.262053	0.363287	0.23389	0.283885	0.286098	0.329532	0.157035	0.278708	0.209199	0.327255	0.326695	0.309415	0.338147
ENSMUSG00000066113	Adamtsl1	0.517883	0.744422	0.52433	0.515726	0.558489	0.661244	0.527886	0.646725	0.558665	0.518327	0.581929	0.490221	0.439029	0.466494	0.57708	0.403823	0.540749	0.566058	0.569403	0.627699	0.638186	0.613342	0.618383	0.546705	0.687462	0.684528	0.638461	0.621537	0.64632	0.616164	0.592072	0.696247	0.787965	0.68344	0.561838	0.81127
ENSMUSG00000036040	Adamtsl2	0.281415	0.289618	0.375914	0.330494	0.250056	0.22087	0.242114	0.305268	0.205494	0.234328	0.147965	0.196122	0.182828	0.262138	0.187578	0.364601	0.322616	0.191411	0.26199	0.19116	0.18762	0.252947	0.346956	0.258223	0.25137	0.270835	0.224129	0.319916	0.234589	0.265796	0.29656	0.262603	0.279698	0.241027	0.32194	0.213165
ENSMUSG00000070469	Adamtsl3	0.061555	0.111406	0.075794	0.067759	0.090664	0.114853	0.065851	0.121277	0.070174	0.113049	0.093968	0.077393	0.085323	0.057648	0.053303	0.073897	0.06467	0.078655	0.042215	0.074539	0.174809	0.120724	0.119939	0.065008	0.124269	0.075424	0.07321	0.15105	0.112048	0.157148	0.071179	0.103859	0.100007	0.063935	0.093211	0.111738
ENSMUSG00000015850	Adamtsl4	0.434723	0.14894	0.400567	0.149873	0.475535	0.348935	0.281334	0.246283	0.445845	0.217012	0.298476	0.284186	0.313493	0.335322	0.32641	0.2908	0.280787	0.317621	0.19245	0.355813	0.323496	0.304724	0.229047	0.197911	0.220515	0.221113	0.196793	0.254526	0.257595	0.333525	0.24093	0.357889	0.330274	0.273397	0.291364	0.341316
ENSMUSG00000043822	Adamtsl5	1.06872	0.905559	1.16219	1.32529	0.912545	0.939092	1.52754	1.20939	1.18008	0.972584	1.01972	1.22037	1.01904	0.958689	1.33503	0.740296	1.07272	1.10593	0.87516	0.850556	0.910935	0.564509	0.986496	0.542016	1.20734	0.730669	0.889419	0.662902	0.773826	0.968038	0.837062	0.927326	0.866877	1.28299	0.863408	0.776644
ENSMUSG00000056413	Adap1	5.5642	5.50077	4.33402	6.00973	5.51229	5.16209	6.69851	5.0854	4.98379	5.28561	5.40751	5.67277	5.77243	4.604	6.86273	5.89988	7.45955	5.38871	4.42794	3.98054	3.52547	4.70775	3.85881	4.4855	3.92497	5.05898	3.92832	3.72158	4.41951	4.49636	4.2911	5.27761	4.72305	4.48367	4.38887	3.93811
ENSMUSG00000020709	Adap2	0	0.163877	0.296632	0.294912	0.075744	0.253717	0.114601	0	0.108647	0.153979	0.123104	0.059174	0.300101	0.375174	0.356071	0.131525	0.215719	0.415602	0.480618	0.21761	0.134385	0.386261	0.334786	0.254292	0.213488	0.349247	0.276855	0.36996	0.235147	0.116273	0.314839	0.151439	0.096225	0.268163	0.161399	0.533128
ENSMUSG00000027951	Adar	1.61353	1.29858	1.79501	1.38792	1.49461	1.68697	1.93383	1.53514	1.73022	1.6598	1.44779	1.82439	1.46957	1.44965	1.44348	1.39797	1.65242	1.67718	1.78429	1.79173	1.58268	1.65063	1.69026	1.69899	1.51571	1.75781	1.91985	1.72382	1.78485	1.80426	1.60411	1.84157	1.77043	1.65157	1.69205	1.55939
ENSMUSG00000020262	Adarb1	2.59241	2.11796	3.12446	2.22259	2.83577	2.67177	2.28487	2.92552	2.5703	2.4253	2.93555	3.13101	2.67243	2.60583	2.9296	2.54631	2.04858	2.93425	3.32043	2.9712	2.81635	2.8813	3.08097	3.20412	2.5426	2.54394	2.86241	2.58449	2.86415	3.19082	3.05807	2.7295	2.84211	3.15235	2.8939	3.00886
ENSMUSG00000052551	Adarb2	0.027898	0.018011	0	0.01122	0.013225	0	0.013189	0	0	0	0	0	0.011222	0.007593	0.022466	0	0	0.009098	0.010631	0	0.038956	0	0	0	0	0	0	0	0	0	0.014095	0	0.009159	0.017519	0	0
ENSMUSG00000031949	Adat1	1.68173	1.10123	1.56553	1.53579	0.972829	1.22843	1.30627	1.58428	1.43397	1.2991	1.1128	1.54542	0.88417	1.07721	1.08842	1.16105	1.71969	1.16479	1.70797	1.72266	0.881007	1.95765	2.01481	1.77518	1.61324	1.90372	1.67054	1.63243	1.8134	1.91161	1.32	1.44981	1.73819	1.56295	1.51471	1.56153
ENSMUSG00000019808	Adat2	8.82998	8.06959	10.1321	8.29187	9.59349	10.5178	8.75643	9.81926	8.85244	10.4053	9.01816	8.54367	9.74123	10.266	9.48344	9.89494	7.72909	8.68018	9.18171	10.027	8.11996	8.49863	9.26391	9.6421	8.16789	8.65619	9.11167	8.41436	9.61086	11.126	9.69621	9.42641	9.67394	9.55336	8.45316	9.96862
ENSMUSG00000035370	Adat3	19.4474	17.6715	19.2311	20.4529	19.6641	19.6152	21.9969	19.974	18.3617	22.1702	19.7576	20.0491	16.7532	18.5268	19.7934	21.1577	17.5529	17.0253	15.9077	16.2141	18.469	15.9694	15.2673	14.6412	13.8613	15.3645	12.7097	15.0418	14.0151	16.0322	18.5513	16.3873	16.4617	15.197	15.0523	15.5405
ENSMUSG00000021044	Adck1	6.49796	5.92988	6.64097	5.98964	6.84401	6.23489	6.75059	7.14217	6.09646	6.57475	6.71552	6.69461	7.34081	6.37224	6.06869	6.1148	7.6485	5.93696	4.3841	5.69051	6.09303	6.09071	5.56745	5.99462	4.81682	5.42599	6.00697	5.48817	5.63075	5.64973	6.24636	6.14458	6.51284	5.23232	6.1433	5.42376
ENSMUSG00000046947	Adck2	2.85315	2.94521	3.68321	2.91425	2.57723	3.04976	3.19435	3.05429	3.04718	2.96909	3.64565	2.67553	2.72381	2.89998	3.00713	3.29163	3.70044	2.41766	1.88856	2.64818	2.14923	1.79221	2.59764	2.11497	2.00181	2.73508	2.56918	2.78455	2.61753	2.41246	2.89238	2.41362	2.61314	2.815	2.56574	2.56288
ENSMUSG00000022550	Adck5	7.66906	8.82811	8.10699	6.98455	8.53649	7.71177	9.28525	8.62052	7.63296	9.31927	8.65382	8.65026	8.64605	7.6845	8.39921	9.82393	9.20269	8.35824	6.61038	7.21436	7.76878	7.0962	6.84624	7.10933	6.98745	7.13533	6.2011	6.50174	6.9582	6.75452	7.02119	6.56272	7.46054	6.62509	6.9695	6.0338
ENSMUSG00000020431	Adcy1	0.572859	0.485359	0.495066	0.617922	0.539341	0.477427	0.630603	0.564214	0.536355	0.549903	0.527918	0.566052	0.668588	0.471599	0.740201	0.596525	0.677547	0.54834	0.365496	0.52935	0.520135	0.469116	0.518192	0.508476	0.467184	0.617707	0.567782	0.432035	0.536608	0.425891	0.48973	0.585159	0.610309	0.643439	0.496725	0.528915
ENSMUSG00000026567	Adcy10	45.7295	41.4041	43.5032	39.152	40.6719	44.4783	37.1537	42.0093	39.3275	31.0965	44.2915	44.7598	41.3066	44.9668	39.2582	40.3167	36.7551	45.6823	54.2455	56.9598	51.9608	56.1138	55.2009	54.3444	54.8287	54.7235	58.3794	57.5672	53.7059	55.2191	52.1481	52.8926	53.1851	58.4689	57.3291	60.8595
ENSMUSG00000021536	Adcy2	1.03844	0.973212	0.950893	0.955062	1.03951	1.0471	0.970498	0.970994	0.998552	0.920907	1.06259	1.09708	0.815628	0.965249	1.17303	0.702522	0.867559	1.08499	0.954451	0.856146	1.00779	1.04877	0.894674	0.910391	0.928832	1.01523	1.10119	0.932667	1.0666	1.09718	1.24349	1.01454	0.935234	1.36897	0.97523	0.985415
ENSMUSG00000020654	Adcy3	1.20527	1.10462	0.907321	0.954688	0.775902	1.15161	1.21032	1.1416	1.0315	1.2688	1.27363	1.15717	1.29593	1.0356	1.00863	1.40712	0.965526	1.04229	1.2153	1.37024	1.13659	1.33849	1.38254	1.22955	1.03988	1.24812	1.38283	1.12874	1.11621	1.38061	1.32522	1.13428	1.10068	1.11123	1.2465	1.58756
ENSMUSG00000022220	Adcy4	0.083207	0.090616	0.151686	0.136004	0.129657	0.121498	0.138769	0.067025	0.098598	0.156365	0.064077	0.134856	0.223887	0.160635	0.240295	0.098693	0.137275	0.121167	0.115742	0.085756	0.063776	0.121147	0.143692	0.110448	0.136834	0.148181	0.109175	0.162606	0.17594	0.152931	0.064982	0.085517	0.108685	0.113461	0.143122	0.240039
ENSMUSG00000022840	Adcy5	0.935553	0.777081	0.942361	0.866139	0.841615	1.09952	0.682073	1.0666	0.956731	0.996739	1.05602	0.902671	0.854285	0.938399	0.928273	1.05319	1.05969	0.976475	0.812305	0.838422	0.768834	1.12185	1.02261	1.09315	0.980827	0.976564	0.90268	1.07033	0.97635	1.0771	0.847052	1.02736	1.12905	0.950063	1.16949	0.87525
ENSMUSG00000022994	Adcy6	1.82218	1.97668	1.78952	1.8946	2.21773	1.66363	2.07038	1.99127	2.10808	1.69762	2.14895	1.92851	2.12158	1.68345	2.08143	1.55792	2.3132	1.9507	1.58772	1.83477	1.80081	1.95618	1.96482	1.84957	2.2083	2.16418	1.97943	1.64917	1.78385	1.7664	1.85804	2.22643	1.87343	1.89018	2.07912	1.78287
ENSMUSG00000031659	Adcy7	1.15968	0.931315	1.21657	0.755104	0.901226	0.785304	0.874818	1.28613	1.34505	1.12735	1.31478	1.39895	1.11276	1.20208	1.2771	1.21927	1.07654	1.19978	1.52664	1.58216	1.41738	1.06672	1.22926	1.28898	1.16253	1.7208	1.48866	1.37014	1.16572	1.28929	1.38505	1.65383	1.51901	1.61085	1.30915	1.52343
ENSMUSG00000022376	Adcy8	0	0	0	0.014611	0	0	0	0	0	0.018068	0	0	0.018577	0.009757	0.026472	0.009747	0	0	0.011885	0	0	0	0.048532	0.028914	0	0.02593	0	0	0	0.060619	0	0	0	0	0	0
ENSMUSG00000005580	Adcy9	1.00032	0.893318	1.07071	1.01342	0.850736	1.0666	1.04052	1.0003	1.02938	1.0203	1.10208	1.26502	1.1035	1.10129	1.27206	0.931231	1.15227	1.43792	1.27043	1.16767	1.25767	1.40939	1.28501	1.38048	1.1514	1.24537	1.20897	1.46195	1.48602	1.21863	1.23172	1.44006	1.34221	1.65425	1.34238	1.28548
ENSMUSG00000024256	Adcyap1	0.013603	0	0	0	0	0	0	0	0	0.010411	0	0	0	0	0	0	0	0	0	0	0	0	0.008768	0	0	0	0	0	0	0	0	0	0	0	0	0
ENSMUSG00000029778	Adcyap1r1	0.18386	0.112931	0.075131	0.080109	0.114566	0.030078	0.108762	0.205736	0.129598	0.114682	0.13816	0.173298	0.075625	0.190134	0.113884	0.11912	0.055087	0.187432	0.074928	0.095101	0.10324	0.114727	0.143434	0.165898	0.129735	0.134713	0.211569	0.115064	0.143993	0.116291	0.158964	0.154683	0.18393	0.164823	0.091951	0.155167
ENSMUSG00000029106	Add1	12.1907	9.11759	11.8605	10.4613	10.7651	11.5113	11.4722	11.5628	11.0288	12.2729	12.3149	12.2752	11.5389	12.3118	11.8074	12.0751	11.9406	11.7075	11.1414	10.947	10.5809	10.4637	10.9664	11.7266	9.88097	10.7547	10.5702	10.9693	11.559	10.999	11.5739	11.4874	10.9908	12.3755	10.8876	10.638
ENSMUSG00000030000	Add2	0.498771	0.448387	0.378291	0.532755	0.354094	0.515832	0.484013	0.437375	0.507377	0.329875	0.321199	0.509282	0.308888	0.477729	0.435877	0.563804	0.429122	0.531243	0.57964	0.514843	0.690663	0.498732	0.577544	0.576356	0.466357	0.252515	0.573846	0.711941	0.631541	0.443158	0.364371	0.44458	0.582077	0.46293	0.636482	0.634728
ENSMUSG00000025026	Add3	13.0616	13.7136	14.8789	11.6598	12.9723	13.7896	11.5009	12.9779	11.975	11.2411	12.4836	11.9578	12.8915	15.0286	11.8363	12.6041	11.2966	15.0997	16.7775	17.3053	15.3652	17.9039	16.775	16.4125	15.6099	16.2629	17.1133	16.383	14.8436	16.6383	17.3079	15.7241	16.8071	15.857	15.7002	18.8463
ENSMUSG00000050994	Adgb	5.47661	5.54954	8.0205	4.80816	6.87739	6.13527	4.86549	6.9061	6.0114	4.99832	5.99088	7.55213	5.97614	7.05509	5.97698	6.50059	4.04264	6.4888	12.1034	10.7071	8.96138	10.3789	9.94205	11.7388	9.48686	9.46603	12.9162	11.4778	9.77494	12.0465	10.7909	9.34785	10.0741	10.798	9.75146	13.397
ENSMUSG00000025475	Adgra1	0.197939	0.102588	0.166081	0.242136	0.13185	0.184775	0.142682	0.185118	0.120171	0.260394	0.204058	0.195668	0.206038	0.152449	0.166577	0.193583	0.276017	0.208042	0.107615	0.174821	0.12126	0.110083	0.171572	0.141147	0.133787	0.100176	0.093389	0.223314	0.115446	0.083012	0.153055	0.165239	0.1354	0.15649	0.175004	0.139321
ENSMUSG00000031486	Adgra2	0.355769	0.236253	0.290769	0.232321	0.283931	0.21225	0.250591	0.451152	0.340335	0.275488	0.253745	0.273726	0.291671	0.303229	0.24818	0.344169	0.295088	0.336592	0.261697	0.37178	0.182607	0.300264	0.193714	0.305994	0.283495	0.408755	0.218628	0.143429	0.288195	0.243035	0.387829	0.272938	0.335039	0.32627	0.276168	0.321834
ENSMUSG00000029090	Adgra3	4.63729	3.74542	5.65866	3.87747	4.21696	4.17251	4.74055	4.07401	3.94863	3.57464	4.45016	4.39754	4.47785	4.27477	4.32291	4.25045	3.98934	5.00556	4.90073	5.16497	3.88761	5.15449	4.67612	4.64537	4.52011	5.15925	4.94762	5.2465	4.77276	4.78587	5.0289	5.4029	5.1865	5.64274	4.64727	5.60273
ENSMUSG00000034730	Adgrb1	1.69401	1.39757	1.31262	1.09336	0.880761	1.31489	1.11566	1.20294	1.22782	1.52053	1.44961	1.27453	1.06334	1.11926	0.774105	1.47028	1.01667	1.11633	1.19751	1.78187	1.84487	1.16077	1.26483	1.38666	1.17203	1.2133	1.3592	1.59229	1.00597	1.42135	1.26178	1.01442	1.45904	1.35363	1.07335	1.01897
ENSMUSG00000028782	Adgrb2	0.199404	0.28731	0.126628	0.17141	0.206589	0.129275	0.183832	0.335653	0.181673	0.173816	0.187207	0.227145	0.177292	0.130284	0.26057	0.22795	0.192143	0.073502	0.104664	0.135843	0.151364	0.221242	0.157963	0.146242	0.189331	0.151256	0.120432	0.188075	0.147143	0.086358	0.112174	0.193627	0.19763	0.211704	0.213593	0.216168
ENSMUSG00000028782	Adgrb2	0.063803	0.099183	0.089267	0.049736	0	0.03468	0.048493	0.014327	0.06651	0.038405	0.055263	0.040518	0.048532	0.088625	0.077821	0.021935	0.069242	0.083478	0.028607	0.058487	0.065134	0.078144	0.038014	0.071602	0	0.040095	0.071038	0.109161	0.131192	0.055314	0.044043	0.073984	0.068329	0.050283	0.070601	0.058345
ENSMUSG00000033569	Adgrb3	0.149938	0.093213	0.169905	0.121088	0.102825	0.118246	0.131756	0.112083	0.052448	0.048328	0.065287	0.113637	0.073927	0.090954	0.051875	0.118901	0.136763	0.020717	0.149915	0.094246	0.168369	0.091444	0.067154	0.099784	0.052707	0.192885	0.145886	0.17079	0.181776	0.139311	0.104748	0.073206	0.106006	0.180108	0.193767	0.153165
ENSMUSG00000044017	Adgrd1	1.39535	1.0753	1.37331	1.26959	1.09246	1.47183	1.67537	1.21809	1.07744	0.693577	0.888987	1.10255	1.27542	1.17011	1.1926	0.852187	1.20557	0.693922	0.953314	0.991548	1.25899	1.03468	1.24883	0.9239	1.1339	1.07718	1.0934	1.11779	1.20761	1.27879	0.895165	1.04188	1.10408	1.225	0.958826	0.913036
ENSMUSG00000004730	Adgre1	0.678736	0.655952	0.840298	0.502472	0.716743	0.669394	0.903995	0.707465	0.970672	0.723117	0.717173	0.751443	0.828883	0.70079	0.482918	0.881712	0.501968	1.15419	0.89753	0.964582	0.713317	1.05336	0.680423	1.16481	0.954369	0.762573	0.897412	0.687992	0.967212	0.73796	0.64097	0.75709	0.729882	0.751606	0.857378	0.947132
ENSMUSG00000032915	Adgre4	0	0.015329	0	0	0	0.013442	0	0	0.013743	0	0	0	0	0	0	0	0	0	0	0	0	0	0	0	0.021502	0	0	0	0	0	0	0.019126	0	0	0	0
ENSMUSG00000002885	Adgre5	2.11549	2.36715	2.99642	2.58718	2.87062	2.49867	2.75781	2.28705	2.35269	3.47497	2.84595	2.68821	2.45532	2.75193	3.71526	2.99556	3.2644	3.03815	2.97741	2.84381	2.43596	2.54136	2.152	2.64954	2.06647	2.4981	2.43	2.41509	2.45294	2.67441	3.14738	2.34135	2.52413	2.76511	2.59576	2.35452
ENSMUSG00000041293	Adgrf1	0.028987	0.015989	0.01766	0.056653	0	0.031656	0.016457	0	0.020656	0.023969	0.011457	0	0	0.009843	0.009517	0.018617	0.026214	0.020483	0.039405	0.024713	0	0.008635	0	0.019725	0.039018	0.049974	0.033549	0.039401	0.040909	0.007716	0.027931	0.044667	0.007488	0.009743	0.03541	0.069836
ENSMUSG00000057899	Adgrf2	0.020641	0	0.026673	0	0	0.013768	0	0	0.006691	0	0.014566	0	0	0	0	0	0	0	0.026188	0	0.008603	0.038512	0	0.026032	0.037731	0	0.02634	0.018125	0.015474	0.017373	0.020023	0.053613	0.006259	0.015648	0.010839	0.023609
ENSMUSG00000067642	Adgrf3	4.14809	3.90907	4.8637	3.50488	4.10541	4.24534	3.28487	3.84521	3.51163	3.80984	3.07004	4.38023	4.05896	4.25866	4.53235	4.15042	2.85682	4.05446	5.14776	4.74568	4.4715	4.74078	4.76599	5.17854	4.10746	4.02258	4.0004	4.4233	4.65004	4.63019	6.00657	5.17368	4.95263	4.7539	4.19414	4.81217
ENSMUSG00000023918	Adgrf4	0	0.015084	0.035053	0	0.039367	0.014704	0	0	0	0	0	0	0	0	0	0.032188	0.015539	0	0.041576	0.023958	0.030999	0	0	0	0.000212	0.002449	0	0	0.047998	0.013404	0	0	0.021283	0.01838	0	0.020565
ENSMUSG00000056492	Adgrf5	0.221655	0.224277	0.281673	0.382898	0.324112	0.340559	0.236957	0.313451	0.348506	0.317544	0.187211	0.372377	0.415357	0.214168	0.311917	0.188785	0.35518	0.160719	0.339016	0.275998	0.273301	0.516655	0.274996	0.324531	0.324007	0.35135	0.364373	0.234858	0.362358	0.480266	0.358624	0.322433	0.323286	0.433041	0.338959	0.456333
ENSMUSG00000031785	Adgrg1	11.501	8.45185	11.6236	11.1446	11.3055	11.5699	10.9412	10.8887	11.266	12.9188	12.8051	12.7607	11.7058	11.1745	11.8154	13.7209	12.976	12.0016	9.06208	9.88111	9.60161	8.98672	9.39896	8.48488	8.17662	8.99913	8.66283	10.3208	10.4923	8.98517	12.0717	10.5179	11.1074	11.3548	10.3453	9.91556
ENSMUSG00000031298	Adgrg2	0.031896	0.025939	0.066535	0.074419	0.134392	0.065081	0.03795	0.075744	0.097115	0.026751	0.029541	0.016883	0.063169	0.041823	0.065873	0.040961	0.051125	0.101729	0.094615	0.067214	0.057074	0.0299	0.062927	0.097093	0.074288	0.114668	0.071437	0.061421	0.06039	0.100674	0.039236	0.0445	0.078641	0.09394	0.067764	0.103639
ENSMUSG00000060470	Adgrg3	0.09249	0.025637	0.015501	0.062912	0.083007	0	0.048064	0.016831	0.050584	0.09416	0	0.016381	0.062334	0.080058	0	0.038925	0.156973	0.063711	0.091937	0.028414	0	0	0.094292	0.096122	0.189103	0.044445	0	0.049692	0.015463	0.034038	0.051386	0.043414	0.005924	0.100604	0.149014	0.019426
ENSMUSG00000053852	Adgrg4	0	0	0	0.00925	0	0	0	0	0	0	0	0.004164	0.006565	0.010371	0	0.003996	0.004875	0	0.008515	0.005993	0	0	0	0	0.013577	0	0	0	0	0	0.004814	0.016634	0	0	0.009601	0
ENSMUSG00000061577	Adgrg5	0	0.076274	0.035326	0	0.017166	0	0.0374	0.052828	0	0.070258	0.011266	0	0.108165	0.133209	0	0.063949	0.070906	0	0.109448	0.059617	0.017401	0.005951	0.014577	0.026697	0	0	0.037492	0.016061	0	0	0	0.052218	0.066652	0.015175	0	0
ENSMUSG00000039116	Adgrg6	0.005368	0	0.021377	0	0	0.007076	0.018163	0.007523	0.006063	0	0	0	0	0.00924	0	0	0	0.007709	0	0	0	0	0	0	0.028042	0.043646	0.019238	0	0.028237	0.00582	0	0.010997	0	0.006196	0.005637	0
ENSMUSG00000022755	Adgrg7	0.065438	0.066811	0.114306	0.038647	0.124704	0.082475	0.062822	0.146791	0.157828	0.132919	0.108342	0.060342	0.12879	0.136279	0.14983	0.094131	0.060631	0.297931	0.419642	0.226269	0.052205	0.238946	0.171269	0.173464	0.186122	0.188723	0.205228	0.180611	0.170436	0.190707	0.180474	0.10224	0.213716	0.275188	0.169704	0.388761
ENSMUSG00000013033	Adgrl1	8.99279	7.7929	7.52924	6.63869	7.50848	7.30867	7.25841	7.55439	7.38842	6.97952	7.62919	8.62028	8.68886	7.59133	7.60811	7.87206	7.02891	8.86907	8.31276	8.31312	7.73605	7.92669	8.33494	8.66941	7.36267	8.53462	8.01804	7.98579	8.64445	8.66584	9.15521	8.78797	8.96488	9.60414	8.00981	8.78324
ENSMUSG00000028184	Adgrl2	2.82009	3.08361	3.17045	2.61485	2.66234	2.5408	2.75584	2.47471	3.0945	2.27976	2.40943	2.39249	2.68899	2.54979	2.98432	2.20116	2.47113	3.2931	3.57533	3.40922	3.46789	3.90711	4.01966	3.42483	3.07331	3.67302	3.4294	3.19543	2.88346	3.36282	2.69142	3.92725	2.94281	3.04849	3.19787	3.69949
ENSMUSG00000037605	Adgrl3	1.97308	1.90309	2.01751	1.84082	2.23843	1.92107	1.60149	1.87351	1.75603	1.67211	1.92773	1.60234	1.92616	2.05599	1.658	2.03981	1.794	1.91908	2.01935	2.07852	2.39208	2.24086	2.30424	2.69356	2.1196	2.16613	2.03013	2.28996	2.50144	2.24836	2.15707	2.02278	2.06146	2.16895	2.17608	2.06518
ENSMUSG00000039167	Adgrl4	0.057325	0	0.0529	0	0.027068	0.086514	0.02698	0.02366	0.012564	0.023392	0.102546	0.068702	0.071593	0.071525	0.034336	0.050598	0.084221	0.129687	0.067529	0.101168	0.10399	0.089758	0.106858	0.076624	0.07956	0	0.076679	0.146947	0.079742	0.039697	0.06755	0.049078	0.034979	0.115797	0.173879	0.022242
ENSMUSG00000069170	Adgrv1	0.481242	0.443233	0.490574	0.37221	0.487995	0.494975	0.423171	0.458404	0.382359	0.404261	0.499616	0.462665	0.631275	0.461727	0.431636	0.45468	0.419336	0.605083	0.714075	0.626199	0.725329	0.805268	0.689312	0.686118	0.625934	0.704181	0.699587	0.56662	0.618858	0.70987	0.695013	0.625072	0.630976	0.691759	0.665567	0.848839
ENSMUSG00000074207	Adh1	4.65393	4.77128	6.23777	3.79031	4.58007	4.76925	6.44383	6.18006	4.99813	5.74592	5.24457	6.11903	6.61001	6.12701	5.34414	3.74458	4.52263	4.46423	3.83727	4.19487	3.7862	4.38202	4.4398	3.47164	4.32627	3.93095	4.114	3.85997	3.64392	3.96441	3.3411	5.531	4.4708	4.0569	4.36921	3.78876
ENSMUSG00000037797	Adh4	6.167	7.74263	6.33536	6.38833	7.23857	6.07059	6.00088	6.1344	5.98896	6.34225	6.17586	6.30147	5.98629	6.40144	5.6205	6.34173	5.94052	7.12174	6.16199	5.57898	6.97888	6.06567	5.66834	5.57804	5.04308	5.89809	5.49968	5.61243	5.1991	5.06184	5.00813	4.77754	5.50828	5.93986	6.0895	5.52403
ENSMUSG00000028138	Adh5	10.7429	11.3275	10.9741	9.58187	8.20271	7.35902	8.90435	9.22238	9.40608	7.72373	8.28307	8.46905	8.05945	10.0634	10.0132	8.36848	8.65404	8.84976	10.0618	8.7998	8.58873	8.70031	9.86012	9.86831	10.4892	8.94247	9.95094	8.29492	9.6505	9.34292	8.05303	8.10496	8.49308	9.45714	8.29371	9.86216
ENSMUSG00000053054	Adh6a	0	0.059595	0	0.065789	0	0.052833	0	0	0	0	0	0	0	0	0	0	0	0.086979	0	0	0	0	0	0.022788	0	0	0.082314	0.028805	0	0	0	0.130259	0	0.035928	0.020239	0.103861
ENSMUSG00000074206	Adh6b	0	0	0	0.096338	0.064002	0	0	0	0.063328	0	0	0.076998	0.014772	0	0	0.039978	0	0	0.153451	0.090947	0	0	0.071856	0.014748	0	0	0	0	0.01447	0.052237	0	0	0	0.011387	0	0
ENSMUSG00000055301	Adh7	1.52292	1.23097	1.63132	1.35829	1.22894	1.61124	0.949792	1.66467	1.22062	1.06215	1.11814	1.52174	1.58909	1.52564	1.52514	1.47506	0.946387	1.80269	2.5701	1.86649	2.03986	2.71467	2.19607	1.82871	2.0386	1.87948	2.07917	1.85808	1.61199	2.42052	1.97278	1.86005	1.89857	1.50626	1.88465	2.61253
ENSMUSG00000025911	Adhfe1	0.67541	0.608599	0.790617	0.415547	0.381295	0.683253	0.494968	0.614368	0.669028	0.392344	0.535318	0.50053	0.672943	0.561402	0.503177	0.353645	0.467714	0.426486	0.865723	0.686647	0.430495	0.671668	0.748693	0.817466	0.615855	0.853928	0.74067	0.709995	0.586304	0.806108	0.673044	0.61607	0.627786	0.730622	0.530572	0.781894
ENSMUSG00000020629	Adi1	4.21171	3.74178	3.95336	3.12709	3.47794	3.72323	4.48967	3.75412	3.88413	3.67129	3.20985	3.72914	3.76232	3.93382	3.99292	5.15144	4.10146	3.49906	3.01518	3.04223	3.0909	3.84952	3.12875	2.68372	3.11432	3.16595	3.89915	2.95751	3.41696	3.20718	3.37301	3.12943	3.54316	3.14873	2.88316	3.20286
ENSMUSG00000044405	Adig	47.5647	52.9038	41.8173	48.0934	48.7681	55.3614	52.4886	52.9368	52.2306	50.3453	54.2717	45.2931	41.4298	47.4395	38.9283	53.7304	50.2975	40.2668	33.0524	36.8797	41.0981	36.1982	46.8525	39.3975	39.2142	38.3879	33.6686	39.379	40.9074	36.9972	37.3004	38.3282	40.8762	37.0703	35.5342	35.6171
ENSMUSG00000022878	Adipoq	7.52355	9.73411	7.55188	6.92686	7.2513	6.82941	6.27303	8.06616	7.62733	6.60747	8.27307	6.65489	5.77894	8.03234	6.24147	5.95365	6.28206	6.93252	7.46833	6.57485	6.34223	6.46402	9.85655	8.45458	7.4607	9.09976	7.60922	6.78151	6.68119	7.70549	6.30835	7.71432	8.56272	7.3987	6.91795	8.11168
ENSMUSG00000026457	Adipor1	32.1823	31.2497	32.7966	33.0149	33.9025	32.6079	32.7129	32.1491	30.5648	32.7556	30.2511	31.6787	29.7154	30.3045	29.2638	32.6396	33.0228	31.8173	28.4974	28.9848	28.2566	29.9	29.5567	29.7398	27.7257	27.643	29.073	29.2502	29.5723	29.7118	29.7012	30.0165	31.4302	29.4279	30.3318	28.1279
ENSMUSG00000030168	Adipor2	8.78029	8.491	8.80366	8.74437	8.45693	8.33046	8.43249	8.33503	8.66208	9.20304	9.17031	8.93801	9.02503	8.98872	8.85471	9.05422	8.23762	8.90405	8.38027	8.25356	7.91347	7.80952	8.89456	8.40556	7.34258	8.60824	7.85919	7.9458	8.15641	8.3335	8.71026	8.47865	8.86593	9.19218	8.55899	8.25957
ENSMUSG00000039197	Adk	4.90354	4.78506	6.01716	4.6818	4.81761	4.9907	4.10598	5.06512	4.14105	3.56629	3.47792	4.41163	4.94254	5.88989	4.86671	4.63279	4.70491	5.54275	5.57437	5.09725	4.80983	6.90899	6.45682	5.43462	6.71624	6.29033	5.05742	5.8479	6.12398	5.41527	5.64238	6.03812	5.04751	6.02515	5.43572	6.35363
ENSMUSG00000030790	Adm	0.162813	0.247648	0.356774	0.15097	0	0.031829	0.243554	0.164583	0.111023	0.08816	0.248375	0.081489	0.032957	0.138726	0.038898	0.069996	0	0.199494	0.054989	0.100496	0	0.216717	0.077073	0.139012	0.252451	0.092466	0.142264	0.086265	0.147399	0.0969	0.134556	0.151735	0.071691	0.047711	0.067633	0.066524
ENSMUSG00000054136	Adm2	0	0	0	0	0	0	0	0.029413	0	0	0	0.087809	0.027145	0	0	0	0	0	0	0	0	0	0	0	0	0	0	0	0	0	0	0	0.030113	0	0	0
ENSMUSG00000051149	Adnp	13.3138	12.6208	14.1586	13.4368	13.9641	13.4755	11.7451	14.7012	14.4142	10.3038	14.374	13.5932	13.6193	14.0672	13.3156	12.883	11.7287	16.0723	22.2851	20.5506	19.3244	22.4894	19.4151	21.0158	21.6949	21.6747	23.3185	22.54	19.7839	20.2855	21.2025	19.5436	20.3226	22.2054	20.3505	24.0202
ENSMUSG00000053950	Adnp2	4.42632	4.26608	4.72846	3.47178	4.49404	4.49422	4.20068	4.83291	3.61625	4.84244	4.97433	4.91003	4.51615	4.18127	4.50402	5.01528	3.90659	5.26973	4.91323	5.46449	4.75269	5.48943	4.89022	5.27428	4.52416	4.56872	5.08903	4.86844	4.58354	4.65662	4.48278	4.77326	5.42432	5.45707	4.96195	5.3572
ENSMUSG00000057134	Ado	3.81654	4.28127	4.11244	4.16197	4.42693	5.4298	5.06086	4.66526	4.21462	4.72021	3.90607	4.15771	4.07461	4.00572	8.13252	4.13826	4.64599	3.71464	3.41987	3.76265	3.40494	3.36303	3.67861	3.90968	5.52375	5.14893	4.23387	3.42655	3.55076	3.93271	3.78622	3.93139	4.02979	4.97342	3.96732	3.7667
ENSMUSG00000057134	Ado	3.76987	4.17631	4.03908	4.08933	4.36106	3.36623	4.88562	4.21044	4.15299	4.68082	3.80365	4.05485	3.93885	3.90207	0.85701	4.02036	4.52379	3.59997	3.32754	3.68191	3.34581	3.31827	3.56962	3.82386	1.54011	2.62419	2.43386	3.36112	3.45713	3.88057	3.68797	3.77699	3.94337	3.45933	3.91224	3.62261
ENSMUSG00000042429	Adora1	9.05488	8.2355	10.1628	8.58549	8.85678	9.30685	9.11492	9.86752	8.73283	10.0725	9.18101	10.0007	10.4095	10.6998	9.89854	10.2638	9.6878	9.80664	8.89731	9.37391	9.36917	9.00201	8.48094	8.82907	8.08146	8.33046	9.22057	7.79973	9.74347	9.29393	9.63919	9.85044	9.63207	10.2886	8.94156	9.40721
ENSMUSG00000020178	Adora2a	0.067053	0.089078	0.042167	0.14673	0.115318	0.219681	0.028822	0.058508	0.130806	0.088242	0.163446	0.178287	0.217926	0.111362	0.116819	0.191123	0.07521	0.099459	0.177467	0.07834	0.17463	0.087483	0.215759	0.060791	0.113105	0.080037	0.057734	0.283747	0.159544	0.083205	0.165415	0.071349	0.107013	0.076783	0.140387	0.267565
ENSMUSG00000018500	Adora2b	0.393805	0.318568	0.280097	0.401543	0.334056	0.249294	0.354208	0.393188	0.444546	0.480356	0.086036	0.458461	0.195278	0.332213	0.415027	0.375638	0.327221	0.452941	0.504035	0.267147	0.453582	0.059632	0.624567	0.353351	0.236662	0.436448	0.231181	0.38	0.450661	0.269475	0.327253	0.342138	0.62682	0.21069	0.265617	0.4587
ENSMUSG00000000562	Adora3	2.32717	1.33621	1.44309	1.58611	1.15629	1.20983	1.07962	1.59499	1.34403	1.37969	1.58522	1.36209	1.83099	1.968	1.00128	1.32696	1.61552	1.46243	1.4737	1.45019	1.47446	1.30728	1.78318	1.9527	2.07416	1.5144	0.682258	1.98883	2.23602	1.34773	1.0395	2.31647	1.28149	1.70769	1.659	1.26374
ENSMUSG00000025236	Adpgk	4.14619	4.06352	4.08364	3.29476	4.45834	4.39429	3.52831	4.20485	4.11386	4.03753	4.02077	4.05111	4.54247	4.77426	4.38018	4.42965	3.92072	3.62108	3.91299	3.81988	4.20558	3.63539	4.01558	4.43442	3.85775	3.70795	4.38511	3.75576	3.77573	4.29739	4.07631	3.95126	4.1614	4.42915	4.23067	3.7223
ENSMUSG00000002844	Adprh	38.9375	40.3801	38.2741	44.6736	43.5399	41.9335	43.3787	44.3961	42.5504	48.1014	44.7733	43.7731	42.5869	41.2716	39.1459	45.2747	47.4184	39.2595	29.7199	36.4235	35.3142	30.3996	31.1855	32.8944	32.9025	32.6083	31.4422	33.5391	35.4897	32.6061	32.3803	31.498	38.8161	33.5261	32.92	30.33
ENSMUSG00000031448	Adprhl1	0.009802	0	0.016499	0.017167	0	0.006478	0.014851	0.009539	0	0	0.009214	0.012625	0	0.007927	0.017506	0.005402	0.01061	0.006408	0.009443	0.018447	0	0	0.005047	0.009197	0	0.011376	0	0.027243	0.010119	0	0.005366	0	0	0.028987	0.00972	0.024018
None	Adprhl2	4.0958	3.91606	5.13604	3.83035	5.08088	5.15271	4.35787	4.66968	4.71576	4.21266	4.33232	5.49736	4.22773	3.36767	4.60487	4.74222	5.70689	4.1201	4.2389	2.72469	5.10637	3.86257	3.22913	3.65252	3.58501	3.31341	3.55175	3.26282	3.57416	4.13755	3.39962	3.30608	4.04553	4.57436	3.88606	3.60333
ENSMUSG00000020910	Adprm	2.04605	2.62751	2.13242	2.03748	1.99606	2.14596	1.43588	2.00929	1.72602	2.11692	2.32865	1.7905	1.94159	1.77659	2.10432	1.94234	1.5792	2.03134	2.61179	2.42675	2.28857	2.18438	3.10786	2.09055	2.49456	2.1122	2.6141	2.45217	2.44251	2.05987	2.57696	2.54851	2.47839	2.13819	2.06662	1.90125
ENSMUSG00000045875	Adra1a	0	0	0.015118	0	0	0	0	0	0	0	0	0	0.009415	0	0.003201	0.003372	0	0	0	0	0	0	0	0	0.033344	0	0.002752	0	0.00292	0.006887	0.002501	0	0.006167	0.003341	0	0
ENSMUSG00000050541	Adra1b	0.197887	0.117947	0.154602	0.196982	0.171592	0.175151	0.267542	0.291148	0.072619	0.127609	0.165684	0.113863	0.227736	0.088178	0.165829	0.129673	0.221856	0.223943	0.12693	0.293039	0.130615	0.160454	0.116227	0.06966	0.091528	0.210066	0.055574	0.124719	0.104986	0.117657	0.153948	0.076931	0.13455	0.372683	0.189931	0.057098
ENSMUSG00000027335	Adra1d	2.44081	2.38202	2.98937	2.45341	2.38605	2.73833	2.75256	2.26954	2.33026	2.27296	2.96361	2.79938	2.1759	2.43047	2.0516	3.20225	2.60879	2.0394	2.70807	2.45269	2.40492	2.31763	2.55843	2.36197	2.1976	2.61982	2.17335	2.58988	2.48005	2.0983	2.25316	2.3415	2.57774	2.35857	2.13267	2.57983
ENSMUSG00000033717	Adra2a	0.04501	0.006861	0.088257	0.029333	0.058227	0.024907	0.044109	0.054725	0.02078	0.07433	0.070916	0.079983	0.013914	0.046032	0.011551	0.125028	0.062808	0.026438	0.051192	0.095017	0.046057	0.155256	0.076547	0.049897	0.046414	0.088555	0.06183	0.079368	0.046144	0.049282	0.033936	0.045072	0.0433	0.016596	0.082009	0.028358
ENSMUSG00000058620	Adra2b	0.146216	0.137635	0.047927	0.127237	0.063535	0.081788	0.075495	0.087958	0.148101	0.135198	0.056096	0.146263	0.144477	0.110459	0.173861	0.093783	0.15049	0.125438	0.063501	0.081073	0.13972	0.116961	0.022554	0.043811	0.056489	0.036363	0	0.062816	0.049151	0.088293	0.160956	0.2044	0.112561	0.054126	0.081186	0.058868
ENSMUSG00000045318	Adra2c	0.021913	0.011198	0.031103	0	0.017672	0.05521	0.044583	0.051957	0.048395	0.051621	0.013315	0	0.01334	0.015709	0.055275	0	0.052317	0.043652	0.010175	0	0.049752	0.068222	0.023405	0	0.031471	0.012676	0.012536	0.020732	0.039035	0.079014	0.028627	0.011172	0.047834	0.038449	0	0.06461
ENSMUSG00000035283	Adrb1	2.09113	2.43204	1.90309	2.19767	1.95195	1.74006	2.03884	1.79377	1.68425	1.66338	1.83739	2.32008	2.1188	1.65203	2.61028	1.94558	1.97083	2.55581	1.7812	2.34466	2.01043	2.24221	2.02999	1.83754	2.5026	2.36523	2	1.68392	1.75294	2.22448	1.81403	2.15701	1.8595	1.82685	1.98482	1.77404
ENSMUSG00000045730	Adrb2	0.074753	0.10819	0.057664	0.093175	0.016994	0.017623	0.060963	0.163995	0.084806	0.066141	0.122181	0.071664	0.06493	0.172696	0.117019	0.037736	0.062064	0.045577	0.105574	0.127485	0.022792	0.145987	0.0144	0.143362	0.03679	0.037731	0.042877	0.02026	0.164058	0.043101	0.090483	0.074815	0.126595	0.251299	0.076	0.04662
ENSMUSG00000031489	Adrb3	0.043093	0.130938	0.032412	0.039506	0.014602	0	0	0.192036	0.241406	0.058212	0	0.031467	0.030588	0.177664	0.017902	0.089181	0	0.1026	0	0.023985	0.026748	0	0.239571	0.076216	0.105099	0.096965	0.137077	0.108964	0.021048	0.13081	0.015824	0	0	0.074977	0.047858	0.091272
ENSMUSG00000039041	Adrm1	96.5142	97.0662	91.9413	100.921	93.0322	99.0473	105.2	100.325	90.2922	95.7792	90.9132	84.3245	89.351	89.3748	92.7026	91.8222	98.2874	89.3284	76.2934	79.1667	83.846	75.3801	82.6997	75.3478	80.5319	79.9198	72.0373	80.104	76.9494	72.9471	77.1373	78.8493	86.0059	77.1189	78.3371	73.0794
ENSMUSG00000022407	Adsl	11.8505	11.4131	10.0428	11.2639	11.6145	12.6524	12.5055	11.9526	11.7194	12.0402	11.3165	11.1592	11.7451	11.55	10.9472	12.0264	12.4486	10.7343	8.8241	10.2632	9.87357	9.23279	9.57845	9.51789	9.7402	9.8907	9.29526	8.4827	9.59779	8.64202	10.1352	10.3745	11.0465	10.6786	9.29018	9.88232
ENSMUSG00000015961	Adss	14.0915	17.968	16.2847	14.8191	16.0956	16.9178	14.3409	17.1053	17.6446	11.4933	14.5051	16.1345	14.8824	16.2117	15.4679	12.5712	14.9133	19.4658	25.8091	21.8814	22.0727	26.4009	24.0691	22.3683	21.7752	22.9746	24.693	21.1868	21.1113	23.6667	21.5421	20.2727	20.8089	21.4357	22.368	24.1499
ENSMUSG00000011148	Adssl1	0.991919	0.816507	1.06058	1.00005	1.27445	0.980429	0.975241	1.04883	1.09173	0.77705	0.866607	1.1055	0.729144	0.867654	1.00677	1.19591	0.820338	0.796879	1.03123	0.92652	1.09483	1.36895	0.993885	0.935372	0.763603	0.443366	0.788347	0.68128	0.79216	0.994852	0.786166	0.7392	0.739094	0.919236	0.729398	1.00484
ENSMUSG00000058022	Adtrp	7.81785	7.76755	8.9801	8.28555	8.44097	8.98576	6.97689	7.64863	8.62512	7.6599	7.4977	8.51239	8.47175	8.26846	7.2668	8.45418	7.46517	7.56138	8.23452	7.88627	6.85394	7.61918	8.78106	7.79658	6.63686	7.68215	7.44076	9.06009	6.58887	6.49014	9.18448	7.26693	8.24073	7.21981	7.54632	8.5064
ENSMUSG00000020473	Aebp1	2.3403	1.86581	2.49313	1.7758	2.26594	2.24743	2.44221	2.24001	2.42168	2.50094	2.3487	1.89629	2.51469	2.71086	2.36433	2.75403	2.19971	2.60707	2.23113	1.6927	2.3034	1.8141	2.09822	1.79926	1.7911	1.52514	1.95043	1.98488	2.21066	2.00743	1.68971	2.08986	1.97723	2.38237	1.88241	1.71194
ENSMUSG00000030232	Aebp2	2.50228	2.96041	3.17631	2.66354	2.74338	2.28817	2.30957	2.98562	2.81629	2.16078	2.48472	2.5327	2.65569	2.4706	2.51329	2.55248	2.76188	3.15588	4.05517	3.79093	4.12982	3.6101	4.65293	3.71149	3.72531	3.80291	3.87402	3.52018	3.09926	3.63782	3.77119	3.50216	3.88621	3.91109	3.64659	4.24079
ENSMUSG00000030609	Aen	2.2841	2.26813	3.00815	2.37854	2.32448	2.23061	2.03133	2.53563	2.11404	2.30913	2.30185	2.16752	2.74111	2.40268	2.261	2.59539	1.99296	2.05852	2.089	2.37353	1.83606	2.45758	2.41053	2.62091	2.15048	1.99341	2.26134	2.07122	2.25745	2.27081	2.37172	2.1854	2.31075	2.5157	2.3587	2.32465
ENSMUSG00000095071	AF067061	0	0	0	0	0	0	0	0	0	0	0	0	0	0	0	0	0	0	0	0	0	0	0	0	0	0	0	0	0	0	0	0	0	0	0	0
ENSMUSG00000063846	AF067063	0	0	0	0	0	0.058527	0.100141	0	0.02135	0	0	0.093264	0.073102	0	0	0	0	0	0	0	0	0.076966	0	0	0	0.054285	0	0	0	0.060984	0.093951	0	0.045153	0.069758	0	0
ENSMUSG00000057116	AF366264	10.9069	11.0475	10.5977	9.98808	9.56743	10.3379	8.16041	10.1981	9.5691	7.71888	10.307	9.76943	9.62115	9.96452	8.51722	8.07306	9.25528	11.0918	14.6239	13.5434	13.8993	14.8197	13.6635	13.7369	14.2287	15.2896	14.5414	14.3024	12.4979	13.1657	13.5114	13.2909	12.4473	13.3687	12.3388	14.3709
ENSMUSG00000029094	Afap1	17.1421	15.0257	15.0978	15.9583	14.3737	16.9428	16.3788	15.0707	14.8236	16.0229	15.7667	14.8991	14.9775	15.6396	14.902	15.638	15.7161	15.638	13.4038	15.0972	16.0455	13.6884	14.198	13.5156	14.1474	14.3284	13.6862	15.4838	14.0653	13.3251	13.7468	14.9713	14.5997	15.4431	14.3733	14.0256
ENSMUSG00000033032	Afap1l1	2.74334	2.59522	2.12205	2.49326	2.33946	2.68195	2.71792	2.47862	2.20519	2.04868	2.09776	2.39977	2.22762	1.97625	1.94981	2.23822	3.27467	2.30836	2.25286	2.57355	2.87711	2.16487	3.13891	2.2441	2.96062	2.93661	2.21779	3.05163	2.39463	2.382	2.23038	2.20207	2.13004	2.00189	2.23415	2.30822
ENSMUSG00000025083	Afap1l2	0.477556	0.364728	0.548172	0.38453	0.29186	0.550374	0.349141	0.332423	0.417616	0.404712	0.205992	0.318268	0.412081	0.265898	0.338198	0.566596	0.384992	0.487224	0.395653	0.474442	0.33329	0.284859	0.414414	0.415254	0.517884	0.3833	0.561851	0.405266	0.40889	0.397936	0.28411	0.455535	0.420252	0.282582	0.24853	0.388791
ENSMUSG00000068036	Afdn	4.00077	3.35305	3.59436	3.29866	3.46359	4.27488	3.3061	3.50782	3.60721	2.83562	3.85829	3.74108	3.70487	4.10945	3.25087	3.6936	3.14291	4.12083	5.94123	6.27605	4.99433	5.71911	5.65592	6.1036	5.77799	5.55107	6.07569	5.27739	5.36274	5.83899	5.94975	5.33535	4.88692	5.87718	5.51416	6.31253
ENSMUSG00000029313	Aff1	0.42913	0.463957	0.559257	0.490952	0.503649	0.647217	0.621787	0.563385	0.677952	0.491074	0.633268	0.578641	0.68494	0.57698	0.443626	0.598739	0.438334	0.667241	0.740028	0.894975	0.85686	0.724632	0.638361	0.695437	0.719513	0.647938	0.620183	0.657336	0.901236	0.712255	0.57245	0.835771	0.647619	0.770999	0.595087	0.798891
ENSMUSG00000031189	Aff2	0.067403	0.035574	0.032655	0.032249	0.048927	0.054408	0.032028	0.044303	0.038765	0.036467	0.04209	0.037982	0.046852	0.040188	0.031797	0.067213	0.034946	0.04144	0.089705	0.073701	0.050443	0.078969	0.048122	0.104238	0.079808	0.085701	0.102524	0.077843	0.069957	0.046467	0.06959	0.043972	0.089147	0.084485	0.063262	0.089824
ENSMUSG00000037138	Aff3	0.856773	0.888029	0.986914	0.892135	0.944441	0.850947	1.06432	0.859986	0.834215	1.06011	1.0231	0.795461	1.33184	0.946834	1.11289	0.897458	0.913966	1.1557	0.737537	0.951689	1.01077	0.771872	0.871288	0.817961	0.862881	0.921163	0.894924	0.937821	0.935282	0.691801	0.878272	1.40097	0.98614	0.912481	0.958356	1.23655
ENSMUSG00000049470	Aff4	3.18748	2.88355	3.22596	2.84588	2.74477	2.97153	2.31328	3.11432	2.99541	2.05912	2.73887	2.7754	3.14005	3.24811	2.76996	2.67411	2.51006	3.74797	5.51452	5.26952	4.61148	5.34236	5.11611	5.33393	5.32453	5.33412	5.80626	5.75504	4.60914	5.82869	5.27189	4.89252	4.64498	5.67036	4.87859	6.35164
ENSMUSG00000038302	Afg1l	1.05081	1.25196	1.0353	1.41454	1.1523	0.887976	1.11206	1.27188	0.966166	0.743906	1.32143	1.18452	1.46756	0.93749	1.12679	0.952839	0.736672	1.04173	1.25662	1.07133	1.34889	0.99848	1.22015	0.999292	1.19786	1.07187	1.20558	1.19199	1.11611	0.715405	1.25815	0.920861	1.55035	1.25314	1.4063	0.760999
ENSMUSG00000031967	Afg3l1	14.4424	15.0761	13.923	13.8113	13.4708	14.1477	15.1656	15.5344	14.264	14.1122	15.4298	13.2505	14.9038	12.8598	13.3711	13.4071	16.3382	13.4908	13.2606	14.4572	12.7951	12.6119	13.1194	12.8481	13.4147	13.8541	11.8273	13.2135	12.9095	12.454	12.8463	14.0051	14.3336	13.6533	13.1083	12.9732
ENSMUSG00000024527	Afg3l2	14.2362	14.8947	13.6689	12.794	12.8679	13.7034	13.624	13.6448	13.4035	12.0743	13.2168	13.6349	13.2423	13.488	12.981	12.3413	11.072	15.7416	14.795	16.5804	14.2675	14.6458	14.8355	15.0419	14.783	15.187	16.785	16.7741	14.5708	15.1058	15.031	14.9853	14.5406	15.6174	14.7079	15.248
ENSMUSG00000029369	Afm	1.34624	1.03693	0.948452	0.939744	1.24963	0.955652	0.864116	1.42813	1.26854	1.05749	0.248375	1.11674	1.13883	0.960897	1.00711	1.09823	0.855303	0.874807	1.78969	1.04241	1.89959	1.82312	1.52806	1.51492	1.30458	1.16506	1.42723	1.47679	1.50585	1.52145	1.60257	1.55488	1.4115	1.31953	1.24521	1.48338
ENSMUSG00000017718	Afmid	1.72851	1.39183	1.57859	2.03678	1.59052	2.36271	1.86365	1.66533	2.02953	1.47877	1.94359	1.93825	2.07774	2.15439	1.60463	1.4669	2.36944	1.63467	1.65217	1.62927	1.41816	1.73361	1.50904	1.60648	1.72495	1.41872	1.33036	2.15878	1.62308	2.13055	2.02985	1.94013	1.93633	1.82583	1.53342	1.85045
ENSMUSG00000054932	Afp	0.2758	0.105797	0.254609	0.091814	0.083	0.134709	0.129673	0.117547	0.09101	0.160355	0.133335	0.05309	0.132972	0.149036	0.105103	0.125729	0.139757	0.064808	0.110433	0.209132	0.174859	0.117443	0.053703	0.14358	0	0.089076	0.15356	0.122334	0.099581	0.21939	0.111288	0.097593	0.057314	0.124035	0.102819	0.25583
ENSMUSG00000049659	Aftph	6.44847	7.15185	7.41132	6.60999	7.11248	7.65013	5.77054	7.38953	6.98379	4.72003	6.41413	7.16872	7.07011	7.07869	7.05569	6.48934	5.24761	8.10723	11.2029	10.2355	10.2137	11.7419	11.2175	11.2799	11.9107	10.7676	11.7894	11.4938	9.97196	11.3136	10.3217	8.79821	9.08462	11.1297	9.39492	11.8425
ENSMUSG00000031521	Aga	4.71112	4.25214	4.85224	3.30754	4.31139	4.38507	4.07591	3.23758	3.05686	3.55596	4.70039	4.3532	3.8574	4.41787	4.58405	3.59282	3.89516	5.07905	5.38303	4.8247	4.60306	5.28703	5.64087	5.13069	5.85323	4.57252	4.9858	4.27997	4.44646	4.02082	4.39477	4.02466	4.833	4.34058	4.15671	5.33957
ENSMUSG00000055013	Agap1	3.16412	2.89807	3.0444	3.05341	2.9815	3.13365	3.0132	3.20419	2.94921	2.92654	3.03744	3.10583	3.01195	3.23431	2.8637	3.23184	3.08229	3.48294	3.08989	3.39673	3.48723	3.24431	3.60073	3.33549	3.34754	3.1394	3.38701	3.54959	3.4448	3.18485	3.3259	3.32591	3.32627	3.22821	3.28076	3.61522
ENSMUSG00000025422	Agap2	0.713341	0.734298	0.761	0.651985	0.749865	0.698502	0.669454	0.555349	0.686691	0.612928	0.729324	0.653889	0.737849	0.652586	0.806788	0.904408	0.686606	0.707544	0.748421	0.750905	0.669469	0.60501	0.623444	0.651338	0.546935	0.451311	0.449363	0.672811	0.545108	0.747005	0.572559	0.670785	0.660288	0.751315	0.560842	0.537862
ENSMUSG00000023353	Agap3	13.0717	12.479	12.429	12.4887	13.8389	13.7114	13.2412	13.044	13.1249	17.2508	13.9857	13.7646	14.2466	14.4179	14.5858	15.848	16.0611	15.2462	12.2866	12.6216	12.7007	11.6268	10.8633	12.0237	11.1307	11.4389	11.1811	11.8235	13.3592	12.1531	12.8649	12.4826	13.2348	11.9337	13.1479	12.4433
ENSMUSG00000025754	Agbl1	0.334081	0.387419	0.283518	0.209199	0.397786	0.422854	0.18338	0.318056	0.297265	0.195843	0.327743	0.253631	0.256691	0.41298	0.298311	0.21404	0.421956	0.373112	0.447089	0.458162	0.279877	0.479509	0.324675	0.421849	0.290613	0.368023	0.328739	0.40674	0.401349	0.31989	0.440876	0.392117	0.538987	0.453948	0.440467	0.346197
ENSMUSG00000040812	Agbl2	19.7078	19.3734	20.0754	18.2298	18.9366	19.8805	17.1812	20.4238	17.5911	14.8843	18.4761	18.2036	18.5499	19.2601	17.5426	17.0413	17.2609	21.1175	27.9008	26.9024	25.4411	27.4787	25.9926	25.5474	26.0495	27.2331	28.868	27.3164	25.5288	25.5291	27.4502	24.5084	25.4622	27.5761	27.1693	29.5564
ENSMUSG00000038836	Agbl3	4.47983	3.82677	5.04536	4.01761	5.23308	4.95278	3.69382	4.78583	4.1645	3.27651	4.8488	4.69555	4.09591	4.79561	4.69643	4.36132	3.52033	5.00971	7.92296	6.55955	6.08059	7.26246	6.85452	6.82814	6.56876	6.3054	8.33757	7.49535	6.42813	6.59334	6.51986	5.46811	6.861	7.29067	6.55641	8.70205
ENSMUSG00000061298	Agbl4	41.4307	36.8619	37.12	38.3733	36.7211	37.9104	38.8691	37.3047	34.0129	38.4397	38.0004	39.43	38.6562	38.549	36.2083	37.9533	38.7584	30.029	35.5414	34.1138	36.4322	33.2575	34.6972	35.7484	32.8636	34.184	33.2474	32.9472	35.9282	34.7814	35.0998	35.1791	35.1054	35.1568	35.5243	34.8072
ENSMUSG00000029165	Agbl5	275.687	257.241	284.179	276.077	265.015	273.897	282.829	290.575	260.268	292.448	280.123	287.09	287.858	267.298	283.753	307.136	285.958	272.14	249.049	258.782	253.289	241.168	243.091	256.809	236.201	251.498	258.735	256.468	257.48	263.925	260.922	256.228	261.492	270.306	263.437	264.499
ENSMUSG00000015452	Ager	0.047626	0.06527	0.064098	0.118697	0.033971	0.056043	0.024426	0.033811	0.047016	0.023203	0.03521	0.040905	0.016148	0.030485	0.023614	0	0.045255	0.054497	0.051209	0.045264	0.022053	0.038288	0	0.071729	0.006815	0.040006	0.036708	0.020841	0.05335	0.045038	0.034745	0.039142	0	0.022409	0.041949	0.0286
ENSMUSG00000015452	Ager	0.039247	0.06527	0.059595	0.095656	0.059692	0.055686	0.023641	0.04821	0.051566	0.023203	0.035224	0.038122	0.024401	0.030485	0.023261	0	0.037992	0.042974	0.051209	0.043721	0.022028	0.038288	0	0.064692	0.006651	0.047516	0.045473	0.03307	0.050375	0.044686	0.062627	0.034919	0	0.022885	0.085522	0.0286
ENSMUSG00000015452	Ager	0.039228	0.09431	0.055655	0.095701	0.042934	0.055686	0.023641	0.082876	0.051561	0.023203	0.011078	0.037937	0.024401	0.030514	0.023261	0	0.037992	0.042974	0.066849	0.043469	0.022007	0.031345	0	0.064693	0.006651	0.047102	0.037846	0.029856	0.080169	0.044686	0.09524	0.069991	0	0.085736	0.085522	0.0286
ENSMUSG00000015452	Ager	0.032449	0.09431	0.055655	0.095921	0.043071	0.055686	0.021023	0.082847	0.051561	0.023203	0.011078	0.037937	0.024401	0.030515	0.023261	0	0.028139	0.042974	0.066849	0.031344	0.022008	0.031345	0	0.063083	0.006651	0.047101	0.037846	0.029856	0.050437	0.044686	0.062627	0.035322	0	0.022409	0.085522	0.0286
ENSMUSG00000026159	Agfg1	14.4041	14.1594	15.6008	14.4311	15.5892	15.7348	13.6431	17.1357	15.8078	13.3885	14.7634	15.6087	14.2464	15.6493	14.8063	15.7727	13.8175	15.8858	19.2815	18.1207	17.1334	19.007	18.2786	17.4998	18.1052	18.4104	18.7503	17.5386	17.7485	17.8426	17.9552	16.3506	17.9985	19.0122	18.1667	19.4162
ENSMUSG00000029722	Agfg2	5.83605	5.28855	5.87495	4.99146	5.89841	6.26303	5.72615	5.24986	6.17756	6.26346	5.93793	6.34572	6.92496	6.37482	6.39739	6.79122	6.66588	6.84047	5.42085	5.94997	5.52904	5.93187	4.94997	5.4269	5.55869	4.7644	5.29487	4.55856	5.88274	4.72486	5.63783	5.99012	6.30956	5.8914	5.58701	6.0363
ENSMUSG00000021681	Aggf1	4.63508	5.49617	5.62405	4.66011	4.3174	4.48561	4.01552	4.4855	5.19395	3.87497	4.37257	5.15458	4.41681	5.38656	5.09689	4.68481	3.87595	5.76889	6.64743	6.84939	5.75888	7.12213	6.1812	6.66012	6.14614	6.57007	7.12476	6.16664	6.0327	6.87762	5.8251	6.39739	6.23752	6.48566	6.06274	6.46352
ENSMUSG00000029916	Agk	3.73699	3.65867	3.47263	3.48432	3.66203	3.67272	2.95921	3.07892	3.40532	3.69502	3.45265	3.81475	3.62426	3.54229	3.17503	3.79295	3.83925	2.83483	3.66165	3.40135	3.39691	3.85512	4.05733	4.08929	3.58059	4.35975	4.32819	4.06264	3.99173	3.61251	3.44442	3.96819	4.41512	3.85323	4.13175	4.18717
ENSMUSG00000033400	Agl	0.790542	0.793843	0.862901	0.612424	0.686326	0.913714	0.729415	0.907315	0.810234	0.700836	0.89731	0.784881	0.899741	0.923092	0.808004	0.80671	0.632059	0.969919	1.24267	1.2093	1.34949	1.30479	1.25227	1.17732	1.11307	1.08133	1.12998	1.09819	1.04111	0.957065	1.20325	1.10575	0.926991	1.27119	1.04547	1.29172
ENSMUSG00000040706	Agmat	0.14499	0.036825	0	0.116811	0	0	0.024109	0	0.087129	0.056296	0	0	0	0.069102	0.065398	0.104945	0.039855	0	0.029147	0	0.053285	0.189436	0	0	0.034164	0.079556	0	0.029547	0	0.190881	0.06054	0	0.079587	0	0.028697	0.059143
ENSMUSG00000050103	Agmo	0.126964	0.027073	0.093085	0.087311	0.079202	0.256216	0	0.136739	0.051708	0.017333	0.058997	0.168539	0	0	0.221341	0.111675	0.05046	0.135183	0.172759	0.120026	0.08359	0.222677	0.165929	0.108539	0.19134	0.235013	0.119373	0.249572	0.119577	0.202462	0.205737	0.140228	0.190979	0.136926	0.080581	0.267846
ENSMUSG00000041530	Ago1	0.917047	0.58512	0.741571	0.811289	0.667206	0.824749	0.785988	0.893548	0.75868	0.815936	0.882067	0.905267	0.953228	0.865993	0.698601	0.932034	0.86994	1.00598	0.973729	1.12424	1.01641	1.15057	1.24163	1.21437	1.05006	1.12323	1.06526	1.16407	1.14973	1.0076	1.11979	1.41644	1.19426	1.29701	1.0049	1.31304
ENSMUSG00000036698	Ago2	1.16003	0.85413	1.11744	1.05052	0.875446	0.949821	0.887665	0.97959	0.922249	0.974473	1.0854	1.27382	1.19636	0.977124	1.04747	1.09862	0.973341	1.25693	1.63693	1.54391	1.52987	1.33159	1.30212	1.50299	1.47348	1.59718	1.57429	1.3414	1.47209	1.7318	1.73167	1.75726	1.35003	1.90723	1.58944	1.79168
ENSMUSG00000028842	Ago3	0.249884	0.224097	0.310017	0.2447	0.269488	0.270353	0.214033	0.261114	0.265874	0.459908	0.376236	0.293779	0.229856	0.219969	0.232538	0.259259	0.223841	0.325756	0.648101	0.427172	0.435947	0.502613	0.450692	0.376642	0.438437	0.489901	0.465646	0.379627	0.368223	0.633178	0.398071	0.353473	0.643729	0.467279	0.362677	0.55049
ENSMUSG00000042500	Ago4	3.06912	2.84425	3.05534	2.90777	2.75663	3.03109	3.08516	2.98814	2.77957	2.80552	2.9731	3.45444	2.89914	3.57379	2.78252	3.0804	2.99212	3.66881	4.51293	4.6905	4.17741	3.58872	4.11476	3.76319	4.28524	4.48264	3.6796	4.07657	3.67917	3.74282	4.03695	4.31592	3.99072	4.42892	4.01326	4.05123
ENSMUSG00000034254	Agpat1	56.0692	52.8126	51.7556	54.0981	52.8304	53.1042	60.3844	52.2489	51.4332	60.4301	54.8251	50.1022	47.1378	47.8371	53.0516	55.2773	49.5599	54.4466	42.707	49.5474	45.701	47.9318	47.3601	44.4608	43.883	43.147	45.3738	42.9799	49.3478	43.2187	45.3631	46.2249	41.713	45.5218	46.4931	42.8567
ENSMUSG00000034254	Agpat1	55.152	54.3981	55.9953	58.0487	55.1938	54.5205	62.9165	55.5832	51.7749	61.8686	56.1402	52.9636	53.9055	52.9362	54.5363	54.85	58.9052	54.3376	46.0883	51.8301	53.9652	48.2851	48.9361	49.6884	46.6985	45.0153	46.8903	45.8105	49.3156	49.3398	45.5431	55.4951	51.5375	52.0982	49.9677	49.2506
ENSMUSG00000034254	Agpat1	60.0556	51.6306	53.7397	56.399	53.2024	51.559	59.5301	54.375	48.9138	56.7074	53.919	57.9399	51.9911	51.3639	50.8536	57.4031	55.5153	50.9863	45.5406	49.4494	55.2219	44.8654	48.4589	46.4944	44.1741	45.6138	43.6799	48.6171	46.2764	57.0916	62.1908	55.5197	61.2752	50.207	50.06	46.874
ENSMUSG00000034254	Agpat1	56.9575	48.5977	51.3047	53.817	50.3613	49.1723	44.4196	52.134	46.5485	53.3297	50.8368	54.7992	49.2997	48.1849	48.5167	54.1623	52.6695	48.1284	43.0061	46.138	43.111	41.9463	38.944	44.3225	41.8473	43.4388	42.0573	45.6352	43.7026	31.9522	39.4265	29.3497	44.2948	47.4633	47.5966	44.0546
ENSMUSG00000026922	Agpat2	107.383	109.26	94.8433	108.615	93.146	98.4336	123.354	104.958	101.761	107.584	97.6263	102.958	96.6014	85.6393	96.9249	100.728	112.225	96.2136	67.7342	77.4497	85.7413	76.0342	79.9618	75.5375	78.5153	79.991	70.5641	77.7462	76.1255	74.0565	72.8319	78.3698	83.568	79.0804	85.4855	75.2974
ENSMUSG00000001211	Agpat3	98.3339	98.8808	97.5666	101.357	94.2841	94.805	102.371	95.4354	92.008	96.7637	93.2503	96.3745	92.1113	89.6338	97.6969	93.5038	98.0002	93.936	88.612	89.3753	91.3332	87.2157	87.2075	83.7467	84.8609	89.1837	84.6414	84.488	86.3186	84.1156	88.1235	88.6799	86.6617	86.0239	91.938	87.8439
ENSMUSG00000023827	Agpat4	11.6273	9.75588	11.2218	10.8463	11.4041	10.8761	11.921	11.0837	11.1955	11.0884	9.99172	11.9049	11.4282	12.3101	12.0173	11.4054	12.0672	11.9994	7.49373	8.20108	8.16119	9.74785	8.84277	8.56748	8.0927	8.92728	9.43084	9.10844	9.28409	9.49703	9.7304	9.57485	10.8037	8.7238	9.92512	9.04358
ENSMUSG00000031467	Agpat5	1.36029	1.89519	2.23201	1.88716	1.62388	1.37339	1.59413	1.82897	1.87187	1.67761	1.65027	1.53267	1.1662	2.06223	1.51564	1.80685	1.87707	2.13221	1.99335	1.8257	1.93759	1.95428	1.92121	2.11833	1.98999	2.23766	2.1644	2.03169	2.12227	1.98396	2.07076	2.11718	2.20356	1.68232	1.84958	2.12306
ENSMUSG00000042410	Agps	0.414932	0.34343	0.469018	0.293696	0.390628	0.430778	0.279682	0.352223	0.483417	0.243271	0.323692	0.320522	0.412131	0.399846	0.381805	0.487517	0.311096	0.603039	0.796047	0.797119	0.563941	0.728116	0.721244	0.730528	0.545829	0.624464	0.86817	0.633902	0.528319	0.677652	0.64273	0.656586	0.485331	0.664204	0.581253	0.844236
ENSMUSG00000020581	Agr2	0	0	0	0	0	0	0	0	0	0	0	0	0	0	0	0	0	0	0	0	0	0	0.032024	0	0	0	0	0	0	0	0	0	0	0	0	0
ENSMUSG00000036231	Agr3	1.73398	0.469854	0.9502	1.89074	1.63772	1.85818	0.980054	1.5124	2.25503	0.935159	2.55236	1.14753	1.60629	1.69896	0.763847	1.28078	0.980838	1.70004	1.96208	1.79692	2.06051	2.21482	2.4952	1.46253	2.61373	1.92593	1.9048	2.03417	1.35277	1.56465	1.56566	1.73195	1.79968	1.34071	1.98579	1.94163
ENSMUSG00000041936	Agrn	1.06459	0.54117	0.725952	0.578645	0.763037	0.772872	0.679353	0.771117	0.595158	0.703651	1.03998	0.966476	1.0655	0.796592	1.00494	0.831695	0.874007	1.29385	0.75308	1.18193	0.771782	0.778778	0.873816	0.840087	0.853479	0.862142	0.910236	0.682103	1.27142	0.928194	1.25371	1.01896	1.08076	0.857758	0.75354	1.05538
ENSMUSG00000005705	Agrp	1.04118	0.87695	0.939577	1.11999	1.06497	0.835485	1.07528	1.04591	1.65735	1.12004	0.705121	1.32724	0.680967	1.12114	0.741467	0.952705	1.25902	1.27341	1.26932	1.06297	1.27932	0.891547	1.50428	1.2741	1.10793	1.1301	0.955768	0.951043	0.915463	1.02561	1.2895	1.41256	1.07018	1.21452	1.05871	1.09594
ENSMUSG00000031980	Agt	164.281	129.03	162.846	132.913	152.509	162.995	152.723	135.626	166.004	154.634	156.874	145.82	166.976	158.566	159.548	163.352	180.509	153.279	140.823	128.834	128.389	114.181	112.932	126.191	124.84	123.122	120.04	121.661	139.447	126.658	116.108	128.008	140.681	133.678	124.149	127.53
ENSMUSG00000021557	Agtpbp1	20.1971	20.222	23.2395	18.9362	21.0319	19.9599	17.8672	22.0113	21.262	13.8916	20.135	21.4173	19.0294	19.8826	16.8664	17.7268	17.3827	23.5418	34.2711	31.0184	30.1479	34.666	30.3944	26.0434	30.8575	27.7956	34.498	30.8984	27.8461	29.1412	29.346	30.7365	27.5062	30.9381	30.1303	35.3803
ENSMUSG00000049115	Agtr1a	5.46546	4.59257	6.20675	4.61781	5.39546	4.99821	5.9569	5.50046	5.24311	4.73808	4.5766	6.35631	5.93919	5.22392	6.63612	5.4944	4.22037	5.21989	6.73136	6.0453	4.94063	6.69735	6.05382	6.26216	6.17562	5.84884	6.59482	5.84405	5.60223	5.93804	6.50482	6.44599	6.27202	6.59773	6.21961	6.34889
ENSMUSG00000054988	Agtr1b	0.080064	0.091172	0.112084	0.122153	0.103355	0.160647	0.104626	0.147684	0.063835	0.179487	0.072087	0.094493	0.180277	0.161366	0.223933	0.019826	0.075842	0.065191	0.1496	0.181571	0.048173	0.438416	0.137896	0.096059	0.163676	0.092369	0.029814	0.134082	0.076693	0.122223	0.133948	0.120633	0.093666	0.188738	0.055172	0.210378
ENSMUSG00000068122	Agtr2	0.013957	0.098277	0	0.06395	0	0.028863	0	0.030706	0.093765	0	0.047318	0.074343	0.063144	0.029673	0	0	0	0.019187	0.079724	0.029337	0.013205	0.037814	0.026468	0.014422	0.029066	0.016747	0.115489	0.051974	0.073749	0.050106	0.012906	0.031019	0.037306	0.065633	0	0.017863
ENSMUSG00000029007	Agtrap	9.0536	8.38399	9.36667	9.38635	9.64504	8.83494	10.2985	9.08422	9.57028	10.2173	10.0318	9.21964	8.32052	9.19858	8.59344	9.1245	9.62964	9.37198	7.97853	8.86092	9.31912	8.78192	8.37664	7.83144	7.27104	9.6584	8.84261	8.90726	8.60263	9.60539	7.66883	7.80134	8.76166	8.85402	7.65525	9.59558
ENSMUSG00000029007	Agtrap	1.91276	1.72314	2.04916	1.06041	1.93325	1.90971	1.22491	2.23967	1.69849	2.21827	0.985214	1.79715	1.72577	1.96805	2.0372	1.94295	2.02266	1.61115	1.76505	0.87348	1.82288	1.19248	0.999833	1.66462	1.24797	0.134893	0.337369	1.2275	1.63012	0.223093	1.56037	1.56765	1.62795	1.65916	1.74718	0.616448
ENSMUSG00000026272	Agxt	0.048408	0	0	0	0	0	0	0	0	0	0	0.020305	0.089193	0	0	0	0	0	0	0	0	0	0	0	0	0	0	0	0.027204	0	0	0	0	0	0.025944	0
ENSMUSG00000089678	Agxt2	0	0	0	0	0	0	0.019963	0	0	0	0	0	0	0	0	0	0	0	0	0	0.031235	0	0	0	0	0.01478	0	0	0	0	0.030764	0	0	0	0	0.026581
ENSMUSG00000026491	Ahctf1	12.9079	13.1916	12.6275	12.0818	12.2166	13.2852	10.0752	13.1968	13.5112	8.76739	13.6147	13.5791	13.1261	12.8558	11.5795	12.6433	11.3763	14.9518	24.0522	22.2238	19.6059	22.7725	21.7645	20.3473	22.564	23.9457	25.1056	23.3861	20.5936	21.8369	21.5259	21.0644	20.1584	23.0826	20.2813	25.3473
ENSMUSG00000027597	Ahcy	17.4479	16.7525	17.7479	16.5159	16.6558	15.866	20.0353	17.8348	17.0445	19.9863	16.8737	18.8511	18.2771	17.7643	19.2182	18.7394	17.6436	17.6192	15.6142	12.8068	13.6375	14.8856	14.2884	14.6802	14.5525	13.8298	13.7984	14.1541	15.1292	13.5	15.3916	15.6417	15.7798	16.146	14.5688	14.013
ENSMUSG00000027893	Ahcyl1	12.2538	10.3299	12.2781	10.1555	11.6842	11.24	9.70285	12.0613	10.9518	9.3075	10.9145	11.0088	10.4685	12.3608	10.8218	11.504	8.71927	13.4335	14.626	15.2148	13.3756	14.9243	15.6793	15.6183	14.4599	14.46	15.0916	14.7053	13.819	14.8656	14.1617	13.8013	13.8551	13.6805	14.4098	15.0377
ENSMUSG00000029772	Ahcyl2	16.7274	16.3686	15.8758	16.2555	16.3503	15.336	14.9929	15.5221	15.8533	14.5204	15.9023	14.7708	15.4183	16.4492	16.5385	14.9297	12.8872	18.5459	18.9057	18.3897	17.8681	20.8097	18.8103	18.7545	18.8096	17.6902	19.5758	17.6264	18.4829	18.118	19.0039	17.3933	17.8212	18.5316	17.3846	19.0248
ENSMUSG00000037692	Ahdc1	18.747	16.6047	16.9373	18.4334	17.5902	17.3084	20.1987	18.6869	18.3867	21.0945	19.6718	20.097	21.2655	18.4041	21.8983	20.0157	21.596	21.205	17.6682	17.9954	19.5053	17.0121	16.802	17.9242	15.9395	17.6072	17.6431	17.3316	19.3106	18.1808	19.4108	20.4384	19.261	20.8375	19.9663	19.3639
ENSMUSG00000019986	Ahi1	24.5306	22.2721	23.4489	22.2393	22.5727	22.642	20.8748	22.7226	21.7691	18.8315	22.5519	23.8948	22.9543	22.9029	23.0543	20.7149	19.0469	26.326	35.3179	32.9201	30.9955	34.0258	31.1183	31.0429	31.6493	33.0754	33.3261	31.258	28.9307	31.6779	30.4811	30.2412	28.4339	33.1475	30.7122	34.6639
ENSMUSG00000069833	Ahnak	0.698795	0.536242	0.547368	0.690479	0.642499	0.722153	0.457138	0.580773	0.527295	0.633655	0.535902	0.505783	0.627993	0.664055	0.595814	0.507256	0.598299	0.51798	0.690918	1.0142	0.876728	0.798106	0.807668	0.723682	0.807007	1.01167	0.861287	0.682272	0.68678	0.709622	0.626733	0.682866	0.935685	0.856744	0.783789	0.684273
ENSMUSG00000118667	Ahnak2	0.068165	0.054293	0.058643	0.068992	0.041281	0.080367	0.060018	0.107705	0.084033	0.063725	0.13273	0.043229	0.068128	0.054119	0.065681	0.066605	0.072991	0.070771	0.087524	0.081642	0.075732	0.079203	0.073972	0.078978	0.082675	0.13739	0.114729	0.10054	0.083088	0.082624	0.090757	0.073348	0.093817	0.111087	0.04562	0.087034
ENSMUSG00000118667	Ahnak2	0.066901	0.054696	0.057815	0.058426	0.038246	0.08036	0.056821	0.105338	0.097196	0.059635	0.127665	0.043225	0.068122	0.054105	0.063286	0.0623	0.070552	0.070765	0.074534	0.075836	0.066889	0.079196	0.062103	0.062031	0.090825	0.035866	0.108562	0.09791	0.075006	0.082616	0.086374	0.06963	0.095159	0.103816	0.039497	0.078634
ENSMUSG00000019256	Ahr	0.128476	0.071295	0.088006	0.070305	0.102971	0.116264	0.119154	0.050732	0.084385	0.081857	0.102405	0.090623	0.1166	0.057452	0.072838	0.066511	0.117569	0.198571	0.081462	0.102087	0.192586	0.135012	0.030282	0.116518	0.121738	0.127395	0.053513	0.122707	0.15234	0.121676	0.133832	0.156932	0.095109	0.093894	0.072407	0.147452
ENSMUSG00000021575	Ahrr	0.037089	0.036393	0.08412	0.018996	0.017733	0.028613	0.00863	0.049203	0.035159	0.016906	0.092793	0.041956	0.010899	0.01503	0.027412	0.032371	0.069484	0.06835	0.050346	0.093427	0.092107	0.050633	0.032064	0.085241	0.042482	0	0.12644	0.039634	0.02013	0.10532	0.092522	0.043858	0.062679	0.059066	0.058732	0.128498
ENSMUSG00000021037	Ahsa1	37.8761	38.4747	43.749	37.6133	40.3375	40.0729	41.1751	38.2351	35.7244	41.2059	35.9941	39.3355	39.8002	37.9589	39.4603	38.2353	36.583	39.9392	35.6777	35.8241	38.2675	39.4889	38.7272	35.2987	36.7964	36.6431	34.2967	35.7271	35.5474	37.6375	35.4392	34.5771	35.7116	33.8486	38.0474	36.6682
ENSMUSG00000020288	Ahsa2	2.27658	2.52942	2.16207	2.12118	1.94232	2.34601	1.76037	1.95999	3.07532	1.29823	1.67291	2.22896	2.01136	2.32275	2.31574	2.15709	1.82229	2.23892	3.08479	2.65073	2.72463	3.76219	3.3892	2.2632	2.32635	2.36288	2.52936	3.36121	2.3935	2.46742	2.55498	2.65143	2.66291	2.89787	2.53795	2.64727
ENSMUSG00000022868	Ahsg	0	0.032024	0.159258	0.132859	0.037454	0.028944	0	0.068074	0.166126	0.213559	0	0	0.042665	0	0.028174	0	0.159418	0.066134	0.098229	0.189615	0	0.108688	0.044924	0.069163	0.110051	0.02319	0.162676	0	0	0.128001	0.124028	0.164461	0.227468	0.229505	0.052159	0.101542
ENSMUSG00000035875	AI182371	0.106094	0.090768	0.082591	0.122955	0.034273	0.070112	0.058115	0.174257	0.321636	0.139443	0.027104	0.076778	0.126377	0.053568	0.093524	0.051626	0.206533	0.083523	0.245113	0.175095	0.252738	0.247532	0.043127	0.156074	0.137143	0.280391	0.133822	0.065081	0.19219	0.13095	0.408451	0.243401	0.105427	0.186431	0	0.337633
ENSMUSG00000062753	AI413582	5.72379	9.62662	8.42427	5.13955	5.19182	6.57104	13.2337	7.61158	11.2794	7.95591	7.8487	12.1467	6.41789	6.20174	5.83701	5.25364	9.76343	4.30013	4.43072	4.53203	5.161	5.86161	5.58812	4.62755	7.34295	10.1352	8.77206	5.35453	7.44024	7.13149	8.55337	5.67866	8.90545	6.89644	4.51121	4.66145
ENSMUSG00000062753	AI413582	5.11658	4.27299	2.19165	3.75347	4.96162	5.9832	1.95053	6.62914	0.477958	7.07883	3.78877	0.796814	5.93846	5.73057	5.68126	4.65205	2.99239	3.89681	3.8389	4.34404	4.82488	4.78773	4.73028	3.78853	1.86142	0.349607	0.482412	4.80248	3.29326	2.1519	0.390272	5.08939	0.815001	2.09739	3.88671	4.43664
ENSMUSG00000074384	AI429214	13.6096	15.3032	14.4171	12.4306	13.0221	14.1441	12.2494	13.7235	13.1684	10.2034	13.643	14.1254	14.0254	13.6532	13.4604	11.1091	11.8422	14.4075	16.163	15.6382	14.8634	17.756	16.8207	15.3923	14.8874	16.513	18.7176	16.6949	15.6433	16.0237	16.5846	16.0307	13.6029	15.8347	15.1465	16.4636
ENSMUSG00000045165	AI467606	3.26113	2.86182	2.55341	3.00259	3.25609	2.97571	3.24365	2.76698	2.80742	2.75171	3.10419	3.13093	3.02543	2.63226	2.65008	3.20157	3.77233	2.95123	2.08258	2.77008	3.01243	1.56044	2.4022	2.48292	2.22128	2.96419	2.29362	2.42068	2.37124	2.66253	1.8194	2.26618	2.76777	2.47583	2.35654	2.08754
ENSMUSG00000078307	AI593442	0.077756	0.166811	0.149084	0.092744	0.079361	0.155933	0.153312	0.138562	0.203657	0.150952	0.116336	0.119166	0.213023	0.111843	0.076172	0.125689	0.06754	0.025246	0.120235	0.150013	0.155783	0.137148	0.140202	0.181659	0.09631	0.192173	0.139779	0.107644	0.09892	0.143276	0.180251	0.143407	0.122642	0.122893	0.172616	0.186314
ENSMUSG00000010290	AI597479	5.10451	5.0163	4.75562	4.37707	3.81454	4.75642	3.84852	4.95986	4.42218	3.92241	4.52208	4.50396	4.03689	5.01034	4.0962	4.42891	3.68959	5.72326	6.42047	5.94339	5.68131	6.52593	6.38267	6.49855	5.25414	5.13114	6.10349	5.98702	5.63344	5.31227	6.01998	5.06705	4.81769	5.96881	5.26778	6.48742
ENSMUSG00000034382	AI661453	0.228352	0.269079	0.413975	0.218413	0.262807	0.312567	0.2917	0.258288	0.319832	0.308085	0.226111	0.296955	0.213013	0.325164	0.267373	0.302753	0.259739	0.203402	0.250995	0.329101	0.252463	0.3069	0.24553	0.209292	0.284861	0.159703	0.231208	0.268746	0.266064	0.3398	0.195014	0.166683	0.263037	0.294788	0.288036	0.159356
ENSMUSG00000047423	AI837181	43.6645	44.3622	43.0325	43.7517	47.2969	46.3701	52.3353	49.4494	45.9546	54.7367	47.5104	49.5051	46.8067	44.6316	49.6569	51.9437	53.8414	42.0397	31.5773	34.794	34.133	36.1966	35.9585	34.2547	32.7285	35.594	34.9326	33.9566	37.6627	34.9875	36.0605	37.191	37.5231	36.5752	40.6457	32.7222
ENSMUSG00000056383	AI987944	2.20181	1.3698	1.79863	1.68341	2.36136	1.705	2.08291	1.93162	1.90846	2.01086	1.24311	2.74577	2.22168	1.32932	1.91187	1.99998	1.93543	2.55492	3.27199	3.07239	2.85612	3.52554	2.92164	3.39955	3.14289	3.45559	4.06889	4.09281	3.32462	3.45787	3.77411	2.94901	3.19372	4.48513	3.54934	3.76586
ENSMUSG00000040627	Aicda	0	0	0	0	0	0	0	0	0	0	0	0	0	0	0	0	0	0	0	0	0	0	0	0	0	0.033576	0	0	0	0	0	0	0	0	0.01552	0
ENSMUSG00000042901	Aida	3.03234	2.64596	3.13339	2.50696	2.98302	2.72441	2.67006	3.23793	2.94024	2.22113	2.88638	2.49868	2.88169	3.00292	2.32658	3.02165	2.63011	3.61574	4.55411	4.91913	4.08047	4.98206	4.40465	4.21325	4.50659	4.33463	4.36488	4.96188	3.95084	3.70228	4.31872	4.05331	3.95085	3.86013	4.2327	4.72042
ENSMUSG00000024397	Aif1	38.1362	52.697	50.861	49.863	37.8007	55.5912	54.25	43.688	49.6331	39.973	52.0495	53.0381	51.2497	51.7664	39.8721	50.8936	41.608	33.2661	39.2669	56.4832	54.1487	6.59125	57.4442	56.2176	55.7847	32.3076	42.2532	55.9962	50.9315	48.2882	39.1074	52.1983	4.65965	50.3306	47.4053	50.5112
ENSMUSG00000024397	Aif1	41.2493	67.6123	54.6223	55.0625	63.7278	58.7203	56.0651	51.3467	53.9419	46.2979	56.2136	54.6788	52.7249	55.9479	55.974	51.4578	42.2634	65.6876	42.3751	58.1954	56.9155	20.3766	60.0098	57.6285	60.2028	50.6803	58.5324	58.2851	54.0293	52.5187	57.7516	54.6662	70.6677	52.8283	52.4347	52.4132
ENSMUSG00000024397	Aif1	94.6943	86.2422	71.4761	87.2389	78.0388	68.7879	75.462	86.046	77.8268	77.3837	76.5048	65.9003	63.6524	68.7993	69.3765	57.6263	92.6204	76.9585	82.9243	71.7738	72.7641	200.427	74.4996	69.1871	81.342	89.9083	71.1769	71.9071	68.845	72.0642	74.6306	68.6933	87.1435	63.2677	78.7993	66.1153
ENSMUSG00000024397	Aif1	84.2325	77.1422	63.3259	72.278	71.0972	63.945	68.0927	66.7666	69.6883	61.3497	63.2177	59.1723	58.6656	60.8567	61.2309	54.5682	52.6752	70.7195	71.5429	64.3225	64.7337	23.9416	65.6456	62.3929	69.8632	77.5189	63.9428	65.0209	59.9664	60.2997	64.4338	59.9655	74.9498	57.0269	65.3129	57.6928
ENSMUSG00000001864	Aif1l	0.802441	0.702775	0.746358	0.698766	0.761245	0.90719	0.692266	0.644326	0.749361	0.81171	0.600969	0.694351	1.0279	0.890793	0.689248	0.645877	1.08577	0.74182	0.781318	0.519508	0.51854	0.693285	0.600507	0.534202	0.650918	0.717181	0.556673	0.518746	0.964658	0.606003	0.634195	0.525812	0.905603	0.777306	0.483434	0.795411
ENSMUSG00000036932	Aifm1	2.06315	2.38001	2.56308	2.32305	2.18423	3.03415	2.19569	3.31044	2.82114	2.40267	2.17146	2.85679	1.87421	2.85274	2.75181	1.99068	1.7875	2.47325	2.78087	2.95371	2.51413	2.99975	2.67868	2.91131	3.12599	2.69358	3.36162	3.27988	2.88336	2.72608	2.89047	2.9768	2.64384	3.02658	2.51123	2.6366
ENSMUSG00000020085	Aifm2	16.8173	15.5864	14.1207	15.3357	15.9012	14.0029	17.899	16.3613	13.9868	16.6469	15.7675	17.7465	16.6859	14.2925	14.6928	14.3883	17.6537	14.0471	12.8867	13.6984	13.4216	14.0126	13.5313	13.0747	12.8962	13.5659	12.8307	12.3991	13.6771	14.3254	12.7735	13.1669	14.0035	13.0948	14.4847	13.1103
ENSMUSG00000022763	Aifm3	1.46151	1.41633	1.61641	1.39684	1.66395	1.07936	1.56357	0.847411	1.80468	1.77722	2.08428	1.26533	1.86223	1.53872	1.73026	1.70171	1.17926	1.63989	1.5583	1.50014	1.53907	1.52259	1.37875	1.38542	1.24973	1.41643	1.21405	0.960359	1.77992	1.59499	1.65854	1.57371	1.96121	1.71922	1.45437	1.16108
ENSMUSG00000019806	Aig1	0.46387	0.524955	1.01649	0.378431	0.48297	1.08538	0.534586	1.02301	0.977633	0.682168	0.409085	0.586983	0.467492	0.53151	0.566441	0.753557	0.756032	0.824918	0.757296	0.4049	0.280469	0.84805	0.85126	0.637783	0.670919	0.606886	0.525409	0.408711	0.850115	0.297862	0.479625	0.680413	0.589834	0.579595	0.793221	0.798821
ENSMUSG00000037860	Aim2	0.005707	0.02475	0.008591	0.001748	0	0.011012	0.010763	0	0	0	0.011135	0	0	0	0	0.014663	0.050981	0.020948	0	0	0	0.025434	0	0.015326	0.016606	0.010745	0.00774	0.028209	0	0.005942	0	0.019816	0.034506	0.020583	0.024252	0
ENSMUSG00000028029	Aimp1	36.382	39.4967	35.8824	33.3033	36.712	33.2914	34.3255	37.3099	34.8005	30.0706	32.7915	32.0359	31.979	34.129	32.5614	27.8901	28.1981	37.8475	39.5693	37.4782	36.3031	40.4436	41.0639	36.6041	39.9323	37.3593	37.9849	34.8837	35.2891	36.6739	38.7655	35.398	36.5666	34.3736	38.4064	40.3377
ENSMUSG00000029610	Aimp2	25.805	23.5417	25.2382	25.3008	22.6198	24.7473	26.3451	27.1537	22.4257	29.2197	23.6018	29.3626	24.2863	21.3078	27.4134	28.2991	26.8344	21.1305	17.3241	19.3162	17.9035	20.5178	20.9732	20.193	18.7495	19.0529	17.6752	19.1028	20.7711	20.995	19.1646	20.2132	21.3557	19.5497	22.8688	19.1156
ENSMUSG00000024847	Aip	5.90638	5.37522	3.19046	6.68656	5.74932	6.13668	6.53101	7.4379	5.45546	5.60135	2.56062	6.01114	4.00119	5.99589	5.3109	6.9602	5.99482	3.56925	4.1464	4.63063	4.39841	4.0309	4.04457	2.54555	4.13988	2.97619	4.7167	3.56453	4.96	4.48586	4.1312	3.55446	5.42729	5.08729	4.73352	2.029
ENSMUSG00000024847	Aip	5.15193	5.18331	7.51049	5.21246	5.06524	5.8556	5.89412	5.60887	5.02707	5.86993	8.01779	5.47745	7.29001	5.58281	4.80527	5.83359	5.5649	5.31077	3.88987	4.28092	4.23375	5.62828	4.01514	5.85076	4.35464	5.93386	4.26359	5.34123	4.62936	5.64714	3.98679	5.85762	4.83709	4.53943	4.12964	5.76251
ENSMUSG00000040554	Aipl1	0.632654	0.97482	0.378002	0.654621	0.895449	0.385277	0.918759	0.586851	0.401837	0.718367	0.926445	0.562358	0.35183	0.587893	0.373636	0.789076	0.779067	0.398688	0.684157	0.573956	0.631511	0.799761	0.600677	0.806364	0.718311	0.345832	0.531319	0.598969	0.404499	0.436369	0.318182	0.796898	0.589696	0.320649	0.614612	0.50541
ENSMUSG00000000731	Aire	0.136086	0.246717	0.087917	0.096824	0.241551	0.285847	0.091395	0.030988	0.044032	0.104453	0	0.120076	0.083908	0.046866	0.151118	0.296449	0.078001	0	0.096032	0.092381	0.277117	0.144327	0.20626	0.224717	0.198895	0.210258	0.214238	0.298417	0.185909	0.161527	0.334587	0.108672	0.260132	0.200135	0.182067	0.240592
ENSMUSG00000039546	Ajap1	0	0	0	0.03138	0	0.027683	0	0	0	0	0	0	0	0	0	0	0	0.053542	0.019526	0	0	0	0	0	0	0	0	0	0.012052	0	0.015628	0	0	0	0	0
ENSMUSG00000029419	Ajm1	0.01319	0.044625	0.075324	0.00968	0.030227	0.027939	0.015167	0.020383	0.069545	0.011491	0.027433	0	0.075975	0.012981	0	0.084723	0.030153	0	0.022801	0.090723	0.039388	0.012443	0	0.037081	0.096968	0.03389	0	0	0.013689	0.008275	0.030229	0.07112	0.029039	0.043401	0.015191	0.015432
ENSMUSG00000022178	Ajuba	6.04271	4.48734	5.36597	5.29656	4.51272	5.65791	6.05546	6.489	5.73727	6.79377	5.53503	5.55335	5.23617	5.21565	5.95284	5.64245	6.166	5.23036	5.40672	4.76324	4.37814	4.64389	4.11488	5.02928	4.30568	4.31735	4.72422	4.63841	5.27495	4.76916	4.64721	5.55189	5.25305	5.42646	5.12435	4.83636
ENSMUSG00000026817	Ak1	149.337	141.562	144.372	143.902	145.63	138.283	153.102	141.355	132.564	149.16	132.685	144.099	136.231	136.452	145.238	140.406	144.379	128.758	114.01	118.399	119.811	116.652	121.595	115.754	114.603	115.867	110.543	110.673	118.904	122.515	117.068	120.26	122.736	115.068	119.715	107.909
ENSMUSG00000028792	Ak2	49.7724	55.7085	49.8573	50.1442	52.6931	50.0443	54.6111	55.0865	50.8438	50.1331	46.0222	48.4446	53.0103	52.8454	51.7592	51.8942	59.2021	53.9018	44.6244	55.4307	45.4879	45.5764	49.6671	45.733	51.4321	49.1308	47.9579	48.3859	44.7151	48.6887	43.2488	49.6405	48.5206	45.1719	45.2885	43.4393
ENSMUSG00000028792	Ak2	15.0365	14.1087	13.1688	14.8957	14.2311	12.7716	13.9048	12.7925	14.5314	16.3067	15.2011	13.6659	14.672	12.8407	14.3618	14.1919	4.64645	9.43471	12.8398	3.1565	14.0648	13.6833	11.4564	12.5346	8.14338	11.1145	12.0919	7.53307	12.6663	12.138	12.8287	9.54809	12.4459	12.4758	13.4414	13.3976
ENSMUSG00000024782	Ak3	14.5806	17.1167	18.0455	15.9166	15.6143	16.2161	19.6448	16.0067	18.6231	17.9948	18.7139	14.2936	16.0774	15.9926	18.4814	18.3004	20.1868	16.9951	16.1629	15.8623	13.7773	16.1887	16.9309	16.0915	19.0126	18.2881	18.6869	17.909	17.1867	15.6764	14.9914	17.8222	20.4938	17.5276	15.4327	16.7347
ENSMUSG00000028527	Ak4	1.35095	0.965451	0.846142	1.04604	1.12718	1.11717	1.09492	0.931343	1.00861	0.98789	1.02843	1.1491	1.08696	1.06577	0.962008	1.07164	1.08189	1.21362	1.066	1.06085	1.02848	1.09243	1.08266	0.878509	1.01792	0.921228	1.1384	1.1997	1.2048	1.63965	0.930784	1.03168	1.32163	1.13337	0.953449	1.09224
ENSMUSG00000039058	Ak5	0.749239	0.938875	0.722455	0.87239	0.782269	0.894544	0.820806	0.848929	0.639799	0.734493	0.802785	0.656009	1.00358	0.64094	0.559046	0.507796	1.05489	0.767442	0.657978	0.819924	0.825534	0.933859	0.710203	0.873902	0.921173	0.824054	0.959042	0.884823	0.985956	0.642942	0.506194	0.924538	0.754263	0.770132	0.689048	0.83877
ENSMUSG00000078941	Ak6	14.1155	14.5253	11.9155	13.2991	13.5611	11.0399	11.1094	11.4874	13.4711	10.7119	11.3571	10.3436	11.5266	11.6707	11.1658	11.6072	10.3726	12.3602	15.6741	17.3375	14.1915	16.0482	15.9145	13.977	15.383	13.948	14.5235	13.5421	13.4734	14.954	13.6769	12.9356	13.9004	14.1449	14.0548	13.3735
ENSMUSG00000041323	Ak7	17.3863	17.6138	19.1669	17.0365	18.633	15.5944	14.9691	18.1687	16.8354	14.5538	15.7265	17.5204	16.4134	18.1056	16.334	16.8002	14.2209	20.2151	26.0413	24.0568	24.3789	24.9972	22.9132	24.4285	23.0498	21.7648	25.0732	23.3066	21.6295	23.8397	23.5405	23.3781	22.6132	24.2842	22.9868	25.1967
ENSMUSG00000026807	Ak8	199.228	205.481	203.375	207.665	202.07	209.293	213.375	219.832	196.366	222.8	215.486	212.487	203.467	201.884	202.479	232.386	220.208	187.313	168.157	177.101	173.697	167.95	173.369	169.697	167.645	160.934	168.362	171.676	175.712	165.961	182.283	175.154	181.493	174.782	168.651	165.014
ENSMUSG00000091415	Ak9	3.06598	3.12087	3.35205	2.53765	3.304	3.3405	2.55126	3.6334	3.91583	1.80063	2.85828	3.43433	3.84664	3.58833	3.39143	3.54112	2.84995	3.63986	6.67423	5.27749	4.75219	6.5792	5.95936	5.80587	6.39557	6.19814	7.48422	7.01179	5.88415	6.42602	5.83962	6.24127	5.14859	7.00791	5.99024	7.03676
ENSMUSG00000091636	Akain1	0.013099	0	0.020844	0.01473	0.063471	0.016767	0.010854	0.026993	0	0	0	0	0	0.020617	0.011784	0	0.034255	0.03216	0.018171	0	0	0.01784	0.020838	0.024471	0	0.037541	0.011371	0.013964	0.014302	0.011853	0	0.029942	0.0213	0	0.069491	0.072797
ENSMUSG00000018428	Akap1	288.656	270.399	282.162	291.055	269.189	273.114	304.872	291.218	274.406	302.439	286.049	307.565	288.733	269.944	283.559	294.391	302.775	269.807	228.489	254.049	258.386	236.719	239.864	237.082	246.367	239.321	231.063	234.773	239.239	226.986	242.957	245.687	248.018	253.885	253.345	236.599
ENSMUSG00000018428	Akap1	39.3309	42.3198	39.8032	47.825	45.538	42.4931	49.3223	39.7965	41.9655	47.7071	49.0826	45.5816	40.3954	39.1915	45.6552	47.4002	43.7312	40.4188	31.8377	37.8423	39.128	36.479	34.4333	35.3534	33.0001	40.1929	39.225	38.5374	42.501	36.5119	36.2674	42.7886	36.9567	38.7789	41.925	35.3857
ENSMUSG00000047804	Akap10	7.60877	9.65153	8.81127	8.05273	7.29439	7.91083	7.04283	7.87916	7.52731	6.75308	7.44477	7.38983	7.39941	8.18075	5.9077	6.82825	5.88462	8.68186	11.3031	9.8127	8.46293	9.62713	10.442	9.2621	8.05829	9.85319	9.4893	8.77767	8.81599	8.31687	9.8302	7.78739	8.40532	8.07095	7.79445	9.86638
ENSMUSG00000022016	Akap11	0.897136	0.770389	0.931467	0.889713	0.97488	0.987312	0.636414	1.05123	1.30684	0.670955	0.901917	1.29067	1.38087	1.04736	0.854845	1.00875	0.768334	1.3052	1.99647	1.60641	1.61425	2.13868	1.78581	1.80093	1.90631	2.15346	2.24274	2.17332	1.88702	1.91961	2.04486	1.91177	1.58867	1.86864	1.91802	2.29687
ENSMUSG00000038587	Akap12	200.992	184.441	197.717	183.442	192.191	202.457	163.324	204.18	194.766	142.616	195.572	208.794	204.934	209.281	181.493	189.519	170.319	235.071	332.407	331.934	310.556	336.823	322.51	314.891	324.497	321.517	342.634	343.983	312.455	326.377	310.059	307.169	281.308	346.975	307.055	354.847
ENSMUSG00000066406	Akap13	0.941518	0.758669	0.943001	0.722342	0.844722	1.01351	0.894147	1.0111	0.946502	0.963755	1.02926	0.885478	0.976526	1.05082	0.958588	1.10652	0.938438	1.208	1.22172	1.48463	1.37531	1.3008	1.26903	1.28181	1.30315	1.36702	1.2739	1.38521	1.53815	1.45693	1.27124	1.43547	1.06648	1.79913	1.36347	1.55551
ENSMUSG00000036551	Akap14	4.58362	4.12432	6.52749	5.17235	6.28937	5.49757	4.30449	5.14501	4.58854	4.12395	6.36136	6.23975	4.75843	5.9179	4.75196	5.65953	3.36745	4.50466	7.05626	5.99304	5.68594	6.34865	7.46602	7.18729	5.87151	5.9094	7.18009	7.07356	5.79793	8.38415	5.49908	5.6178	6.26836	6.20534	5.5958	6.41292
ENSMUSG00000059708	Akap17b	0.31965	0.239485	0.360773	0.304412	0.275642	0.384874	0.239694	0.371969	0.318597	0.119149	0.222877	0.189868	0.325289	0.260069	0.271843	0.242538	0.233658	0.427545	0.700997	0.441255	0.3784	0.520145	0.514966	0.570084	0.46643	0.53007	0.530698	0.589166	0.546015	0.429922	0.518339	0.460792	0.407022	0.633916	0.574804	0.629977
ENSMUSG00000030344	Akap3	428.389	405.689	380.065	406.987	387.566	423.729	404.999	415.055	377.902	402	431.7	414.501	380.474	397.875	353.238	421.958	412.394	398.699	379.138	430.865	408.89	356.122	386.664	376.724	375.808	389.921	375.598	419.041	387.71	357.477	378.597	385.1	394.425	402.415	382.358	397.623
ENSMUSG00000050089	Akap4	385.106	380.312	385.213	349.743	352.589	335.912	295.148	337.495	321.48	251.57	329.097	340.621	319.936	340.422	319.837	289.466	281.556	387.409	484.203	449.808	428.919	485.91	453.689	424.89	440.99	446.116	461.767	457.662	386.666	425.396	417.024	408.418	399.957	431.213	419.595	487.115
ENSMUSG00000021057	Akap5	0.004684	0.023375	0.014443	0.011608	0.01307	0.007341	0.005891	0.028777	0.022492	0	0	0.022835	0.028936	0.014078	0.025797	0.037714	0.027321	0.038647	0.074263	0.052603	0.040727	0.019735	0.046199	0.013586	0.015725	0.069418	0.061926	0.035323	0.062842	0.065064	0.029804	0.022069	0.021548	0.033264	0.068663	0.065492
ENSMUSG00000061603	Akap6	0.138043	0.160495	0.118373	0.119394	0.102319	0.120864	0.11321	0.147807	0.111576	0.080466	0.13769	0.131241	0.097808	0.087392	0.103424	0.135295	0.136554	0.152761	0.204283	0.229555	0.141847	0.186561	0.142776	0.160251	0.209297	0.172656	0.21619	0.20858	0.123491	0.207893	0.209708	0.21242	0.196448	0.179965	0.166509	0.217376
ENSMUSG00000039166	Akap7	1.55043	2.18114	1.89117	1.92693	1.95412	1.95612	1.5275	1.73263	1.59292	1.2473	1.60315	1.70893	1.80023	2.50537	1.98707	1.88289	1.39	1.73542	3.3151	3.10877	2.40447	2.753	2.55051	2.75311	3.13405	2.52829	4.01511	2.68607	3.07576	2.43211	3.11411	2.56938	2.57206	2.55182	2.25006	3.32052
ENSMUSG00000024045	Akap8	7.132	6.35996	6.9296	6.43096	5.83628	6.71581	5.84944	6.86961	6.83808	5.28327	6.95926	6.46075	7.10544	7.58814	5.0893	6.46741	5.69423	8.41743	10.7631	9.13317	9.33646	10.0001	10.3868	9.06816	9.91846	9.2271	9.89633	9.65876	9.36489	9.78358	9.40489	8.68526	8.46089	10.2062	9.19208	10.0849
ENSMUSG00000002625	Akap8l	25.5237	22.6913	24.8832	23.4529	24.4914	25.7157	22.7404	26.0867	24.1579	25.6353	24.9914	28.681	24.1154	28.4602	24.5125	28.1962	21.3724	28.8775	30.4155	28.3823	26.7656	25.8738	25.24	28.9352	23.2149	25.435	25.351	26.16	26.1605	27.2465	29.0399	27.1151	26.4342	29.586	24.1585	25.8488
ENSMUSG00000040407	Akap9	0.532893	0.518403	0.538679	0.432399	0.371339	0.527688	0.407272	0.498049	0.556401	0.450974	0.477107	0.577973	0.667412	0.518514	0.621455	0.681431	0.37803	0.624645	1.18689	1.02099	0.860349	1.0166	1.06283	0.930135	0.906836	0.886641	1.13877	1.27147	1.01384	1.14963	1.05121	0.984719	1.00055	1.30351	0.969252	1.34382
ENSMUSG00000031023	Akip1	17.6555	15.8121	18.1188	16.4166	16.1432	16.9084	17.3887	16.098	15.9913	16.4034	14.9165	16.686	15.1456	16.372	14.8093	16.0118	17.3392	18.9325	16.9862	15.8272	14.6173	16.4361	16.557	17.6802	17.1308	14.0709	17.5491	14.8692	14.3558	16.2338	14.7673	14.4319	16.1244	14.8694	15.1766	15.0589
ENSMUSG00000023075	Akirin1	22.0419	23.8002	26.1995	21.6505	22.3582	25.683	23.3015	24.4165	25.2631	22.2216	25.5074	22.7043	21.1236	23.3479	21.3841	23.6903	26.0984	25.5138	23.9685	24.5594	22.883	22.212	24.2352	23.8586	25.4823	24.6823	26.947	24.4569	23.8761	21.4939	22.6001	23.69	29.0903	25.4038	23.2008	23.7111
ENSMUSG00000028291	Akirin2	57.6013	52.2798	59.4934	60.5422	60.0588	55.5055	58.9201	53.5759	62.4363	57.7286	57.4214	53.168	57.1001	55.3793	61.6698	57.3656	56.6257	57.4502	54.6598	51.5675	54.8709	58.9433	52.4457	55.3927	55.4693	53.6286	52.83	52.7006	56.4797	57.6311	56.1931	54.7717	54.3583	56.0286	55.5764	56.7531
ENSMUSG00000039158	Akna	18.1717	17.7247	16.8771	19.8928	17.9666	18.8975	19.7954	19.3197	17.5571	19.1287	19.8702	19.7161	17.6661	18.6946	16.8405	20.7084	20.0585	18.3901	15.9996	18.7569	19.2456	17.3129	18.0313	18.9251	17.1241	17.8452	16.9383	18.835	18.2031	17.6725	18.9325	18.2205	18.7464	20.3381	18.3396	18.2635
ENSMUSG00000049565	Aknad1	4.7787	4.90407	4.869	4.51305	4.38562	5.25798	3.4062	4.87767	4.86196	3.03529	4.93003	4.01562	4.66584	5.16435	3.69924	4.73231	3.47093	5.36718	6.8216	6.9046	7.94387	7.54101	7.60777	6.08627	8.44049	6.55354	7.42032	7.67138	7.16077	6.72336	6.7809	5.78093	6.94312	6.82959	5.91818	8.43192
ENSMUSG00000036500	Akp3	0.509502	0.404486	0.674124	0.449827	0.389816	0.329304	0.421953	0.423735	0.398952	0.602886	0.503144	0.483911	0.57159	0.373207	0.576829	0.452693	0.377796	0.310675	0.316812	0.486856	0.628611	0.396252	0.423293	0.506167	0.403724	0.45858	0.336029	0.508664	0.453391	0.715512	0.647854	0.483866	0.287443	0.492274	0.463077	0.374172
ENSMUSG00000028692	Akr1a1	74.4455	72.0243	78.3638	68.9733	76.1976	77.2907	78.0667	79.8241	71.8721	85.4718	73.8512	76.0421	74.5604	77.2796	75.1382	80.4537	80.8063	65.188	55.2204	55.005	56.6899	57.0841	56.7862	56.213	55.4838	55.1429	54.2393	54.5402	57.9132	57.9168	57.6541	58.8168	60.453	60.6496	56.5911	56.5857
ENSMUSG00000061758	Akr1b10	0.845628	1.20827	0.527344	0.898617	0.809621	0.845542	1.01097	1.30869	1.05671	0.498136	0.996059	0.981809	0.957724	1.06287	1.22816	0.593938	0.973497	0.97868	1.32694	1.4041	0.738752	1.76923	1.29212	0.978071	1.075	0.935204	1.27228	1.15417	0.993495	1.3021	1.07735	1.52077	0.965051	0.758227	0.925689	1.14812
ENSMUSG00000001642	Akr1b3	133.978	129.976	135.791	120.815	135.593	133.366	140.688	136.945	131.85	143.735	131.18	130.869	131.424	133.802	127.76	142.613	137.114	125.384	99.6953	107.716	102.94	104.453	108.218	107.652	106.309	102.064	103.054	105.721	110.293	106.053	108.2	108.306	115.751	109.998	108.552	103.729
ENSMUSG00000052131	Akr1b7	0.36031	0.637064	0.758578	0.474404	0.422861	0.304752	0.394038	0.465625	0.339102	0.300498	0.318569	0.389355	0.486314	0.434399	0.4145	0.385674	0.289645	0.385321	0.890302	0.859479	0.562582	0.705973	0.471811	0.545097	0.417381	0.532347	0.715188	0.699288	0.472503	0.554026	0.479824	0.71688	0.522966	0.610787	0.468334	0.496127
ENSMUSG00000029762	Akr1b8	23.6969	24.6264	23.817	21.5401	22.3972	25.8769	21.7115	22.3637	22.851	20.3908	19.078	21.689	21.8803	23.3465	22.1231	20.3206	21.4518	21.8906	20.0233	19.986	18.4101	20.6587	20.6908	18.5009	19.601	20.8942	22.1472	21.1227	22.0133	21.5152	20.6037	21.4375	20.3988	21.6648	19.204	22.9353
ENSMUSG00000021211	Akr1c12	0.634	0.540778	0.104939	0.083265	0.556757	0.310889	0.269971	0.098575	0.224906	0.574617	0.138117	0.163109	0.411653	0.386879	0.581075	0.2608	0.294403	0.389	0.486082	0.875857	0.532543	0.660484	0.281132	0.486022	0.448575	0.521661	0.412795	0.45933	0.363501	0.2992	0.272947	0.551341	0.737507	0.406138	0.729549	0.495675
ENSMUSG00000021213	Akr1c13	2.71612	2.8733	2.81251	2.31538	2.81638	3.80061	2.88576	2.08231	2.3857	2.10242	2.30746	2.40179	2.5337	2.80733	2.86806	1.96327	2.44552	2.70369	2.70856	2.77558	2.80041	2.82649	4.17757	3.13525	3.4413	3.50607	2.41082	3.48758	2.85997	3.15862	2.80926	2.95972	2.82677	2.7315	2.91708	3.22564
ENSMUSG00000033715	Akr1c14	0.041149	0.043245	0.046631	0.05519	0	0.034617	0.03917	0.049896	0.054972	0	0.044194	0	0.084757	0.125831	0.017634	0.054465	0.161955	0.075265	0.136327	0.13115	0.075567	0.148284	0.11867	0.108375	0.110504	0.044212	0.104171	0.143865	0.079865	0.154451	0.041514	0.143925	0.134188	0.159317	0.091631	0.084911
ENSMUSG00000021214	Akr1c18	0	0	0	0.037994	0	0	0.036224	0	0	0	0	0	0	0.02966	0	0	0	0.040597	0	0	0	0	0	0.07318	0	0	0	0	0	0.036319	0	0	0	0	0	0
ENSMUSG00000071551	Akr1c19	0.351693	0.250744	0.408907	0.378412	0.356115	0.362824	0.264748	0.344051	0.266112	0.343972	0.285337	0.292586	0.25205	0.318664	0.268354	0.349969	0.261159	0.234261	0.548559	0.293564	0.311866	0.360245	0.26965	0.338695	0.583226	0.300633	0.236284	0.248389	0.199886	0.420245	0.257151	0.348792	0.250282	0.38948	0.216915	0.18794
ENSMUSG00000054757	Akr1c20	0	0	0	0	0	0	0	0	0	0	0	0	0	0	0	0	0	0	0	0	0	0	0	0	0	0	0	0	0	0	0.057945	0.02569	0	0	0.027689	0
ENSMUSG00000021207	Akr1c21	0	0	0	0.057316	0	0	0.067509	0	0.081927	0	0	0	0	0	0	0	0.032398	0	0	0	0	0	0	0	0.132107	0	0.16967	0	0.102787	0.065845	0	0	0	0.046156	0.062319	0
ENSMUSG00000021210	Akr1c6	0	0	0	0	0	0	0	0	0	0	0	0	0	0	0	0	0	0	0	0	0	0	0	0	0	0	0	0	0	0	0	0	0	0	0	0
ENSMUSG00000025955	Akr1cl	47.4978	44.6507	47.5856	38.5113	41.7192	41.2257	39.1607	42.5917	44.9915	35.24	39.6526	33.9488	47.0381	46.744	40.8532	35.9477	42.745	48.0663	45.4996	42.1663	41.6939	50.8032	44.3556	44.605	45.5744	41.5604	43.9706	42.5388	43.3101	43.392	45.9737	45.2029	41.8293	49.5054	38.3596	49.6169
ENSMUSG00000038641	Akr1d1	0	0	0	0	0	0	0	0	0	0	0	0	0	0	0	0	0	0	0	0	0	0.01524	0	0.01124	0.019027	0	0	0	0	0	0	0	0	0	0	0
ENSMUSG00000045410	Akr1e1	9.62832	9.64559	7.85971	6.70378	8.48548	8.50904	6.15401	7.6246	7.32424	5.76195	5.98254	7.02235	7.03265	7.01067	6.74471	7.44851	7.27443	8.41883	9.43404	8.38001	9.05143	9.95988	10.6169	8.45614	9.89435	9.04773	10.1317	8.74549	7.85192	9.81215	8.93893	8.72858	8.13246	7.81144	9.26934	9.93512
ENSMUSG00000028743	Akr7a5	26.3408	26.9902	25.4162	25.272	25.7352	27.3757	30.6528	28.1363	28.2022	31.7833	27.1273	26.7082	25.9725	26.1559	26.5098	26.0634	29.5983	24.7782	17.8291	19.0008	20.4431	17.1502	19.5491	19.8132	18.9363	20.7975	18.1456	19.6564	21.7177	19.2612	21.9646	21.3636	23.7692	19.7878	19.6847	18.2573
ENSMUSG00000001729	Akt1	16.242	16.051	17.6301	17.4469	16.2961	16.1006	18.1045	17.1712	17.7013	18.5758	16.8301	18.9589	17.4783	17.9132	18.4186	17.045	16.5547	16.3789	13.5093	14.1176	15.4296	13.6601	14.748	14.1249	14.0906	13.5815	13.685	12.7622	14.92	13.1218	14.6211	16.3917	14.5317	15.2806	14.9887	14.4031
ENSMUSG00000011096	Akt1s1	34.2228	28.604	30.3446	32.2576	31.891	35.7887	37.4938	37.7003	32.6103	35.6918	32.3401	31.7373	30.5059	30.4839	34.4571	34.8994	37.2697	29.0513	24.0852	25.1798	25.1546	26.1915	24.5998	26.401	24.7222	26.3106	24.9806	25.1905	26.3584	25.9769	27.4897	28.7072	29.3183	25.875	26.3829	24.4367
ENSMUSG00000004056	Akt2	26.5584	26.9252	26.9574	30.202	29.6857	30.7118	32.2917	31.5537	26.7471	38.2718	29.6508	30.1428	30.6815	30.1819	31.4192	33.2744	33.3461	26.8248	22.3946	25.8897	24.7995	24.3373	21.8409	23.4755	21.2676	23.1208	23.1048	27.0637	26.7855	24.9096	23.8236	25.3788	26.8332	29.3573	23.9158	25.4918
ENSMUSG00000019699	Akt3	1.44196	1.35282	1.41556	1.28797	1.25048	1.55051	1.20446	1.26141	1.4934	1.12631	1.60003	1.62381	1.32631	1.15977	1.60823	1.42029	1.55924	2.32188	2.44348	2.30895	2.1601	2.4009	2.41955	2.43674	3.51456	2.06923	2.57885	2.65892	2.91203	2.56672	2.55589	2.20747	2.26382	2.09565	2.02807	2.27656
ENSMUSG00000031667	Aktip	24.4617	25.0822	20.7022	25.7806	22.6602	23.1559	27.6466	24.9294	25.3903	23.2995	24.1658	24.9707	23.2045	20.6878	24.1734	23.9693	26.3038	21.9851	19.8315	21.9001	21.1607	20.7149	22.8266	19.0307	23.8659	21.232	22.0104	20.9437	21.2822	19.1853	19.3915	21.0043	22.0731	22.9463	23.0211	19.3035
ENSMUSG00000028393	Alad	6.99242	6.99383	7.89065	7.23369	7.64619	8.39977	7.66381	7.13926	6.71385	11.3044	6.73658	7.01053	7.07928	7.10922	6.80776	7.24718	7.1523	6.82336	5.40839	6.41094	6.2629	5.74904	6.46411	5.87461	6.04612	6.10515	5.88863	6.44129	6.30018	6.53789	6.6761	6.47359	7.225	6.4502	6.35968	6.41945
ENSMUSG00000032786	Alas1	43.3156	47.358	54.3042	42.2539	37.4557	39.3466	54.0154	46.3959	50.4515	45.1871	39.5234	44.1481	55.1298	45.8062	47.7643	53.6004	44.9071	40.2625	42.087	42.368	36.4044	38.2033	41.4128	40.0101	39.8015	43.0319	45.4508	34.8487	40.8679	34.4139	42.2061	42.2055	55.2228	38.1859	38.3899	45.4661
ENSMUSG00000025270	Alas2	10.3165	9.9999	10.7149	8.92845	11.6082	10.4503	10.0263	11.354	10.0784	9.74976	9.31536	11.1438	10.4633	10.0297	11.9018	10.1581	10.1485	9.64133	7.86513	8.51961	9.29492	8.93891	9.36489	9.11006	7.85015	7.68712	8.03158	6.75996	9.65616	8.85551	8.78875	8.81654	8.31893	9.54888	8.6279	8.79068
ENSMUSG00000029368	Alb	0	0	0.126252	0.022337	0.027513	0	0	0	0	0	0	0	0.034778	0.063614	0	0	0	0	0.044554	0	0	0	0	0	0	0.036871	0.018933	0	0	0	0	0.022498	0.040235	0	0	0
ENSMUSG00000070690	Albfm1	0.129931	0.100925	0.114831	0.064452	0.040088	0.082024	0.070525	0.014009	0.062892	0.11423	0.06057	0.069093	0.122527	0.041053	0	0.025427	0.086968	0.071718	0.207623	0.093525	0.177504	0.115308	0.079342	0.070577	0.124624	0.033414	0.061417	0	0.078688	0	0.041784	0.03474	0.051195	0.042911	0.043197	0.138084
ENSMUSG00000022636	Alcam	0.182877	0.199941	0.289151	0.139876	0.288689	0.345842	0.193575	0.206055	0.240805	0.114212	0.179409	0.227247	0.092045	0.289273	0.15018	0.206761	0.105344	0.287324	0.261149	0.38356	0.296978	0.382318	0.297525	0.30187	0.266505	0.265956	0.462305	0.366328	0.277057	0.261856	0.198532	0.372168	0.264127	0.300754	0.328747	0.360827
ENSMUSG00000007833	Aldh16a1	3.93618	4.63955	4.78384	4.63188	4.98979	4.6696	6.1566	4.61251	4.63356	5.92908	5.39475	5.50062	5.11978	4.95009	5.45685	5.2656	5.20583	5.02765	4.09966	4.24432	4.18479	3.52171	4.10247	4.38872	3.53535	3.71929	3.67696	4.19784	3.96041	3.5658	4.77045	4.49723	3.91398	4.63062	4.16738	4.06199
ENSMUSG00000025007	Aldh18a1	2.10166	1.8329	2.01475	1.99601	1.82792	2.05946	1.78018	1.88475	2.00878	2.04738	2.60821	2.44147	2.09831	2.24076	2.40351	2.5955	2.31139	1.61344	1.80733	1.8719	1.87917	1.87023	2.02511	1.68165	1.58786	1.5878	1.67049	1.45454	1.7343	1.74295	1.94446	1.91225	1.81486	1.91051	2.00081	1.6877
ENSMUSG00000053279	Aldh1a1	55.8462	52.4113	68.3019	43.2375	57.7473	59.5281	44.7579	47.2154	64.0944	42.6961	52.5533	47.407	56.3694	63.7423	54.3699	45.5856	47.6865	68.21	78.2284	61.5029	56.1359	66.8437	64.0912	63.1257	66.482	62.4161	69.6278	65.3702	62.0527	64.4738	58.1044	66.4897	59.641	63.4136	57.521	74.4613
ENSMUSG00000013584	Aldh1a2	47.9195	49.4686	48.7523	47.4913	50.4432	48.6157	50.5655	48.0004	43.8613	47.085	50.8594	47.671	46.9457	48.7301	46.7629	47.674	48.117	47.7384	47.4512	47.4632	44.9252	46.8484	44.4945	45.542	45.9744	48.7881	45.6264	45.4395	46.5501	45.3628	45.778	47.0061	45.308	45.7962	48.6979	45.4117
ENSMUSG00000015134	Aldh1a3	0.439913	0.665585	0.387643	0.634453	0.371305	0.360989	0.783326	0.577146	0.751456	0.567372	0.609358	0.445658	0.702743	0.679584	0.635083	0.468639	0.561537	0.770266	0.756521	0.750193	0.811163	0.982304	0.69862	0.831975	0.920484	0.633505	0.749831	0.750386	0.791696	0.671489	0.550765	0.937611	0.618479	0.686315	0.919656	0.92038
ENSMUSG00000024747	Aldh1a7	2.73533	2.69515	3.15	2.11369	2.45196	2.59084	1.90623	2.61936	2.82193	1.48537	2.15397	1.29661	2.62925	2.37652	2.26056	1.85419	2.42178	2.51569	2.81327	3.01048	2.0458	3.65291	3.71168	3.12425	2.64216	3.17653	3.36497	3.67795	2.98162	3.50173	3.14787	3.00328	2.68588	3.02682	3.01748	3.43375
ENSMUSG00000035561	Aldh1b1	8.8002	8.64428	9.41073	8.88933	8.69723	9.58738	10.1992	9.51054	9.8997	8.77148	8.54279	7.78931	8.34216	9.34863	10.2136	7.87878	10.5027	8.63458	6.15819	8.55882	6.98632	6.84077	6.69866	6.98048	7.91102	7.28033	7.80748	6.72603	7.48535	6.77707	7.86534	7.85365	7.95193	8.03487	8.24438	7.44168
ENSMUSG00000030088	Aldh1l1	12.9111	12.1246	12.4545	12.9742	12.7591	13.0895	14.2185	13.501	12.6468	13.9375	12.7488	13.5046	14.9501	15.1414	12.9295	13.865	14.9827	12.7096	11.4502	10.7877	10.7966	10.8458	10.8448	9.92724	10.5836	10.4252	10.1081	9.75141	12.2585	10.7717	11.0527	11.6013	11.6475	11.8638	10.5129	11.1714
ENSMUSG00000020256	Aldh1l2	0.105532	0.110731	0.224543	0.097959	0.05567	0.100802	0.109425	0.194114	0.09234	0.099463	0.145287	0.116036	0.074843	0.09526	0.063267	0.10803	0.125461	0.080357	0.310159	0.1672	0.233756	0.26197	0.202264	0.182902	0.150374	0.2163	0.161205	0.231513	0.240326	0.188289	0.157966	0.166856	0.219141	0.222128	0.18969	0.195197
ENSMUSG00000029455	Aldh2	43.4754	37.6592	45.3198	37.6193	40.5946	41.8071	42.9494	40.2521	41.3887	47.5178	44.4362	45.2804	46.8671	44.935	47.1732	45.068	45.7982	44.8796	37.4319	36.345	34.8234	35.6564	34.7684	35.5827	35.9503	34.0945	33.2822	35.076	37.2593	37.1315	35.452	39.2744	39.8709	41.6915	34.1434	36.1763
ENSMUSG00000019102	Aldh3a1	2.89838	1.39373	3.35578	1.69007	2.77038	2.34651	3.15531	1.11776	3.69329	2.46986	1.61038	2.78652	3.75591	2.39721	2.75772	2.20763	2.58663	2.82516	2.34131	1.77419	1.2323	2.51885	2.57176	1.94046	2.23686	2.57377	2.48135	1.938	1.428	2.69732	1.92457	2.79547	1.94295	1.45401	2.60404	2.09166
ENSMUSG00000010025	Aldh3a2	6.47642	5.56699	6.61951	5.39133	5.52909	5.79522	4.9769	5.82023	5.66417	5.44691	6.08091	6.4506	6.35882	5.60179	5.66839	6.14478	5.06306	6.21499	6.77928	7.09992	7.12803	7.69517	6.86338	6.85568	6.59012	6.60357	6.66019	6.75084	6.31749	7.38461	6.36205	6.96703	6.51308	7.56822	6.05923	7.54022
ENSMUSG00000024885	Aldh3b1	24.7463	23.9213	26.7612	22.4932	25.4443	25.705	26.2119	25.5855	24.1451	26.1465	25.6042	28.5646	22.4566	24.8003	26.1888	26.0607	24.5297	24.014	23.1191	23.66	22.2635	21.3169	24.0262	20.6462	20.8063	22.572	21.3983	21.7864	21.4861	22.9544	20.4753	21.1297	22.2365	22.4566	19.7768	22.6791
ENSMUSG00000075296	Aldh3b2	19.9253	18.9587	19.8488	18.8573	20.231	20.7244	21.8108	21.2537	17.9777	20.2384	20.7593	21.2616	20.3388	18.029	20.2119	20.8669	21.2447	20.4004	17.7802	17.8268	18.6977	19.2452	17.7061	16.6219	16.9576	18.375	16.8076	16.7852	17.2897	18.1014	16.9217	17.0097	18.3006	16.1999	16.0455	16.0543
ENSMUSG00000037263	Aldh3b3	1.30843	1.84043	1.45969	1.82535	1.1655	1.64929	1.323	1.51016	1.4254	1.8301	1.89599	2.24274	1.73472	1.36325	1.66476	1.84192	1.49999	1.35582	1.44447	1.69497	1.66984	1.29971	1.25418	2.76576	1.58826	1.44182	1.48794	1.6809	1.47049	1.37669	1.9007	1.61091	1.81411	1.61664	1.69761	2.68762
ENSMUSG00000028737	Aldh4a1	3.46296	3.60909	3.92142	3.43006	3.08111	3.03722	3.40465	4.085	3.34334	3.52837	3.33152	3.08317	4.1346	3.78461	4.1386	3.90176	4.23439	3.39921	3.5642	2.62105	2.6714	2.82423	2.97903	3.05363	2.74813	3.24196	3.17565	2.47883	3.5904	3.13034	2.99824	3.24226	3.32784	3.62886	3.14151	3.34596
ENSMUSG00000035936	Aldh5a1	1.03086	0.831502	0.872649	0.964776	0.899419	0.98139	0.814059	0.75588	0.974371	0.803129	0.913547	1.18557	0.911715	0.858834	0.807069	0.927638	0.897824	1.00383	1.04541	1.08628	1.13709	1.38424	1.06318	1.12361	1.34045	1.24446	1.26551	1.15582	1.23308	1.16604	1.01326	1.12593	1.07925	1.26112	1.11101	1.43984
ENSMUSG00000021238	Aldh6a1	2.78849	3.34331	3.05994	2.90889	3.29021	3.48313	2.80299	3.50546	3.68894	2.5304	3.20808	3.26038	3.55258	3.59048	2.79928	2.76939	3.33696	3.28895	5.57614	5.00344	4.42922	5.38374	5.05199	5.2122	4.7958	4.97168	5.50395	5.66561	5.4591	5.12979	5.10016	5.08026	5.58581	5.22828	5.364	5.62812
ENSMUSG00000053644	Aldh7a1	16.2237	15.2892	17.1997	15.7581	15.3532	17.6002	15.8692	15.582	16.969	16.0705	15.9624	16.6053	17.538	16.7836	16.8976	16.2902	16.6868	15.4008	14.6757	14.9765	15.4698	13.9355	14.7931	14.8142	13.1969	14.9448	15.1025	13.9243	16.0817	13.8946	15.5021	15.7395	15.8636	16.3076	15.6904	15.2885
ENSMUSG00000037542	Aldh8a1	0.645023	0.76184	1.0493	0.681672	0.868811	0.840003	0.486569	0.762675	0.548473	0.689081	0.798067	0.694456	0.588448	0.771859	0.64346	0.570201	0.6675	0.865681	1.1843	1.10875	0.744622	0.932857	1.16306	0.722796	0.875045	1.01132	0.86056	0.738427	1.06452	1.14912	1.07118	1.06352	0.57929	1.07304	0.919936	1.121
ENSMUSG00000026687	Aldh9a1	25.4147	21.8607	23.9547	24.2916	23.6578	23.9565	23.1772	21.9538	21.826	21.4265	22.9354	21.6963	25.5097	22.998	22.8333	23.2788	24.2203	23.7469	22.2421	21.8952	21.8898	21.4711	21.3774	20.9502	20.5547	21.2742	21.0545	22.3449	20.7026	21.3079	21.204	22.4347	22.1661	22.0956	22.4198	22.2689
ENSMUSG00000030695	Aldoa	353.843	336.979	349.722	358.594	346.056	351.296	389.154	370.166	346.213	402.473	353.611	370.075	356.905	337.506	367.585	383.833	379.816	322.951	277.467	289.012	293.81	276.429	277.217	274.172	262.565	271.886	265.052	276.353	288.806	290.925	289.274	296.348	307.04	294.095	301.874	270.776
ENSMUSG00000059343	Aldoart1	47.6676	49.9496	51.9004	48.6314	47.3784	47.9318	43.4922	49.8371	48.42	40.7122	50.2679	45.3724	42.9909	48.0457	45.9576	45.039	40.3381	49.6526	53.2249	53.4754	51.9956	55.0239	54.6368	53.6513	51.4537	53.8206	49.8846	52.8678	48.9442	53.652	52.7119	49.3622	49.9323	49.5867	49.5939	57.2535
ENSMUSG00000063129	Aldoart2	318.045	311.717	317.249	326.769	313.999	332.183	338.072	341.222	295.469	333.82	311.927	341.4	299.732	311.788	310.138	330.003	316.047	296.224	273.228	292.919	292.839	275.357	281.55	280.972	264.335	276.483	269.529	286.944	269.046	271.016	280.18	279.076	299.305	275.238	285.486	277.699
ENSMUSG00000028307	Aldob	0	0.021434	0	0	0	0	0	0.07683	0	0.020906	0	0.053938	0	0	0	0	0.051668	0	0	0.025001	0	0.028882	0.088142	0.068755	0	0.045204	0.014966	0.042787	0.039124	0	0.023752	0.036985	0.021344	0.029662	0	0
ENSMUSG00000017390	Aldoc	2.84847	3.11012	2.73124	2.54434	2.54403	2.92252	2.48508	2.55303	2.94991	2.65663	1.99187	2.58891	2.50643	3.23343	2.91268	2.16684	2.85188	2.73609	2.48001	2.30288	2.25305	2.0281	2.39689	2.24039	2.38455	1.96697	2.14973	2.57684	2.77437	2.89137	1.90006	2.25279	2.0347	2.18214	1.96242	1.85513
ENSMUSG00000039427	Alg1	10.5488	8.78784	9.88844	9.60625	10.0298	10.1171	11.1761	9.42552	10.2892	11.5947	8.3183	9.94091	9.6523	10.5394	10.2828	10.2681	11.6568	9.84251	7.51903	7.7009	7.15889	8.57265	8.1088	8.09684	7.29357	6.98771	6.70458	8.48702	7.99415	8.55659	8.94895	7.34838	10.068	7.73717	7.54081	7.89858
ENSMUSG00000075470	Alg10b	0.511744	0.607744	0.551351	0.650832	0.757886	0.678667	0.39041	0.602457	0.752998	0.524276	0.508818	0.524821	0.557349	0.632233	0.601793	0.687276	0.449212	0.630838	0.870903	1.13892	0.762226	1.12069	1.1806	1.02034	1.45375	0.863933	1.22671	0.937903	0.933532	0.85916	1.13747	1.13936	0.791153	0.954288	1.08656	1.19219
ENSMUSG00000063362	Alg11	1.23378	1.21721	1.00736	1.05646	1.13817	1.05767	0.735258	0.94951	1.08832	1.0081	1.04489	1.2265	1.06585	1.23476	1.02744	1.09685	0.908387	1.40484	2.145	1.79915	1.55802	1.83539	1.72338	1.60566	1.66777	1.94592	1.95294	1.69607	1.68338	1.5966	1.72179	1.45303	1.51193	1.81664	1.66302	1.93903
ENSMUSG00000035845	Alg12	12.7195	13.3319	14.0574	13.9387	16.0304	14.9576	12.6106	14.9301	11.6399	15.9362	15.0717	15.5093	12.745	13.8273	11.7568	15.2672	12.9698	12.7017	14.3326	15.5657	13.2715	12.5091	13.4392	13.8831	11.89	11.855	12.3572	14.7123	13.9957	14.0273	13.8922	12.9294	14.1752	14.2844	12.2243	13.5407
ENSMUSG00000041718	Alg13	0.698477	0.581454	0.941056	0.901987	0.765395	0.812071	0.525012	0.598054	0.829508	0.423383	0.765571	0.475245	0.740883	0.854099	1.24671	0.755383	0.840709	1.19606	1.66569	1.3369	1.04237	1.83416	1.60908	1.3728	1.25251	1.28599	1.85607	1.5944	1.58071	1.57158	1.1841	1.29362	1.06632	1.53336	1.30969	1.64556
ENSMUSG00000039887	Alg14	0.440721	0.477579	0.794783	0.51384	0.741907	0.606422	0.597389	0.63358	0.538524	0.50887	0.896959	0.763415	0.617261	0.814082	0.688844	0.79793	0.493965	0.722483	0.881809	0.792867	0.822176	0.916864	0.985799	1.0115	0.778537	0.570184	0.861015	0.96403	0.784586	0.748524	0.88391	0.77504	0.894822	0.879504	0.739432	0.697281
ENSMUSG00000039740	Alg2	4.01651	3.6644	4.5838	3.84248	3.66875	4.11782	3.4704	4.24238	3.66541	4.16946	4.48551	4.58358	4.60999	4.3471	4.10179	4.23107	4.36331	4.59687	3.6579	3.53433	4.09474	4.0127	4.24881	3.67222	3.66591	3.61695	3.85825	3.95213	3.56746	3.88732	4.10739	4.15932	4.27842	4.34224	3.50036	4.04972
ENSMUSG00000033809	Alg3	10.7662	8.84848	11.9585	10.3466	12.6358	13.0741	13.5159	12.6203	11.7026	14.0123	11.7892	11.7296	12.5034	10.8487	12.2664	13.1053	14.9417	9.7207	9.80051	9.98854	8.96217	7.67805	8.24236	10.0232	7.87069	8.27302	9.45026	7.90879	10.0006	10.3411	9.04387	10.0774	10.8553	9.24707	9.77309	8.63723
ENSMUSG00000036632	Alg5	5.33424	5.26818	4.5139	5.0434	4.55494	5.66451	4.6678	4.71929	5.76483	4.17113	4.83179	4.73161	4.26527	5.96092	5.30837	4.52781	5.55962	3.18291	4.37181	3.96501	4.13535	4.3215	4.89415	4.24492	4.82226	3.94148	4.53086	3.86338	4.36717	4.66633	4.51659	4.52217	3.94786	4.11131	4.40407	3.51612
ENSMUSG00000073792	Alg6	0.145951	0.23684	0.225138	0.046661	0.141154	0.232774	0.08463	0.089822	0.087334	0.108971	0.098119	0.088727	0.180618	0.22007	0.032736	0.101231	0.092841	0.189551	0.259592	0.225849	0.197318	0.130611	0.180701	0.220966	0.240481	0.301719	0.244763	0.244096	0.358103	0.19173	0.224059	0.177462	0.345985	0.306021	0.143531	0.310106
ENSMUSG00000073792	Alg6	0.137935	0.183412	0.02809	0.036212	0.095509	0.159457	0.08463	0.067834	0.072314	0.108971	0.005989	0.072317	0.144511	0.162227	0.032736	0.032307	0.092841	0.127616	0.160935	0.223317	0.173514	0.130611	0.144245	0.220966	0.187014	0.233042	0.166315	0.175096	0.123313	0.175016	0.224059	0.132535	0.084318	0.054776	0.108425	0.163166
ENSMUSG00000035704	Alg8	9.94633	9.85245	10.3874	10.4186	11.3505	9.24018	10.6009	11.0301	10.7742	9.86254	9.10047	10.6891	10.1081	9.67038	11.49	10.9987	10.2335	11.5857	11.5253	10.0712	11.4193	11.4885	10.0616	10.7914	10.4278	10.2917	10.2739	10.6626	11.3925	9.30317	9.89131	10.0461	10.7528	10.2406	10.2899	11.416
ENSMUSG00000032059	Alg9	22.3964	21.5438	20.5594	22.1025	20.1089	20.2366	23.0295	21.602	21.4127	20.4696	21.6087	20.6546	20.5877	21.7979	21.8677	21.6617	23.2854	21.439	19.1074	18.1084	18.4815	18.2578	19.7622	19.003	20.0115	19.6288	19.2893	19.327	18.2052	18.7892	20.4694	22.2037	20.7446	20.8434	20.9597	19.5167
ENSMUSG00000055471	Alk	0.222517	0.263965	0.207494	0.256871	0.327151	0.274808	0.283964	0.31499	0.229699	0.256324	0.208201	0.276015	0.339388	0.21063	0.255482	0.280124	0.233293	0.327714	0.275754	0.182016	0.254757	0.193786	0.331208	0.201167	0.300556	0.306094	0.260802	0.200571	0.271008	0.163914	0.287609	0.200147	0.302142	0.32016	0.228628	0.291411
ENSMUSG00000087247	Alkal1	0	0	0	0	0	0	0	0	0	0	0	0	0	0	0	0	0	0	0	0	0	0	0	0	0	0	0	0	0	0	0	0	0	0	0	0
ENSMUSG00000054204	Alkal2	0	0	0	0	0	0	0	0.07412	0	0	0	0	0	0.022293	0.014713	0	0	0	0	0.006864	0	0.041533	0	0	0	0.0184	0.020635	0	0	0	0.035913	0	0.00622	0	0	0
ENSMUSG00000079036	Alkbh1	3.42587	3.36528	3.38641	3.19205	3.17764	4.30051	3.21137	3.40088	3.58693	3.34862	3.28841	2.95283	3.61427	3.37134	3.10158	2.92001	2.69891	3.87438	3.98187	4.3268	3.49799	4.31847	3.88072	3.52194	3.74092	4.19008	3.82854	3.89858	3.91353	4.2348	3.84157	3.45251	3.78943	3.30833	3.75328	5.19502
ENSMUSG00000044339	Alkbh2	1.46602	1.54997	1.50399	1.75584	0.969978	2.21576	1.76326	2.0089	1.87331	1.95988	1.17488	1.44126	1.05216	1.95341	1.41815	1.65663	1.53266	1.13074	1.20948	1.06111	1.34356	1.23606	1.44995	1.01121	0.954127	1.33173	1.41844	1.09536	1.47769	1.38425	1.28285	1.66256	0.934617	1.04603	1.36606	1.16926
ENSMUSG00000040174	Alkbh3	27.4835	29.618	28.7462	27.2381	27.2518	25.0928	27.1075	27.5546	25.2649	26.1244	24.4383	24.3469	22.0645	25.8101	21.9787	22.6496	25.3372	25.0505	26.9372	24.5224	24.2843	24.1911	25.4565	21.0827	26.6055	27.4418	24.0858	24.361	25.786	21.9566	23.2399	25.6932	27.3548	23.4245	25.254	22.3376
ENSMUSG00000039754	Alkbh4	13.6109	15.0637	12.6544	14.8337	14.5118	12.4593	14.9433	14.2329	12.663	13.1761	12.7282	14.3231	12.3652	11.6506	16.0438	11.6196	17.3385	14.3327	9.09384	9.99155	12.8526	10.2672	11.3336	10.6872	10.0378	11.7236	11.2638	10.5512	10.7153	10.7733	11.3202	11.9262	12.2247	11.0084	11.9745	10.0385
ENSMUSG00000042650	Alkbh5	8.71484	8.5803	9.31652	8.61953	8.67599	8.81334	9.04977	9.41001	9.53756	8.58478	9.75995	9.51296	10.3191	9.3389	9.40874	9.23726	9.14424	10.3015	9.91123	10.4856	9.84713	9.66137	9.17671	10.0862	9.81655	10.2524	10.1832	9.93817	10.3031	10.3099	9.75495	9.97029	10.6845	11.6185	10.6042	9.96646
ENSMUSG00000042831	Alkbh6	10.6063	10.6813	10.8131	10.1673	10.8038	10.2435	13.1188	12.2193	11.298	12.8738	10.7732	10.6045	10.1216	9.97937	11.4832	12.4067	11.8609	9.16655	7.9272	10.5733	9.08815	10.7988	8.8603	10.125	9.01701	8.98344	9.60074	9.17798	9.90868	7.96281	9.40844	10.1965	9.85684	8.63267	9.38407	8.47992
ENSMUSG00000002661	Alkbh7	25.3017	29.4255	25.6548	28.4265	28.2755	28.3781	32.5191	30.4226	31.1166	34.6219	24.8529	25.7057	27.9138	26.8968	29.5056	26.215	34.7225	24.7776	18.6223	19.7485	20.7053	22.4053	20.5155	20.3938	22.1793	20.9816	18.8166	19.674	20.3347	20.4789	18.3434	21.6981	25.4451	20.2035	20.7683	21.9769
ENSMUSG00000025899	Alkbh8	0.204929	0.238735	0.187852	0.206387	0.236435	0.238228	0.157488	0.57163	0.186882	0.116554	0.234995	0.21168	0.419392	0.204547	0.197318	0.173239	0.217327	0.247669	0.401372	0.329393	0.424805	0.316677	0.790744	0.345479	0.284778	0.606292	0.361439	0.427873	0.288384	0.300394	0.287798	0.299318	0.324656	0.438941	0.356246	0.395286
ENSMUSG00000020636	Allc	317.826	325	305.908	324.329	316.763	316.436	321.617	318.859	305.327	312.809	323.386	308.606	291.037	307.184	286.063	316.117	308.99	309.954	279.888	286.345	275.502	279.975	291.614	269.874	285.682	284.782	286.618	285.165	273.97	269.374	278.511	273.751	285.925	278.878	272.669	273.665
ENSMUSG00000063810	Alms1	3.83485	3.75036	3.43546	3.31111	3.69588	4.03209	3.00468	4.24829	3.86742	2.17167	3.79796	3.84909	4.54513	4.03735	3.54911	3.90393	3.11691	4.52495	7.83436	7.38143	6.63124	7.9282	7.94723	7.23301	7.68748	7.55513	9.00886	8.12383	7.55004	7.55103	7.55833	7.07365	6.42399	8.11052	6.72591	9.22784
ENSMUSG00000000320	Alox12	0.893672	0.814333	1.16214	1.09304	0.86714	1.07624	1.13005	1.334	1.05439	1.42994	1.01791	1.11647	0.954553	1.05071	1.45335	1.00103	1.17107	1.02279	0.747781	0.898507	0.921932	0.911149	1.00742	0.852699	0.903486	1.2035	1.10595	1.07549	0.86691	0.803281	0.903916	0.841612	0.903198	0.990424	0.850478	0.781172
ENSMUSG00000000320	Alox12	0.89327	0.982645	0.906704	1.03351	0.86445	0.810836	1.08233	1.11225	1.04231	0.791429	0.5341	1.12519	0.905788	0.772628	1.36247	0.822844	0.719727	0.943119	0.895235	0.881278	1.01208	0.875812	1.00187	0.826707	0.858906	1.14916	0.954271	0.853538	0.88029	0.686747	0.895344	0.593069	0.797513	0.899362	1.11056	0.62152
ENSMUSG00000032807	Alox12b	0.303023	0.175377	0.284009	0.155758	0.181287	0.19418	0.268215	0.181685	0.153279	0.360161	0.087819	0.280791	0.259293	0.082396	0.276096	0.144253	0.295398	0.230875	0.077229	0.134355	0.176713	0.136252	0.116344	0.121443	0.148007	0.211006	0.16575	0.100687	0.294124	0.129765	0.226688	0.182808	0.049373	0.197192	0.173613	0.091643
ENSMUSG00000018907	Alox12e	0.017104	0.009352	0	0.008267	0.011729	0	0	0	0	0	0	0	0.011495	0	0	0	0	0	0	0	0	0.020188	0.010978	0.013971	0	0.013539	0	0	0	0.013786	0	0.02031	0	0	0	0
ENSMUSG00000018907	Alox12e	0.017494	0.009565	0	0.008455	0.011996	0	0	0	0	0	0	0	0.011739	0	0	0	0	0	0	0	0	0.020648	0.010788	0.014271	0	0.013728	0	0	0	0.011625	0	0.018654	0	0	0	0
ENSMUSG00000018924	Alox15	0.046361	0.045864	0.071633	0.053017	0.071887	0.03376	0.051076	0.047898	0.043312	0.043623	0.051405	0.051688	0.073871	0.049211	0.059791	0.040557	0.042979	0.051082	0.071349	0.072621	0.095622	0.074301	0.082493	0.040122	0.055304	0.073994	0.064233	0.081232	0.079635	0.069722	0.056944	0.060214	0.061519	0.095944	0.076549	0.076422
ENSMUSG00000018924	Alox15	0.202574	0.144842	0.206311	0.185357	0.203109	0.150178	0.263624	0.14568	0.105678	0.19521	0.13636	0.181146	0.259966	0.17546	0.149074	0.151405	0.142634	0.185549	0.309232	0.154382	0.297536	0.222286	0.235346	0.169729	0.166367	0.172043	0.127242	0.130004	0.25101	0.144181	0.219078	0.18863	0.178298	0.248401	0.281218	0.278911
ENSMUSG00000025701	Alox5	0.654456	0.80763	0.439456	0.565192	0.622472	0.602405	0.993118	0.421823	0.519414	0.647064	0.538663	0.595142	0.362109	0.572755	0.620304	0.690473	0.890181	0.489906	0.519639	0.482127	0.591957	0.546619	0.6026	0.41159	0.744882	0.528996	0.389145	0.642452	0.584605	0.529421	0.4714	0.530992	0.567951	0.662587	0.765904	0.490298
ENSMUSG00000060063	Alox5ap	0.437255	0.696644	1.00807	1.45116	0.879087	0.908258	0.971675	1.27926	0.818431	1.07014	1.0765	0.927877	1.31018	1.52119	1.04689	0.775464	0.793174	0.884899	1.11229	0.511661	1.47084	1.25068	0.938564	0.822561	0.687946	0.922239	0.793591	0.86138	1.21319	1.04981	1.24154	0.928355	0.654837	0.402026	0.981434	1.13813
ENSMUSG00000020891	Alox8	0	0.031348	0.042062	0.09885	0.043316	0	0	0.014184	0.033783	0	0.031094	0.021637	0	0.077711	0	0.05092	0	0.053034	0.075018	0.074094	0.0158	0.078174	0.064735	0.042745	0.048027	0	0.056957	0	0.04674	0.077864	0	0.036776	0.036201	0.0176	0.095074	0
ENSMUSG00000020892	Aloxe3	0.948448	0.631263	0.854784	0.786457	1.01201	1.09736	0.911503	1.42853	0.982733	1.4903	0.948543	0.95272	1.24633	1.08091	0.787254	1.02418	1.3131	0.420005	0.792628	1.02994	0.802601	0.693649	0.672946	0.807311	0.592534	1.16729	1.05376	0.639045	0.834492	0.891977	0.967004	0.853106	0.868504	0.888847	0.921823	1.04484
ENSMUSG00000079440	Alpi	0.194526	0.232685	0.146245	0.299533	0.146877	0.223528	0.204906	0.18571	0.145914	0.131329	0.235508	0.241411	0.393554	0.273421	0.147954	0.313703	0.147014	0.133065	0.240879	0.266118	0.400523	0.284144	0.292032	0.508424	0.316365	0.21527	0.143529	0.340823	0.232753	0.40383	0.39864	0.428081	0.226475	0.329045	0.297969	0.414083
ENSMUSG00000028028	Alpk1	0.700997	0.627391	0.637682	0.717999	0.442584	0.775836	0.678439	0.550988	0.549272	0.703986	0.650159	0.75569	0.43073	0.74934	0.775833	0.874763	0.553476	0.824791	1.16918	0.683706	0.813811	0.9001	1.02539	0.810905	0.913718	0.829132	1.01969	1.06331	1.29466	1.00416	1.14256	0.801355	1.10167	1.32389	0.76689	1.12221
ENSMUSG00000032845	Alpk2	0.173427	0.084772	0.160591	0.169543	0.220639	0.190974	0.108635	0.171923	0.107779	0.132825	0.111092	0.117198	0.209783	0.169807	0.146068	0.101051	0.069823	0.086014	0.137588	0.156972	0.143943	0.073638	0.10531	0.152701	0.168881	0.19254	0.145783	0.151426	0.106862	0.113578	0.128125	0.14893	0.179432	0.14848	0.154308	0.219147
ENSMUSG00000038763	Alpk3	0.039663	0.055841	0.09453	0.071904	0.04418	0.070997	0.052362	0.050363	0.099379	0.068124	0.061676	0.050785	0.152383	0.032721	0.100732	0.034969	0.112017	0.076933	0.134287	0.072835	0.039036	0.071891	0.056416	0.047716	0.087957	0.092974	0.093375	0.036143	0.073703	0.12561	0.060458	0.052957	0.027208	0.070078	0.107882	0.111471
ENSMUSG00000028766	Alpl	3.60999	2.58966	3.43466	3.13671	3.4244	3.40773	3.42701	2.80704	3.09111	3.73771	3.66451	3.37303	3.49123	3.03269	3.4671	3.53225	3.26739	2.97398	2.60932	2.7616	2.90963	3.25899	2.80821	3.13182	2.5416	2.79055	2.71273	2.67652	2.94878	2.92634	3.04594	3.09255	3.43	2.90534	2.92609	2.66806
ENSMUSG00000026246	Alppl2	2.39245	2.27246	2.24322	2.69241	2.42087	2.17371	2.95552	2.3053	2.10222	2.47151	2.67873	1.90203	2.94728	2.29547	2.87191	1.83848	2.7443	2.12089	1.97589	2.19361	2.02142	2.47211	1.99882	1.9553	2.036	2.10133	1.8859	1.43261	1.95681	1.87849	1.94857	2.11715	1.87776	2.03599	2.16815	1.67916
ENSMUSG00000026024	Als2	5.13624	4.71434	5.43865	4.79383	4.88039	4.76209	4.10342	4.56325	4.02978	4.3053	4.69932	5.46956	5.08044	5.09504	4.63846	4.8974	4.62253	5.62963	5.73758	5.79059	5.87967	5.58054	5.47178	5.35649	5.79985	5.16726	5.60721	5.57052	5.4881	5.59119	5.49677	5.69027	5.23649	6.06729	5.55746	5.91515
ENSMUSG00000044037	Als2cl	0.734444	0.736624	0.735529	0.739795	0.796692	0.703619	0.856025	0.68205	0.957453	0.772706	0.81486	0.84026	0.6386	0.796382	0.762186	0.998967	0.890483	0.736699	0.741758	1.08584	0.850506	0.81538	0.759464	0.82253	0.774927	0.846541	0.767172	0.944436	0.783004	1.12393	0.970005	0.889983	0.956362	0.914953	0.941307	0.990564
ENSMUSG00000036602	Alx1	11.269	11.649	11.6548	11.0787	10.5872	11.8753	11.6277	11.3503	12.2137	10.2978	9.80634	10.9181	10.5012	10.9512	11.1283	10.5395	10.0972	12.5276	12.9914	12.9458	12.0181	12.8392	11.807	12.6723	13.4338	13.225	12.7903	12.2163	11.8523	12.4962	13.0211	11.5407	12.3824	11.2851	12.3504	12.8152
ENSMUSG00000014603	Alx3	0.056324	0.03059	0	0.0713	0.02874	0	0.044561	0	0.021441	0	0	0	0.026262	0.035219	0	0	0.078322	0	0.153991	0	0.062644	0.058097	0	0.039052	0	0	0.049851	0.046066	0.043226	0	0.024294	0.024146	0.023307	0	0.037438	0
ENSMUSG00000040310	Alx4	0.012447	0.0116	0	0.007923	0.046863	0	0	0.031005	0	0	0.017413	0.010953	0.007867	0	0.039359	0.017369	0.035347	0.009108	0	0.008285	0.018686	0	0.016949	0	0.029662	0.007118	0.006858	0.00514	0.02218	0.008965	0.009212	0.016176	0.022095	0.04209	0.015333	0
ENSMUSG00000025134	Alyref	19.3168	18.8275	19.3364	20.7015	23.6243	20.0954	19.6038	19.6266	19.4909	18.6405	17.4647	19.0129	18.2059	20.3298	20.6076	19.7648	18.0169	15.0382	16.8442	16.1755	16.2809	15.2459	19.9823	19.2007	18.4269	16.4941	15.5004	14.3915	16.2728	18.3535	15.6861	16.3788	17.9869	16.2109	17.6087	16.9638
ENSMUSG00000060244	Alyref2	1.10693	1.19364	1.35124	0.582903	1.09638	1.00746	1.19366	0.936195	0.982467	0.991986	0.8443	0.990831	1.01133	1.2059	0.663068	1.21686	0.846743	1.03197	0.851177	1.55626	1.01451	1.11958	1.34331	1.41838	0.782936	1.10184	1.06541	0.684182	1.05248	1.75026	1.25018	0.896901	0.813233	1.25263	1.21916	0.727222
ENSMUSG00000022244	Amacr	1.89756	1.5452	1.82529	1.03896	1.18577	1.01129	1.37199	1.61251	1.74099	1.20784	1.35768	1.36534	1.83712	1.86007	1.55666	1.51164	1.14455	1.47274	1.37607	1.71575	1.26041	1.4953	1.48465	1.60983	1.68108	1.54067	1.8194	1.11412	1.66719	1.36614	1.62352	1.17664	1.98251	1.3412	1.8132	1.79635
ENSMUSG00000029288	Ambn	0	0	0	0	0	0	0	0	0	0	0.046582	0	0	0	0	0	0	0	0	0	0	0	0	0	0	0	0	0	0	0	0	0	0	0	0	0
ENSMUSG00000028356	Ambp	0.986861	0.74501	0.394284	0.837982	1.00102	0.645759	0.921518	0.591836	0.27518	0.652129	0.381245	0.362526	0.837128	0.422323	0.571341	0.308305	0.84008	0.592219	0.73909	0.607002	0.261631	0.613503	0.840156	0.599668	0.872853	0.203343	0.528637	0.3424	0.670689	0.517572	0.641479	0.784839	0.766153	0.43224	0.66014	0.825703
ENSMUSG00000040506	Ambra1	9.38057	8.90594	9.16064	9.48276	9.18432	9.10074	8.95731	9.51573	8.96119	7.76485	9.68256	10.1938	8.91891	8.79928	10.1727	8.93051	8.43918	10.1968	10.2718	10.6472	10.8404	10.9779	10.8899	10.7547	10.1332	10.4139	10.4357	10.2001	10.2693	11.1853	10.9544	10.6722	10.3188	10.8948	10.9132	10.759
ENSMUSG00000075232	Amd1	9.88675	9.76216	10.4	9.99385	10.6783	11.832	9.28349	10.6611	10.2164	9.88421	10.8119	12.072	10.3025	10.6285	9.84803	10.5078	9.80654	10.5264	12.5576	12.2663	12.2291	12.7005	11.3306	11.6579	11.3591	11.3429	12.2338	12.4145	11.0136	11.5757	10.9144	10.9158	11.7699	14.1241	11.185	13.2027
ENSMUSG00000063953	Amd2	2.18431	2.56447	1.31015	0.719025	2.43031	1.19513	2.33851	2.00072	1.83924	1.6928	0.920273	1.36393	1.61559	2.83719	1.68823	2.12588	2.82178	2.87635	2.84534	0.926729	0.747057	1.46115	3.40362	2.21296	1.82062	3.35889	0.598371	3.3629	2.75503	2.10242	2.69633	1.64961	2.62208	0.910834	1.43447	0.84518
ENSMUSG00000015890	Amdhd1	0.031111	0.035732	0.064792	0.013119	0.016864	0.018478	0.058407	0.104757	0	0.050693	0.021705	0	0	0.130444	0	0.013998	0	0.021851	0.079161	0.074259	0	0.027364	0	0.019801	0.09927	0.043971	0	0.121755	0.050574	0.024996	0	0.018759	0.056854	0.050589	0.152497	0.021774
ENSMUSG00000036820	Amdhd2	82.2246	88.7418	81.9812	85.6721	85.7702	80.483	100.609	91.2623	81.0213	89.7323	82.1795	84.4632	82.4178	82.1473	86.3934	81.6954	90.4515	76.1185	55.5902	61.192	71.0498	67.0308	66.4526	63.2877	62.9013	71.881	60.8222	62.7748	66.9284	64.5624	70.2359	69.6055	74.8335	64.9215	72.2801	61.1137
ENSMUSG00000031354	Amelx	0	0	0	0	0	0	0	0	0	0	0	0	0	0	0	0	0	0	0	0	0	0	0	0	0	0	0	0	0	0	0	0	0	0	0	0
ENSMUSG00000050332	Amer1	0.171153	0.133644	0.143228	0.145765	0.234768	0.276825	0.115598	0.178755	0.223679	0.12036	0.202665	0.229323	0.16676	0.234419	0.256788	0.247418	0.169298	0.257728	0.272062	0.277991	0.321617	0.316893	0.278349	0.344094	0.370326	0.303964	0.376844	0.348069	0.332721	0.267127	0.297172	0.374165	0.291608	0.350448	0.291772	0.405309
ENSMUSG00000021986	Amer2	5.492	5.26462	6.52293	5.39734	5.53857	5.50476	4.42908	5.62573	5.11373	5.02143	5.44885	5.65541	5.08225	5.67286	5.02353	5.85679	4.71887	6.33452	6.54693	6.17503	5.68505	5.98857	6.63381	5.99786	5.71711	5.65369	6.199	5.87993	5.30095	6.26282	6.4624	5.59826	6.25832	5.73974	5.67236	6.45016
ENSMUSG00000045174	Amer3	0.185326	0.148876	0.158099	0.216482	0.17831	0.184229	0.259578	0.322615	0.14559	0.192713	0.119668	0.147541	0.226636	0.144556	0.196182	0.226464	0.194301	0.326332	0.319806	0.234062	0.198382	0.356426	0.292354	0.372149	0.307982	0.278413	0.183316	0.181134	0.222161	0.222186	0.125342	0.409865	0.183962	0.210199	0.135095	0.348705
ENSMUSG00000031751	Amfr	46.9039	42.3507	48.0537	44.7386	44.3294	45.7504	46.5808	46.9343	43.9116	46.4801	47.4865	46.979	44.0449	47.0481	44.7861	50.0697	49.9813	46.6047	41.5595	46.0803	42.6317	40.4705	42.634	41.9265	40.3961	41.6163	41.1003	43.3218	43.0121	42.131	43.4879	44.1682	47.6468	46.6159	42.2868	43.2957
ENSMUSG00000035262	Amh	1.69005	1.08001	1.95692	1.46029	1.23816	1.96979	1.9266	1.14939	1.64583	1.83538	1.75208	0.927858	1.53406	1.19648	1.52584	1.69876	1.86666	1.47524	1.98357	1.12828	1.51009	1.29987	0.988572	1.00624	0.949607	1.10235	1.36069	1.07802	1.39065	1.71089	1.21456	1.12571	1.61719	1.87912	1.16996	1.30472
ENSMUSG00000023047	Amhr2	126.197	121.274	139.582	128.347	127.591	138.816	145.112	123.5	126.859	164.965	132.45	139.381	137.005	132.777	137.326	147.059	150.317	130.172	99.7225	104.049	109.608	101.44	99.8283	101.922	95.2279	96.9368	101.882	96.6792	110.089	106.085	110.072	109.794	118.483	113.439	111.084	104.887
ENSMUSG00000050947	Amigo1	0.326549	0.231575	0.348041	0.228232	0.319288	0.2157	0.175754	0.313656	0.193419	0.330008	0.428851	0.384713	0.19453	0.342631	0.332503	0.296773	0.355438	0.390974	0.250046	0.316573	0.221106	0.280323	0.240747	0.318841	0.50582	0.329768	0.342152	0.337809	0.366704	0.354723	0.318998	0.266596	0.256782	0.276136	0.279951	0.274834
ENSMUSG00000048218	Amigo2	1.27575	1.56163	1.60476	1.25249	1.21809	1.39475	1.41009	1.18295	1.4422	1.45423	1.47805	0.955469	1.78056	1.79504	1.08762	1.3485	1.14951	1.47776	1.55406	1.11384	1.5347	0.966799	1.20941	1.40755	1.47519	1.20979	1.47258	1.12572	1.51082	1.65911	1.5605	1.21188	1.67577	1.72434	1.12589	1.5642
ENSMUSG00000032593	Amigo3	1.10405	0.757008	0.90508	0.92118	0.901296	0.860023	0.906387	0.675851	0.788943	0.674376	0.940003	0.744747	0.895292	0.889411	1.04791	0.767836	0.827425	1.16154	0.563149	0.781842	0.817108	0.841441	1.07796	0.797791	0.668489	0.750853	0.627321	0.629043	0.833402	0.915678	1.04905	0.858619	1.13708	0.818171	0.592131	0.680798
ENSMUSG00000042225	Ammecr1	0.228245	0.502519	0.259413	0.267362	0.506741	0.247393	0.232429	0.377083	0.263812	0.147974	0.285324	0.229768	0.222479	0.251782	0.234222	0.34243	0.196336	0.309218	0.651646	0.470678	0.431441	0.737365	0.499555	0.527051	0.433743	0.483086	0.655418	0.698424	0.520399	0.527392	0.576291	0.427804	0.466577	0.431079	0.46048	0.846566
ENSMUSG00000041915	Ammecr1l	31.6661	30.967	33.2247	31.3975	31.1974	30.8137	31.9682	30.4245	29.7732	29.7665	31.7759	32.9852	32.2019	31.6448	33.3983	31.5612	31.0451	34.643	37.283	35.7632	34.7973	36.1902	35.0327	35.3657	32.6582	36.0584	37.9873	35.9737	34.8929	37.3053	36.8268	34.9981	33.8733	37.0408	38.2497	37.3319
ENSMUSG00000021278	Amn	5.25059	4.4555	4.9527	4.80664	4.84568	6.47413	4.94186	7.13951	5.4425	7.38422	5.58761	5.28654	4.63938	7.13599	5.57591	7.51503	6.12847	5.05119	3.92329	4.91224	3.97112	4.2923	4.74501	5.28376	4.12223	4.28107	3.88873	4.64824	4.74827	3.66064	4.94688	4.25914	5.65699	4.8022	4.29289	4.37411
ENSMUSG00000068250	Amn1	12.222	14.6002	14.4691	8.60444	14.5941	13.721	11.6954	13.3796	13.3506	11.1555	7.70834	13.38	13.4791	12.7326	7.90828	1.29732	11.4103	14.2089	10.6817	13.9859	15.8331	20.036	18.4929	11.74	17.9077	18.006	18.9651	16.7432	15.4748	20.7276	17.1446	10.9861	8.95411	8.91407	17.0473	19.4348
ENSMUSG00000068250	Amn1	16.0462	15.9866	15.6777	16.1038	15.7268	14.7087	12.8735	14.1255	14.0992	11.9908	16.7569	14.2067	14.2669	14.2168	21.3205	20.6277	12.2183	15.3677	28.0698	24.2142	17.5695	21.9043	19.9566	26.5883	19.8599	20.0485	20.2561	17.9336	16.3192	22.3861	18.4834	20.4866	24.6172	24.7208	17.9126	20.6203
ENSMUSG00000041688	Amot	0.622797	0.338694	0.466645	0.379545	0.307564	0.445183	0.354715	0.479909	0.443861	0.310431	0.396948	0.633471	0.388608	0.473881	0.490726	0.589473	0.400683	0.521995	0.777219	0.708784	0.703359	0.773489	0.780839	1.04511	0.789584	0.811153	1.05465	0.893969	0.860405	0.932426	0.785361	0.719692	0.726584	1.03856	0.952984	0.980153
ENSMUSG00000013076	Amotl1	13.8708	12.4304	14.8517	12.4195	13.8201	14.5307	12.3142	13.9082	12.4148	14.0915	15.0362	16.2651	13.5575	14.6751	12.9767	17.4748	12.3986	14.7562	15.4267	16.2652	14.4017	14.2173	14.4909	14.6723	13.1104	13.0048	14.1741	14.3725	14.2601	15.2012	15.9591	13.7144	14.9126	16.4811	14.3592	14.6991
ENSMUSG00000032531	Amotl2	1.37899	1.21965	2.1244	1.51687	0.991638	1.2379	1.24341	1.70859	1.78548	1.2997	1.15461	1.52452	2.87874	1.19531	2.37564	2.12323	2.02472	2.08751	1.63175	2.2582	2.18337	2.29115	1.93862	1.9837	1.26775	1.1404	1.19511	1.35993	1.15928	0.900956	1.64067	1.87211	2.10083	1.57268	1.34545	2.06353
ENSMUSG00000070385	Ampd1	0.084813	0.119686	0.092649	0.123914	0	0	0.118352	0.03975	0.149587	0.071503	0	0.151796	0.035405	0.019111	0	0.020364	0.060215	0.080417	0.064853	0.170791	0.079119	0.054537	0.147467	0.061452	0.105429	0.183936	0.122755	0.056069	0.075558	0.035078	0.129961	0.069523	0.113579	0.029138	0.106221	0.104237
ENSMUSG00000027889	Ampd2	1.99962	2.17047	2.53338	2.38481	2.09486	2.16479	2.09141	2.27326	2.08859	2.68331	2.62705	2.26057	1.80562	2.14121	2.31539	2.74833	2.44103	2.61309	2.11049	2.19555	2.57134	1.75921	2.21532	1.61018	2.20865	2.14746	1.7278	2.11136	2.89021	1.91314	2.01033	2.11806	2.2593	2.10984	2.1457	2.13547
ENSMUSG00000005686	Ampd3	0.314766	0.11982	0.324919	0.184992	0.458724	0.26768	0.447739	0.400262	0.384193	0.312771	0.39054	0.300518	0.268312	0.263247	0.182224	0.281198	0.324574	0.377365	0.505593	0.507534	0.382286	0.598233	0.451111	0.240562	0.388214	0.311856	0.283851	0.325408	0.458623	0.368116	0.473111	0.422939	0.626504	0.506408	0.498041	0.314922
ENSMUSG00000021314	Amph	2.04413	1.603	2.0001	1.51302	1.46837	1.76796	1.41181	1.82497	1.51133	1.72375	1.71962	1.70612	0.940872	1.55539	1.61628	1.70722	1.44818	1.9025	1.80838	1.98131	2.26151	2.149	1.752	2.00688	1.89799	2.07808	2.2298	2.05249	2.04988	1.93973	2.27674	1.89921	1.95059	2.16039	2.32095	2.33702
ENSMUSG00000032607	Amt	1.34848	1.24609	1.48473	1.04612	1.05219	1.33129	1.06438	1.23508	0.889445	1.20228	1.16151	1.35319	1.20436	1.38095	1.08042	1.2601	0.742894	1.43733	1.88603	1.50357	1.4587	1.57388	1.73413	1.32491	1.50497	1.2839	1.19822	1.59144	1.2473	1.45598	1.58912	1.46692	1.41373	1.38577	1.39453	1.42569
ENSMUSG00000029282	Amtn	0	0	0	0	0	0	0	0	0	0	0	0	0	0	0	0	0	0	0	0	0	0	0	0	0	0	0	0	0	0	0	0	0	0	0	0
ENSMUSG00000074264	Amy1	3.3073	3.97669	3.68551	2.87971	3.56789	3.17214	2.66002	4.20894	3.21546	2.43882	3.35721	2.94322	3.05653	4.12019	3.06005	3.19051	2.46653	4.50487	4.42984	5.34004	4.43492	5.54386	3.98137	4.33868	4.07132	3.79347	4.55324	4.2883	4.44593	4.76749	5.45215	4.06406	3.8435	5.25015	4.34148	6.02705
ENSMUSG00000070360	Amy2a1	0	0	0	0	0	0	0	0	0	0	0	0	0	0	0	0	0	0	0	0	0	0	0	0	0	0	0	0	0	0	0	0	0	0	0	0
ENSMUSG00000096569	Amy2a2	0.121682	0	0.180183	0.122204	0.165313	0.115125	0.217417	0.151174	0.128399	0.108905	0.125226	0.213146	0.086786	0.346947	0.149853	0.116134	0	0.137177	0.173669	0.272102	0	0.129647	0.120108	0.183833	0.09209	0.101394	0.190784	0.212034	0.151651	0.160283	0.129083	0.014594	0.081887	0.112847	0.130128	0.161324
ENSMUSG00000093931	Amy2a3	0	0	0.075961	0.056213	0.062467	0.053067	0	0	0.039644	0	0.043786	0	0.056393	0	0.027871	0	0.052828	0.075303	0.084274	0	0	0.052423	0.05792	0.035276	0	0.045297	0.045251	0.021127	0	0.062231	0.043133	0.014014	0.045805	0	0.051213	0.069213
ENSMUSG00000096770	Amy2a4	0.077057	0	0.111427	0.082307	0.086646	0.069565	0.055053	0.041072	0.076986	0.084698	0.062528	0.071846	0.071345	0.157408	0.099767	0	0.067604	0.078638	0.092908	0.11325	0	0.082374	0.103299	0.069528	0.065805	0.075455	0.09067	0.068426	0	0.102018	0.08325	0.150418	0.047441	0.0248	0.074345	0.076425
ENSMUSG00000074268	Amy2a5	0.341897	0	0	0.361627	0.416481	0.338274	0	0.34893	0.354512	0	0.36692	0	0.382573	0	0.436062	0	0.345152	0	0.126982	0.074821	0	0.420582	0.38583	0.479152	0.268906	0.284548	0	0.089538	0	0.406387	0.389751	0.594083	0	0	0.391535	0.361019
ENSMUSG00000083079	Amy2b	0	0	0	0	0	0	0	0	0	0	0	0	0	0	0	0	0	0	0	0	0	0	0	0	0	0	0	0	0	0	0	0	0	0	0	0
ENSMUSG00000050022	Amz1	0.194879	0.24014	0.215609	0.20814	0.228648	0.188844	0.171854	0.139521	0.214722	0.269843	0.137556	0.132441	0.275315	0.080834	0.114843	0.240176	0.053699	0.278089	0.111223	0.332845	0.142462	0.222136	0.095793	0.187497	0.170745	0.201759	0.08919	0.105328	0.153436	0.196539	0.112762	0.196869	0.184506	0.285244	0.072628	0.138151
ENSMUSG00000020610	Amz2	136.718	129.28	134.488	132.719	134.421	126.446	131.715	127.777	122.194	125.228	122.488	124.434	119.377	126.584	126.892	126.594	117.128	125.145	117.574	114.113	108.627	118.563	114.842	111.349	114.718	114.25	117.596	111.282	110.637	113.035	114.705	110.9	114.309	112.685	112.523	113.995
ENSMUSG00000014355	Anapc1	5.27036	4.39815	5.49357	4.7644	4.68025	5.09432	4.64549	5.03314	5.28515	5.02139	5.35488	6.17418	5.67846	5.70388	5.42415	5.09158	5.53439	6.26961	6.44437	6.82948	6.30351	6.36501	6.14396	6.22206	6.16393	5.78615	6.71529	6.28333	6.6463	6.13685	6.62678	6.63538	6.39341	7.82357	7.12958	7.20888
ENSMUSG00000036977	Anapc10	4.455	5.76867	5.23394	4.73107	4.77075	3.26435	3.60922	3.88865	4.44276	3.5833	3.55332	3.68824	4.09629	5.27128	4.42833	5.47581	3.50479	4.66577	7.48812	5.94511	5.34484	7.44234	8.24508	7.26412	5.96508	5.77628	6.8174	6.18195	5.48207	5.82065	4.76679	5.70417	5.80849	5.16236	4.67331	6.04209
ENSMUSG00000025135	Anapc11	24.4809	25.8034	25.1281	24.8436	24.8928	23.6733	28.6444	25.3439	24.4076	28.2974	23.7243	22.738	23.7162	23.2148	25.3474	23.8462	26.5083	21.9332	18.13	19.5443	20.1407	21.3669	21.0435	19.9699	19.4252	19.9113	17.4864	19.0184	20.1162	19.3246	21.4405	20.5875	21.0413	19.1156	21.6004	18.1634
ENSMUSG00000035048	Anapc13	46.7814	45.5688	44.0873	47.8044	41.2802	36.3819	44.8576	42.5941	46.7309	36.3789	42.9451	37.416	40.3427	44.5459	39.4758	33.0653	47.8939	44.4494	46.129	40.6941	45.643	50.9192	48.7057	47.2035	49.9091	43.4537	45.2952	46.1115	48.1307	49.7158	46.3699	46.6227	47.9088	38.8352	44.5478	45.6131
ENSMUSG00000030649	Anapc15	19.3912	23.6325	20.6071	28.5432	26.8862	23.8528	27.763	23.892	24.5928	26.266	23.0127	18.6537	23.4822	23.1947	21.15	22.2174	24.8391	22.8775	23.1374	21.599	18.5009	25.5524	26.6265	13.5368	20.8179	18.2963	17.3163	17.4741	17.9139	20.9755	21.1287	15.4125	20.0712	17.5871	21.3694	15.6253
ENSMUSG00000020107	Anapc16	9.79393	10.2664	10.7472	10.4873	9.63804	10.8026	9.66503	9.78235	10.5228	9.62222	9.39583	8.99548	9.67012	11.3208	9.66223	10.5682	9.92862	8.77309	9.24528	9.27779	8.18899	8.26326	9.25267	9.70716	8.35042	10.1543	8.50298	8.79889	8.46926	8.66371	8.96879	8.46637	9.36863	8.55528	7.8667	7.73751
ENSMUSG00000026965	Anapc2	20.5776	18.2517	20.8771	21.4981	20.4494	20.9359	23.3309	21.4139	21.6719	24.8619	21.1454	23.1073	22.2682	21.5066	23.4524	24.014	21.5413	22.3842	16.3991	18.8498	17.7506	17.3781	16.7339	17.8855	16.7025	17.9862	16.888	16.4533	18.5287	18.9806	19.3685	18.4246	18.7603	19.0968	18.2131	16.6523
ENSMUSG00000029176	Anapc4	5.02247	5.11624	5.19269	3.61982	4.67213	5.02782	3.74644	4.55235	4.70003	3.71588	4.7378	3.53487	4.25851	5.12793	4.36684	4.67228	2.96958	4.9429	6.75483	6.17228	6.21946	6.29385	6.58434	6.51227	5.94286	5.40265	6.85638	6.25718	5.83912	5.99663	5.83525	4.58079	6.21633	6.26449	5.73515	6.71689
ENSMUSG00000029472	Anapc5	44.7806	38.4803	42.4352	41.3468	41.9305	41.418	45.0071	43.5372	40.5636	44.6381	40.6237	40.3157	44.0976	43.1733	41.7619	44.9512	44.82	40.7866	37.1969	37.7281	39.0905	38.8269	40.1335	37.2971	35.6518	37.4023	37.8492	38.5066	37.6963	36.9106	37.809	40.7225	40.126	38.0082	38.9558	38.6037
ENSMUSG00000029466	Anapc7	13.0413	13.1358	13.0834	14.8361	13.9667	13.985	15.1606	13.7201	14.3623	15.4384	15.2858	14.3922	14.2325	12.8801	13.4759	13.8543	15.3354	15.0406	9.51111	9.99559	11.2749	11.6093	11.7381	10.2645	11.0656	12.0506	10.2584	10.5428	11.8333	11.0568	12.0063	12.3906	13.1734	13.0861	11.3863	10.0711
ENSMUSG00000072115	Ang	0.09191	0.318343	0.309924	0.071583	0.275072	0.503878	0.163317	0.308386	0.082659	0.101283	0.203644	0.493397	0.483572	0.053323	0.03424	0.075297	0.127065	0.354032	0.261831	0.130912	0.308123	0.251469	0.191601	0.296581	0.039411	0.274628	0.360642	0.201359	0.101936	0.341763	0.068536	0.434643	0.247625	0.29718	0.226665	0.293409
ENSMUSG00000047894	Ang2	0	0	0	0	0	0	0	0	0	0	0	0	0	0	0	0	0	0	0	0	0	0	0	0	0	0	0	0	0	0	0	0	0	0	0	0
ENSMUSG00000060615	Ang4	0.191914	0.084813	0.228355	0	0	0	0.096352	0	0.114559	0	0	0.881192	0.056163	0.081353	0	0.330727	0.064142	0.190554	0	0.117844	0.120542	0	0.115612	0.202137	0.074358	0.09873	0	0.0928	0.136483	0	0.097472	0.264129	0	0	0.155751	0.151694
ENSMUSG00000053961	Ang5	0	0	0	0	0	0	0	0	0	0	0	0	0	0	0	0	0	0	0	0	0	0	0	0	0	0	0	0	0	0	0	0	0	0	0	0
ENSMUSG00000072598	Ang6	0	0	0	0	0	0	0	0	0	0	0	0	0	0	0	0	0	0	0	0	0	0	0	0	0	0	0	0	0	0	0	0	0	0	0	0
ENSMUSG00000021257	Angel1	108.018	103.924	102.501	103.482	97.1699	100.803	110.903	110.968	102.873	126.89	102.855	127.477	110.831	95.0287	112.559	123.466	123.869	97.1495	96.245	97.9192	105.736	92.2378	85.4778	88.5848	85.3623	84.761	87.4712	81.2803	96.8997	92.7867	100.102	105.316	102.024	105.923	107.001	81.8424
ENSMUSG00000026634	Angel2	9.31638	8.97894	10.5739	8.06202	9.37413	10.5428	8.11561	9.24796	8.34035	8.00916	9.03749	9.03427	8.81202	9.5078	8.08674	8.1658	8.61757	9.99828	11.7992	11.4535	11.3991	11.8852	11.249	11.2076	11.1133	11.4736	12.4002	10.1153	10.7638	11.2886	11.8566	10.653	10.5731	10.7587	10.5281	11.5542
ENSMUSG00000022309	Angpt1	0	0.009975	0	0	0	0.015695	0	0.026994	0	0	0.013994	0	0.012005	0	0	0.031066	0	0.015243	0	0.02299	0.023005	0.023902	0.020046	0.01651	0.022656	0.010624	0.012911	0.044628	0	0.01423	0	0	0	0.025332	0.050161	0.033781
ENSMUSG00000031465	Angpt2	0.475117	0.307023	0.43435	0.342979	0.295256	0.367685	0.503652	0.527686	0.499321	0.155263	0.403738	0.448325	0.276392	0.330669	0.370531	0.321823	0.323359	0.312454	0.334598	0.282131	0.600546	0.435684	0.430736	0.441056	0.437611	0.451216	0.754911	0.467234	0.403277	0.407561	0.543445	0.480796	0.474809	0.51668	0.436709	0.461204
ENSMUSG00000027460	Angpt4	0.397299	0.350347	0.531133	0.252147	0.463079	0.236731	0.383126	0.476776	0.312297	0.131813	0.114119	0.146642	0.498642	0.15323	0.236872	0.173828	0.340891	0.241898	0.481723	0.355415	0.5022	0.374265	0.295819	0.189989	0.289596	0.305732	0.344492	0.383647	0.072535	0.23634	0.21034	0.319837	0.278957	0.308478	0.153545	0.272896
ENSMUSG00000033544	Angptl1	0.132444	0.025912	0.088395	0.192872	0.186167	0.063531	0.019872	0.159107	0.10514	0.029974	0.03868	0.053963	0.041483	0.07851	0.069993	0.028781	0.051106	0.289552	0.115945	0	0.17767	0.279285	0.082742	0.158394	0.039916	0.121888	0.056957	0.019634	0.09196	0.126485	0.102949	0.066139	0.091967	0.077203	0.112041	0.043471
ENSMUSG00000004105	Angptl2	1.02538	0.603448	0.998595	0.701797	0.924745	0.818939	1.05622	0.928109	1.0777	1.10514	0.822254	0.763879	0.829321	0.904506	1.16353	0.983344	0.788109	0.854366	0.315522	1.02934	0.782964	0.90788	0.844838	0.906301	0.853861	0.824071	0.739293	0.75739	0.601519	0.679152	0.775486	1.01162	0.686406	0.563414	0.992588	0.654143
ENSMUSG00000028553	Angptl3	0	0	0	0.02582	0	0	0	0.027961	0	0	0	0	0	0	0	0	0	0	0	0.057278	0	0	0	0	0	0.040653	0	0	0	0.033581	0	0	0	0	0	0
ENSMUSG00000002289	Angptl4	1.00522	0.768732	0.39791	0.455684	0.38306	0.680384	0.428291	0.867319	0.405091	0.64385	0.422052	0.574354	0.593033	0.513054	0.539522	0.530576	1.03105	0.43015	0.417864	0.403141	0.35764	0.404023	0.477711	0.336335	0.526512	0.370816	0.574754	0.444547	0.354132	0.586208	0.531765	0.368944	0.348006	0.422091	0.647781	0.355182
ENSMUSG00000002289	Angptl4	1.00514	0.830693	0.841232	0.455634	0.383046	0.708716	0.450582	0.867319	0.404936	0.682973	0.436175	0.571175	0.59259	0.530105	0.539081	0.528158	1.03086	0.43008	0.417864	0.465403	0.3576	0.444794	0.50372	0.335876	0.579303	0.370816	0.57415	0.471901	0.681327	0.585649	0.531743	0.364596	0.347608	0.60706	0.657675	0.369045
ENSMUSG00000002289	Angptl4	0.659194	0.430662	0.232182	0.297715	0.239075	0.462179	0.318984	0.393285	0.291573	0.428287	0.313684	0.419397	0.352713	0.395286	0.199433	0.366336	0	0.30033	0	0.225001	0.145273	0.224431	0.210043	0.22244	0.102037	0.23476	0	0.216792	0.300238	0	0.401733	0.167957	0.225461	0.271543	0.330108	0.222205
ENSMUSG00000002289	Angptl4	0	0.011179	0.232182	0.297715	0.239108	0.462179	0.297452	0	0.282658	0.41348	0.246034	0.419397	0.343637	0.356188	0.199433	0.366336	0	0.30033	0	0.225001	0.145273	0.194789	0.201282	0.22244	0.095169	0.228918	0	0.211319	0.300238	0	0	0.160529	0.21977	0.271543	0.330108	0.222205
ENSMUSG00000038742	Angptl6	0.618572	0.962826	0.588348	0.288914	0.601433	0.3869	0.874935	0.481514	0.493744	0.604122	0.507618	0.450438	0.701787	0.78081	0.413623	0.497721	0.685674	0.443233	0.219055	0.416152	0.526709	0.150741	0.526136	0.484413	0.354777	0.388813	0.309295	0.44551	0.36209	0.540452	0.636834	0.544005	0.373957	0.488177	0.273374	0.242374
ENSMUSG00000028989	Angptl7	0.384561	0.545441	0.795226	0.255738	1.12318	0.464045	1.49135	1.4042	1.05236	0.364459	0.22686	0.202433	0.347691	0.344891	0.297553	0.080904	0.124649	0.13092	1.08514	0.913919	0.97154	0.849698	0.710999	0.78884	1.25959	0.538299	1.40668	0.366146	0.163482	0.262391	0.220285	0.311126	0.181006	0.274166	0.167649	0.148098
ENSMUSG00000028989	Angptl7	0	0.05144	0	0.010924	0.199643	0	0.080333	0.17455	0.12074	0	0	0	0	0.035232	0.051999	0	0	0	0.106923	0.068192	0	0	0	0	0.098141	0.054243	0.130138	0.039693	0.031892	0.02606	0	0	0.009733	0	0	0
ENSMUSG00000047822	Angptl8	0.079325	0.166292	0.037975	0.13092	0.151867	0.16148	0	0	0.122461	0	0.139146	0	0.076673	0	0.026328	0.097661	0	0.05967	0.098542	0.208422	0.211838	0	0.018887	0.24144	0.166939	0.071913	0.088524	0.061226	0	0.229868	0.200037	0.173117	0	0.112709	0.128867	0.093755
ENSMUSG00000022265	Ank	3.60139	2.7201	3.29236	2.84772	3.08641	3.12373	2.77516	2.80086	2.6923	3.46476	3.39235	3.32073	2.36473	3.7407	2.73235	3.36782	2.97842	3.48526	3.4921	3.20107	2.74935	2.78172	3.10251	2.97985	2.98441	3.07384	3.27654	3.23333	3.75101	2.86467	3.35164	3.34621	3.24129	3.40581	2.78764	3.63049
ENSMUSG00000031543	Ank1	0.494827	0.334263	0.39291	0.286111	0.357887	0.372547	0.261661	0.416615	0.345452	0.419859	0.374337	0.345001	0.485606	0.346317	0.34226	0.381972	0.38517	0.382339	0.348896	0.392286	0.391893	0.35318	0.467541	0.368272	0.3239	0.380863	0.353748	0.40397	0.380615	0.415011	0.371433	0.448927	0.408665	0.42189	0.332326	0.371965
ENSMUSG00000032826	Ank2	6.58903	6.3284	7.59444	6.24287	10.6232	7.41482	5.37218	7.30734	6.60001	5.7194	7.66615	8.48412	7.10525	8.22604	7.60335	8.09367	5.93235	7.6819	10.1004	10.5315	9.05354	9.02367	11.5581	11.018	11.4612	8.83224	11.0271	10.2891	9.31915	13.8973	10.4685	9.29869	8.87454	10.2272	8.80582	10.1839
ENSMUSG00000069601	Ank3	0.154455	0.196669	0.694653	0.476384	0.197546	0.539999	0.429596	0.567504	0.178269	0.140347	0.177633	0.174907	0.185956	0.6771	0.17725	0.499889	0.168655	0.739268	0.352513	0.624516	0.177911	0.532988	0.658053	0.280266	0.438458	0.682862	0.647813	0.212937	0.813109	0.5963	0.657442	0.656407	0.214089	0.20686	0.480668	0.721248
ENSMUSG00000039342	Ankar	4.78637	5.24097	4.74588	4.61057	4.91657	4.87873	4.25431	5.31359	5.07401	3.4533	4.96016	4.49283	5.77444	4.9783	4.3367	5.05021	4.49349	6.1651	8.82646	7.74015	7.33948	9.45584	7.84166	8.10092	9.16206	9.68168	9.80626	9.91752	8.22115	8.43344	8.16905	8.20929	7.79276	9.20055	8.22577	10.048
ENSMUSG00000066510	Ankdd1a	0	0.007815	0	0	0.014968	0.008675	0	0	0	0	0	0	0	0	0	0.017424	0	0	0	0	0	0	0	0	0	0	0	0	0.017921	0	0.004226	0	0.030709	0	0.01476	0
ENSMUSG00000047117	Ankdd1b	0.106294	0.154149	0.071836	0.163013	0.176131	0.06892	0.062715	0.192715	0.065275	0.359505	0.10998	0.191282	0.130996	0.134381	0.045818	0.167161	0.182489	0.255497	0.189358	0.240141	0.144166	0.136437	0.0687	0.194098	0.187906	0.118825	0.086317	0.143961	0.14889	0.188762	0.433213	0.111478	0.148775	0.329519	0.15139	0.155654
ENSMUSG00000074771	Ankef1	103.402	103.085	110.365	97.2927	99.3546	106.365	83.6431	100.494	98.809	73.7901	98.8067	100.557	89.0456	104.996	89.1551	90.882	82.7469	112.223	143.817	139.981	129.545	138.819	133.702	126.849	128.816	131.83	136.794	137.733	120.616	128.918	124.258	121.995	120.514	133.33	120.818	147.846
ENSMUSG00000047773	Ankfn1	0.84987	0.803407	0.615854	0.679315	0.892642	1.45901	0.85443	0.940334	0.918645	0.849952	0.827262	1.15341	0.828684	1.10101	0.668626	0.829715	0.931477	0.866018	0.480853	0.817643	0.769859	0.953712	0.435733	1.11428	0.802857	0.95472	0.588985	1.01885	1.04598	0.784524	0.853113	1.0113	0.490704	0.73207	1.01885	0.671243
ENSMUSG00000047773	Ankfn1	0.046533	0.076435	0.074546	0.106514	0.085273	0.046577	0.080501	0.065231	0.105483	0.111958	0.137937	0.042849	0.090774	0	0.077672	0.081177	0.128432	0.104787	0.073292	0.085845	0.088896	0.06105	0.225499	0.14191	0.116376	0.125457	0.11341	0	0	0.098459	0.127883	0.046401	0.018164	0.112102	0.081656	0.142396
ENSMUSG00000020790	Ankfy1	2.04382	1.93549	1.92958	1.76406	1.9915	2.07109	2.00101	2.02857	1.90536	1.60136	2.12099	2.20305	1.96335	2.06503	2.04564	2.11836	1.9603	2.05343	2.59144	2.50236	2.58449	2.81551	2.49798	2.70871	2.52858	2.63358	2.67538	2.64193	2.53156	2.50265	2.47991	2.70607	2.566	2.73588	2.42656	2.87933
ENSMUSG00000024483	Ankhd1	3.12075	3.09338	3.85722	3.06886	3.49502	3.76462	2.41877	3.33871	3.40851	2.47925	3.6164	3.69174	3.74174	3.70635	3.35807	3.37851	2.3642	3.70375	6.01134	5.54747	5.22323	6.30731	6.04053	5.9637	6.0293	5.6512	6.87268	6.43981	5.38605	5.90773	5.54159	5.63665	4.94084	5.81401	5.86114	6.87868
ENSMUSG00000040351	Ankib1	2.7886	2.27773	2.57655	2.06701	2.24912	2.23958	1.83223	2.53372	2.30637	1.89491	2.64387	2.28481	2.49437	2.53249	2.14932	2.45021	1.86128	2.88794	4.20144	4.1963	3.2901	4.39699	3.79302	3.97221	4.1181	4.4376	4.6025	4.52011	4.10682	3.87138	4.04688	3.84634	4.20311	4.0973	4.06335	4.50609
ENSMUSG00000032257	Ankk1	0.034556	0	0.132019	0.250718	0.130936	0.149966	0.161415	0.106353	0.103102	0.172721	0.106641	0.197871	0.12362	0.067901	0.160869	0.186684	0.068148	0.16818	0.087959	0.179698	0.182205	0.181289	0.315247	0.096148	0.190561	0.163425	0.132806	0.131234	0.199457	0.098311	0.287786	0.087434	0.129142	0.075686	0.17498	0.178619
ENSMUSG00000046295	Ankle1	0.198095	0.172652	0.201977	0.261249	0.167055	0.207569	0.094618	0.143937	0.178974	0.18196	0.189797	0.269941	0.215918	0.225524	0.136407	0.221326	0.070113	0.248046	0.225061	0.415923	0.275713	0.220956	0.134486	0.186208	0.290074	0.227308	0.177274	0.236311	0.339057	0.29737	0.291791	0.34554	0.147346	0.136403	0.221067	0.237623
ENSMUSG00000029501	Ankle2	6.83271	7.30949	6.90996	6.77049	6.69163	6.51573	6.13131	6.2496	5.77719	5.47552	7.16236	6.18052	6.40029	7.24925	6.41859	5.97379	5.80152	7.80539	8.39757	7.62249	7.76039	8.0728	7.92352	7.40294	8.34248	8.23625	8.49158	8.20737	6.90836	7.58566	7.78546	7.6489	7.89655	8.3157	7.80702	7.85126
ENSMUSG00000034212	Ankmy1	20.1624	15.2252	18.4944	18.2582	19.2614	19.5544	18.7861	19.7886	18.2641	20.7133	21.4599	23.2111	18.7743	20.7601	20.716	21.8465	20.1564	20.8167	19.5234	21.85	20.5507	18.6701	18.6665	19.0988	17.7414	19.0349	19.7115	19.8624	19.6901	20.5022	19.0229	20.7323	19.2579	20.4948	19.4777	21.0635
ENSMUSG00000036188	Ankmy2	1.16741	0.569237	0.70026	0.832193	0.92962	0.924436	0.712589	0.629145	0.838593	0.610417	0.746795	0.680622	0.529301	0.616276	0.903805	0.84983	0.79626	1.04906	0.812689	0.889902	0.811089	0.769086	1.25546	1.15779	1.01547	0.981458	0.951623	1.08499	0.961187	0.69826	0.851587	0.812621	0.790082	0.540506	0.945474	0.857688
ENSMUSG00000021661	Ankra2	5.26943	5.96111	5.96619	5.25131	5.20317	5.5644	5.46358	6.14153	5.40515	4.71868	6.41261	6.23206	6.03005	6.26485	4.79975	5.48419	5.33327	6.0667	7.3216	7.60117	8.01544	7.69158	8.49604	7.92194	7.18599	8.1336	8.72486	7.73749	6.89211	8.01416	7.27238	6.56352	6.39807	7.49893	7.8121	7.81167
ENSMUSG00000024803	Ankrd1	0	0	0.056461	0.156861	0.032127	0.061449	0	0	0	0.047805	0	0	0	0	0	0.014841	0	0.108648	0	0.056599	0.063971	0.064943	0	0.010421	0	0	0	0	0	0.07745	0	0	0	0	0.014305	0
ENSMUSG00000031508	Ankrd10	14.2231	14.1228	14.5429	14.2907	13.4372	15.2681	13.9933	13.7646	13.0793	13.6658	13.0537	12.3246	12.9731	13.3431	11.4908	13.1267	12.4636	16.1629	15.8215	15.5453	15.7505	15.9726	17.8937	16.9916	16.9918	17.6717	16.636	16.3927	15.6402	15.985	16.5903	16.694	16.2829	15.9784	15.9157	16.678
ENSMUSG00000035569	Ankrd11	4.69442	4.15111	4.59277	4.46984	4.44344	4.83127	4.49576	4.60076	4.55759	3.68881	4.43994	4.57711	4.73316	4.70306	4.44309	4.32726	4.41553	5.61642	6.83405	7.10224	6.9023	7.01221	6.62535	7.13656	6.50937	7.04473	7.09985	6.74801	6.50131	6.74546	6.88605	7.16028	6.30759	7.20505	6.82374	8.09546
ENSMUSG00000034647	Ankrd12	0.413383	0.482557	0.43073	0.445961	0.476919	0.426392	0.366251	0.525267	0.481302	0.410793	0.380876	0.483167	0.52225	0.448348	0.356696	0.450296	0.488849	0.544914	0.652225	0.695004	0.533467	0.718239	0.589124	0.614206	0.855328	0.590696	0.651839	0.71461	0.644135	0.746268	0.678039	0.62905	0.612826	0.690467	0.631919	0.724519
ENSMUSG00000041870	Ankrd13a	105.946	97.1064	99.7363	97.6656	97.0804	98.0415	98.1634	96.2577	95.6042	101.464	103.9	104.32	101.069	99.2228	97.3678	98.5586	104.178	103.968	104.721	104.653	103.544	101.084	100.793	100.709	105.204	104.835	103.115	104.044	104.04	100.584	106.892	102.904	104.266	107.853	106.014	105.18
ENSMUSG00000037907	Ankrd13b	0.573804	0.545314	0.564222	0.633721	0.707396	0.406551	0.522892	0.545426	0.493178	0.995153	0.649006	0.632085	0.632757	0.458578	0.684177	0.728055	0.650918	0.761708	0.589597	0.66858	0.647727	0.485587	0.6591	0.755162	0.478883	0.560822	0.765047	0.429375	0.60615	0.625277	0.749094	0.776417	0.530267	0.610641	0.443083	0.544803
ENSMUSG00000039988	Ankrd13c	5.00689	6.2595	5.92962	5.24895	5.47749	5.66728	4.92281	5.6156	5.24847	4.94329	5.55608	5.38766	5.42359	5.09141	5.50739	5.15482	4.60957	5.95425	6.89936	5.66269	5.60865	7.02581	6.1525	6.93972	6.49648	6.74749	7.27916	6.38739	6.36252	6.17208	6.22462	6.17917	6.76446	6.24575	5.8396	6.51658
ENSMUSG00000005986	Ankrd13d	1.59509	1.96194	1.31876	1.36235	1.84213	1.04915	1.46033	1.61831	1.79143	1.54097	2.23219	1.69705	2.04322	2.17716	1.87575	1.79898	1.80687	1.2965	1.50491	1.68767	1.85612	1.4024	1.5688	1.32447	1.25019	1.21931	1.28321	1.39622	1.34929	1.6313	1.56931	1.5328	1.64805	1.60998	1.39043	1.28492
ENSMUSG00000047909	Ankrd16	1.5013	2.11246	1.98751	1.59418	1.65309	1.65528	1.54374	2.36423	1.58182	1.78173	1.82634	1.96026	1.35665	1.71887	1.23068	1.83445	1.54931	2.36111	2.66976	1.95493	1.98768	2.40266	2.59446	2.16991	2.08698	2.04583	1.68499	2.30479	1.90041	2.33234	2.1425	2.1974	2.02774	2.42122	2.0063	2.03503
ENSMUSG00000055204	Ankrd17	2.3006	1.73689	2.53633	1.8671	2.70163	2.50471	2.15653	2.67766	2.68712	2.04709	2.33891	2.68541	2.56028	2.49305	2.36442	2.46998	2.1634	3.3344	3.79747	3.48309	3.85692	4.40826	3.91532	4.02946	3.94358	4.31558	4.54166	4.71848	3.90768	4.02793	4.10933	3.79832	3.45784	4.10073	3.53672	4.35161
ENSMUSG00000025172	Ankrd2	0.701908	0.418391	0.537759	0.677452	0.638718	0.978567	0.540518	0.722356	0.575458	0.468336	0.461676	0.388191	0.432	0.82198	0.460851	0.868343	0.522378	0.585087	0.700725	0.571034	0.319122	0.388411	0.490685	0.561106	0.369495	0.411406	0.449235	0.538107	0.390175	0.490887	0.791894	0.71609	0.576372	0.63305	0.583536	0.626361
ENSMUSG00000024774	Ankrd22	0.538405	0.32918	0.749955	0.353642	0.728158	0.434089	0.34937	0.824572	0.377552	0.638385	0.312151	0.805431	0.209739	0.537717	0.503287	0.567307	0.421427	0.759443	0.566544	0.634353	0.485592	0.734803	0.59838	0.768327	0.392734	0.597318	0.83671	0.8981	0.655618	0.696547	0.65229	0.398986	0.442534	0.588711	0.644249	0.557145
ENSMUSG00000067653	Ankrd23	3.6981	3.28592	2.612	3.56724	3.50105	3.09165	3.66933	3.22208	3.12487	2.6894	3.89231	3.35104	3.6412	3.21145	2.47899	3.04389	3.5063	3.51752	3.07917	3.79294	3.59562	2.88812	3.29958	2.88553	3.49379	3.58964	2.3237	2.80701	2.72663	3.18903	3.39083	3.43106	3.29319	3.3266	3.11576	2.73836
ENSMUSG00000054708	Ankrd24	0.705898	0.437574	0.790815	0.546171	0.717904	0.473687	0.562001	0.917355	0.511406	0.589984	0.669138	0.627182	0.494517	0.584431	0.716097	0.588297	0.68342	0.700437	0.618571	0.77212	1.17525	0.749135	0.971571	0.988333	1.02506	0.638285	0.89697	0.87591	0.893967	0.828963	0.981097	0.877274	0.89993	1.22151	0.64155	1.12687
ENSMUSG00000007827	Ankrd26	0.148316	0.059097	0.129594	0.048266	0.103676	0.101351	0.055711	0.084358	0.079188	0.091416	0.061464	0.180378	0.06458	0.178262	0.11673	0.128745	0.110223	0.145745	0.168305	0.222344	0.199152	0.254347	0.174885	0.296489	0.180804	0.17072	0.268188	0.267855	0.168244	0.184634	0.145946	0.1465	0.144435	0.309209	0.182734	0.20086
ENSMUSG00000034867	Ankrd27	6.31978	6.30315	5.50297	5.9264	5.6112	5.75589	6.22615	5.29293	5.79356	5.76278	5.5817	6.5078	6.4353	6.39905	5.02963	6.19996	4.99868	6.28511	5.69477	5.74571	6.54063	6.19135	6.11306	5.66529	5.85471	6.75716	5.56188	6.27738	6.2223	6.08623	5.90961	6.05307	5.83814	6.6978	6.52911	6.13038
ENSMUSG00000014496	Ankrd28	7.28233	6.48793	7.46323	6.50018	7.75335	6.60282	4.79114	6.44763	6.02516	5.12495	6.37472	6.9186	5.83301	7.76256	6.23693	6.02681	4.66901	8.19014	10	9.4668	8.80938	9.39086	9.13856	9.84417	9.24471	9.74965	10.5035	9.36751	8.3616	9.83793	9.41477	8.37922	8.62131	8.77656	8.70881	10.5606
ENSMUSG00000057766	Ankrd29	0	0.045238	0.065539	0.05315	0.032118	0	0.075723	0.058072	0.082158	0.031782	0.008467	0.029965	0.040158	0.069843	0	0	0.046908	0	0.049467	0.03715	0.025435	0.092545	0.06855	0.018458	0	0.044496	0.062749	0.084556	0.108551	0.053302	0.053212	0.022936	0.093813	0.052143	0.011411	0.02224
ENSMUSG00000109561	Ankrd31	1.1812	1.05002	0.891957	1.07031	0.905689	1.0562	0.708138	1.14483	1.22139	0.864825	0.902843	1.12986	1.03366	1.08554	0.897047	1.09181	0.900737	1.51306	2.4274	1.56715	1.82862	1.67711	1.41732	1.62916	1.85755	1.52774	2.0228	1.99705	1.64713	1.69673	1.73477	1.62109	1.86694	2.26736	1.89777	2.47953
ENSMUSG00000047034	Ankrd33	0	0	0	0	0	0	0	0	0	0	0	0	0	0	0	0	0.054244	0	0	0	0	0	0	0	0	0	0	0	0	0.029731	0	0	0	0	0	0
ENSMUSG00000022237	Ankrd33b	0.37136	0.376818	0.362331	0.288412	0.407498	0.216913	0.332746	0.296077	0.381204	0.209079	0.129923	0.129357	0.167186	0.273322	0.195092	0.191859	0.200642	0.331553	0.317757	0.251973	0.250484	0.332267	0.323515	0.240919	0.288024	0.362614	0.312927	0.317736	0.250582	0.289877	0.368376	0.300109	0.206296	0.362342	0.352013	0.396949
ENSMUSG00000049097	Ankrd34a	0.014086	0.018649	0.016854	0.014771	0.026079	0.059944	0.037908	0.050812	0.015888	0.043633	0	0.057204	0.022472	0.076502	0.023491	0.084303	0.014361	0	0.018444	0	0	0	0	0	0.044991	0.025379	0.013582	0.032619	0.018549	0.025904	0.035702	0.018584	0.026185	0	0.028664	0.013465
ENSMUSG00000045034	Ankrd34b	0	0.017306	0.021434	0	0	0.031414	0.031778	0	0.009862	0.012054	0.0155	0	0.024388	0.011847	0	0.011835	0.033484	0	0.062773	0	0.022929	0.012733	0.019763	0.013715	0	0	0.008566	0	0	0	0.011242	0.011479	0	0.011531	0.073882	0
ENSMUSG00000047606	Ankrd34c	0	0.0171	0	0	0	0	0	0	0	0	0	0	0	0	0	0	0	0	0	0	0	0	0	0	0	0	0	0	0	0	0.011724	0	0	0	0	0
ENSMUSG00000038354	Ankrd35	0.409236	0.476703	0.503211	0.342104	0.237313	0.432762	0.392774	0.162835	0.259011	0.339414	0.140771	0.175775	0.199439	0.173155	0.176287	0.237624	0.380112	0.235977	0.178371	0.365605	0.408586	0.312893	0.3101	0.364193	0.33251	0.341027	0.232529	0.274352	0.258129	0.270995	0.279827	0.251658	0.381337	0.300192	0.414286	0.343908
ENSMUSG00000020481	Ankrd36	74.3331	74.7367	75.0491	69.3506	67.5032	68.8752	61.8917	68.6102	63.7297	57.0374	66.7322	67.9693	62.6182	68.0933	63.779	63.9733	60.9285	72.7438	87.169	80.006	78.6288	85.1264	85.0096	78.6111	79.8644	79.2869	81.9196	82.3014	72.4846	79.7758	76.8708	74.352	76.1144	77.2773	74.5333	85.8489
ENSMUSG00000050914	Ankrd37	4.22466	4.88269	3.90526	4.13532	4.02957	3.28444	3.75034	3.54422	4.32821	3.52404	4.95762	3.19502	2.72723	3.83739	3.827	3.96487	4.05494	3.73182	3.38418	3.77277	3.96041	4.42331	4.48482	3.77367	4.51267	4.28273	3.27404	4.86446	3.14057	3.07599	3.57546	4.03423	4.25008	3.46229	3.72631	3.63987
ENSMUSG00000079610	Ankrd39	3.98767	3.96228	4.62911	4.10354	4.60779	4.86889	4.85384	4.47656	4.03238	4.59685	4.25513	4.18989	3.27523	4.20898	3.34006	4.67563	3.9843	4.22381	3.90918	3.58522	3.82814	4.17079	4.55036	3.84809	4.21811	4.57873	3.76832	3.42835	3.38394	3.57096	4.15986	3.64791	3.30056	3.59175	4.53331	3.19019
ENSMUSG00000020864	Ankrd40	18.0623	16.6328	16.8932	16.9428	18.6545	17.2022	15.9631	15.97	15.8945	16.7481	17.2567	16.5752	15.9939	18.0246	15.5661	16.9163	15.6497	15.9699	16.3193	17.0062	16.0799	18.1817	16.7857	16.3946	16.6176	16.8714	16.6721	16.8471	16.4975	16.2858	17.0638	16.2436	17.8643	16.6496	17.6193	16.6457
ENSMUSG00000041343	Ankrd42	62.5736	64.9606	66.41	58.9456	61.7217	63.2759	51.6573	60.8327	60.8603	47.2702	61.1434	61.4454	57.8269	64.3804	53.884	57.422	50.0743	70.0083	93.0594	85.1898	80.8786	91.6638	89.9419	83.495	83.4378	81.4038	86.4795	84.428	72.5483	87.0748	81.6458	76.4065	74.6987	81.0765	77.4715	91.0575
ENSMUSG00000052331	Ankrd44	0.502654	0.433656	0.434107	0.525012	0.537491	0.446733	0.437748	0.521659	0.495414	0.404027	0.452245	0.525542	0.468517	0.526095	0.38948	0.526322	0.368788	0.46874	0.476684	1.16571	0.697825	0.701645	0.605554	0.592755	0.880764	0.792246	0.944236	0.799217	0.751656	0.654855	0.672149	0.65604	0.668765	0.748504	0.852262	0.802767
ENSMUSG00000044835	Ankrd45	8.38383	7.0854	8.62653	8.07739	8.39464	9.0898	7.55335	8.61976	8.33486	7.04248	8.3579	8.41737	8.58328	9.23231	7.4767	8.14973	8.0037	9.69541	11.1849	10.57	9.77966	10.156	11.155	10.5617	10.865	9.86188	10.9063	11.69	10.0059	10.3125	10.3573	9.68873	10.1382	11.0816	9.91316	10.431
ENSMUSG00000048307	Ankrd46	4.71355	4.19974	4.81608	4.80645	4.90728	5.77542	4.68292	4.476	5.04861	4.518	4.57068	4.95832	4.5927	5.39534	4.8982	4.9708	4.24208	5.01649	5.42413	5.61495	5.01259	4.91116	4.31499	4.29325	4.71046	4.43994	5.16304	4.57552	4.72156	4.91408	5.50278	4.25069	5.03311	5.26089	4.33345	4.70554
ENSMUSG00000031931	Ankrd49	8.41463	8.93362	8.72102	7.41236	8.35022	8.3674	6.30729	8.39072	8.66237	5.6746	7.73087	5.63915	7.57796	8.77537	6.46738	7.03653	6.13987	9.60393	11.7018	10.2067	9.66348	11.9023	10.7905	11.1824	10.6328	11.2076	10.937	12.1033	10.5356	10.7283	11.0076	9.93585	10.5605	11.7253	10.4683	13.0546
ENSMUSG00000044864	Ankrd50	2.2296	1.6219	2.37856	2.21766	1.98949	2.18865	1.73025	1.88113	1.76565	2.29841	2.36843	2.34473	2.51816	2.23782	2.43075	2.06705	2.04775	2.2676	2.5314	2.44217	2.47954	2.38948	2.20069	2.25566	2.16612	2.14762	2.11846	2.40769	2.40604	2.64657	2.41301	2.43373	2.54019	2.44754	2.39952	2.3785
ENSMUSG00000014498	Ankrd52	1.72076	1.64734	1.86292	1.49216	1.56565	1.71335	1.73769	1.98296	1.7769	2.40274	2.19406	2.12145	2.1844	2.18208	2.43287	2.73104	1.95916	2.32432	2.19281	2.37014	2.141	2.10109	2.29656	2.1214	2.0135	2.28103	2.41455	1.93136	2.36953	2.34924	2.37879	2.48672	2.36594	2.66468	2.38347	2.67297
ENSMUSG00000014747	Ankrd53	50.5576	49.0167	52.2758	53.9506	51.5646	56.5115	53.0203	54.3388	49.5714	53.4946	54.9276	57.0743	46.7913	49.8256	51.689	53.7795	54.886	48.159	42.2883	49.3157	46.9031	43.0577	47.3861	42.3831	43.9972	44.7325	47.9897	43.482	43.8625	43.6941	44.7666	45.4517	46.483	46.3941	45.4375	42.4379
ENSMUSG00000033055	Ankrd54	235.385	246.111	228.331	245.652	234.142	236.417	297.026	247.08	239.481	287.492	255.441	259.716	247.05	224.095	246.998	262.491	303.203	240.172	185.578	200.656	202.729	194.285	187.749	186.489	192.252	201.902	184.208	188.59	194.583	179.925	191.6	214.819	214.755	203.194	216.3	176.968
ENSMUSG00000049985	Ankrd55	1.95275	2.33896	2.15248	5.92147	6.94222	1.58244	2.27839	2.82682	2.06737	1.48676	2.06136	5.30641	1.83222	2.05019	2.01575	1.51856	1.73988	3.90535	2.41928	2.11605	1.86875	4.86711	5.08609	2.11274	3.8815	2.32224	3.49789	4.44009	5.21407	2.25782	1.97575	5.68584	7.30598	6.57042	2.35694	2.0785
ENSMUSG00000040183	Ankrd6	0.308013	0.43056	0.352944	0.243164	0.218384	0.48031	0.264479	0.459737	0.323932	0.193807	0.303935	0.290649	0.253613	0.441777	0.302968	0.351509	0.246983	0.355007	0.430031	0.34485	0.373385	0.343606	0.503186	0.439281	0.417339	0.532	0.532492	0.470824	0.388504	0.430109	0.461402	0.449089	0.373831	0.462332	0.399023	0.515895
ENSMUSG00000027517	Ankrd60	227.2	231.649	234.545	236.763	234.725	229.592	263.592	238.608	218.104	257.088	211.814	233.267	220.834	219.745	244.715	239.378	243.762	206.156	186.109	200.334	201.509	198.105	200.869	197.94	183.373	188.042	184.497	185.197	191.762	197.706	197.487	199.296	196.905	188.226	191.486	188.25
ENSMUSG00000029607	Ankrd61	121.39	117.022	120.369	117.565	125.647	129.504	110.995	121.597	107.863	117.389	117.732	125.245	115.471	118.996	109.702	131.908	110.153	116.306	124.748	123.246	127.109	109.879	116.309	120.649	109.219	109.919	112.001	128.76	114.91	120.129	126.098	113.304	121.073	120.266	116.229	120.617
ENSMUSG00000078137	Ankrd63	0.920832	1.07029	0.725302	1.17263	0.985514	0.947272	1.08966	0.909408	1.06807	1.03189	0.950648	0.828067	0.821684	0.69994	0.909011	0.967031	1.15051	0.763031	0.768017	0.928725	0.944099	0.658573	1.14394	0.904496	0.832883	1.03481	0.766956	0.666391	1.05261	0.792893	0.833102	0.890064	0.763052	0.674501	1.05855	0.729247
ENSMUSG00000078487	Ankrd65	0	0	0	0.034436	0.084886	0	0.023984	0.032313	0.027334	0	0.0916	0.123452	0.21705	0.035305	0	0.065022	0.200848	0.045662	0	0.159583	0.135556	0.039216	0.145671	0.051465	0.100946	0.025134	0	0.084226	0.044624	0	0.082592	0.21665	0.030829	0.158518	0.146389	0.148971
ENSMUSG00000096140	Ankrd66	0.105385	0.043798	0.094816	0.112185	0	0.13661	0	0	0.064392	0	0.029257	0.117587	0.216959	0	0	0	0	0.231136	0.213674	0.135713	0.189017	0.096434	0.098352	0.060118	0.077677	0.063523	0	0.036657	0.245726	0.154488	0.210941	0	0.03159	0.048484	0.067443	0.179627
ENSMUSG00000029517	Ankrd7	34.9571	39.183	36.6551	27.9798	36.28	33.3633	24.2963	35.0931	31.3268	26.4992	31.4408	30.7518	30.5319	35.2741	26.1057	30.5392	26.0795	38.6712	57.2899	45.4043	44.3287	49.2316	51.0443	47.9654	46.0541	44.9499	49.4111	51.5798	41.7709	49.7443	44.7245	39.5256	45.8625	45.7955	41.2977	51.4575
ENSMUSG00000037904	Ankrd9	65.6677	64.9644	64.792	64.426	66.8087	72.0732	70.5768	75.5218	63.3502	81.535	72.9348	64.1007	57.4332	67.7955	58.1259	81.3572	69.7555	58.4732	55.1198	58.8218	58.5268	46.3397	56.5184	54.2769	49.9837	52.2494	47.7415	56.5333	55.9795	50.4333	59.7001	54.5355	68.2515	55.769	51.994	56.2753
ENSMUSG00000024219	Anks1	2.0452	2.2865	2.19276	2.08853	1.71152	2.16341	1.86032	2.54804	1.82928	2.14103	1.9886	2.51512	2.27861	2.18351	2.03828	2.54574	1.97699	2.36834	1.89178	2.17459	2.31832	2.08905	2.16212	2.24697	2.16042	1.75609	2.01134	1.70895	2.34984	2.3709	1.96097	2.21465	2.13313	2.70444	1.88719	2.71469
ENSMUSG00000024219	Anks1	2.12524	1.45943	1.83072	1.96907	1.59792	1.79916	2.1435	1.51941	1.5709	1.84943	2.28359	1.95235	2.21988	1.95939	1.8288	1.93616	1.78389	1.80267	1.97942	1.68157	1.93366	1.88994	1.82392	1.50784	1.67282	1.64325	1.63817	2.40267	1.75412	1.84926	1.68538	2.13335	2.22593	1.78459	1.81271	1.5722
ENSMUSG00000058589	Anks1b	0.436292	0.404929	0.354489	0.396669	0.287176	0.283065	0.327939	0.419256	0.353102	0.28562	0.311819	0.387717	0.339006	0.479537	0.250999	0.344455	0.342505	0.398391	0.461487	0.480826	0.47946	0.503117	0.461088	0.45244	0.527668	0.442669	0.354269	0.427081	0.49111	0.374355	0.481127	0.394291	0.461699	0.428297	0.38594	0.478202
ENSMUSG00000022515	Anks3	6.83507	7.32666	7.00544	7.1353	7.78488	7.58912	6.79071	6.4292	6.92946	6.9859	6.66102	8.54234	6.84282	7.2551	6.05455	7.95752	7.80084	7.60189	7.64415	7.82912	7.58141	7.29234	7.12537	6.43542	6.68548	6.78008	6.86107	7.7612	7.25437	8.13806	7.90828	7.46828	7.45031	8.01036	6.82605	7.85457
ENSMUSG00000030909	Anks4b	0.561546	0.697483	0.323635	0.351346	0.47561	0.5054	0.455403	0.366155	0.580182	0.274275	0.633442	0.321714	0.530056	0.276182	0.39595	0.147908	0.471448	0.553309	0.586279	0.705016	0.599508	0.558336	0.66295	0.46168	0.785708	1.07257	0.825119	0.424827	0.771137	0.633651	0.660726	0.605467	0.307841	0.513344	0.745142	0.723092
ENSMUSG00000066191	Anks6	0.88915	1.02883	1.03492	1.06104	0.818903	0.964356	0.67191	0.772707	0.951369	1.32762	1.18612	0.943101	1.04953	1.17833	1.00358	1.3693	0.644543	1.14448	1.20365	1.20683	1.19737	1.08669	0.961334	0.968288	1.02039	0.937118	0.861777	1.21057	1.24744	0.972	0.928467	0.927938	1.16338	1.14051	0.911232	0.834063
ENSMUSG00000074591	Ankub1	0.248163	0.153485	0.18213	0.250502	0.285618	0.223278	0.173106	0.360121	0.426728	0.262639	0.188595	0.120844	0.392021	0.215314	0.313095	0.267397	0.211334	0.276829	0.12143	0.143414	0.268124	0.114425	0.315019	0.34392	0.113859	0.224668	0.14845	0.409592	0.215304	0.228331	0.243335	0.104722	0.334442	0.17393	0.067952	0.236847
ENSMUSG00000026199	Ankzf1	2.69024	2.54749	3.98763	2.77696	3.00839	2.91726	3.10935	2.59733	2.27851	2.02369	2.55904	2.72186	2.62099	3.21093	2.84075	3.02188	2.91641	3.5445	3.82501	3.72947	3.2169	3.09866	3.10481	2.84246	3.39109	3.26936	3.06901	3.11428	3.13241	3.17662	3.49219	2.84156	3.28994	3.03769	2.51347	3.08893
ENSMUSG00000036777	Anln	2.44094	2.25416	2.74325	2.15276	2.51886	2.61002	2.07692	2.82536	2.57785	2.00748	2.19937	2.37075	2.57626	2.80215	2.52181	2.48826	2.15549	2.59321	3.57833	3.48074	3.08865	4.23195	4.07552	3.65602	3.8827	3.662	4.4661	4.04192	3.46995	4.0879	4.35846	3.7395	3.6566	4.36935	3.5898	4.15651
ENSMUSG00000031075	Ano1	3.49002	3.36473	3.68522	2.98413	3.66077	4.38906	2.70419	3.25833	3.31337	2.9373	3.88118	4.09692	3.04298	4.02057	2.92511	4.37678	3.05596	4.11597	4.43379	4.36491	4.22676	3.81486	3.92049	4.92391	4.41756	3.81933	4.01318	5.28299	4.9669	4.29247	4.55922	4.28647	5.04464	4.6442	3.89058	5.19843
ENSMUSG00000037949	Ano10	29.8357	30.4423	31.4899	31.0907	28.1969	30.1213	32.7387	31.2668	30.7767	34.7937	30.6209	33.6653	31.4736	31.191	31.2681	31.5165	33.3261	30.0694	25.909	26.6037	27.2411	26.1623	25.136	25.9773	24.9388	28.106	26.2208	26.4075	26.9017	25.5734	26.5709	28.0217	27.9046	27.1353	27.5345	26.659
ENSMUSG00000038115	Ano2	0.773199	0.729552	0.632704	0.77014	0.511042	0.717576	0.593039	0.731918	0.710415	0.620719	0.581854	0.55069	0.536498	0.774951	0.738256	0.669584	0.601781	0.704077	0.855485	0.84938	0.95495	0.77303	0.946279	0.820172	0.853697	0.922557	0.867501	1.07477	0.683839	0.866737	0.740517	0.827307	0.78206	0.790601	0.841982	0.639762
ENSMUSG00000074968	Ano3	0	0.048575	0.041435	0	0	0.033633	0	0.030607	0.046572	0.020311	0	0.022192	0	0	0.045561	0	0	0.024842	0	0.044179	0	0.035562	0	0.02091	0.02603	0	0.005633	0	0.011654	0.012852	0	0.007247	0.026047	0.034323	0.020571	0.042451
ENSMUSG00000035189	Ano4	0.072955	0.098545	0.042298	0.065332	0.065223	0.091198	0.02103	0.064254	0.021473	0.02725	0.083866	0.08696	0.053446	0.050233	0.035218	0.096109	0.117274	0.076301	0.085986	0.051629	0.056604	0.051775	0.08274	0.052434	0.078174	0.037754	0.123892	0.149315	0.071149	0.083392	0.121443	0.072362	0.051054	0.120652	0.157038	0.099361
ENSMUSG00000055489	Ano5	0.388898	0.340766	0.34626	0.38562	0.367986	0.276987	0.223756	0.31757	0.263841	0.266928	0.3842	0.539206	0.451049	0.265573	0.219233	0.194906	0.3328	0.408805	0.48855	0.386074	0.474055	0.594785	0.527129	0.482186	0.597619	0.612021	0.535116	0.747902	0.613616	0.553721	0.582354	0.59317	0.46733	0.521858	0.492298	0.642221
ENSMUSG00000064210	Ano6	2.37731	2.24094	2.4715	2.57067	2.26145	2.0501	2.31539	2.37054	2.56118	1.995	2.10359	2.10365	2.38894	2.27022	2.28486	2.11158	2.46744	2.2582	2.30952	2.59139	2.5371	2.62785	2.39702	2.1554	2.78953	2.63862	2.45306	2.32397	2.34182	1.85895	2.12405	2.32801	2.59011	2.54692	2.61966	2.6632
ENSMUSG00000034107	Ano7	0.06506	0.060739	0.108768	0.097922	0.109345	0.040772	0.089175	0.05348	0.147734	0.092792	0.02485	0.068373	0.082697	0.11227	0.135677	0.066641	0.077382	0.061546	0.091231	0.039585	0.10164	0.050283	0.116806	0.042561	0.05157	0.160814	0.071517	0.038616	0.08919	0.178868	0.046384	0.117096	0.074516	0.085392	0.092354	0.093097
ENSMUSG00000034863	Ano8	0.27327	0.35032	0.419697	0.210437	0.151389	0.277291	0.296675	0.340549	0.263202	0.184395	0.255669	0.450858	0.329262	0.221279	0.404671	0.376078	0.306378	0.214991	0.268422	0.328015	0.255909	0.248345	0.326225	0.405938	0.241443	0.273127	0.2691	0.200559	0.49788	0.287493	0.322456	0.309501	0.351886	0.401606	0.236499	0.226146
ENSMUSG00000054662	Ano9	0.420456	0.449074	0.410109	0.561958	0.764997	0.412781	0.455784	0.433192	0.353253	0.34741	0.368961	0.539903	0.458954	0.254419	0.673985	0.41542	0.451312	0.39969	0.279418	0.326673	0.509767	0.34974	0.28769	0.443258	0.430185	0.357553	0.54459	0.500886	0.434545	0.385829	0.3935	0.482591	0.610573	0.424622	0.790234	0.488777
ENSMUSG00000032249	Anp32a	2.08383	2.13955	2.27124	2.4077	2.26657	1.55949	2.21877	1.9992	2.28447	1.28937	1.90647	2.29332	2.18129	2.12488	2.03884	1.61469	1.89762	2.06076	3.31038	3.28604	2.46504	2.89902	2.56485	3.09815	3.03627	2.81945	2.97238	2.86361	2.51191	2.78224	3.03444	2.41479	2.38285	2.89895	2.49861	2.78157
ENSMUSG00000028333	Anp32b	28.7717	29.7011	29.8654	26.4399	29.1859	27.8386	28.2707	31.0273	26.891	26.8883	25.5262	23.9491	24.9396	30.311	25.7331	27.4717	25.9253	27.4007	30.4002	32.1301	29.2308	34.5845	33.5638	34.0382	30.4088	30.0472	32.1346	29.0985	30.3329	32.13	30.9863	28.2371	30.9158	26.6812	28.4638	29.7685
ENSMUSG00000015749	Anp32e	2.51902	2.90446	3.17208	2.28886	2.77301	2.5499	2.09281	2.68668	2.53975	1.96571	2.51632	2.50507	2.21185	2.41127	2.32416	1.80082	2.16976	3.53045	3.33895	3.54633	3.13609	3.66013	3.49019	3.36517	3.81406	3.15885	3.97394	3.27157	3.23747	3.49059	3.08544	3.56447	3.39258	3.36089	3.70883	4.04523
ENSMUSG00000039062	Anpep	0.393451	0.435947	0.342573	0.419285	0.661776	0.426151	0.418312	0.503028	0.285728	0.400868	0.264174	0.352902	0.358621	0.296779	0.578798	0.263013	0.335217	0.316328	0.178382	0.301584	0.387253	0.369063	0.235192	0.266431	0.283235	0.359233	0.325731	0.245079	0.456678	0.4445	0.362629	0.406801	0.525355	0.415905	0.315752	0.34624
ENSMUSG00000057411	Antkmt	21.3675	22.173	19.5204	20.5383	21.7513	22.0908	21.1488	22.0294	20.4974	22.5034	20.5976	19.7608	19.2685	20.6122	20.1101	21.9747	22.8166	18.8771	15.1051	17.2209	16.4098	15.3852	17.6176	15.683	18.406	15.7684	14.5508	15.059	17.108	16.4141	15.1384	17.8856	16.399	16.247	17.0646	12.6563
ENSMUSG00000033420	Antxr1	0.540007	0.560883	0.558957	0.390379	0.560294	0.581028	0.345535	0.835257	0.548489	0.345031	0.546545	0.688746	0.449144	0.675308	0.437651	0.433951	0.481184	0.664103	0.802584	0.884652	0.943737	1.01552	1.05301	0.952512	0.883612	0.904819	0.848342	0.91441	0.831796	0.831105	0.780071	0.969136	0.898539	0.698302	0.735418	0.915094
ENSMUSG00000029338	Antxr2	2.56678	2.06654	3.03407	2.39586	2.20508	2.38197	1.67008	2.32599	2.14431	1.73446	2.5575	2.50426	2.23347	2.98527	2.33063	1.99479	2.2336	2.73001	3.57442	3.13321	3.11158	3.83959	3.3559	3.51	2.93525	3.42444	3.76668	3.44683	3.30254	3.75067	3.55502	2.99768	3.31205	3.73625	3.62251	3.36928
ENSMUSG00000047441	Antxrl	74.3814	68.7369	72.4657	71.5554	72.3059	79.6644	68.688	75.9667	68.1495	68.5897	77.6482	69.243	66.3865	70.4982	61.6277	79.428	74.7156	69.8055	68.6915	75.127	72.0104	66.6375	71.245	68.0643	69.6668	67.1044	67.4347	77.3459	69.789	66.3762	73.7618	68.1834	72.8776	77.1836	68.0674	71.1048
ENSMUSG00000024659	Anxa1	0.389918	0.296792	0.641138	0.687501	0.363126	0.317533	0.414805	0.711698	0.47607	0.126826	0.35698	0.314692	0.223477	0.61912	0.243068	0	0.291748	0.350905	0.619043	0.339367	0.286311	0.580886	0.718792	0.957125	0.587786	0.363853	0.635225	0.238813	0.347098	0.578338	0.472097	0.305187	0.390284	0.349089	0.441029	0.549248
ENSMUSG00000031635	Anxa10	0	0	0	0	0	0	0	0	0	0	0	0	0	0	0	0	0	0	0	0	0	0	0	0	0	0	0	0	0	0	0	0	0	0	0	0
ENSMUSG00000021866	Anxa11	9.69081	8.5466	9.06606	6.68684	6.5986	7.88554	7.8641	9.68652	6.97168	7.41878	8.23755	8.34275	9.04771	6.49105	6.91495	6.89229	6.58109	7.38753	10.3243	9.89469	9.33853	7.13284	8.49	7.66598	8.29939	7.12049	9.40208	8.41134	8.59148	6.48106	8.69378	8.1159	8.81388	7.06234	7.9899	8.26461
ENSMUSG00000055114	Anxa13	0.046405	0.048563	0.082901	0.130243	0.088733	0.052797	0.058196	0.062009	0.137629	0.021525	0.192254	0.157509	0	0.199673	0.117672	0.122716	0	0.260902	0.40414	0.287072	0	0.090786	0.031777	0.08787	0.267659	0.239101	0.119346	0.275793	0.117906	0.127872	0.230329	0.201166	0.179529	0	0.231445	0.084736
ENSMUSG00000055114	Anxa13	0.468688	0.215823	0.092271	0.085443	0.291778	0.1455	0.466913	0.161165	0.125796	0.191857	0.154804	0.197582	0.350459	0.126958	0.208154	0.236386	0.160027	0.356471	0.201253	0.364721	0.619183	0.651137	0.271306	0.407541	0.405572	0.314379	0.329415	0.641299	0.367683	0.164116	0.418263	0.119606	0.493584	0.439302	0.405909	0.303079
ENSMUSG00000032231	Anxa2	49.6992	44.797	56.3506	45.2718	47.6176	47.452	48.1163	46.047	46.4121	46.0895	46.6558	48.6679	48.0476	50.3529	48.1087	46.3345	45.6689	46.7223	39.8068	41.5264	36.27	42.7717	41.959	41.1283	37.6685	34.8394	40.2641	37.8961	41.9679	40.7462	43.46	40.3774	41.1267	40.8927	43.6052	42.3175
ENSMUSG00000029484	Anxa3	2.87494	2.58873	2.89352	2.94997	2.65035	2.31718	2.37125	3.28415	2.67613	1.75469	2.49452	2.56486	2.50096	3.2074	2.53973	2.38283	2.55757	3.07027	4.70299	3.349	2.7557	3.59422	4.25044	3.01586	3.96703	3.13172	3.78088	3.25517	3.40022	3.32061	2.80604	3.96397	3.05588	3.1501	2.97641	3.13168
ENSMUSG00000029994	Anxa4	3.60416	4.01819	3.54547	3.59036	2.77788	4.09019	3.74658	2.9962	3.48569	2.66784	3.60345	3.62762	3.20085	3.50645	4.07338	3.48859	3.22307	3.96428	3.01595	3.76062	3.04286	3.44867	3.99473	3.33438	3.81366	3.22825	4.02475	3.80375	3.564	3.84146	3.12064	4.30726	3.34903	3.73058	3.55097	3.52537
ENSMUSG00000027712	Anxa5	6.58524	7.74705	8.04924	6.37742	7.55055	6.12252	7.04891	6.67243	7.51806	5.64823	6.18898	6.72685	6.8301	6.85597	6.3961	6.07338	7.04057	6.09145	6.59574	6.46567	5.14002	7.0213	7.30749	5.89788	6.49609	6.34265	6.29003	7.29553	6.90912	5.72999	6.95239	6.72292	6.1881	7.57231	6.89172	6.56913
ENSMUSG00000018340	Anxa6	3.78008	3.46221	3.56649	3.82138	3.35781	3.2604	3.66851	4.13863	4.24076	3.53536	3.89849	3.40071	4.77605	4.37319	3.8096	3.22702	4.50065	4.65633	3.21638	3.21152	3.08542	3.67183	4.03128	3.29992	2.95523	3.18273	3.20817	3.09638	3.70564	2.99624	3.13294	3.04548	3.13447	3.80284	3.52206	3.41791
ENSMUSG00000021814	Anxa7	4.74296	4.33343	5.35311	5.10158	5.50781	4.70562	4.60418	3.9191	4.84447	3.55645	3.70116	3.74242	3.97669	4.58185	4.20983	3.64644	4.57521	4.55019	4.41497	5.13819	5.02748	5.95574	5.44409	5.09207	5.58404	5.0052	5.28142	5.11196	4.58895	4.99739	4.40688	4.78794	4.74886	5.33078	5.05447	5.13255
ENSMUSG00000021950	Anxa8	0.024434	0.091182	0.056971	0.067864	0.050618	0.053634	0.033429	0.131336	0.016468	0	0.059809	0.058717	0.128258	0.041025	0.041884	0	0	0.027568	0.088274	0.098386	0.039293	0.10086	0.163159	0.176397	0.020479	0.169029	0.150181	0.061771	0.144268	0.027465	0.060209	0.054874	0.091544	0.128814	0.021417	0.209958
ENSMUSG00000015702	Anxa9	2.47877	1.57666	2.41315	1.73267	1.86798	2.12418	2.60322	1.62255	1.45786	1.98452	2.06052	2.47314	2.29911	1.82836	1.95357	2.28226	2.39083	2.22056	2.60068	2.05328	1.77313	1.96073	1.96746	2.01907	1.55392	1.72118	1.83548	1.74454	2.19806	2.08367	1.94986	2.06603	2.14542	2.27723	2.1456	1.77355
ENSMUSG00000021322	Aoah	0.131574	0.158564	0.340977	0.17414	0.073989	0.076021	0.152817	0.174674	0.126291	0.184079	0.096714	0.120295	0.171928	0.141868	0.155422	0.190981	0.291285	0.164006	0.178593	0.270906	0.172721	0.290314	0.11493	0.22335	0.302584	0.232803	0.17651	0.257881	0.200474	0.236092	0.290553	0.224922	0.345155	0.210123	0.146715	0.140089
ENSMUSG00000029811	Aoc1	0.380895	0.33641	0.371367	0.407784	0.473706	0.205936	0.245651	0.337463	0.333112	0.171639	0.264337	0.104192	0.19358	0.294541	0.22314	0.180709	0.252011	0.317145	0.431539	0.245403	0.481458	0.202994	0.231123	0.21696	0.524699	0.449532	0.239044	0.353464	0.324125	0.31485	0.171453	0.362581	0.230541	0.173795	0.335259	0.448753
ENSMUSG00000078651	Aoc2	1.46188	1.34009	1.42434	1.1702	1.41383	1.13293	1.12986	1.23953	1.31874	1.40266	1.71219	1.27534	1.39131	1.33117	1.54594	1.14582	0.911495	1.26444	1.71893	1.63349	2.10472	1.71237	2.08183	2.07116	1.61921	1.60209	1.26481	1.76553	1.91959	1.51521	1.47998	2.27326	1.2611	2.15655	1.74738	2.03093
ENSMUSG00000019326	Aoc3	0.930586	1.42591	1.16448	0.859023	0.992147	1.12826	0.961455	1.32523	1.58805	1.10144	1.30911	1.49487	1.22092	1.53293	1.19917	1.34625	1.20473	1.71954	0.845193	1.24944	1.24813	0.905068	1.08103	1.07056	1.16181	1.38417	1.06343	1.03518	1.3336	1.29137	1.3254	1.21264	1.42853	1.2976	1.09385	1.15686
ENSMUSG00000021458	Aopep	3.8519	3.53093	3.66986	3.30206	3.13617	3.86532	3.45224	3.59327	3.32566	3.3758	3.25772	3.83451	4.46801	3.85817	4.0162	3.79097	3.76406	3.62291	3.32094	3.57011	3.40786	3.70613	3.57402	2.91447	3.0557	3.20847	3.18496	3.33005	3.61714	3.66013	4.07465	3.6124	3.31696	3.8364	3.62337	3.85771
ENSMUSG00000063558	Aox1	1.38962	1.06455	1.41832	1.30963	0.876479	1.30441	0.998538	1.1901	1.06741	0.998459	1.361	1.01432	1.30182	1.43803	1.15194	0.870679	0.951863	1.57145	1.65628	1.61568	1.61191	1.66771	1.31738	1.44573	1.15849	1.54337	1.3963	1.57183	1.56001	1.61349	1.53794	1.63322	1.24261	1.8183	1.35895	1.59818
ENSMUSG00000079554	Aox2	0.053913	0.041912	0.117812	0.125241	0.122606	0.103604	0.096031	0	0.100275	0.095141	0.100159	0.081695	0	0.06506	0.086362	0.05632	0.067641	0	0.118494	0.134196	0.077816	0.059797	0.073159	0.11393	0.196527	0.148874	0.056493	0.164723	0.120993	0.041519	0.075904	0.098151	0.133188	0.123039	0.11248	0.085825
ENSMUSG00000064294	Aox3	4.1886	2.89608	3.25949	3.64538	3.54558	3.49682	2.62656	4.68068	3.90592	4.02507	4.62198	3.50216	4.3385	5.2821	3.86006	4.92078	3.85036	4.98934	5.90615	7.05795	5.96009	4.15475	4.18981	6.82322	4.02925	5.2665	5.88809	4.60087	6.33497	4.30258	6.38537	5.34281	4.63575	4.58022	5.42113	6.58566
ENSMUSG00000038242	Aox4	0.426897	0.333382	0.384449	0.221271	0.504464	0.565865	0.450497	0.294561	0.354263	0.395499	0.263781	0.390652	0.520298	0.413897	0.325583	0.363971	0.534846	0.538618	0.610949	0.484273	0.461193	0.853607	0.604191	0.625423	0.566108	0.540441	0.549968	0.60889	0.638929	0.529595	0.531246	0.394312	0.495436	0.655364	0.43357	0.587981
ENSMUSG00000074238	Ap1ar	3.5935	2.90139	3.65356	3.37282	2.50193	4.02965	3.24783	3.65927	3.59075	3.31556	3.33595	2.78422	2.81874	3.7557	3.2729	2.85643	2.66768	3.29009	5.25945	5.1306	4.14705	4.90642	5.31493	4.25784	4.94106	4.74882	4.88639	4.53154	4.78349	4.5587	4.85972	4.63501	4.52864	4.70374	4.07184	5.17486
ENSMUSG00000009090	Ap1b1	19.0246	18.5413	17.4789	18.2861	16.9242	17.0491	20.3565	18.5542	18.648	19.9586	19.71	21.4238	20.9711	17.0544	19.3168	18.7375	21.8392	18.1566	15.1583	15.7244	16.4274	15.3125	14.8773	16.5222	15.6771	16.8689	16.5386	16.672	16.4656	16.3365	17.1904	17.3545	17.5453	17.0151	16.9993	16.3565
ENSMUSG00000031731	Ap1g1	4.42575	4.18481	4.44304	3.67037	4.14461	4.38086	4.13276	4.13097	4.01149	3.49456	4.40408	4.0374	4.57609	4.23453	4.13938	3.97261	3.7983	4.52601	5.24666	5.32174	4.81266	5.62473	5.11106	5.37175	5.12472	5.80479	5.81021	5.28916	4.99775	5.29271	5.15316	5.55795	5.10308	6.22052	5.25472	5.85758
ENSMUSG00000040701	Ap1g2	1.06954	0.784863	0.879117	0.833135	0.700136	0.723674	0.769032	0.767729	0.62458	0.765114	1.04037	1.1603	0.913102	0.76252	1.09796	0.873662	1.00239	0.64934	0.82878	0.716378	0.728231	0.580446	0.781042	0.815146	0.891067	0.597128	0.698195	0.936019	0.857636	0.583318	1.08805	0.982442	0.777562	0.788426	0.732415	0.728751
ENSMUSG00000003033	Ap1m1	195.599	187.67	189	188.071	191.934	181.928	214.093	193.703	190.112	215.109	197.419	216.922	194.63	187.439	209.489	202.057	212.302	177.75	156.695	165.545	169.784	160.719	157.326	157.642	150.478	164.293	158.267	155.792	164.468	164.021	165.5	169.081	168.484	164.172	166.963	158.469
ENSMUSG00000003309	Ap1m2	1.30899	0.762355	1.38214	1.6181	1.25776	0.986531	1.15277	1.311	0.690202	0.832713	1.20155	0.898023	1.47283	1.03134	0.870641	0.962424	1.41119	1.12159	1.26299	1.03315	1.09217	1.08032	1.09638	0.815619	0.898016	0.910644	0.681725	1.2306	0.547743	0.860572	0.782707	0.99732	1.15406	0.767164	0.68623	0.928651
ENSMUSG00000004849	Ap1s1	18.2069	15.9849	16.4135	17.2146	17.8003	18.7881	19.2648	18.2029	18.5544	19.5945	17.9932	16.8714	17.4976	15.8725	17.6207	18.1199	18.76	14.0287	12.3795	15.8388	16.812	14.0797	14.6356	14.6049	14.7047	14.2906	13.3157	13.6078	15.4279	14.6893	12.6145	14.6486	14.7238	15.5291	14.1534	13.7095
ENSMUSG00000031367	Ap1s2	0.879468	0.84257	1.04071	0.772907	0.873178	0.982228	0.775659	0.860019	0.901103	0.63134	0.698958	1.25434	0.71653	0.763194	0.74937	0.912032	0.738334	0.692003	1.5141	1.37487	0.841692	1.73899	0.951036	1.07549	1.28749	1.29423	0.97714	1.21404	1.16739	0.852851	0.97977	1.11462	0.92086	1.08083	0.945973	1.24134
ENSMUSG00000054702	Ap1s3	0.072071	0	0	0	0.130589	0	0	0.032533	0.035875	0.017394	0	0.029656	0.018016	0.072654	0	0.015142	0.034567	0	0.070173	0	0.03842	0.049853	0.066832	0.066825	0.070925	0.115112	0.028855	0.121974	0.018057	0.015969	0.05551	0.024736	0.021478	0.104968	0.078872	0.012321
ENSMUSG00000060279	Ap2a1	156.838	139.681	148.853	157.429	144.155	169.565	161.934	162.216	148.148	175.538	170.186	165.624	148.48	152.062	144.254	190.866	161.293	155.94	135.419	152.39	151.34	124.032	136.393	133.921	133.476	134.409	126.336	150.911	138.41	132.874	142.427	142.319	157.238	147.91	142.485	139.365
ENSMUSG00000002957	Ap2a2	23.717	20.5628	23.7833	21.7031	24.2989	24.8	21.0333	23.4479	21.5306	24.2942	23.5273	25.5521	22.3103	25.1146	22.3813	26.893	21.1013	21.5137	23.9304	22.5187	21.8349	21.4331	23.1525	22.8237	21.9215	20.5786	21.4951	22.5744	22.6444	22.9182	24.5592	20.8901	23.4139	22.9845	21.9031	22.6144
ENSMUSG00000035152	Ap2b1	123.898	113.285	108.771	116.186	115.533	117.584	117.098	116.571	110.181	110.061	115.843	115.756	118.186	112.4	107.498	113.982	114.126	124.118	119.188	124.057	119.231	122.341	125.997	117.458	118.181	130.454	119.115	121.04	122.293	109.387	116.853	123.632	118.761	127.675	127.679	126.745
ENSMUSG00000035152	Ap2b1	7.47756	9.69622	12.5169	9.17606	8.58928	13.8362	10.8498	8.58004	2.18237	13.4148	12.9892	12.8504	7.23804	13.088	10.4356	11.3502	6.35154	4.49141	14.5752	17.3517	13.8192	6.6819	10.8198	13.0367	11.0695	9.18584	13.3355	17.0898	16.2774	13.9858	15.7827	7.50098	12.416	15.0521	5.55327	12.9157
ENSMUSG00000035152	Ap2b1	25.9287	24.5304	26.2551	28.6312	19.5883	15.5377	17.0758	25.5238	28.3245	15.0681	26.3049	30.7832	25.8134	22.0344	29.9158	22.533	33.0961	29.8428	30.9415	31.2418	34.4955	30.6178	16.1339	20.4054	33.4889	23.17	29.3185	32.662	17.4679	30.7865	31.5559	31.9217	30.5477	26.7736	29.1788	23.1901
ENSMUSG00000022841	Ap2m1	27.1781	24.0015	29.3342	25.026	28.107	26.5852	27.2855	28.1667	25.8088	28.0163	26.8536	26.9015	27.3471	29.3197	25.688	27.9404	28.8903	26.01	21.6542	22.1226	21.6522	22.8077	22.4236	23.0983	20.9247	20.9473	22.4858	21.6347	23.5269	22.229	24.7186	22.726	26.1802	23.3899	22.2171	21.8186
ENSMUSG00000008036	Ap2s1	146.624	136.928	142.887	140.972	145.548	140.642	159.996	157.162	143.897	166.985	136.533	147.048	144.79	139.452	151.728	160.399	158.853	127.998	104.832	104.871	113.554	112.731	110.477	110.078	100.613	107.629	104.667	100.029	109.751	114.931	107.587	117.466	121.467	110.565	110.01	97.0737
ENSMUSG00000021686	Ap3b1	30.5379	30.7641	31.2912	28.2052	29.8627	28.8786	24.7048	28.9553	28.1215	22.75	26.7333	28.6351	26.6065	31.2757	27.0121	26.1095	24.6626	33.1668	40.5319	40.9387	38.6652	43.9002	41.6274	36.9744	39.1338	39.566	42.5853	41.7168	35.9273	39.8962	38.0692	36.8789	35.4043	39.1784	37.3506	43.4216
ENSMUSG00000062444	Ap3b2	0.04401	0.015338	0.021104	0.084259	0.024497	0.050826	0.067959	0.022593	0.018748	0	0.045894	0	0.021683	0.045105	0	0.084374	0	0	0.039569	0	0.013142	0.058259	0.057064	0.020758	0.018605	0.045387	0.061231	0.058632	0.018082	0.017574	0	0.042454	0	0.022014	0.034267	0.032661
[truncated: 22,187 more rows]

## Sheet: Metacycle analysis
Metacycle analysis of mosue testicular transcripts in control and desynchronization groups
Group	Control		Desynchronization
Gene name	meta2d_pvalue	meta2d_phase	meta2d_pvalue	meta2d_phase
0610009B22Rik	0.363639	23.6247	0.790413	6.88022
[truncated: 23,501 more rows]

## Sheet: loss-of-rhythmicity
Rhythmicity analysis of loss-of-rhythmicity mouse testicular genes in the dysynchronization group
[truncated: 1,474 more rows]

[truncated: 3 more sheets: gain-of-rhythmicity, rhythmicity-maintaining, limorhyde analysis]
